# Supplementary material for: A Y-linked duplication of anti-Mullerian hormone is the sex determination gene in threespine stickleback
Source: PLoS Genet. 2025 Nov 4;21(11):e1011932. doi: 10.1371/journal.pgen.1011932 (PMC12599925; doi:10.1371/journal.pgen.1011932)
Supplement: S1 File — (ZIP) [file pgen.1011932.s018.zip]

Archive with 11 entries (10 files):
- S1_File/
- S1_File/DEseq_degs_all_stages.tsv
- S1_File/DEseq_pvals_17.tsv
- S1_File/DEseq_pvals_20.tsv
- S1_File/DEseq_pvals_23.tsv
- S1_File/DEseq_pvals_d0.tsv
- S1_File/DEseq_pvals_d4.tsv
- S1_File/DEseq_pvals_d8.tsv
- S1_File/GO_degs.tsv
- S1_File/GO_pvals.tsv
- S1_File/Sequencing_summary_statistics.tsv
