# Supplementary material for: A Y-linked duplication of anti-Mullerian hormone is the sex determination gene in threespine stickleback
Source: PLoS Genet. 2025 Nov 4;21(11):e1011932. doi: 10.1371/journal.pgen.1011932 (PMC12599925; doi:10.1371/journal.pgen.1011932)
Supplement: S1 File — (ZIP) [file pgen.1011932.s018.zip › S1_File/DEseq_pvals_20.tsv]

symbol	genename	chromosome	id	baseMean	log2FoldChange	lfcSE	stat	pvalue	padj
a1cf	APOBEC1 complementation factor isoform X1	5	120819678	2174.680891	0.04277799	0.16172573	0.264509489	0.791387354	1
aaas	aladin	12	120828916	851.24767	0.173570526	0.122942245	1.411805406	0.158007266	0.948833787
aacs	acetoacetyl-CoA synthetase	13	120830949	889.6191968	-0.168070473	0.116132852	-1.447225925	0.147833658	0.930955076
aadac	arylacetamide deacetylase	1	120826463	181.7873437	-0.903697364	0.827633859	-1.091904777	0.274874958	1
aadacl4	arylacetamide deacetylase-like 4	17	120835161	12.34167561	1.01969645	0.909359559	1.121334725	0.26214541	1
aadat	kynurenine/alpha-aminoadipate aminotransferase, mitochondrial isoform X1	7	120821257	478.8937896	-0.104478311	0.132408174	-0.789062396	0.430075539	1
aagab	alpha- and gamma-adaptin-binding protein p34	19	120809218	589.2680854	-0.731015957	0.138267535	-5.286967456	1.24E-07	4.87E-06
aanat1	serotonin N-acetyltransferase	9	120825377	29.61440313	1.386151797	1.489580241	0.930565377	0.352078431	1
aanat2	arylalkylamine N-acetyltransferase 2	11	120827719	5.679660293	-1.042503674	1.416092289	-0.736183427	0.461619077	1
aar2	protein AAR2 homolog	12	120829705	421.0174602	0.15872625	0.241663548	0.656806751	0.511305183	1
aars1	alanine--tRNA ligase, cytoplasmic	19	120809021	3138.088015	-0.036866949	0.138512435	-0.266163463	0.790113321	1
aars2	alanine--tRNA ligase, mitochondrial isoform X1	9	120824580	770.2028262	0.069243561	0.112073869	0.617838585	0.536681746	1
aarsd1	alanyl-tRNA editing protein Aarsd1	5	120819387	535.8320813	-0.016023951	0.133046311	-0.120438895	0.904135482	1
aasdh	beta-alanine-activating enzyme	8	120824146	184.7652629	-0.140872882	0.296875712	-0.474518045	0.635130533	1
aasdhppt	L-aminoadipate-semialdehyde dehydrogenase-phosphopantetheinyl transferase isoform X1	1	120824217	97.04185868	0.482594195	0.226752503	2.128286075	0.033313372	0.461931799
aass	alpha-aminoadipic semialdehyde synthase, mitochondrial isoform X1	19	120808988	1465.715687	-1.042865276	0.102381752	-10.18604637	2.29E-24	4.07E-22
aatf	protein AATF	8	120823515	754.2780716	0.008590146	0.155599739	0.055206686	0.955973802	1
aatka	serine/threonine-protein kinase LMTK1 isoform X1	11	120827297	900.8805066	0.233958013	0.196986209	1.187687268	0.234956642	1
aatkb	serine/threonine-protein kinase LMTK1 isoform X1	5	120819631	798.2012743	-0.188152691	0.137578352	-1.367603899	0.171436095	0.967273201
abat	4-aminobutyrate aminotransferase, mitochondrial	11	120828303	3121.297081	-0.141343009	0.205634619	-0.687350262	0.491862033	1
abca12	ATP-binding cassette sub-family A member 12	16	120833727	3380.699789	-0.36587508	0.194432854	-1.881755435	0.059869229	0.644453815
abca1b	phospholipid-transporting ATPase ABCA1b isoform X1	4	120817300	3742.570685	-0.139335881	0.198640057	-0.70144906	0.483022814	1
abca2	LOW QUALITY PROTEIN: ATP-binding cassette sub-family A member 2	13	120830720	294.4009843	-0.232628166	0.225538301	-1.031435305	0.302336732	1
abca3b	ATP-binding cassette sub-family A member 3	11	120827632	1141.576833	-0.000995684	0.103640173	-0.009607127	0.99233474	1
abca4a	retinal-specific phospholipid-transporting ATPase ABCA4a isoform X1	21	120811647	239.9565877	0.230038757	0.211920945	1.08549326	0.277703247	1
abca5	ATP-binding cassette sub-family A member 5	5	120819630	1253.04746	-0.006897183	0.129289529	-0.053346802	0.957455591	1
abca7	phospholipid-transporting ATPase ABCA1 isoform X1	8	120823593	334.2611107	0.215366462	0.250561831	0.859534194	0.390045863	1
abcb10	ATP-binding cassette sub-family B member 10, mitochondrial	2	120811869	613.591068	0.001565916	0.150388291	0.010412484	0.99169219	1
abcb11a	bile salt export pump	16	120834514	159.1285779	0.361156148	0.440126155	0.820574157	0.411888873	1
abcb11b	bile salt export pump	1	120826953	424.3739283	-0.118339391	0.282308275	-0.41918499	0.675080941	1
abcb4	ATP-binding cassette, sub-family B (MDR/TAP), member 4 isoform X1	20	120810334	498.5426729	0.293493705	0.25646124	1.144397903	0.252458657	1
abcb6a	ATP-binding cassette, sub-family B (MDR/TAP), member 6a	1	120825703	617.4292608	-0.131642064	0.110639734	-1.18982629	0.234114674	1
abcb6b	ATP-binding cassette sub-family B member 6, mitochondrial	16	120833602	65.14066729	-0.047355498	0.429030688	-0.11037788	0.912109695	1
abcb7	ATP-binding cassette sub-family B member 7, mitochondrial	4	120817109	2488.730037	0.029886557	0.080542474	0.371065798	0.710588524	1
abcb8	mitochondrial potassium channel ATP-binding subunit isoform X1	3	120815975	470.539264	-0.034104603	0.133316272	-0.255817259	0.798091947	1
abcb9	ATP-binding cassette sub-family B member 9	13	120830985	77.31625346	0.700096987	0.286252277	2.445734207	0.014455753	0.259129994
abcc1	multidrug resistance-associated protein 1 isoform X1	11	120828518	914.772226	0.191949802	0.117536249	1.633111524	0.102445543	0.82891467
abcc10	ATP-binding cassette sub-family C member 10	9	120824576	222.6277204	0.089959156	0.281989769	0.319015675	0.749714627	1
abcc12	ATP-binding cassette sub-family C member 12	2	120812034	188.7834184	-0.021136142	0.42345361	-0.049913714	0.960191149	1
abcc2	canalicular multispecific organic anion transporter 1 isoform X1	6	120820192	642.1412739	0.337038348	0.208919146	1.613247774	0.106690688	0.839091694
abcc3	ATP-binding cassette sub-family C member 3 isoform X1	5	120818904	1146.46309	-0.071961583	0.135043204	-0.532878224	0.59411788	1
abcc6a	multidrug resistance-associated protein 1	9	120824748	166.0174652	0.023547236	0.310371697	0.07586786	0.939524227	1
abcc9	LOW QUALITY PROTEIN: ATP-binding cassette sub-family C member 9	4	120817500	653.9986176	0.177127036	0.263454994	0.672323698	0.501377646	1
abcd4	ATP-binding cassette sub-family D member 4 isoform X1	18	120808493	398.6250567	0.490532771	0.158279616	3.099153144	0.001940747	0.045146436
abce1	ATP-binding cassette sub-family E member 1	7	120823105	3167.230785	0.049979486	0.163604334	0.305489991	0.759992992	1
abcf1	ATP-binding cassette sub-family F member 1 isoform X1	10	120826368	3719.859257	0.0942608	0.138569714	0.680240994	0.496351879	1
abcf2b	ATP-binding cassette, sub-family F, member 2b	21	120811995	3210.12525	0.3805685	0.245067674	1.552911867	0.120444191	0.870836932
abcg2a	broad substrate specificity ATP-binding cassette transporter ABCG2	7	120822355	208.3505633	0.547837604	0.282193956	1.941351304	0.052215681	0.601361608
abcg2b	broad substrate specificity ATP-binding cassette transporter ABCG2b isoform X1	9	120825020	190.5107628	0.402028989	0.280670298	1.432388795	0.152032584	0.939851299
abcg2d	broad substrate specificity ATP-binding cassette transporter ABCG2d	9	120824948	55.07279038	-0.43409739	0.319110464	-1.360335806	0.173723682	0.967273201
abcg4a	ATP-binding cassette sub-family G member 4	7	120821524	218.208523	0.346317604	0.284557813	1.217037761	0.223589849	1
abcg5	ATP-binding cassette sub-family G member 5	6	120820678	145.625179	0.199031539	0.271513614	0.73304442	0.463531338	1
abcg8	ATP-binding cassette sub-family G member 8	6	120820677	242.3699246	0.306124777	0.298140965	1.026778647	0.304524706	1
abhd10b	abhydrolase domain containing 10, depalmitoylase b	21	120811539	919.3243301	-0.03294086	0.130677288	-0.252077928	0.80098083	1
abhd11	protein ABHD11	7	120821799	497.612037	0.125660517	0.129297871	0.971868412	0.331116016	1
abhd12	lysophosphatidylserine lipase ABHD12	6	120821097	509.8815397	0.046079203	0.129265593	0.356469207	0.721489209	1
abhd13	protein ABHD13	16	120833589	426.8856027	0.182663084	0.142028679	1.286099999	0.198408165	1
abhd14a	protein ABHD14A	17	120835818	457.5097394	0.203829628	0.183400379	1.111391531	0.266399856	1
abhd14b	protein ABHD14B	17	120834645	193.2243956	0.020935129	0.183237856	0.114251115	0.909038733	1
abhd15a	protein ABHD15	1	120824522	106.5311191	0.219632409	0.260881042	0.841887199	0.399851096	1
abhd16a	LOW QUALITY PROTEIN: phosphatidylserine lipase ABHD16A	20	120810825	1477.59808	0.032566411	0.101676619	0.320294002	0.74874547	1
abhd17aa	abhydrolase domain containing 17A, depalmitoylase a	3	120816519	1423.000844	0.046859149	0.101280324	0.462667844	0.643602471	1
abhd17ab	alpha/beta hydrolase domain-containing protein 17A	8	120824421	415.8877763	-0.025333708	0.180477277	-0.140370626	0.888367165	1
abhd17b	alpha/beta hydrolase domain-containing protein 17B	13	120830640	500.1357514	0.039156905	0.140489651	0.278717364	0.780461736	1
abhd17c	alpha/beta hydrolase domain-containing protein 17C	2	120807886	723.8879833	0.003683418	0.083278597	0.044230072	0.964721012	1
abhd18	protein ABHD18	4	120817956	2172.431829	-0.075588803	0.243017706	-0.311042371	0.755768411	1
abhd3	phospholipase ABHD3	3	120816300	154.3029963	0.330669007	0.280768998	1.177726208	0.238905775	1
abhd4	(Lyso)-N-acylphosphatidylethanolamine lipase	3	120816171	227.5316594	0.205656879	0.1861102	1.105027445	0.269147697	1
abhd5a	1-acylglycerol-3-phosphate O-acyltransferase ABHD5 isoform X1	20	120810020	171.0224641	0.401723413	0.218342716	1.839875495	0.065786518	0.674402365
abhd6b	monoacylglycerol lipase ABHD6b	12	120829689	35.58257661	-0.289397541	0.495403566	-0.584165237	0.559109148	1
abhd8b	protein ABHD8	8	120823786	38.25099387	0.639809865	0.693052904	0.923176083	0.355915451	1
abi1a	abl interactor 1a isoform X1	21	120812088	1109.309159	0.083435348	0.09159075	0.910958234	0.36231738	1
abi2b	LOW QUALITY PROTEIN: abl interactor 2b	1	120820319	665.3006178	0.063819325	0.172940008	0.369025799	0.712108495	1
abi3b	abl interactor 1 isoform X1	5	120819302	120.7303178	-0.408920463	0.280673188	-1.456927418	0.145136417	0.921667283
abitram	protein Abitram	10	120826428	216.6712684	0.174059867	0.171395986	1.015542263	0.309847411	1
abl1	LOW QUALITY PROTEIN: tyrosine-protein kinase ABL1	14	120831583	1949.503725	0.052498498	0.103726847	0.506122567	0.612770609	1
abl2	LOW QUALITY PROTEIN: tyrosine-protein kinase ABL2	8	120823792	773.1388741	-0.059229942	0.122807015	-0.482300964	0.629592163	1
ablim1a	actin-binding LIM protein 1a isoform X1	6	120821054	773.4144956	-0.214153708	0.173951091	-1.231114486	0.218280048	1
ablim2	actin-binding LIM protein 2 isoform X1	7	120822115	852.9463583	0.003736173	0.197590773	0.018908643	0.984913985	1
ablim3	actin-binding LIM protein 3 isoform X1	4	120817573	445.9379438	-0.207562666	0.193335643	-1.073587171	0.28300775	1
abr	active breakpoint cluster region-related protein isoform X1	7	120822461	922.4120119	-0.13296459	0.146079614	-0.910220028	0.362706484	1
abracl	costars family protein ABRACL	18	120807870	1050.107233	0.094001671	0.212323965	0.442727561	0.657962805	1
abraxas1	BRCA1-A complex subunit Abraxas 1	NA	120815447	776.0368869	-0.053643188	0.117327512	-0.457208948	0.647520868	1
abraxas2	BRISC complex subunit Abraxas 2	6	120820301	748.8692363	0.039338962	0.119454134	0.329322734	0.741911763	1
abt1	activator of basal transcription 1 isoform X1	12	120829747	863.045843	0.24908957	0.177988737	1.399468156	0.161672641	0.955900916
abtb1	ankyrin repeat and BTB/POZ domain-containing protein 1 isoform X1	12	120828668	725.0507118	0.045747656	0.174721166	0.261832363	0.793450687	1
acaa1	3-ketoacyl-CoA thiolase, peroxisomal	9	120825342	228.3698607	-0.024839213	0.302871239	-0.082012453	0.93463681	1
acaa2	3-ketoacyl-CoA thiolase, mitochondrial	13	120831083	2583.605805	0.178902828	0.131744168	1.357956342	0.174477538	0.967400352
acaca	acetyl-CoA carboxylase 1 isoform X1	7	120821695	1646.715528	0.03585506	0.099604689	0.359973614	0.718866865	1
acacb	LOW QUALITY PROTEIN: acetyl-CoA carboxylase	13	120830227	1483.621596	-0.060416225	0.127187688	-0.475016303	0.634775353	1
acad11	acyl-CoA dehydrogenase family member 11 isoform X1	21	120811388	284.8891694	0.081174349	0.213356567	0.380463325	0.703601516	1
acad8	isobutyryl-CoA dehydrogenase, mitochondrial	1	120822978	754.7759869	0.099613001	0.150093774	0.663671771	0.506900411	1
acad9	complex I assembly factor ACAD9, mitochondrial	17	120835106	1412.918516	-0.050697639	0.10377265	-0.488545292	0.625163653	1
acadl	long-chain specific acyl-CoA dehydrogenase, mitochondrial	1	120828883	166.5017383	0.314944999	0.388573113	0.810516704	0.417643269	1
acadm	medium-chain specific acyl-CoA dehydrogenase, mitochondrial	3	120816640	4094.870525	0.144655158	0.11552935	1.252107434	0.210530719	1
acadsb	short/branched chain specific acyl-CoA dehydrogenase, mitochondrial	5	120819195	703.2713728	0.093603512	0.116959509	0.800306984	0.423532958	1
acadvl	very long-chain specific acyl-CoA dehydrogenase, mitochondrial	7	120821571	2809.496031	0.044153388	0.138873193	0.317940324	0.750530204	1
acana	aggrecan core protein isoform X1	2	120831250	382.1353165	0.004223073	0.338539028	0.012474405	0.990047123	1
acanb	aggrecan core protein	19	120809487	340.3812151	-0.376167902	0.742643762	-0.506525364	0.612487889	1
acap1	arf-GAP with coiled-coil, ANK repeat and PH domain-containing protein 1	7	120822071	335.8525278	-0.189918126	0.21107635	-0.899760329	0.36824781	1
acap3a	arf-GAP with coiled-coil, ANK repeat and PH domain-containing protein 3 isoform X1	12	120828809	446.6264376	-0.02699541	0.147708061	-0.182761926	0.854984824	1
acap3b	arf-GAP with coiled-coil, ANK repeat and PH domain-containing protein 3b isoform X1	17	120835144	621.5222833	-0.107516547	0.167868595	-0.640480413	0.521860319	1
acat1	acetyl-CoA acetyltransferase, mitochondrial	7	120822708	1301.65967	0.058532531	0.147233592	0.397548756	0.690962841	1
acat2	acetyl-CoA acetyltransferase, cytosolic	18	120808462	768.354537	0.128324556	0.152577962	0.841042535	0.400324106	1
acbd3	Golgi resident protein GCP60 isoform X1	18	120807925	1744.314656	0.163217055	0.151013299	1.080812456	0.279780546	1
acbd4	acyl-CoA-binding domain-containing protein 4	5	120819771	441.3078615	0.016580059	0.130324263	0.12722158	0.898765026	1
acbd5a	acyl-CoA-binding domain-containing protein 5A	21	120811464	781.9183824	-0.075055087	0.11232478	-0.668197051	0.504007818	1
acbd6	acyl-CoA-binding domain-containing protein 6 isoform X1	8	120823717	587.1357942	0.115777017	0.114298029	1.012939749	0.311088941	1
acbd7	acyl-CoA-binding domain-containing protein 7	20	120810347	1201.47065	-0.265810801	0.201405992	-1.319776031	0.186909807	0.986933977
acd	adrenocortical dysplasia protein homolog	19	120809102	166.7726743	0.099938103	0.198143376	0.504372666	0.613999522	1
ace	angiotensin-converting enzyme	5	120819300	1228.81419	0.312423084	0.22448312	1.391744221	0.163999866	0.958454205
ace2	angiotensin-converting enzyme 2	2	120808741	647.6455247	-0.277326093	0.828305276	-0.334811453	0.737767321	1
acer1	alkaline ceramidase 1	8	120823914	282.2341411	0.084724942	0.165588906	0.51165832	0.608890161	1
acer2	alkaline ceramidase 2 isoform X1	9	120824972	236.1406675	-0.147062524	0.228751229	-0.642892824	0.520293646	1
acer3	alkaline ceramidase 3	7	120822134	647.3918737	-0.132145093	0.19485413	-0.678174455	0.497661087	1
ache	acetylcholinesterase	7	120822201	699.2964255	0.265420794	0.233831199	1.13509572	0.256335215	1
acin1a	apoptotic chromatin condensation inducer in the nucleus	3	120816301	7126.155964	-0.053093993	0.112304322	-0.47276892	0.63637805	1
acin1b	apoptotic chromatin condensation inducer 1b	7	120822554	1685.593045	-0.150573141	0.111479667	-1.350678059	0.176798584	0.969505946
ackr4a	atypical chemokine receptor 4 isoform X1	3	120816179	66.88263791	-0.06795302	0.319459862	-0.212712231	0.831551426	1
ackr4b	atypical chemokine receptor 4b	21	120811391	107.1465552	-0.830049791	0.368069282	-2.255145517	0.024124196	0.377486383
aclya	ATP-citrate synthase	11	120828434	673.9276826	0.319467409	0.165772826	1.927139787	0.053962212	0.611028683
aclyb	ATP-citrate synthase isoform X1	5	120819475	2657.32318	-0.027684769	0.091317459	-0.3031706	0.761759853	1
acmsd	2-amino-3-carboxymuconate-6-semialdehyde decarboxylase isoform X1	16	120833720	137.0175994	-0.337549243	0.34000691	-0.992771712	0.320821218	1
aco1	cytoplasmic aconitate hydratase isoform X1	7	120821601	1819.094258	0.037144093	0.098284017	0.377926082	0.705485506	1
aco2	aconitate hydratase, mitochondrial	5	120819866	995.2781193	0.219118856	0.197029683	1.112110889	0.266090476	1
acod1	cis-aconitate decarboxylase	16	120833795	9.445899598	1.519732394	1.157370838	1.313090276	0.18915253	0.991378424
acot11b	acyl-coenzyme A thioesterase 11b	8	120824440	200.4783879	-0.177093206	0.23917023	-0.740448366	0.459027981	1
acot13	acyl-coenzyme A thioesterase 13 isoform X1	10	120827081	243.819454	-0.203310368	0.27149208	-0.748862982	0.453939794	1
acot20	acyl-coenzyme A thioesterase 2, mitochondrial	18	120807715	303.9146878	-0.086246095	0.259364107	-0.332529029	0.739489823	1
acot7	cytosolic acyl coenzyme A thioester hydrolase isoform X1	12	120829582	169.9666716	0.444859342	0.31272718	1.422515759	0.15487658	0.945249695
acot8	acyl-coenzyme A thioesterase 8	17	120835511	191.2815659	-0.058888522	0.218031351	-0.270091994	0.787089481	1
acot9.1	acyl-CoA thioesterase 9, tandem duplicate 1 isoform X1	21	120811472	666.2283392	0.129009226	0.115146915	1.12038803	0.262548444	1
acox1	peroxisomal acyl-coenzyme A oxidase 1 isoform X1	9	120824866	1417.983741	0.210952266	0.145196589	1.452873426	0.146258901	0.924545528
acox3	peroxisomal acyl-coenzyme A oxidase 3	7	120822271	779.9569923	-0.131585972	0.247559575	-0.531532549	0.595049792	1
acp1	low molecular weight phosphotyrosine protein phosphatase isoform X1	18	120807905	1186.883943	-0.009617114	0.095609601	-0.100587324	0.91987806	1
acp2	lysosomal acid phosphatase	1	120825691	673.7652883	0.206101819	0.12193647	1.690239341	0.090982175	0.792728534
acp5a	tartrate-resistant acid phosphatase type 5a isoform X1	9	120824810	517.5148297	0.12754854	0.339959816	0.375187107	0.707521318	1
acp6	lysophosphatidic acid phosphatase type 6	16	120833779	536.4276967	-0.123738959	0.139118733	-0.889448581	0.373762046	1
acp7	acid phosphatase type 7	15	120832556	258.2366482	0.050399852	0.172825877	0.291622138	0.770575547	1
acsbg2	long-chain-fatty-acid--CoA ligase ACSBG2 isoform X1	8	120823695	1283.951763	0.122872783	0.106793685	1.150562256	0.249912368	1
acsf2	medium-chain acyl-CoA ligase ACSF2, mitochondrial	5	120819593	274.4886254	-0.230041891	0.197396752	-1.165378299	0.243865897	1
acsf3	malonate--CoA ligase ACSF3, mitochondrial isoform X1	2	120810785	210.0688779	0.164960749	0.256273962	0.643689072	0.519777078	1
acsl1a	long-chain-fatty-acid--CoA ligase 1a isoform X1	9	120825006	1800.78435	0.058023691	0.119970846	0.483648263	0.628635516	1
acsl2	long-chain-fatty-acid--CoA ligase 1	13	120831056	1526.139815	0.263459675	0.187613598	1.404267485	0.160239213	0.953262998
acsl3a	long-chain-fatty-acid--CoA ligase 3a isoform X1	1	120821648	88.53081394	0.367401585	0.345194399	1.064332405	0.287178143	1
acsl3b	long-chain-fatty-acid--CoA ligase 3b	3	120816036	1152.716476	0.111364965	0.151215229	0.736466595	0.46144679	1
acsl4a	long-chain-fatty-acid--CoA ligase 4	4	120818468	949.7307238	0.240558207	0.172047053	1.39821173	0.162049495	0.955951309
acsl5	long-chain-fatty-acid--CoA ligase 5	5	120819507	870.336087	-0.391064633	0.462614523	-0.845335834	0.397923359	1
acsl6	LOW QUALITY PROTEIN: long-chain-fatty-acid--CoA ligase 6	7	120822732	813.2657806	-0.187414095	0.206295479	-0.908474077	0.363627804	1
acss1	acetyl-coenzyme A synthetase 2-like, mitochondrial	18	120808492	1013.328529	0.03550024	0.247246333	0.143582471	0.885830183	1
acss1a	acetyl-coenzyme A synthetase 2-like, mitochondrial	6	100862659	20.9756026	0.973933604	0.442287196	2.202038884	0.027662562	0.414241767
acss2	acetyl-coenzyme A synthetase, cytoplasmic isoform X1	12	120828824	1306.811476	0.039665535	0.086958237	0.456144661	0.648285956	1
acss2l	acyl-CoA synthetase short chain family member 2 like isoform X1	3	120815661	146.0835521	-0.267605083	0.406772648	-0.657873836	0.510619204	1
acss3	acyl-CoA synthetase short-chain family member 3, mitochondrial isoform X1	4	120817339	880.8759015	0.020904207	0.179725138	0.116312093	0.907405202	1
acta1b	actin alpha 1, skeletal muscle b	2	120811837	134324.1936	-0.106688205	0.268731651	-0.397006471	0.691362689	1
acta2	actin, aortic smooth muscle	5	120819659	1791.918112	-0.886424423	0.280320084	-3.16218663	0.001565892	0.036955348
actb1	actin, cytoplasmic 1	9	120824906	9764.635926	-0.156809718	0.127456578	-1.230299138	0.218585107	1
actb2	actin, cytoplasmic 2	11	100174883	97072.00176	-0.077995763	0.127419368	-0.612118583	0.540459303	1
actl6a	actin-like protein 6A	8	120823960	3309.166825	0.059465116	0.097340561	0.61089761	0.541267367	1
actn1	alpha-actinin-1 isoform X1	15	120832792	2150.355457	0.005743154	0.110909222	0.051782473	0.958702021	1
actn2b	alpha-actinin-2b isoform X1	6	120820978	717.9330143	-0.043112422	0.112536796	-0.38309623	0.701648415	1
actn3b	alpha-actinin-3b	7	120821242	7614.371156	-0.061719657	0.338725748	-0.182211294	0.85541691	1
actr10	actin-related protein 10	18	120807991	1148.656026	0.058500121	0.091267162	0.640976662	0.521537846	1
actr1b	actin related protein 1B	14	120831898	3648.291796	0.006488799	0.093910224	0.069095768	0.94491339	1
actr2a	actin-related protein 2-A	9	120825335	531.0352744	0.080204677	0.165114149	0.4857529	0.627142372	1
actr5	actin-related protein 5	12	120829383	462.5052251	0.161733929	0.132976115	1.216263005	0.223884749	1
actr6	actin-related protein 6	19	120809225	435.7105731	-0.726613576	0.123261796	-5.894880644	3.75E-09	1.73E-07
actr8	actin-related protein 8	12	120829872	413.1948045	0.193991743	0.241144966	0.804461091	0.421130732	1
acvr1ba	activin A receptor type 1Ba	12	120829102	2007.244598	0.044681097	0.11338281	0.394072938	0.69352719	1
acvr1l	activin receptor type-1	15	120832437	860.3962637	0.056367173	0.090484703	0.622946984	0.533319361	1
acvr2ab	activin receptor type-2A isoform X1	1	120815576	2176.35851	-0.161677573	0.119129279	-1.357160682	0.174730161	0.968027942
acvrl1	serine/threonine-protein kinase receptor R3	12	120829101	410.4198705	-0.132939791	0.151169536	-0.87940861	0.379179765	1
acyp1	acylphosphatase-1	15	120832812	82.63165657	0.221303004	0.282950152	0.782127178	0.434139836	1
ada	adenosine deaminase	12	120829291	751.0181486	0.112008866	0.188155319	0.595300023	0.551642941	1
ada2a	adenosine deaminase 2-A isoform X1	19	120809521	716.232656	-1.294992998	0.194673803	-6.652117416	2.89E-11	1.73E-09
ada2b	adenosine deaminase 2-A	4	120817710	65.25297777	0.451937095	0.330669266	1.366734504	0.171708539	0.967273201
adad1	adenosine deaminase domain-containing protein 1 isoform X1	4	120818357	7.881813107	-0.042475432	0.856103555	-0.04961483	0.960429329	1
adad2	adenosine deaminase domain-containing protein 2	7	120822904	12.14307464	0.02583209	0.641074676	0.040294977	0.967857958	1
adal	adenosine deaminase-like protein	19	120809838	329.8433818	-0.770614255	0.176664269	-4.362026682	1.29E-05	0.000399689
adam10a	disintegrin and metalloproteinase domain-containing protein 10	2	120831617	2462.323962	0.174654978	0.129210926	1.351704407	0.176469895	0.969505946
adam11	disintegrin and metalloproteinase domain-containing protein 11 isoform X1	5	120819476	383.6940365	-0.180141631	0.175172125	-1.028369276	0.303776155	1
adam12b	disintegrin and metalloproteinase domain-containing protein 12 isoform X1	6	120820881	182.2999715	-0.195259136	0.187156188	-1.043295114	0.296811633	1
adam15	LOW QUALITY PROTEIN: disintegrin and metalloproteinase domain-containing protein 12	20	120810723	207.0048883	-0.045705877	0.25673301	-0.178028827	0.858700337	1
adam17a	disintegrin and metalloproteinase domain-containing protein 17a isoform X1	15	120833295	949.5448412	0.069328289	0.149461259	0.463854577	0.642751938	1
adam19a	disintegrin and metalloproteinase domain-containing protein 33	7	120821229	523.6769028	0.028067798	0.165617384	0.169473745	0.865424022	1
adam19b	disintegrin and metalloproteinase domain-containing protein 19	4	120817509	856.0930436	0.036420667	0.103446603	0.352072137	0.724784163	1
adam22	disintegrin and metalloproteinase domain-containing protein 22 isoform X1	20	120811241	1795.134427	-0.133756478	0.164361951	-0.813792224	0.41576399	1
adam8a	disintegrin and metalloproteinase domain-containing protein 8a	6	120820261	329.2890731	0.361245066	0.197402915	1.829988506	0.067251658	0.681311749
adamts1	A disintegrin and metalloproteinase with thrombospondin motifs 1	1	120826316	450.7835983	-0.198214244	0.149139219	-1.32905513	0.183829782	0.982699243
adamts10	A disintegrin and metalloproteinase with thrombospondin motifs 10 isoform X1	8	120823692	882.8226087	-0.075249804	0.119033985	-0.632170751	0.527275308	1
adamts12	A disintegrin and metalloproteinase with thrombospondin motifs 12 isoform X1	13	120830567	801.1887955	0.120362714	0.161214445	0.746600058	0.455305013	1
adamts13	A disintegrin and metalloproteinase with thrombospondin motifs 13	13	120830829	108.4917971	-0.633434832	0.772513756	-0.819965764	0.412235625	1
adamts15a	A disintegrin and metalloproteinase with thrombospondin motifs 15a	7	120822023	682.9156524	-0.020327464	0.135411655	-0.150116063	0.880673047	1
adamts17	A disintegrin and metalloproteinase with thrombospondin motifs 17 isoform X1	2	120808097	113.3592646	-0.039016642	0.281396186	-0.138653769	0.889723752	1
adamts18	A disintegrin and metalloproteinase with thrombospondin motifs 18 isoform X1	2	120811916	336.9383927	-0.231044954	0.165578786	-1.395377747	0.162901958	0.957370322
adamts3	A disintegrin and metalloproteinase with thrombospondin motifs 3 isoform X1	13	120830986	378.7497903	-0.171630673	0.260769832	-0.658169205	0.510429411	1
adamts6	LOW QUALITY PROTEIN: A disintegrin and metalloproteinase with thrombospondin motifs 6	14	120831693	345.2985619	-0.070615163	0.225494514	-0.313156901	0.754161461	1
adamtsl2	LOW QUALITY PROTEIN: ADAMTS-like protein 2	13	120830186	93.22653433	0.236561966	0.362107969	0.653291245	0.513568535	1
adamtsl4	ADAMTS-like protein 4	20	120810541	999.2869794	-0.095107998	0.207406996	-0.458557328	0.646552086	1
adamtsl5	ADAMTS-like protein 5	2	120808680	121.9145414	-0.06998402	0.181112565	-0.386411729	0.699191765	1
adap2	arf-GAP with dual PH domain-containing protein 1	11	120827519	226.033495	0.313330782	0.188436553	1.66279194	0.09635409	0.808483984
adar	double-stranded RNA-specific adenosine deaminase	20	120810483	962.3607267	0.125116706	0.09627102	1.299629999	0.193727813	0.996336827
adarb1b	double-stranded RNA-specific editase 1 isoform X1	16	120833591	363.7043067	-0.188227343	0.172312678	-1.092359221	0.27467524	1
adarb2	double-stranded RNA-specific editase B2	21	120811893	100.2200957	-0.256180619	0.350638716	-0.730611332	0.465016588	1
adat1	tRNA-specific adenosine deaminase 1	19	120809148	119.6734758	-0.010093457	0.242461132	-0.041629174	0.966794316	1
adat2	tRNA-specific adenosine deaminase 2	18	120808294	87.62354462	0.027279748	0.203610729	0.133979916	0.893418456	1
adat3	probable inactive tRNA-specific adenosine deaminase-like protein 3 isoform X1	16	120834111	47.19731997	0.079775219	0.334045345	0.238815539	0.811248621	1
adck1	aarF domain-containing protein kinase 1	15	120832899	400.5440701	0.091108217	0.13497387	0.675006329	0.499671744	1
adck2	uncharacterized aarF domain-containing protein kinase 2	19	120808607	256.8293411	-1.015480632	0.14281688	-7.110368427	1.16E-12	8.11E-11
adck5	uncharacterized aarF domain-containing protein kinase 5 isoform X1	10	120826272	349.9252046	0.000528119	0.122481048	0.00431184	0.99655966	1
adcy2a	adenylate cyclase type 2	20	120810605	248.8608538	-0.202493428	0.259832687	-0.779322381	0.435789834	1
adcy3a	adenylate cyclase type 3 isoform X1	20	120810053	850.8712139	-0.010990072	0.131421151	-0.083624838	0.933354718	1
adcy5	LOW QUALITY PROTEIN: adenylate cyclase type 5	16	120834348	340.9966728	-0.003471052	0.182317653	-0.019038485	0.984810404	1
adcy7	adenylate cyclase type 7 isoform X1	2	120811617	542.2342986	0.03905377	0.205331131	0.190198971	0.849153217	1
adcy9	adenylate cyclase type 9	9	120825138	666.1777728	-0.062914586	0.16946009	-0.371264917	0.710440226	1
adcyap1a	adenylate cyclase activating polypeptide 1a isoform X1	21	120811913	183.5627327	0.080411259	0.253963306	0.316625502	0.751527783	1
adcyap1b	adenylate cyclase activating polypeptide 1b isoform X1	3	120816580	424.1625134	-0.18123269	0.191282602	-0.947460398	0.343404227	1
adcyap1r1b	pituitary adenylate cyclase-activating polypeptide type I receptor isoform X1	8	120823758	501.5258606	0.17816436	0.243769158	0.730873265	0.464856567	1
add1	alpha-adducin isoform X1	14	120832352	2015.633875	-0.160504808	0.116619129	-1.376316293	0.168723731	0.96360936
add2	LOW QUALITY PROTEIN: beta-adducin	13	120830774	672.097462	-0.229624551	0.153005728	-1.500757876	0.133418198	0.901650111
add3a	adducin 3 (gamma) a isoform X1	9	120825665	1984.123692	-0.125033123	0.13226602	-0.945315531	0.344497812	1
add3b	adducin 3 (gamma) b	6	120820361	1123.550249	0.001993827	0.122058331	0.01633503	0.986967111	1
adgb	androglobin isoform X1	18	120807651	115.5698009	-0.002830459	0.259425733	-0.01091048	0.991294869	1
adgra1a	adhesion G protein-coupled receptor A1	5	120819559	361.7763289	0.260238103	0.24796467	1.0494967	0.293949573	1
adgra2	adhesion G protein-coupled receptor A2	13	120830598	470.7014735	-0.349534712	0.15607765	-2.239492403	0.025123895	0.388125123
adgra3	adhesion G protein-coupled receptor A3	7	120822423	1106.300145	-0.12285482	0.159160598	-0.771892177	0.440178291	1
adgrb1a	LOW QUALITY PROTEIN: adhesion G protein-coupled receptor B1	20	120810433	665.4078962	-0.094085739	0.190403588	-0.494138476	0.621208386	1
adgrb2	LOW QUALITY PROTEIN: adhesion G protein-coupled receptor B2	10	120826790	416.5782386	-0.22111553	0.255449632	-0.865593456	0.386713145	1
adgrb3	adhesion G protein-coupled receptor B3 isoform X1	6	120820197	847.3835851	0.014692954	0.223602003	0.065710295	0.947608476	1
adgrd1	adhesion G-protein coupled receptor D1 isoform X1	13	120831155	356.5355812	0.241726603	0.183456198	1.317625706	0.187628976	0.988803892
adgrd2	adhesion G-protein coupled receptor D2 isoform X1	13	120830471	438.511856	0.000732898	0.174526992	0.004199337	0.996649424	1
adgrf3a	adhesion G-protein coupled receptor F3	15	120833266	68.53723615	-0.010113085	0.519708744	-0.019459139	0.984474833	1
adgrf3b	adhesion G-protein coupled receptor F3	18	120808431	78.22121068	-1.006890501	1.703894422	-0.590934795	0.554564111	1
adgrg1	adhesion G-protein coupled receptor G1 isoform X1	2	120810147	329.0469158	0.01846686	0.326607775	0.056541397	0.954910518	1
adgrg4a	adhesion G-protein coupled receptor G4	4	120817582	61.07782055	-0.237447888	0.437043449	-0.543304993	0.586919827	1
adgrg6	LOW QUALITY PROTEIN: adhesion G-protein coupled receptor G6	18	120807755	423.8464004	0.014070777	0.225550582	0.062384133	0.950256931	1
adgrl1a	adhesion G protein-coupled receptor L1 isoform X1	11	120827167	283.9075145	-0.029754715	0.257309126	-0.115638011	0.907939437	1
adgrl2a	LOW QUALITY PROTEIN: adhesion G protein-coupled receptor L2	8	120823936	1663.773204	0.010471072	0.131623266	0.079553354	0.936592496	1
adgrl3.1	LOW QUALITY PROTEIN: adhesion G protein-coupled receptor L3	9	120825034	704.7921433	-0.059513525	0.171297348	-0.347428176	0.728269669	1
adgrl4	adhesion G protein-coupled receptor L4	8	120823944	136.7490292	0.071087571	0.220209424	0.322818026	0.746833061	1
adgrv1	LOW QUALITY PROTEIN: adhesion G-protein coupled receptor V1	13	120830314	1631.060105	-0.006962397	0.176959716	-0.03934453	0.968615705	1
adhfe1	hydroxyacid-oxoacid transhydrogenase, mitochondrial	3	120816166	476.0809132	0.071443472	0.235492298	0.303379232	0.761600871	1
adi1	1,2-dihydroxy-3-keto-5-methylthiopentene dioxygenase	15	120832691	798.5800579	-0.01920321	0.131999341	-0.145479587	0.884332232	1
adipor1a	adiponectin receptor protein 1a	17	120835326	2015.642777	0.104129899	0.115861529	0.898744391	0.368788826	1
adipor2	adiponectin receptor protein 2	4	120817610	1209.967454	0.02876289	0.106061598	0.27119043	0.786244573	1
adm2a	protein ADM2a	4	120818082	81.44889484	-0.454753103	0.269496383	-1.687418205	0.091522966	0.794931715
adm2b	protein ADM2	19	120809791	17.23252221	-1.383198983	0.645361221	-2.143294232	0.03208948	0.453249957
adma	adrenomedullin a	2	120812664	115.2332379	-0.234428339	0.305566603	-0.76719228	0.442967202	1
adnp2b	activity-dependent neuroprotector homeobox protein 2b	10	120826123	650.7224488	0.234405748	0.125438515	1.8686904	0.0616659	0.651931044
adnpa	activity-dependent neuroprotector homeobox a	17	120834916	926.563236	0.031756695	0.105969388	0.299678008	0.764422775	1
adnpb	activity-dependent neuroprotector homeobox b	12	120829462	947.9471368	-0.020709275	0.093216574	-0.222163017	0.824186983	1
adoa	2-aminoethanethiol (cysteamine) dioxygenase a	5	120819585	527.3667103	0.132161674	0.119148776	1.109215535	0.267337212	1
adora1b	adenosine receptor A1b	12	120829476	185.3622083	0.068815417	0.281203726	0.2447173	0.806675332	1
adora2aa	LOW QUALITY PROTEIN: adenosine A2a receptor a	13	120830360	15.21138983	0.114849767	0.58417645	0.196601158	0.844139664	1
adora2b	adenosine receptor A2b	7	120822464	255.8725284	-0.028083937	0.235981766	-0.119008926	0.905268284	1
adpgk	ADP-dependent glucokinase isoform X1	19	120809336	322.1299663	-0.884408165	0.219118062	-4.036217546	5.43E-05	0.001557957
adpgk2	ADP-dependent glucokinase	2	120831602	1640.541723	-0.059260169	0.18196045	-0.325676095	0.744669433	1
adprh	ADP-ribosylarginine hydrolase	5	120819115	81.49344958	-0.000684114	0.396895685	-0.001723662	0.998624718	1
adprhl1	protein ADP-ribosylarginine hydrolase-like protein 1 isoform X1	2	120809567	154.6114318	-0.42892314	0.198900416	-2.156471805	0.031046843	0.44575441
adprm	manganese-dependent ADP-ribose/CDP-alcohol diphosphatase	5	120819488	149.7719326	0.009701559	0.168614671	0.057536863	0.954117542	1
adprs	ADP-ribose glycohydrolase ARH3	15	120832759	557.8509791	-0.030075434	0.112882423	-0.26643151	0.7899069	1
adra1aa	adrenoceptor alpha 1Aa	13	120831356	28.67449802	0.761470865	0.970903088	0.784291321	0.432869191	1
adra1ab	alpha-1A adrenergic receptor	14	120831811	19.74275402	-0.15430491	0.573028679	-0.269279559	0.787714561	1
adra1d	alpha-1D adrenergic receptor	9	120824876	33.11818379	0.199004784	0.352303205	0.564867936	0.572163594	1
adra2a	alpha-2A adrenergic receptor	9	120825669	37.68107894	-0.787896871	0.79860597	-0.98659026	0.323843547	1
adra2b	LOW QUALITY PROTEIN: alpha-2B adrenergic receptor	13	120831023	122.8971869	-0.306520215	0.267393514	-1.14632629	0.251660169	1
adra2c	alpha-2C adrenergic receptor	9	120824979	63.26308129	0.163621026	0.428719257	0.38165075	0.702720435	1
adra2db	alpha-2Db adrenergic receptor	4	120818112	41.03992926	0.208253228	0.895923822	0.23244524	0.816192215	1
adrb1	beta-1 adrenergic receptor	5	120819287	25.18512741	-0.02643071	0.432703272	-0.061082759	0.9512933	1
adrb2a	adrenoceptor beta 2, surface a	4	120818107	82.02660223	0.572422962	0.341036484	1.678480131	0.093253406	0.801477208
adrb3a	adrenoceptor beta 3a	13	120830601	61.79483832	-0.208816682	0.268662544	-0.777245233	0.4370141	1
adrm1	proteasomal ubiquitin receptor ADRM1 isoform X1	12	120828742	1777.851809	0.180097179	0.159789022	1.127093567	0.259702923	1
adsl	adenylosuccinate lyase	11	120828215	2023.981187	0.064159503	0.149943628	0.427890828	0.668730605	1
adss1	adenylosuccinate synthetase isozyme 1	15	120832555	3035.413089	0.049094904	0.195731225	0.250828167	0.801946964	1
adssl	adenylosuccinate synthase, like isoform X1	7	120822441	1207.408367	0.015482958	0.093842879	0.164988093	0.868953354	1
aebp1a	adipocyte enhancer-binding protein 1 isoform X1	14	120831697	628.6693486	-0.294137496	0.222850586	-1.319886572	0.186872892	0.986933977
aebp1b	LOW QUALITY PROTEIN: inactive carboxypeptidase-like protein X2	13	120830319	2203.654074	-0.399814053	0.187232437	-2.135388821	0.032729263	0.457515312
aebp2	zinc finger protein AEBP2 isoform X1	4	120817259	756.5811784	-0.025554249	0.104449257	-0.244657069	0.806721972	1
afap1	actin filament-associated protein 1 isoform X1	7	120821504	1428.052564	0.028389377	0.113446864	0.250243821	0.802398799	1
afap1l1a	actin filament-associated protein 1-like 1 isoform X1	4	120818467	524.9676586	-0.253992506	0.113398265	-2.239827084	0.025102151	0.388125123
afap1l2	actin filament-associated protein 1-like 2 isoform X1	5	120818961	430.4006942	-0.114920735	0.207168619	-0.554720767	0.579085669	1
afdna	afadin isoform X1	18	120807656	2851.224822	-0.099047349	0.126180398	-0.784966208	0.432473381	1
aff1	AF4/FMR2 family member 1 isoform X1	14	120831817	525.511555	0.080845218	0.12471141	0.648258397	0.516817837	1
aff2	AF4/FMR2 family member 2	4	120817646	274.2655644	-0.195005497	0.232274682	-0.839546931	0.401162465	1
aff3	AF4/FMR2 family member 3 isoform X1	16	120833579	282.6210665	0.013569182	0.164897268	0.082288704	0.934417137	1
aff4	AF4/FMR2 family member 4 isoform X1	7	120822238	1612.733999	-0.008314622	0.099567046	-0.08350777	0.933447799	1
afg1la	AFG1 like ATPase a isoform X1	15	120833279	380.0987923	0.21704452	0.164904452	1.316183505	0.188112459	0.989213466
afg1lb	lactation elevated protein 1 homolog B	18	120808456	227.6269933	0.098285189	0.195375362	0.503058258	0.614923313	1
afg3l1	AFG3-like protein 1	19	120809185	1051.987306	-0.890653042	0.106024427	-8.40045133	4.45E-17	4.76E-15
afg3l2	AFG3-like protein 2 isoform X1	3	120815728	1740.3689	-0.106226803	0.085739244	-1.238951944	0.215363295	1
afmid	kynurenine formamidase isoform X1	9	120824816	335.0846007	0.004207115	0.207300359	0.020294781	0.983808219	1
afp4	antifreeze protein type IV	20	120810918	18136.66492	0.202728688	0.350640372	0.578166989	0.563151383	1
aftpha	LOW QUALITY PROTEIN: aftiphilin a	9	120825290	481.6906267	-0.115603198	0.149707823	-0.772192099	0.44000066	1
aga	N(4)-(beta-N-acetylglucosaminyl)-L-asparaginase	4	120817942	216.526506	-0.015493594	0.286066488	-0.054160814	0.95680704	1
agap2	arf-GAP with GTPase, ANK repeat and PH domain-containing protein 2 isoform X1	12	120828754	1093.171689	0.078446517	0.186157131	0.421399473	0.673463404	1
agbl2	cytosolic carboxypeptidase 2 isoform X1	19	120809677	17.06147984	-1.122519725	0.428682161	-2.618536123	0.008830794	0.172781645
agbl4	cytosolic carboxypeptidase 6	8	120824277	72.80124365	0.079742607	0.300643855	0.265239438	0.790825015	1
agbl5	cytosolic carboxypeptidase-like protein 5 isoform X1	18	120807846	340.2097253	0.051378882	0.151135093	0.339953355	0.733891656	1
agfg1a	arf-GAP domain and FG repeat-containing protein 1a isoform X1	1	120809235	698.9487932	0.209383734	0.096105661	2.178682617	0.029355254	0.429047804
agfg1b	arf-GAP domain and FG repeat-containing protein 1b isoform X1	3	120816233	712.0182069	-0.101397715	0.11399978	-0.889455353	0.373758408	1
agfg2	arf-GAP domain and FG repeat-containing protein 2	7	120822577	557.283597	0.004721358	0.206646456	0.022847514	0.981771907	1
aggf1	angiogenic factor with G patch and FHA domains 1 isoform X1	17	120835739	691.7540604	0.058863554	0.160017751	0.367856401	0.712980311	1
agk	acylglycerol kinase, mitochondrial isoform X1	19	120808909	745.6535021	-0.858322241	0.140633667	-6.103248665	1.04E-09	5.11E-08
agla	glycogen debranching enzyme isoform X1	3	120816025	1246.513476	-0.020247075	0.192370563	-0.105250379	0.916177136	1
agmat	agmatinase, mitochondrial	12	120828750	512.564792	-0.196280933	0.206418618	-0.950887738	0.341661367	1
agmo	alkylglycerol monooxygenase	20	120810977	721.975027	0.255786111	0.237785211	1.075702354	0.282060394	1
ago1	protein argonaute-1	20	120810423	2294.451174	-0.062344299	0.193984526	-0.321388003	0.747916374	1
ago2	protein argonaute-2 isoform X1	10	120826115	706.8916266	0.004025744	0.171649025	0.023453347	0.981288652	1
ago3b	protein argonaute-3 isoform X1	10	120826431	1036.05255	0.089445715	0.195845844	0.456714899	0.64787598	1
ago4	protein argonaute-4 isoform X1	10	120826154	2457.777961	-0.149995708	0.124782306	-1.202059106	0.229340629	1
agpat2	1-acyl-sn-glycerol-3-phosphate acyltransferase beta	14	120831986	899.1953454	0.093724366	0.124924626	0.750247317	0.453105766	1
agpat3	1-acyl-sn-glycerol-3-phosphate acyltransferase gamma	16	120833910	1454.790384	-0.025567694	0.15789737	-0.161926028	0.871364106	1
agpat4	1-acyl-sn-glycerol-3-phosphate acyltransferase delta	6	120820427	145.1960746	0.089719982	0.363484034	0.24683335	0.805037199	1
agpat5	1-acyl-sn-glycerol-3-phosphate acyltransferase epsilon	6	120820632	393.7398334	0.256148824	0.227432232	1.126264389	0.260053626	1
agpat9l	glycerol-3-phosphate acyltransferase 3-like	13	120830568	1195.910387	0.202188808	0.16875301	1.198134522	0.230864651	1
agps	alkyldihydroxyacetonephosphate synthase, peroxisomal	16	120833969	1099.086253	0.181741463	0.113714442	1.598226744	0.109992524	0.851277114
agr1	anterior gradient 1 isoform X1	16	120833593	217.7713438	-0.050823721	0.234251422	-0.216962272	0.828237748	1
agr2	anterior gradient protein 2 homolog	10	120827088	2513.526556	-0.460521741	0.270514208	-1.702393909	0.088681551	0.781339911
agrn	LOW QUALITY PROTEIN: agrin	12	120828744	1324.825079	-0.23019104	0.22162311	-1.038659912	0.298962932	1
agt	angiotensinogen	6	120820780	1860.386097	0.062812195	0.189369805	0.331690658	0.740122855	1
agtpbp1	cytosolic carboxypeptidase 1 isoform X1	13	120830233	802.6178842	0.022737961	0.146130136	0.155600767	0.87634772	1
agtr1b	type-1A angiotensin II receptor	21	120811966	121.6477564	0.119470381	0.287105725	0.416119815	0.677322331	1
agtr2	type-2 angiotensin II receptor	4	120818307	84.25662945	-0.131329282	0.238408822	-0.550857478	0.581731378	1
agxta	alanine--glyoxylate and serine--pyruvate aminotransferase a	8	120823713	904.1244648	-0.00584537	0.261396096	-0.022362118	0.982159098	1
agxtb	alanine--glyoxylate and serine--pyruvate aminotransferase b	3	120815749	4252.234751	-0.06744201	0.250297753	-0.269447125	0.787585626	1
ahctf1	protein ELYS isoform X1	2	120833641	2765.183217	0.08169865	0.11429964	0.714776092	0.474747411	1
ahcy	adenosylhomocysteinase	17	120834974	8906.802218	-0.200465965	0.131094885	-1.529166945	0.126223063	0.884610394
ahcyl1	S-adenosylhomocysteine hydrolase-like protein 1 isoform X1	12	120829510	945.0440317	-0.043867749	0.20009131	-0.219238653	0.826464147	1
ahcyl2b	adenosylhomocysteinase like 2b	4	120817170	1170.602576	0.028737085	0.100712216	0.285338627	0.775384723	1
ahdc1	LOW QUALITY PROTEIN: AT-hook DNA-binding motif-containing protein 1	10	120826068	477.0126031	-0.092272671	0.215586811	-0.428007034	0.668645999	1
ahi1	jouberin isoform X1	15	120833260	310.990336	0.107214628	0.147135406	0.728679998	0.466197431	1
ahnak	neuroblast differentiation-associated protein AHNAK	4	120816968	10598.31884	-0.081523247	0.204177782	-0.399275802	0.689689995	1
ahr2	aryl hydrocarbon receptor 2	1	120819053	319.2582935	-0.133138438	0.209408056	-0.6357847	0.524916761	1
ahrra	aryl-hydrocarbon receptor repressor a	21	120811835	176.3403228	-0.450753739	0.382188504	-1.179401614	0.238238293	1
ahsa1a	activator of 90 kDa heat shock protein ATPase homolog 1a	15	120832630	1639.38857	0.135809068	0.162967639	0.83334992	0.40464741	1
aicda	single-stranded DNA cytosine deaminase isoform X1	20	120810728	1.068801942	1.723461484	2.041288532	0.844300772	0.398501355	1
aida	axin interactor, dorsalization-associated protein	18	120808103	532.9095525	-0.135541387	0.176450794	-0.768154021	0.442395686	1
aif1l	allograft inflammatory factor 1-like isoform X1	14	120832049	1024.22186	0.141506684	0.134254433	1.054018708	0.291874352	1
aifm1	apoptosis-inducing factor 1, mitochondrial isoform X1	7	120822052	2197.078836	0.054686087	0.098671235	0.55422522	0.57942472	1
aifm2	apoptosis-inducing factor 2 isoform X1	19	120809817	213.9270582	-1.002394757	0.172400766	-5.814328901	6.09E-09	2.73E-07
aifm4	apoptosis inducing factor mitochondria associated 4 isoform X1	1	120826946	243.0339158	0.030262589	0.195839124	0.154527802	0.877193592	1
aig1	LOW QUALITY PROTEIN: androgen-induced gene 1 protein	18	120808289	642.8147655	0.065185086	0.160128126	0.4070808	0.683948645	1
aimp1a	aminoacyl tRNA synthase complex-interacting multifunctional protein 1a isoform X1	9	120825122	2609.34885	0.087102815	0.095263999	0.91433087	0.360543014	1
aimp2	aminoacyl tRNA synthase complex-interacting multifunctional protein 2 isoform X1	11	120827668	3335.711453	-0.068168312	0.123848836	-0.550415444	0.582034458	1
aipl1	aryl-hydrocarbon-interacting protein-like 1	1	120824603	113.8024682	0.816556353	0.586078447	1.393254363	0.163542886	0.958071625
aire	LOW QUALITY PROTEIN: autoimmune regulator	3	120816316	8.348860027	0.661984582	0.7864269	0.841762384	0.399920971	1
ajap1	LOW QUALITY PROTEIN: adherens junction-associated protein 1	12	120829333	432.8847462	-0.597885732	0.281742647	-2.122098796	0.033829443	0.466475101
ajm1	apical junction component 1 homolog	14	120832013	395.7479485	0.063900178	0.256213341	0.249402227	0.803049662	1
ajuba	LIM domain-containing protein ajuba	7	120822129	512.9036556	-0.044497175	0.203344801	-0.218826223	0.826785419	1
ak1	LOW QUALITY PROTEIN: adenylate kinase isoenzyme 1	14	120831597	9815.910124	-0.271828368	0.1986884	-1.368113928	0.171276418	0.967273201
ak2	adenylate kinase 2, mitochondrial	10	120826171	2380.277983	-0.058710748	0.146278811	-0.401361943	0.688153664	1
ak3	GTP:AMP phosphotransferase AK3, mitochondrial	14	120832284	1677.720772	-0.049579338	0.181625936	-0.272974991	0.78487244	1
ak4	adenylate kinase 4, mitochondrial	8	120824021	254.7159949	0.228816431	0.338538062	0.675895732	0.499106848	1
ak5	adenylate kinase isoenzyme 5	3	120816592	151.0707244	-0.644697058	0.269778506	-2.389727293	0.016860887	0.290906985
ak6	adenylate kinase isoenzyme 6	13	120830445	1267.697494	0.060323519	0.146011183	0.413143145	0.679501741	1
ak7a	adenylate kinase 7a isoform X1	18	120808225	90.50577021	0.080217519	0.319232035	0.251282798	0.801595474	1
ak7b	adenylate kinase 7 isoform X1	15	120832972	97.97963717	0.014908358	0.249918777	0.059652814	0.952432154	1
ak9	adenylate kinase 9 isoform X1	18	120807900	77.61137538	0.236353805	0.253615007	0.931939348	0.351367871	1
akap10	A-kinase anchor protein 10, mitochondrial isoform X1	7	120821458	467.8012505	0.112844286	0.113786774	0.991717071	0.321335561	1
akap11	A-kinase anchor protein 11 isoform X1	16	120833923	602.7454077	-0.119105665	0.180604893	-0.659481941	0.509586339	1
akap12a	LOW QUALITY PROTEIN: A-kinase anchor protein 12	15	120833255	367.3828988	-0.23998447	0.277360388	-0.865244211	0.386904764	1
akap12b	A-kinase anchor protein 12b	18	120807692	3100.276274	-0.218265909	0.183275181	-1.190919075	0.233685355	1
akap13	A-kinase anchor protein 13 isoform X1	19	120808993	210.8087809	-0.348444332	0.2458541	-1.41728095	0.156400803	0.946762366
akap17a	A-kinase anchor protein 17A	16	120833562	385.0560711	0.063015545	0.126454232	0.498326897	0.618253653	1
akap1b	A kinase (PRKA) anchor protein 1b	1	120829750	2058.187463	0.111392195	0.143664673	0.775362466	0.438125507	1
akap9	A-kinase anchor protein 9 isoform X1	10	120826695	1827.018159	-0.025222531	0.108032657	-0.233471359	0.815395408	1
akip1	A-kinase-interacting protein 1	19	120809287	84.19638151	-1.01125944	0.262983403	-3.845335594	0.000120388	0.003320055
akirin1	akirin-1	20	120810011	1673.618302	-0.05625777	0.11434373	-0.492005724	0.622715297	1
akirin2	akirin-2	18	120807702	1730.924807	0.02239482	0.104169136	0.214985173	0.829778878	1
akna	microtubule organization protein AKNA isoform X1	14	120831479	215.2630733	-0.093271321	0.161455452	-0.577690749	0.563472926	1
akr1a1a	aldo-keto reductase family 1 member A1-A	13	120830134	304.7170218	-0.178116663	0.292369877	-0.609216877	0.542380695	1
akr1a1b	aldo-keto reductase family 1 member A1-B	8	120823776	1190.405733	-0.31241907	0.280769946	-1.112722618	0.265827578	1
akr1b1.2	aldo-keto reductase family 1 member B1	4	120818001	1673.105317	0.158116289	0.164849638	0.959154603	0.337480866	1
akr7a3	aflatoxin B1 aldehyde reductase member 3	17	120835394	665.3144158	0.022390692	0.205438385	0.108989816	0.913210567	1
akt1	RAC-alpha serine/threonine-protein kinase	15	120832554	1476.356347	-0.004964573	0.116275569	-0.042696611	0.965943381	1
akt1s1	proline-rich AKT1 substrate 1	11	120827382	1097.270104	-0.13443636	0.169010034	-0.795434193	0.426360977	1
akt2	RAC-beta serine/threonine-protein kinase	1	120816700	1216.880579	0.021942122	0.110557224	0.198468458	0.842678561	1
akt3a	RAC-gamma serine/threonine-protein kinase	6	120820483	207.7256603	-0.215064108	0.218932829	-0.982329185	0.325937701	1
akt3b	RAC-gamma serine/threonine-protein kinase	9	120825835	351.3912664	-0.016686008	0.162962012	-0.102392011	0.918445525	1
alad	delta-aminolevulinic acid dehydratase	14	120831529	1147.147593	0.174680265	0.172547525	1.012360301	0.311365813	1
alas1	5-aminolevulinate synthase, nonspecific, mitochondrial	17	120835380	2903.33031	-0.086551593	0.196585166	-0.440275301	0.659737727	1
alas2	5-aminolevulinate synthase, erythroid-specific, mitochondrial	12	120829692	2462.410118	-0.002260495	0.19808499	-0.011411742	0.990894945	1
alcama	CD166 antigen homolog A	7	120822360	1288.421847	0.025646216	0.1288016	0.199114107	0.842173487	1
aldh16a1	aldehyde dehydrogenase family 16 member A1	11	120827215	1448.578416	-0.115626648	0.122708064	-0.942290542	0.346043909	1
aldh18a1	delta-1-pyrroline-5-carboxylate synthase	5	120819717	129.7379949	-0.21357215	0.227912862	-0.937078092	0.34871839	1
aldh1a2	LOW QUALITY PROTEIN: retinal dehydrogenase 2	2	120810508	1183.60993	-0.06866753	0.121774813	-0.563889431	0.572829384	1
aldh1a3	aldehyde dehydrogenase family 1 member A3 isoform X1	2	120811078	215.3854192	0.08848489	0.238131384	0.371580127	0.710205488	1
aldh1l1	cytosolic 10-formyltetrahydrofolate dehydrogenase	17	120835586	1369.758802	-0.227524118	0.253240923	-0.898449255	0.368946087	1
aldh1l2	mitochondrial 10-formyltetrahydrofolate dehydrogenase	4	120818154	520.8908244	-0.25790969	0.179620225	-1.435861078	0.151041876	0.937913879
aldh3a2b	aldehyde dehydrogenase family 3 member A2b	7	120821780	1109.398314	0.073943312	0.137135651	0.539198313	0.589750025	1
aldh3b1	aldehyde dehydrogenase family 3 member B1	11	120828386	174.1072072	0.146601265	0.210611684	0.696073748	0.486382646	1
aldh3b2	aldehyde dehydrogenase family 3 member B1 isoform X1	13	120830902	56.66410396	0.369017251	0.64188283	0.57489815	0.565360181	1
aldh5a1	LOW QUALITY PROTEIN: succinate-semialdehyde dehydrogenase, mitochondrial	20	120810591	1184.703556	-0.164157432	0.125661146	-1.306349956	0.191433576	0.992336624
aldh6a1	methylmalonate-semialdehyde dehydrogenase [acylating], mitochondrial	18	120807986	2155.591602	0.058811816	0.114060519	0.515619391	0.606120264	1
aldh7a1	alpha-aminoadipic semialdehyde dehydrogenase	8	120823954	2567.980396	0.014640941	0.09653224	0.151668927	0.879448066	1
aldh8a1	2-aminomuconic semialdehyde dehydrogenase	18	120808001	279.6398202	-0.159830231	0.218992193	-0.729844422	0.465485288	1
aldh9a1b	4-trimethylaminobutyraldehyde dehydrogenase B	3	120815650	537.2755951	-0.368946761	0.230146104	-1.603098004	0.108913019	0.848303668
aldoab	aldolase a, fructose-bisphosphate, b isoform X1	5	120819114	9357.656644	0.047410728	0.175181095	0.27063838	0.786669174	1
aldob	fructose-bisphosphate aldolase B	4	120817094	22471.49168	0.254460865	0.189905593	1.339933499	0.180266966	0.973536313
aldoca	fructose-bisphosphate aldolase C-A	1	120827748	116.9922801	-1.006890548	1.676223019	-0.600690085	0.548046424	1
aldocb	fructose-bisphosphate aldolase C-B	7	120821372	10298.09392	-0.282717492	0.144618587	-1.9549181	0.050592738	0.589538938
alg1	chitobiosyldiphosphodolichol beta-mannosyltransferase isoform X1	11	120827557	151.493743	0.264145501	0.223903316	1.179730185	0.238107545	1
alg10	dol-P-Glc:Glc(2)Man(9)GlcNAc(2)-PP-Dol alpha-1,2-glucosyltransferase isoform X1	4	120817839	256.5621008	0.388754142	0.198690521	1.956581222	0.050396725	0.588420377
alg11	GDP-Man:Man(3)GlcNAc(2)-PP-Dol alpha-1,2-mannosyltransferase	1	120821231	381.1774242	0.089083144	0.136179308	0.654160644	0.513008314	1
alg12	dol-P-Man:Man(7)GlcNAc(2)-PP-Dol alpha-1,6-mannosyltransferase	4	120817156	182.0057044	0.085893893	0.171066299	0.502108791	0.615590997	1
alg13	putative bifunctional UDP-N-acetylglucosamine transferase and deubiquitinase ALG13 isoform X1	9	120824589	25.97158516	0.532649233	0.351758882	1.514245298	0.129963637	0.892964029
alg2	alpha-1,3/1,6-mannosyltransferase ALG2	20	120810628	624.3962447	0.093067253	0.104014014	0.894756865	0.370917073	1
alg3	dol-P-Man:Man(5)GlcNAc(2)-PP-Dol alpha-1,3-mannosyltransferase	3	120815564	830.2361607	0.05772653	0.130639153	0.441877712	0.6585777	1
alg5	dolichyl-phosphate beta-glucosyltransferase	7	120822383	599.5650963	0.453970764	0.150180153	3.022841275	0.002504135	0.056578609
alg6	dolichyl pyrophosphate Man9GlcNAc2 alpha-1,3-glucosyltransferase	8	120824203	309.6878435	0.31612589	0.191356197	1.652028493	0.098528743	0.816212752
alg8	LOW QUALITY PROTEIN: probable dolichyl pyrophosphate Glc1Man9GlcNAc2 alpha-1,3-glucosyltransferase	7	120822695	355.4751365	0.076477967	0.159132152	0.480594058	0.630805039	1
alg9	alpha-1,2-mannosyltransferase ALG9	7	120821358	591.778238	0.342118185	0.190247836	1.798276353	0.072133225	0.706807033
alkal1	protein ALKAL-like	8	120823981	16.47273343	-0.485752206	0.492259527	-0.986780711	0.323750153	1
alkal2b	ALK and LTK ligand 1 isoform X1	NA	120814857	5.376772295	-0.062733718	1.579175066	-0.039725626	0.968311871	1
alkbh1	nucleic acid dioxygenase ALKBH1 isoform X1	15	120832933	101.2704109	-0.061022445	0.239911875	-0.254353583	0.799222407	1
alkbh2	DNA oxidative demethylase ALKBH2	13	120831318	72.13028806	0.401322306	0.240207738	1.670730133	0.094774994	0.805228572
alkbh3	alpha-ketoglutarate-dependent dioxygenase alkB homolog 3 isoform X1	19	120809369	335.7299032	-0.685531116	0.146886763	-4.667072107	3.06E-06	0.000102312
alkbh4	alpha-ketoglutarate-dependent dioxygenase alkB homolog 4	7	120822933	102.7258965	-0.078602847	0.250344045	-0.313979296	0.753536764	1
alkbh5	RNA demethylase ALKBH5	9	120825509	1516.067094	0.06929027	0.099089031	0.699272862	0.484381524	1
alkbh6	alpha-ketoglutarate-dependent dioxygenase alkB homolog 6	16	120834116	121.4933214	0.500022667	0.244625206	2.044035754	0.040950015	0.527280577
alkbh7	alpha-ketoglutarate-dependent dioxygenase alkB homolog 7, mitochondrial	11	120828361	370.2978033	0.194428364	0.161736415	1.202131034	0.229312764	1
alkbh8	alkylated DNA repair protein alkB homolog 8 isoform X1	1	120828245	220.7424128	0.253216763	0.223228945	1.134336604	0.256653381	1
allc	allantoicase isoform X1	NA	120813665	187.6052548	0.188873235	0.461924464	0.408883378	0.682625248	1
alms1	serine-rich adhesin for platelets	15	120833085	689.0001889	-0.092571375	0.211284172	-0.438136817	0.661287107	1
alox12	arachidonate 12-lipoxygenase, 12S-type	7	120822087	133.9932048	-0.04696621	0.245366121	-0.191412774	0.848202213	1
alox5a	polyunsaturated fatty acid 5-lipoxygenase isoform X1	6	120820912	143.8407514	0.190779832	0.44615324	0.427610549	0.668934684	1
alp3	alkaline phosphatase, tissue-nonspecific isozyme	1	120819089	183.6780334	-0.762111243	0.476417884	-1.599669678	0.109671882	0.850681136
alpi.1	alkaline phosphatase, intestinal, tandem duplicate 1 isoform X1	8	120824403	220.7366204	-0.089778103	0.242401205	-0.370369873	0.711106918	1
alpi.2	intestinal-type alkaline phosphatase	8	120824195	459.4621812	-0.399280703	0.477212967	-0.836692905	0.402765208	1
alpk1	alpha-protein kinase 1 isoform X1	7	120822488	248.878958	0.175791367	0.268267583	0.655283671	0.512285132	1
alpk2	alpha-protein kinase 2 isoform X1	14	120832149	410.5934975	-0.218249531	0.276539773	-0.789215702	0.429985946	1
alpl	alkaline phosphatase, tissue-nonspecific isozyme	17	120835691	1010.196116	0.006507962	0.171324363	0.037986202	0.969698683	1
als2b	alsin isoform X1	1	120817059	625.9354313	-0.005792242	0.135744418	-0.042670202	0.965964433	1
alx1	ALX homeobox protein 1	19	120809795	215.0809117	-0.91735993	0.269759038	-3.400664293	0.000672223	0.016964939
alx3	homeobox protein aristaless-like 3	12	120829914	199.2239932	0.130848107	0.190733906	0.686024364	0.492697745	1
alx4a	homeobox protein aristaless-like 4	2	120808563	359.2937257	-0.072951816	0.150456883	-0.484868581	0.627769571	1
alyref	THO complex subunit 4	11	120828357	6023.983933	0.052198124	0.095338362	0.547503891	0.584032598	1
amacr	alpha-methylacyl-CoA racemase	14	120832137	192.3814563	-0.208696684	0.241148205	-0.865429138	0.386803294	1
ambra1b	activating molecule in BECN1-regulated autophagy protein 1b isoform X1	19	120808843	988.0826696	-1.081008226	0.129865587	-8.324054526	8.50E-17	9.01E-15
amd1	S-adenosylmethionine decarboxylase proenzyme	18	120808515	934.3252087	0.033914656	0.121172659	0.279887033	0.779564176	1
amdhd1	probable imidazolonepropionase	4	120818398	129.369039	-0.309078026	0.342296226	-0.902954815	0.366549877	1
amdhd2	N-acetylglucosamine-6-phosphate deacetylase	11	120827909	350.7829477	0.012194348	0.117679162	0.103623677	0.917467997	1
amer2	APC membrane recruitment protein 2	21	120811610	771.0185096	-0.008819099	0.154725934	-0.056998197	0.954546632	1
amh	muellerian-inhibiting factor isoform X1	8	120823390	19.87289542	0.052151708	0.457165926	0.114076104	0.909177465	1
amigo1	amphoterin-induced protein 1	12	120829593	707.520775	0.16706101	0.220649477	0.757133041	0.448970161	1
amigo3	amphoterin-induced protein 3 isoform X1	17	120835863	108.1052068	-0.590942429	0.307381595	-1.922504274	0.054542336	0.615311253
ammecr1	AMME syndrome candidate gene 1 protein isoform X1	7	120823013	3845.138778	0.021063412	0.100383338	0.209829764	0.833800542	1
amn	protein amnionless	11	120827671	33.83019627	0.162200622	0.498765123	0.325204418	0.745026365	1
amot	angiomotin isoform X1	7	120821959	770.4833834	0.04292875	0.1476874	0.290673073	0.771301367	1
amotl2a	angiomotin-like 2a isoform X1	8	120823706	1356.342964	0.022856913	0.099824526	0.228970918	0.81889152	1
amotl2b	angiomotin-like protein 2b isoform X1	3	120815756	762.577582	-0.038824587	0.132771117	-0.292417417	0.769967493	1
ampd1	AMP deaminase 1 isoform X1	12	120829718	2974.35971	0.088734877	0.834551571	0.106326416	0.915323374	1
ampd2b	AMP deaminase 2 isoform X1	12	120829503	712.975173	0.167313005	0.204870123	0.816678403	0.414112236	1
ampd3a	AMP deaminase 3 isoform X1	2	120813123	121.0289466	-0.273115885	0.349727748	-0.780938563	0.43483863	1
amph	amphiphysin	3	120815999	1619.93002	0.17432891	0.236233509	0.737951656	0.460543827	1
amt	aminomethyltransferase, mitochondrial isoform X1	12	120829029	1032.10367	-0.156511562	0.170123877	-0.919985866	0.357580145	1
amy2a	pancreatic alpha-amylase	3	120816474	4406.264856	0.285268001	0.367416832	0.776415166	0.437503893	1
anapc1	anaphase-promoting complex subunit 1	6	120820738	858.6858461	-0.034791789	0.150368684	-0.231376563	0.817022271	1
anapc10	anaphase-promoting complex subunit 10	7	120823109	477.8499601	0.109116266	0.203121324	0.537197493	0.591131203	1
anapc11	anaphase-promoting complex subunit 11	9	120825711	189.1532962	0.069884746	0.183208422	0.381449419	0.702869797	1
anapc13	anaphase-promoting complex subunit 13	19	120809681	109.8734386	-0.707015393	0.281187928	-2.51438743	0.011923936	0.222393804
anapc15	LOW QUALITY PROTEIN: anaphase-promoting complex subunit 15	1	120818188	285.2424682	0.1998608	0.173102402	1.154581318	0.248261921	1
anapc16	anaphase-promoting complex subunit 16	5	120819299	616.9423193	-0.213516662	0.14657069	-1.456748699	0.145185762	0.921740542
anapc2	anaphase-promoting complex subunit 2	11	120827686	773.4931743	0.046715698	0.161487714	0.289283296	0.772364594	1
anapc4	anaphase-promoting complex subunit 4	8	120823900	667.3991222	-0.04154997	0.098326028	-0.422573465	0.67260649	1
anapc5	anaphase-promoting complex subunit 5	13	120830648	607.9459629	0.20384163	0.139716302	1.458968116	0.144573884	0.920921702
anapc7	anaphase-promoting complex subunit 7	13	120831361	1159.573783	-0.00920244	0.205711358	-0.04473472	0.964318759	1
and1	actinodin1	21	120812099	2242.638507	-0.012853739	0.255381573	-0.050331505	0.959858218	1
and2	actinodin2	3	120816402	2619.88933	0.485663126	0.475520037	1.021330518	0.307097872	1
and3	actinodin3 isoform X1	3	120814405	419.3708561	0.452094521	0.390393865	1.158047195	0.246844777	1
angel1	protein angel homolog 1 isoform X1	15	120833061	197.4700161	0.073116959	0.142476498	0.513186107	0.607821143	1
angel2	protein angel homolog 2 isoform X1	18	120808253	196.346144	-0.014898898	0.179908385	-0.082813805	0.933999592	1
angpt1	angiopoietin-1 isoform X1	10	120826479	535.6422409	-0.08239487	0.127257834	-0.647464027	0.517331669	1
angpt2a	angiopoietin-2a	6	120820627	41.79794447	-0.180937752	0.329118261	-0.549765156	0.58248046	1
angpt2b	angiopoietin-2b isoform X1	10	120826143	78.48948741	-0.346249445	0.254666431	-1.359619499	0.173950365	0.967273201
angptl1a	angiopoietin-related protein 1a	8	120824036	172.4798502	-0.17856362	0.246612071	-0.724066828	0.469024709	1
angptl2b	angiopoietin-related protein 2b	13	120830425	539.8505875	-0.030226771	0.157252977	-0.192217483	0.847571852	1
angptl3	angiopoietin-related protein 3	8	120823428	447.9859405	0.863849313	0.429287177	2.012287717	0.044189617	0.548988665
angptl4	angiopoietin-related protein 4	3	120815804	2000.97343	-0.198362757	0.123658419	-1.604118495	0.108687936	0.84759098
angptl5	angiopoietin-related protein 5	7	120822888	156.3827441	-0.003502355	0.36254511	-0.009660467	0.992292182	1
angptl6	angiopoietin-related protein 6	11	120828143	143.5963235	-0.0740508	0.239970658	-0.308582725	0.757638963	1
angptl7	angiopoietin-related protein 7	12	120829138	1110.639805	-0.459182053	0.218299947	-2.103445555	0.03542684	0.481432715
angptl8	uncharacterized protein angptl8	11	120827428	15.10676799	0.916699956	1.790216992	0.512060806	0.608608454	1
ank1a	ankyrin-1a isoform X1	13	120831213	3445.796213	-0.012742728	0.109617585	-0.116247117	0.907456696	1
ank2b	ankyrin-2b isoform X1	7	120822395	4056.047391	0.095529516	0.184673418	0.517288935	0.604954477	1
ank3a	ankyrin-3 isoform X1	6	120820651	3515.507269	-0.098717012	0.182443145	-0.541083699	0.588449893	1
ankar	ankyrin and armadillo repeat-containing protein	15	120833278	40.13455892	-0.190807606	0.451582721	-0.422530795	0.672637628	1
ankdd1a	ankyrin repeat and death domain-containing protein 1A	2	120811421	95.0045536	0.034323641	0.234181856	0.14656832	0.883472761	1
ankdd1b	ankyrin repeat and death domain-containing protein 1B	13	120831188	19.55915131	1.496786791	1.245612741	1.201646982	0.229500331	1
ankef1a	ankyrin repeat and EF-hand domain-containing protein 1a	18	120807835	43.65888218	-0.357466702	0.336791313	-1.061389316	0.28851301	1
ankfn1	LOW QUALITY PROTEIN: ankyrin repeat and fibronectin type-III domain-containing protein 1	5	120819409	96.45507121	0.004330464	0.241483667	0.01793274	0.985692511	1
ankfy1	rabankyrin-5	7	120823034	1556.552655	0.06379312	0.073983444	0.862262109	0.388543299	1
ankha	ANKH inorganic pyrophosphate transport regulator a	21	120811413	755.0656601	-0.076211756	0.168485225	-0.45233495	0.651027702	1
ankhd1	ankyrin repeat and KH domain-containing protein 1 isoform X1	4	120817504	5302.944112	0.000462262	0.126129452	0.00366498	0.997075775	1
ankk1	ankyrin repeat and protein kinase domain-containing protein 1 isoform X1	1	120828823	73.20614792	-0.682851304	0.362910901	-1.881594909	0.059891038	0.644453815
ankle1	ankyrin repeat and LEM domain-containing protein 1	8	120824193	704.9008605	0.142878945	0.133358975	1.071386049	0.283995883	1
ankle2	ankyrin repeat and LEM domain-containing protein 2	13	120831252	1051.871438	0.047649865	0.107946248	0.441422152	0.658907408	1
ankmy1	ankyrin repeat and MYND domain-containing protein 1	8	120823766	43.27644796	0.152655683	0.295597335	0.516431188	0.605553288	1
ankmy2a	ankyrin repeat and MYND domain-containing protein 2a	20	120810436	335.3448826	0.163488024	0.148921646	1.097812364	0.272286431	1
ankra2	ankyrin repeat family A protein 2 isoform X1	14	120831443	701.5242537	0.017190884	0.13068967	0.131539729	0.89534836	1
ankrd10a	ankyrin repeat domain-containing protein 10a	1	120822769	422.7637745	0.165675434	0.126102783	1.313812668	0.188909254	0.990845852
ankrd10b	ankyrin repeat domain-containing protein 10b isoform X1	16	120833665	630.9205612	0.027976169	0.127134227	0.220052223	0.825830483	1
ankrd11	ankyrin repeat domain-containing protein 11 isoform X1	2	120810833	2657.4167	-0.098523901	0.141278756	-0.697372369	0.485569789	1
ankrd12	ankyrin repeat domain-containing protein 12 isoform X1	3	120815660	2072.688506	-0.034286867	0.108539393	-0.315893299	0.752083498	1
ankrd13a	ankyrin repeat domain-containing protein 13A	13	120831204	1204.771924	0.186369726	0.097528075	1.910934116	0.056013048	0.625764354
ankrd13b	ankyrin repeat domain-containing protein 13B isoform X1	1	120827244	161.0595726	-0.139818373	0.269502035	-0.51880266	0.603898363	1
ankrd13c	ankyrin repeat domain-containing protein 13C isoform X1	8	120824364	468.3517721	0.304159238	0.155172162	1.960140494	0.049979371	0.586073638
ankrd13d	LOW QUALITY PROTEIN: ankyrin repeat domain-containing protein 13D	4	120817448	310.588478	-0.011352786	0.161248771	-0.070405408	0.943870987	1
ankrd16	ankyrin repeat domain-containing protein 16	4	120817416	87.74974659	-0.032038424	0.227637365	-0.140743256	0.888072772	1
ankrd1a	ankyrin repeat domain-containing protein 1	6	120820710	228.1750488	-0.820929706	0.4489524	-1.828545087	0.067467785	0.68263265
ankrd22	ankyrin repeat domain-containing protein 22 isoform X1	5	120819665	67.2703803	0.837291987	0.705917141	1.186105193	0.23558076	1
ankrd24	LOW QUALITY PROTEIN: ankyrin repeat domain-containing protein 24	8	120823640	67.57019451	-0.277166272	0.290788311	-0.953154791	0.340511648	1
ankrd27	ankyrin repeat domain-containing protein 27	19	120808924	442.4225684	-0.69857763	0.154326095	-4.526633234	5.99E-06	0.000193006
ankrd28b	serine/threonine-protein phosphatase 6 regulatory ankyrin repeat subunit A	20	120810642	1478.007904	0.101767476	0.098825223	1.029772287	0.303116913	1
ankrd29	ankyrin repeat domain-containing protein 29 isoform X1	NA	120814873	51.32299213	-0.554484841	0.310170131	-1.787679684	0.073827701	0.716499017
ankrd33aa	photoreceptor ankyrin repeat protein	12	120829106	101.4087661	0.028841874	0.435133753	0.066282778	0.947152694	1
ankrd33ab	photoreceptor ankyrin repeat protein	17	120835371	155.4062377	-0.992536109	0.569306154	-1.74341363	0.081261389	0.751829756
ankrd33ba	ankyrin repeat domain-containing protein 33B	21	120811987	74.04219001	-0.807666903	0.370317102	-2.181014319	0.029182357	0.427821169
ankrd34ba	ankyrin repeat domain-containing protein 34B	14	120831721	1.50646463	-1.006889948	2.000419612	-0.50333937	0.614725691	1
ankrd34c	ankyrin repeat domain-containing protein 34C	19	120809000	31.09333288	-1.72263386	0.802005109	-2.147908835	0.031720998	0.451445546
ankrd39	ankyrin repeat domain-containing protein 39 isoform X1	13	120831021	62.82142306	0.361297655	0.239194757	1.51047481	0.130922312	0.895630695
ankrd40	ankyrin repeat domain-containing protein 40	11	120827437	425.5861696	0.048276776	0.109475591	0.440982101	0.659225955	1
ankrd44	LOW QUALITY PROTEIN: serine/threonine-protein phosphatase 6 regulatory ankyrin repeat subunit B	16	120833712	389.4701768	-0.128101581	0.227644415	-0.56272666	0.573621028	1
ankrd45	ankyrin repeat domain-containing protein 45 isoform X1	3	120815734	42.3525505	-0.205259981	0.387445523	-0.529777655	0.596266099	1
ankrd49	ankyrin repeat domain-containing protein 49	9	120825570	394.564541	0.279510867	0.218272488	1.280559312	0.200348499	1
ankrd50	ankyrin repeat domain-containing protein 50	4	120817597	1109.155627	-0.125779186	0.137828488	-0.912577563	0.361464759	1
ankrd50l	ankyrin repeat domain-containing protein 50 isoform X1	16	120833567	232.3417223	0.200525168	0.207575321	0.966035687	0.334026324	1
ankrd52a	serine/threonine-protein phosphatase 6 regulatory ankyrin repeat subunit C	12	120829754	1001.359333	-0.191887206	0.243546489	-0.787887383	0.430762582	1
ankrd52b	serine/threonine-protein phosphatase 6 regulatory ankyrin repeat subunit C isoform X1	17	120835297	1423.763783	0.040411747	0.099050678	0.407990614	0.683280566	1
ankrd53	ankyrin repeat domain-containing protein 53	7	120822697	3.617015845	0.096376859	0.856542298	0.112518505	0.910412298	1
ankrd54	ankyrin repeat domain-containing protein 54	11	120827554	522.1311139	0.121098386	0.102000211	1.187236618	0.235134301	1
ankrd6b	ankyrin repeat domain-containing protein 6b isoform X1	18	120808058	545.8701472	0.013297691	0.21535232	0.061748539	0.950763085	1
ankrd9	ankyrin repeat domain-containing protein 9	15	120832732	418.7127134	-0.497951341	0.367929126	-1.353389294	0.175931296	0.969199582
anks1ab	ankyrin repeat and SAM domain-containing protein 1A isoform X1	17	120835687	406.6797639	-0.147075353	0.261011702	-0.563481835	0.573106826	1
anks1b	LOW QUALITY PROTEIN: ankyrin repeat and sterile alpha motif domain-containing protein 1B	4	120817182	611.3105149	0.011113413	0.163334579	0.068040784	0.945753169	1
anks3	ankyrin repeat and SAM domain-containing protein 3 isoform X1	5	120818977	303.9748869	0.100847562	0.133174748	0.75725739	0.448895673	1
anks4b	ankyrin repeat and SAM domain-containing protein 4B	11	120827949	112.0732431	0.161597797	0.378272493	0.427199439	0.66923407	1
ankzf1	ankyrin repeat and zinc finger domain-containing protein 1 isoform X1	16	120833761	311.8895959	-0.132732324	0.141597838	-0.937389478	0.348558251	1
anln	anillin isoform X1	10	120826409	1916.825132	0.016683792	0.118505775	0.140784633	0.888040083	1
ano10a	anoctamin-10 isoform X1	20	120810018	585.9834771	0.167137981	0.148914933	1.122372198	0.26170422	1
ano10b	anoctamin-10	19	120809433	633.9547588	-0.963171223	0.233895234	-4.117960019	3.82E-05	0.00112003
ano11	anoctamin-7 isoform X1	12	120829308	161.0896631	-0.540597981	0.319913071	-1.689827737	0.091060916	0.793084784
ano1a	anoctamin-1a isoform X1	2	120835272	499.7044729	-0.007872414	0.145424786	-0.054133925	0.956828464	1
ano2b	anoctamin-2b isoform X1	4	120817624	352.5287591	-0.010035302	0.284825701	-0.035233135	0.971893841	1
ano3	anoctamin-3 isoform X1	19	120808677	207.6513547	-0.550452521	0.206431337	-2.666516282	0.007664189	0.152526753
ano5a	anoctamin-5 isoform X1	19	120808675	908.6171337	-1.084217671	0.144694544	-7.493148279	6.72E-14	5.50E-12
ano5b	anoctamin-5b isoform X1	2	120833816	1649.98021	-0.034670397	0.144866895	-0.239325878	0.8108529	1
ano6	anoctamin-6 isoform X1	4	120817470	727.1203532	-0.101278065	0.10602619	-0.955217435	0.339467751	1
ano7	anoctamin-7	1	120823391	95.27815129	-0.166440958	0.40724326	-0.408701565	0.682758685	1
ano8a	anoctamin-8 isoform X1	3	120816387	150.6071811	0.086436753	0.260416013	0.331917963	0.739951206	1
ano8b	anoctamin-8 isoform X1	8	120823783	596.041299	0.063655745	0.175407997	0.362901042	0.716678809	1
anos1b	anosmin-1b	8	120824477	501.5855233	0.070853875	0.223575356	0.316912722	0.751309828	1
anp32a	acidic leucine-rich nuclear phosphoprotein 32 family member A isoform X1	2	120812641	4573.322474	-0.001939548	0.132570862	-0.014630277	0.988327145	1
anp32b	acidic leucine-rich nuclear phosphoprotein 32 family member B isoform X1	9	120825877	3876.033709	0.059533014	0.127183092	0.468089062	0.639720901	1
anp32e	acidic leucine-rich nuclear phosphoprotein 32 family member E isoform X1	10	120826258	1451.251902	0.005305315	0.157462155	0.033692637	0.973122251	1
antkmt	adenine nucleotide translocase lysine N-methyltransferase	11	120828250	183.4651977	0.172554289	0.183950693	0.938046418	0.348220556	1
antxr1c	anthrax toxin receptor 1	5	120819512	479.7613694	0.190857763	0.190951955	0.999506722	0.317549284	1
antxr1d	anthrax toxin receptor 1	6	120820421	899.1195354	-0.108717819	0.118423809	-0.918040214	0.358597813	1
anxa11a	annexin A11a isoform X1	6	120820516	1732.300204	-0.065671729	0.09493946	-0.691722162	0.489111827	1
anxa13	annexin A13	21	120811756	2800.928708	-0.06748755	0.176487415	-0.382392986	0.702169893	1
anxa14	annexin A2	10	120826938	252.9735389	-0.197413234	0.248488754	-0.794455407	0.426930359	1
anxa1a	annexin A1a	13	120830574	3373.902163	-0.103649581	0.139521886	-0.742891196	0.457547556	1
anxa3b	annexin A3b	14	120832277	909.4407697	-0.012391166	0.139710371	-0.088691809	0.929326842	1
anxa4	annexin A4 isoform X1	14	120832275	1291.115732	-0.075776111	0.127357088	-0.594989348	0.551850591	1
anxa5a	annexin A5a	4	120817025	61.02364538	-0.038691055	0.586558574	-0.065962815	0.94740743	1
anxa5b	annexin A5b isoform X1	9	120825246	2189.774948	-0.178643051	0.158443557	-1.127487004	0.259536632	1
anxa6	annexin A6 isoform X1	4	120817517	3198.939448	0.074367712	0.155490569	0.478277961	0.63245238	1
aoc1	amiloride-sensitive amine oxidase [copper-containing]	21	120811880	554.795772	0.181830797	0.859657634	0.211515363	0.832485145	1
aoc2	retina-specific copper amine oxidase	11	120827137	846.7651332	0.066996374	0.531405371	0.126073949	0.899673388	1
aox6	aldehyde oxidase 6	1	120825730	360.7415409	0.49254895	0.293685733	1.677129308	0.093517199	0.801800859
ap1ar	AP-1 complex-associated regulatory protein isoform X1	4	120817406	641.8207498	0.228474879	0.127171827	1.796584067	0.072401676	0.708185271
ap1b1	LOW QUALITY PROTEIN: AP-1 complex subunit beta-1	13	120831225	2190.864423	0.101116028	0.084597799	1.195256011	0.231987021	1
ap1g1	AP-1 complex subunit gamma-1 isoform X1	2	120812753	2162.968461	0.087447082	0.097370177	0.89808897	0.369138119	1
ap1g2	AP-1 complex subunit gamma-like 2	3	120816020	1124.752147	-0.051175456	0.099127948	-0.516256585	0.605675214	1
ap1m1	AP-1 complex subunit mu-1 isoform X1	3	120814472	1567.334549	0.220761817	0.141358047	1.561720901	0.118353753	0.867546556
ap1m2	AP-1 complex subunit mu-2	9	120825225	512.8282221	0.02990628	0.12627017	0.23684359	0.812778134	1
ap1m3	adaptor related protein complex 1 subunit mu 3	8	120823747	743.1265393	-0.224083744	0.1551924	-1.443909265	0.1487645	0.932561006
ap1s1	AP-1 complex subunit sigma-1A	7	120822268	1411.487153	0.23832266	0.108925141	2.187949068	0.028673313	0.42402298
ap1s2	AP-1 complex subunit sigma-2	2	120811534	1568.596901	0.085659274	0.148439795	0.57706408	0.563896168	1
ap1s3a	AP-1 complex subunit sigma-3a isoform X1	1	120816589	97.75501283	0.586305657	0.281133474	2.085506389	0.037023359	0.493474296
ap1s3b	AP-1 complex subunit sigma-3b isoform X1	3	120815769	291.6091211	0.143975165	0.174097265	0.826981199	0.408247718	1
ap2a1	AP-2 complex subunit alpha-2 isoform X1	11	120827257	2603.635831	0.009558796	0.107188991	0.089177029	0.928941221	1
ap2b1	AP-2 complex subunit beta isoform X1	7	120821222	4438.510567	-0.061237796	0.110139844	-0.556000383	0.578210593	1
ap2m1b	AP-2 complex subunit mu-B	1	120823435	1334.092769	-0.122789749	0.145671848	-0.842920239	0.399273054	1
ap2s1	AP-2 complex subunit sigma	1	120817621	3354.972563	0.118178912	0.120417606	0.981408908	0.326391135	1
ap3b1a	AP-3 complex subunit beta-1 isoform X1	14	120831500	373.8997173	0.00074192	0.14175017	0.005233997	0.995823894	1
ap3d1	AP-3 complex subunit delta-1 isoform X1	8	120823646	2810.724339	-0.031368943	0.119221011	-0.263115895	0.792461253	1
ap3m1	AP-3 complex subunit mu-1	6	120820629	817.1695212	0.183341132	0.140036052	1.309242371	0.190452264	0.992336624
ap3m2	AP-3 complex subunit mu-2	13	120830978	957.8479984	0.103906181	0.103335258	1.005524963	0.314644135	1
ap3s1	AP-3 complex subunit sigma-1 isoform X1	13	120830486	1513.912519	0.083479604	0.097299403	0.857966253	0.390911098	1
ap3s2	AP-3 complex subunit sigma-2 isoform X1	2	120832083	615.0018214	0.207023357	0.142497084	1.45282522	0.146272288	0.924545528
ap4b1	AP-4 complex subunit beta-1	12	120829199	247.1157117	-0.105187683	0.209032291	-0.503212602	0.614814806	1
ap4e1	AP-4 complex subunit epsilon-1	19	120808671	439.6334384	-0.868784274	0.136116691	-6.382643195	1.74E-10	9.47E-09
ap4m1	AP-4 complex subunit mu-1	7	120823076	411.1681086	0.279761335	0.154045258	1.816098332	0.06935529	0.692502338
ap4s1	AP-4 complex subunit sigma-1	NA	120815157	446.1718638	0.137205335	0.155838217	0.880434451	0.378624	1
ap5b1	AP-5 complex subunit beta-1	17	120835099	111.9622609	0.063688802	0.315200996	0.202057745	0.839871581	1
ap5m1	AP-5 complex subunit mu-1	15	120832709	400.7514973	0.002595202	0.184794432	0.014043725	0.988795097	1
ap5s1	AP-5 complex subunit sigma-1	15	120833371	84.97844893	0.168154083	0.368868276	0.455864854	0.648487164	1
ap5z1	AP-5 complex subunit zeta-1 isoform X1	11	120828196	475.7725752	0.20229163	0.122623569	1.649696146	0.099005099	0.818739927
apaf1	apoptotic protease-activating factor 1 isoform X1	4	120817649	534.3928538	0.096691913	0.143410538	0.674231576	0.500164098	1
apba2a	LOW QUALITY PROTEIN: amyloid-beta A4 precursor protein-binding family A member 2	19	120809204	118.8790233	-0.872133716	0.267770752	-3.257016338	0.0011259	0.027257502
apba2b	amyloid-beta A4 precursor protein-binding family A member 2	2	120808346	1141.501892	-0.135860345	0.175911277	-0.772323116	0.439923078	1
apbb1	amyloid-beta A4 precursor protein-binding family B member 1 isoform X1	1	120829472	3403.270695	0.094313408	0.077486628	1.217157205	0.223544409	1
apbb3	amyloid-beta A4 precursor protein-binding family B member 3 isoform X1	7	120822762	185.5693699	0.172723331	0.272613672	0.633582788	0.526353136	1
apc2	adenomatous polyposis coli protein 2	8	120823883	2061.969268	-0.190009503	0.209259153	-0.908010474	0.363872688	1
apcdd1l	protein APCDD1-like	17	120835660	592.0884501	-0.054319442	0.127182467	-0.427098512	0.669307577	1
apeh	acylamino-acid-releasing enzyme isoform X1	12	120829838	1434.725722	-0.036191194	0.140623417	-0.2573625	0.796898949	1
apex1	DNA-(apurinic or apyrimidinic site) endonuclease	4	120817316	4783.804583	0.050975271	0.106738406	0.477571967	0.632954887	1
apex2	DNA-(apurinic or apyrimidinic site) lyase 2	12	120828788	306.5705986	0.109017766	0.134284729	0.811840382	0.416883227	1
aph1b	gamma-secretase subunit Aph-1b	2	120810910	736.0794414	0.088520594	0.138131417	0.640843302	0.521624496	1
api5	apoptosis inhibitor 5	19	120808929	1327.340022	-0.894500184	0.12264314	-7.293519885	3.02E-13	2.30E-11
aplf	aprataxin and PNK-like factor	9	120825433	132.9744209	-0.153473442	0.24792036	-0.619043316	0.535887823	1
apln	apelin isoform X1	4	120817377	800.691806	-0.072296108	0.133835579	-0.540186016	0.589068756	1
aplnr2	apelin receptor 2	19	120808608	23.18831374	-0.498500942	0.439235312	-1.134929111	0.256405022	1
aplnra	apelin receptor A	13	120831158	754.090126	0.044625628	0.114932972	0.388275241	0.697812357	1
aplp1	amyloid-like protein 1 isoform X1	20	120811117	4104.622679	-0.203835095	0.203089837	-1.0036696	0.315537895	1
aplp2	amyloid-like protein 2 isoform X1	1	120818105	5181.933684	-0.029278321	0.111068312	-0.26360643	0.792083203	1
apnl	actinoporin-like protein	11	120828153	794.4184625	-0.136848264	0.219259446	-0.624138509	0.532536625	1
apoa2	apolipoprotein A-II	20	120810445	40083.08269	-0.025993332	0.206943568	-0.125605897	0.900043895	1
apobb.1	apolipoprotein Bb, tandem duplicate 1	18	120808133	28421.77405	0.263076871	0.272054797	0.966999567	0.33354425	1
apobec2a	C->U-editing enzyme APOBEC-2a	17	120835831	663.5477042	0.395545832	0.267986586	1.475991159	0.139946266	0.916224065
apobec2b	C->U-editing enzyme APOBEC-2b	12	120829055	173.4697595	-0.191627853	0.271672089	-0.70536452	0.480583418	1
apoc1	apolipoprotein C-I	20	120810447	12222.21523	0.03037314	0.281097824	0.108051849	0.913954564	1
apoc2	apolipoprotein C-II	20	120811186	6908.53302	0.136250241	0.20674228	0.659034239	0.509873783	1
apoc4	apolipoprotein C-IV	20	120810446	79.80246593	0.007559526	0.402257889	0.018792736	0.985006448	1
apoda.1	apolipoprotein Da, duplicate 1	3	120816403	357.2652848	0.071795761	0.268565176	0.267330865	0.789214425	1
apodb	apolipoprotein Db	21	120812102	85.50950131	-0.073179187	0.398324708	-0.183717418	0.854235144	1
apoea	apolipoprotein Ea	10	120826338	6680.544655	-0.375634882	0.195466356	-1.921736759	0.054638889	0.615545973
apoeb	apolipoprotein Eb	20	120810444	33577.05668	-0.049478254	0.162488329	-0.304503434	0.760744377	1
apof	uncharacterized protein apof	17	120835600	240.6569743	-0.225975458	0.233206527	-0.968992853	0.332548755	1
apoob	apolipoprotein O, b isoform X1	21	120811474	299.4466144	0.197451851	0.218032074	0.905609193	0.365142741	1
apool	MICOS complex subunit MIC27 isoform X1	4	120818044	1032.889438	0.143332596	0.127928427	1.120412405	0.262538061	1
appa	amyloid beta (A4) precursor protein a isoform X1	1	120824652	5341.033574	-0.11017529	0.109535729	-1.005838834	0.314493103	1
appbp2	amyloid protein-binding protein 2 isoform X1	1	120829824	1237.500883	-0.088455017	0.092969735	-0.951438843	0.34138165	1
appl1	DCC-interacting protein 13-alpha isoform X1	17	120834774	1273.016287	0.010667237	0.097691071	0.109193568	0.913048962	1
appl2	DCC-interacting protein 13-beta	19	120808951	726.3629424	-0.953031056	0.101519201	-9.387692637	6.13E-21	8.31E-19
aprt	adenine phosphoribosyltransferase	6	120820371	819.9258476	-0.040343051	0.140336774	-0.287473127	0.773750076	1
aptx	aprataxin isoform X1	9	120825231	362.315269	0.515165696	0.294663072	1.748321202	0.080408424	0.748148351
aqp10a	aquaporin-10a	20	120810635	28.05789297	-1.369289076	1.261026752	-1.08585252	0.277544246	1
aqp10b	aquaporin-10b	10	120826683	22.47669484	0.506486448	0.504754183	1.003431899	0.31565252	1
aqp11	aquaporin-11	7	120822261	82.4674745	-0.041192486	0.297076958	-0.138659311	0.889719373	1
aqp12	aquaporin 12	NA	120814879	65.64532628	0.925160256	0.70260348	1.316760139	0.187919038	0.989213466
aqp4	aquaporin-4 isoform X1	3	120816586	107.7236551	0.16270005	0.515388543	0.315684259	0.752242176	1
aqp7	aquaporin-7 isoform X1	17	120834599	148.8978834	0.148166896	0.337495313	0.439019122	0.660647681	1
aqp8b	aquaporin-8b	11	120827274	33.75955485	0.101982691	0.803307566	0.12695348	0.898977218	1
aqp9b	aquaporin-9b	2	120812800	329.1767847	-0.498096763	0.214017529	-2.32736433	0.019945883	0.331466034
aqr	RNA helicase aquarius isoform X1	15	120832505	2517.188593	0.050583871	0.097964036	0.51635144	0.605608975	1
araf	serine/threonine-protein kinase A-Raf isoform X1	13	120830450	1044.521013	0.125725973	0.110558245	1.137192194	0.25545795	1
arap3	arf-GAP with Rho-GAP domain, ANK repeat and PH domain-containing protein 3	4	120817803	318.1251736	-0.07074807	0.162170372	-0.436257681	0.662649782	1
areg	proheparin-binding EGF-like growth factor	13	120831386	52.9908222	-0.662618562	0.357271626	-1.854663269	0.063644327	0.661156037
arel1	apoptosis-resistant E3 ubiquitin protein ligase 1 isoform X1	15	120832522	724.6338774	0.170622226	0.121577958	1.403397697	0.160498279	0.953872994
arf1	ADP-ribosylation factor 1 isoform X1	3	120815628	6326.725736	0.135253719	0.128674412	1.051131435	0.293198229	1
arf2a	ADP-ribosylation factor 2a	11	120827987	421.7838728	0.355780591	0.153604455	2.316212707	0.020546658	0.338450654
arf2b	ADP-ribosylation factor 2b	5	120818956	4614.160583	-0.138596465	0.140182591	-0.988685283	0.322817146	1
arf3a	ADP-ribosylation factor 3a	12	120829129	1058.575444	0.223888656	0.200045356	1.119189467	0.263059318	1
arf6a	ADP-ribosylation factor 6a	18	120807978	757.3181766	0.074646669	0.151837668	0.491621544	0.62298691	1
arf6b	ADP-ribosylation factor 6b	15	120832778	1414.399832	0.070347328	0.111466385	0.631108001	0.52796991	1
arfgap1	ADP-ribosylation factor GTPase-activating protein 1 isoform X1	17	120834928	1793.055876	0.084766112	0.12016759	0.705399114	0.480561895	1
arfgap2	ADP-ribosylation factor GTPase-activating protein 2 isoform X1	2	120833394	1355.141591	0.015799506	0.13675815	0.11552881	0.908025986	1
arfgap3	ADP-ribosylation factor GTPase-activating protein 3	4	120817184	1237.456553	-0.045050993	0.111273615	-0.404866809	0.685575417	1
arfgef1	LOW QUALITY PROTEIN: brefeldin A-inhibited guanine nucleotide-exchange protein 1	21	120811867	1042.07495	-0.042415899	0.173639504	-0.244275631	0.807017355	1
arfgef2	brefeldin A-inhibited guanine nucleotide-exchange protein 2 isoform X1	12	120828687	1714.258201	0.048630686	0.098312176	0.494655777	0.620843123	1
arfgef3	brefeldin A-inhibited guanine nucleotide-exchange protein 3 isoform X1	6	120820937	543.0301585	-0.144525975	0.189615394	-0.762205916	0.445937116	1
arfip1	arfaptin-1 isoform X1	9	120824726	658.5879363	0.15442916	0.109345928	1.412299141	0.157861899	0.948833787
arfip2b	arfaptin-2b isoform X1	7	120821313	783.7210348	0.070592568	0.120634693	0.585176342	0.558429151	1
arfrp1	ADP-ribosylation factor-related protein 1	17	120835551	655.8090895	-0.022693931	0.117612071	-0.192955796	0.846993587	1
arg1	arginase-1	5	120819614	334.7621649	0.641125272	0.392187601	1.634741306	0.10210329	0.828069227
arg2	arginase-2, mitochondrial	15	120832956	650.9991519	-0.164001902	0.18122754	-0.904950219	0.365491761	1
arglu1a	arginine and glutamate-rich protein 1-A	16	120834511	2252.879575	0.009629363	0.118855072	0.081017684	0.935427889	1
arhgap1	rho GTPase-activating protein 1	1	120822173	2148.020819	0.060309562	0.113336442	0.532128594	0.594636934	1
arhgap10	LOW QUALITY PROTEIN: rho GTPase-activating protein 10	9	120825369	611.4116265	0.060451266	0.115257515	0.524488713	0.599938668	1
arhgap11a	rho GTPase-activating protein 11A isoform X1	15	120832523	626.9356965	0.013813039	0.162882382	0.084803764	0.932417401	1
arhgap12b	rho GTPase-activating protein 12b isoform X1	21	120811637	1543.833095	-0.071556776	0.087316454	-0.819510784	0.412495052	1
arhgap15	rho GTPase-activating protein 15	16	120833547	80.2056894	-0.012023859	0.299723675	-0.040116482	0.968000262	1
arhgap17b	rho GTPase-activating protein 17b isoform X1	11	120828016	1340.335782	0.121944546	0.111710017	1.091616927	0.275001513	1
arhgap18	rho GTPase-activating protein 18 isoform X1	18	120808502	914.0284534	-0.062989615	0.159784842	-0.394215208	0.693422158	1
arhgap21b	rho GTPase-activating protein 21 isoform X1	3	120815677	1266.37277	0.101484334	0.124251093	0.816768137	0.414060945	1
arhgap22	rho GTPase-activating protein 22 isoform X1	6	120820299	120.9029942	-0.079628127	0.297800497	-0.26738749	0.789170831	1
arhgap23a	rho GTPase-activating protein 23 isoform X1	11	120827260	1418.546436	-0.149316106	0.132645451	-1.125678303	0.260301711	1
arhgap24	rho GTPase-activating protein 24 isoform X1	14	120831462	326.1054221	0.202495876	0.147794368	1.370119027	0.170649749	0.967174709
arhgap25	rho GTPase-activating protein 25 isoform X1	13	120831017	50.60494194	-0.938156627	0.338844742	-2.768691707	0.005628186	0.116476702
arhgap27	rho GTPase-activating protein 27 isoform X1	5	120819269	362.058936	-0.057047468	0.143312223	-0.398064219	0.690582849	1
arhgap27l	rho GTPase-activating protein 27 isoform X1	11	120828038	818.0642918	-0.084578209	0.144248844	-0.586335433	0.557650124	1
arhgap28	rho GTPase-activating protein 28 isoform X1	21	120811605	20.80348005	0.126246343	0.433498141	0.291226955	0.770877749	1
arhgap29a	rho GTPase-activating protein 29 isoform X1	21	120811651	452.442095	-0.075222272	0.12139331	-0.619657473	0.535483319	1
arhgap31	rho GTPase-activating protein 31	7	120822073	426.9892707	-0.044532605	0.147304838	-0.302315967	0.762411208	1
arhgap32b	rho GTPase-activating protein 32 isoform X1	7	120821534	1028.31853	-0.195752708	0.140863494	-1.389662448	0.164631403	0.959032013
arhgap35a	rho GTPase-activating protein 35	1	120817405	2484.297649	0.047441111	0.122596945	0.386968132	0.6987798	1
arhgap35b	rho GTPase-activating protein 35	7	120822789	1163.883635	0.076185232	0.131383111	0.579870813	0.56200174	1
arhgap36	LOW QUALITY PROTEIN: rho GTPase-activating protein 36	7	120822179	58.53765987	-0.684983205	0.413566122	-1.656284616	0.097664194	0.813445643
arhgap39	LOW QUALITY PROTEIN: rho GTPase-activating protein 39	8	120823739	496.409471	-0.066177853	0.164879344	-0.4013714	0.688146703	1
arhgap42a	LOW QUALITY PROTEIN: rho GTPase-activating protein 42	7	120822353	429.8689145	0.061077227	0.134659298	0.453568581	0.650139372	1
arhgap44a	rho GTPase-activating protein 44 isoform X1	11	120827702	287.2135412	-0.197298082	0.261442694	-0.754651351	0.450458204	1
arhgap45b	rho GTPase-activating protein 45 isoform X1	8	120823536	291.9187133	-0.520520883	0.209374394	-2.486077081	0.012915999	0.237465408
arhgap46a	rho GTPase-activating protein 39 isoform X1	17	120835045	1250.805923	-0.031249379	0.119927999	-0.260567831	0.7944258	1
arhgap4b	SLIT-ROBO Rho GTPase-activating protein 3 isoform X1	12	120828898	581.440436	-0.041213876	0.176147725	-0.233973367	0.815005655	1
arhgap5	rho GTPase-activating protein 5	15	120833167	1197.204933	0.026328319	0.151387982	0.173912873	0.861933935	1
arhgap9	rho GTPase-activating protein 9 isoform X1	17	120834576	293.9252791	0.063596546	0.180325117	0.352677136	0.724330502	1
arhgef10	rho guanine nucleotide exchange factor 10 isoform X1	15	120833096	405.9771449	-0.120877805	0.175537981	-0.688613391	0.491066592	1
arhgef10la	LOW QUALITY PROTEIN: rho guanine nucleotide exchange factor 10-like protein	17	120835412	773.5311542	0.135547542	0.13304558	1.018805303	0.308295408	1
arhgef11	rho guanine nucleotide exchange factor 11	7	120822514	1007.313987	0.091105124	0.145658656	0.625470029	0.531662613	1
arhgef12a	rho guanine nucleotide exchange factor 12 isoform X1	1	120820673	1703.059925	-0.007008969	0.111848424	-0.062664891	0.950033355	1
arhgef15b	rho guanine nucleotide exchange factor 15	7	120822569	370.9075404	0.014535985	0.126730995	0.114699523	0.908683292	1
arhgef16	LOW QUALITY PROTEIN: rho guanine nucleotide exchange factor 16	12	120828935	642.2082272	-0.149416456	0.118447262	-1.261459772	0.207143245	1
arhgef18a	rho guanine nucleotide exchange factor 18a	3	120816188	367.5730359	-0.155039926	0.158143928	-0.9803723	0.326902378	1
arhgef18b	rho guanine nucleotide exchange factor 18 isoform X1	8	120823509	921.3911849	-0.07544714	0.122119768	-0.617812671	0.53669883	1
arhgef19	rho guanine nucleotide exchange factor 19 isoform X1	12	120829303	200.1471081	-0.242882001	0.213315642	-1.138603805	0.254868441	1
arhgef1a	rho guanine nucleotide exchange factor 1a isoform X1	10	120826212	57.54249209	-0.137220184	0.430380611	-0.318834493	0.74985202	1
arhgef1b	rho guanine nucleotide exchange factor 1b isoform X1	20	120811072	1361.632899	-0.02250282	0.131753945	-0.170794278	0.864385529	1
arhgef25a	rho guanine nucleotide exchange factor 25 isoform X1	12	120829089	743.2742789	-0.051769271	0.119163408	-0.434439326	0.663969446	1
arhgef25b	rho guanine nucleotide exchange factor 25 isoform X1	17	120835598	233.0129637	-0.229948536	0.193120693	-1.190698587	0.233771933	1
arhgef28a	LOW QUALITY PROTEIN: rho guanine nucleotide exchange factor 28	14	120832001	280.9416103	-0.180494204	0.302145003	-0.597376101	0.550256306	1
arhgef3	rho guanine nucleotide exchange factor 3 isoform X1	17	120835577	103.7089	-0.100709759	0.278087482	-0.362151357	0.717238927	1
arhgef33	rho guanine nucleotide exchange factor 33 isoform X1	6	120821087	171.2024445	0.067180987	0.254844501	0.263615604	0.792076134	1
arhgef37	rho guanine nucleotide exchange factor 37 isoform X1	4	120817142	506.2070854	0.010837257	0.350879702	0.030885962	0.975360485	1
arhgef38	rho guanine nucleotide exchange factor 38 isoform X1	9	120825865	111.7320008	-0.706025904	0.304100056	-2.321689494	0.020249661	0.335599243
arhgef39	rho guanine nucleotide exchange factor 39 isoform X1	4	120817260	322.0098086	-0.069400262	0.146236585	-0.474575239	0.635089758	1
arhgef3l	rho guanine nucleotide exchange factor (GEF) 3, like isoform X1	12	120829063	91.88884694	0.101086729	0.232446409	0.434881871	0.663648174	1
arhgef4	rho guanine nucleotide exchange factor 4 isoform X1	21	120811348	310.2522513	0.152074562	0.208344887	0.729917419	0.465440664	1
arhgef40	LOW QUALITY PROTEIN: rho guanine nucleotide exchange factor 40	7	120822537	397.0594702	-0.238487036	0.236414268	-1.008767526	0.313086139	1
arhgef5	rho guanine nucleotide exchange factor 5 isoform X1	20	120810809	1086.393541	-0.045352149	0.137010317	-0.331012657	0.740634925	1
arhgef6	rho guanine nucleotide exchange factor 6 isoform X1	4	120816896	1146.069477	-0.174723761	0.117197822	-1.490844783	0.136002251	0.906170281
arhgef7a	rho guanine nucleotide exchange factor 7a isoform X1	16	120833581	907.7614681	-0.032263791	0.13909238	-0.231959441	0.816569516	1
arhgef7b	rho guanine nucleotide exchange factor 7b isoform X1	1	120822819	375.7792106	0.092970145	0.300460702	0.309425306	0.756998023	1
arid1aa	LOW QUALITY PROTEIN: AT-rich interactive domain-containing protein 1A	20	120810161	4063.817216	0.025600193	0.120000759	0.213333592	0.831066774	1
arid1ab	LOW QUALITY PROTEIN: AT-rich interactive domain-containing protein 1A	10	120826371	2431.350125	-0.023300367	0.178535376	-0.130508406	0.896164204	1
arid1b	AT-rich interactive domain-containing protein 1B isoform X1	15	120832512	554.6023296	0.049314781	0.179767939	0.274324671	0.783835127	1
arid2	AT-rich interactive domain-containing protein 2 isoform X1	4	120817638	1737.625757	-0.053648824	0.145440868	-0.368870352	0.712224363	1
arid3a	AT-rich interactive domain-containing protein 3A	8	120824497	2651.784174	-0.004398652	0.142171378	-0.030939084	0.97531812	1
arid3c	AT-rich interactive domain-containing protein 3A isoform X1	13	120831047	934.0551954	-0.081443034	0.118689664	-0.686184719	0.492596633	1
arid4a	AT-rich interactive domain-containing protein 4A	15	120832407	1586.759671	0.089958615	0.092780098	0.969589571	0.332251113	1
arid4b	AT-rich interactive domain-containing protein 4B isoform X1	6	120820345	805.2435995	-0.0378125	0.141659692	-0.266924908	0.789526978	1
arid5a	AT-rich interactive domain-containing protein 5A isoform X1	13	120831210	19.7360651	-0.254258234	0.532322085	-0.477639838	0.632906571	1
arid5b	AT-rich interactive domain-containing protein 5B isoform X1	6	120820675	589.9241741	-0.12663329	0.102217759	-1.238858009	0.215398087	1
arih1	E3 ubiquitin-protein ligase arih1	19	120808884	1206.854793	-1.03936721	0.083377931	-12.46573527	1.15E-35	3.29E-33
arih2	E3 ubiquitin-protein ligase ARIH2	12	120829321	2298.10134	0.050247733	0.084147515	0.597138643	0.55041482	1
arl1	ADP-ribosylation factor-like protein 1	4	120817742	2302.407706	0.202718567	0.096543827	2.099756896	0.035750232	0.483659767
arl10	ADP-ribosylation factor-like 10 isoform X1	7	120822455	54.7498404	0.186358583	0.343128513	0.543115992	0.587049943	1
arl11	ADP-ribosylation factor-like protein 11	1	120827540	106.8921787	-0.472789247	0.340839454	-1.387131806	0.165401575	0.960282403
arl13a	ADP-ribosylation factor-like protein 13A	4	120818011	88.37384245	-0.885251195	0.636689827	-1.390396324	0.164408562	0.958737226
arl13b	ADP-ribosylation factor-like protein 13B isoform X1	1	120815918	702.2008482	-0.062301137	0.128938435	-0.483185149	0.628964279	1
arl14	ADP-ribosylation factor-like protein 14	3	120815642	53.94634906	0.693624204	0.39103651	1.773809315	0.076094697	0.729807107
arl15a	ADP-ribosylation factor-like protein 15a isoform X1	13	120830763	320.4593121	-0.099421047	0.143323445	-0.693683073	0.487880983	1
arl16	ADP-ribosylation factor-like protein 16	11	120828003	157.1849089	0.192089241	0.182651416	1.051671236	0.292950412	1
arl2	ADP-ribosylation factor-like protein 2	7	120821641	444.0328496	0.157699396	0.160159107	0.984642082	0.324799911	1
arl3b	ADP-ribosylation factor-like protein 3	5	120819533	1123.151916	0.071387626	0.109366378	0.65273832	0.513924994	1
arl3l1	ADP ribosylation factor like GTPase 3, like 1	4	120817365	686.5610435	-0.514106872	0.359793502	-1.428894266	0.153034626	0.942761932
arl4aa	ADP-ribosylation factor-like 4aa	20	120811029	253.1636117	-0.062413679	0.154242443	-0.404646595	0.685737303	1
arl4d	ADP-ribosylation factor-like protein 4D	5	120819684	313.1719036	-0.297019408	0.165391864	-1.795852592	0.072517964	0.708867459
arl5a	ADP-ribosylation factor-like protein 5A isoform X1	16	120834170	302.5147417	0.226200251	0.113617677	1.990889597	0.046493026	0.564468867
arl5c	putative ADP-ribosylation factor-like protein 5C	11	120828367	181.5038474	0.17266585	0.19882833	0.86841674	0.385166234	1
arl6	ADP-ribosylation factor-like protein 6	2	120835379	394.4304173	0.06951167	0.195007845	0.356455764	0.721499274	1
arl6ip1	ADP-ribosylation factor-like protein 6-interacting protein 1	11	120827692	3862.01594	0.067356662	0.145973084	0.461432065	0.644488651	1
arl6ip4	ADP-ribosylation factor-like protein 6-interacting protein 4	13	120831093	1185.558398	0.288463476	0.175282337	1.645707611	0.099823971	0.820186623
arl6ip5a	ADP-ribosylation factor-like 6 interacting protein 5a	17	120834687	740.1317812	-0.055209341	0.207866235	-0.26560033	0.790547031	1
arl6ip6	ADP-ribosylation factor-like protein 6-interacting protein 6	1	120822195	310.8753197	-0.05695554	0.147770679	-0.385431946	0.699917418	1
arl8	ADP-ribosylation factor-like 8	21	120811604	826.157438	-0.034655288	0.161228617	-0.214945018	0.829810186	1
arl9	ADP-ribosylation factor-like protein 9	4	120817043	361.8151994	0.057160765	0.155905105	0.366638186	0.713888921	1
armc1	armadillo repeat-containing protein 1	21	120811321	857.949916	0.01651271	0.138188033	0.1194945	0.904883597	1
armc10	armadillo repeat-containing protein 10	19	120809877	283.4661481	-0.946365634	0.190211655	-4.975329371	6.51E-07	2.37E-05
armc1l	armadillo repeat containing 1, like	18	120808046	570.6291752	0.072378595	0.204499478	0.353930466	0.723390994	1
armc2	armadillo repeat-containing protein 2 isoform X1	18	120808445	75.20073398	0.020565329	0.275914844	0.074535059	0.940584646	1
armc3	LOW QUALITY PROTEIN: armadillo repeat-containing protein 3	21	120812029	40.25186459	0.303338643	0.301731205	1.005327384	0.314739233	1
armc5	armadillo repeat-containing protein 5	11	120827561	321.872838	-0.161357448	0.198216067	-0.814048278	0.415617294	1
armc6	armadillo repeat-containing protein 6	3	120815568	491.8677491	0.359681326	0.146400248	2.456835501	0.014016685	0.252933213
armc7	armadillo repeat-containing protein 7	5	120819604	91.94443973	-0.098232739	0.199393684	-0.492657226	0.622254806	1
armc8	armadillo repeat-containing protein 8 isoform X1	16	120834136	451.1498631	0.184575549	0.125385228	1.472067733	0.141002588	0.917892841
armh1	armadillo-like helical domain containing protein 1 isoform X1	8	120824350	35.06556736	-0.590964632	0.381849769	-1.54763648	0.121709843	0.873125933
armh3	armadillo-like helical domain-containing protein 3	9	120825481	1104.738112	0.049071191	0.101672645	0.482639076	0.629352028	1
armt1	damage-control phosphatase ARMT1 isoform X1	18	120807697	682.6902503	0.195410114	0.123750095	1.579070418	0.114319906	0.863919711
arnt	aryl hydrocarbon receptor nuclear translocator isoform X1	20	120810232	1565.586662	0.068150011	0.099916798	0.682067606	0.495196203	1
arnt2	aryl hydrocarbon receptor nuclear translocator 2 isoform X1	2	120834428	1524.966918	-0.130122824	0.102509722	-1.269370565	0.204308929	1
arntl1a	aryl hydrocarbon receptor nuclear translocator-like 1a isoform X1	19	120809084	751.9734846	-0.173994325	0.133559316	-1.302749446	0.192660315	0.994962874
arpc1a	actin-related protein 2/3 complex subunit 1A	9	120825025	2956.827075	0.048805736	0.110993191	0.43971829	0.660141154	1
arpc2	actin-related protein 2/3 complex subunit 2	1	120824804	2375.737975	0.063430424	0.091734962	0.691453093	0.489280849	1
arpc3	actin-related protein 2/3 complex subunit 3	14	120832338	2656.438911	0.034707413	0.101838428	0.340808608	0.733247669	1
arpc4	actin-related protein 2/3 complex subunit 4	17	120835776	463.5387183	0.169607919	0.187649342	0.903855654	0.366071946	1
arpc5b	actin-related protein 2/3 complex subunit 5b	8	120823730	2065.051929	0.096234733	0.116924584	0.823049606	0.410479785	1
arpin	arpin	19	120809579	163.6714261	0.368692946	0.427754537	0.861926441	0.388727998	1
arpp21	cAMP-regulated phosphoprotein 21	10	120825959	643.181995	-0.17538055	0.180473602	-0.971779516	0.331160248	1
arr3a	arrestin 3a, retinal (X-arrestin)	7	120821792	4847.655039	-0.620525214	0.602214055	-1.030406396	0.302819272	1
arr3b	arrestin 3b, retinal (X-arrestin) isoform X1	4	120817862	2087.163395	-0.532723487	0.628647128	-0.847412583	0.396765193	1
arrb1	beta-arrestin-1 isoform X1	1	120823450	219.7258478	-0.49807834	0.30130429	-1.653074172	0.098315769	0.815807037
arrb2b	arrestin, beta 2b isoform X1	7	120822191	648.1678096	0.194148999	0.171670702	1.130938456	0.258080996	1
arrdc1a	arrestin domain-containing protein 1a	13	120831232	264.576382	-0.076300306	0.18383458	-0.415048714	0.678106242	1
arrdc1b	arrestin domain-containing protein 1b	14	120832184	336.1845281	0.029829345	0.124090754	0.240383297	0.810033126	1
arrdc2	arrestin domain-containing protein 2 isoform X1	8	120823865	752.1177898	-0.363326123	0.21140777	-1.718603454	0.085686602	0.768845668
arrdc3a	arrestin domain-containing protein 3a isoform X1	13	120830315	2297.054008	-0.219707529	0.205481765	-1.069231275	0.28496547	1
arsa	arylsulfatase A	19	120808848	240.319139	-0.8430287	0.172775299	-4.8793358	1.06E-06	3.77E-05
arsb	arylsulfatase B isoform X1	14	120831501	90.07598635	0.472074156	0.224197747	2.105615077	0.035237802	0.479923113
arsh	arylsulfatase D isoform X1	16	120833534	302.5263151	-0.15799944	0.1512525	-1.044607128	0.296204584	1
arsia	arylsulfatase I isoform X1	4	120817788	68.35211491	-0.832211807	0.647192558	-1.285879754	0.198485031	1
arsj	arylsulfatase J isoform X1	7	120822806	122.3620767	-0.049806685	0.201991959	-0.24657756	0.805235173	1
arsk	arylsulfatase K isoform X1	13	120831265	87.13916645	0.137325931	0.254731254	0.539101224	0.589817011	1
arv1	protein ARV1	18	120807753	241.7893737	0.258617846	0.144284358	1.792417766	0.073066071	0.711372902
arvcfa	armadillo repeat protein deleted in velo-cardio-facial syndrome homolog isoform X1	14	120832093	118.7561806	-0.244194614	0.765939439	-0.31881713	0.749865188	1
arvcfb	ARVCF delta catenin family member b isoform X1	13	120831251	2193.055838	-0.175677543	0.108412582	-1.62045345	0.105134906	0.835336236
arxa	LOW QUALITY PROTEIN: aristaless-related homeobox protein	21	120812031	63.78191027	0.154988977	0.300551371	0.515682148	0.606076425	1
as3mt	arsenite methyltransferase isoform X1	9	120825130	404.373877	0.270960765	0.188027335	1.441071135	0.149564587	0.932981427
asah1b	acid ceramidase	9	120824959	755.9206275	0.212348984	0.155647504	1.364294185	0.172474995	0.967273201
asah2	neutral ceramidase	5	120819809	257.5204743	-0.304698095	0.286073529	-1.065104122	0.286828814	1
asap1b	arf-GAP with SH3 domain, ANK repeat and PH domain-containing protein 1 isoform X1	21	120811827	1567.19435	0.10677838	0.112551858	0.948703834	0.342771263	1
asap2a	arf-GAP with SH3 domain, ANK repeat and PH domain-containing protein 2a	15	120833072	803.1822771	0.021856876	0.095175583	0.229647936	0.818365354	1
asap3	arf-GAP with SH3 domain, ANK repeat and PH domain-containing protein 3	15	120832400	991.739915	-0.307855295	0.138771955	-2.218425863	0.026525809	0.402159642
asb1	ankyrin repeat and SOCS box protein 1	16	120833956	113.1162764	-0.134304158	0.264129541	-0.508478369	0.611117905	1
asb10	ankyrin repeat and SOCS box protein 10 isoform X1	3	120816562	139.6148498	0.115790737	0.274123135	0.422404104	0.672730083	1
asb11	ankyrin repeat and SOCS box protein 11	16	120834372	15.56674325	1.467139131	1.02153984	1.436203537	0.150944433	0.937786527
asb13b	ankyrin repeat and SOCS box protein 13 isoform X1	19	120809662	222.0359501	-0.852332469	0.140265551	-6.076563066	1.23E-09	5.95E-08
asb14b	dynein heavy chain 12, axonemal	12	120829364	90.56219577	0.120542958	0.402178352	0.299725129	0.764386829	1
asb16	ankyrin repeat and SOCS box protein 16 isoform X1	11	120827505	50.28392163	1.068815753	0.562076046	1.901550085	0.057229999	0.631104141
asb2a.1	ankyrin repeat and SOCS box protein 2 isoform X1	NA	120814272	109.6844709	0.337907155	0.521920877	0.64742985	0.517353782	1
asb3	ankyrin repeat and SOCS box protein 3 isoform X1	5	120819641	209.2905982	-0.169415503	0.248524851	-0.681684358	0.495438561	1
asb4	ankyrin repeat and SOCS box protein 4	10	120826160	53.6273913	0.778809797	0.379898769	2.050045592	0.040359982	0.521981964
asb5a	ankyrin repeat and SOCS box protein 5 isoform X1	4	120818194	105.7180644	-2.621007039	1.142547255	-2.294003183	0.021790316	0.352686589
asb5b	ankyrin repeat and SOCS box protein 5b isoform X1	9	120825635	252.4270983	-0.125977246	0.233500268	-0.539516495	0.589530518	1
asb6	ankyrin repeat and SOCS box protein 6	13	120831162	339.8153937	0.037889629	0.128445549	0.294985926	0.768004631	1
asb7	ankyrin repeat and SOCS box protein 7	2	120810677	239.1814217	0.061970751	0.135919661	0.455936618	0.648435556	1
asb8	ankyrin repeat and SOCS box protein 8	12	120829673	394.7371946	-0.241604833	0.13790652	-1.751946406	0.079783024	0.745222352
ascc1	activating signal cointegrator 1 complex subunit 1	5	120819293	731.0736209	0.055289986	0.126028887	0.438708829	0.660872529	1
ascc2	activating signal cointegrator 1 complex subunit 2	13	120831342	479.8814852	0.111683507	0.186555555	0.598660853	0.549399068	1
ascc3	LOW QUALITY PROTEIN: activating signal cointegrator 1 complex subunit 3	20	120810495	947.9146481	0.049041375	0.114929895	0.426706864	0.66959285	1
ascl1a	achaete-scute homolog 1a	4	120818386	230.0542931	0.216759711	0.198093802	1.094227626	0.273855158	1
ascl1b	achaete-scute homolog 1b	19	120809126	151.4534446	-0.541243883	0.166241763	-3.255763615	0.001130879	0.027350883
asf1ba	histone chaperone asf1b-A	11	120827284	406.0821058	0.217645602	0.182472647	1.192757416	0.232964392	1
asf1bb	histone chaperone asf1b-B	9	120825680	1098.655019	0.18295391	0.160778811	1.13792302	0.255152628	1
asgrl1	LOW QUALITY PROTEIN: asialoglycoprotein receptor-like 1	13	120830663	1.901399863	1.438029821	1.268713247	1.133455353	0.25702308	1
asgrl2	LOW QUALITY PROTEIN: C-type lectin domain family 10 member A	7	120822293	253.9281905	0.793290417	0.452543857	1.752958095	0.0796092	0.745025986
ash1l	histone-lysine N-methyltransferase ASH1L isoform X1	10	120825936	1960.156116	-0.011221746	0.125136719	-0.089675883	0.928544782	1
ash2l	LOW QUALITY PROTEIN: set1/Ash2 histone methyltransferase complex subunit ASH2	14	120831788	729.6411573	-0.007130863	0.189857959	-0.037558937	0.970039348	1
asic1b	acid-sensing ion channel 1B isoform X1	17	120835155	308.909601	-0.223891373	0.211024652	-1.060972597	0.288702355	1
asic1c	LOW QUALITY PROTEIN: acid-sensing ion channel 1C	3	120815972	82.48983062	-0.376382325	0.327363609	-1.149737828	0.250251869	1
asic2	acid-sensing ion channel 2 isoform X1	11	120827595	185.3161857	-0.368038947	0.280131313	-1.313808668	0.1889106	0.990845852
asic4a	acid-sensing ion channel 4-A isoform X1	16	120833774	109.9148084	0.061909767	0.29156367	0.212337041	0.831844099	1
asip1	agouti signaling protein 1	17	120834561	27.96290374	-0.035291018	0.971767705	-0.036316311	0.971030144	1
asip2b	agouti-signaling protein 2b	3	120815855	26.89185133	-1.201440061	0.922000495	-1.303079627	0.192547578	0.994962874
asl	argininosuccinate lyase isoform X1	7	120821783	630.989289	-0.733015144	0.305548668	-2.399012734	0.016439343	0.285522172
asmt	acetylserotonin O-methyltransferase isoform X1	16	120833566	65.87520924	1.238998062	0.401668864	3.084625601	0.002038085	0.047096192
asmt2	acetylserotonin O-methyltransferase 2	15	120833317	201.9341524	0.075083505	0.188613131	0.398082068	0.690569692	1
asmtl	probable bifunctional dTTP/UTP pyrophosphatase/methyltransferase protein isoform X1	16	120833730	383.571806	-0.063797387	0.148958801	-0.428288806	0.668440868	1
asns	asparagine synthetase [glutamine-hydrolyzing]	10	120826689	585.5135258	-0.214676405	0.246226776	-0.871864582	0.383282258	1
aspa	aspartoacylase isoform X1	7	120821462	356.0068345	-0.262791441	0.183385113	-1.433003127	0.151856944	0.939386051
aspdh	putative L-aspartate dehydrogenase	11	120827239	75.91025874	-0.16847932	0.346616573	-0.486068274	0.62691876	1
aspg	60 kDa lysophospholipase isoform X1	15	120832777	570.8323309	-0.05407314	0.121615914	-0.444622243	0.65659277	1
asph	aspartyl/asparaginyl beta-hydroxylase	3	120816330	1564.629945	-0.101703598	0.11876833	-0.856319176	0.391821257	1
asphd1	aspartate beta-hydroxylase domain-containing protein 2 isoform X1	11	120827386	36.60522239	2.13441958	1.360032603	1.569388539	0.116557433	0.866493777
asphd2	aspartate beta-hydroxylase domain-containing protein 2	13	120830655	441.8863238	-0.111849628	0.126617029	-0.883369547	0.377036639	1
aspm	abnormal spindle-like microcephaly-associated protein	8	120824083	820.6553949	-0.056394212	0.218749198	-0.257803059	0.796558904	1
aspn	asporin	17	120835643	1137.582046	-0.256479806	0.431874965	-0.593875142	0.552595627	1
aspscr1	tether containing UBX domain for GLUT4	9	120824772	584.1883927	0.079923962	0.103868144	0.769475211	0.441611255	1
asrgl1	isoaspartyl peptidase/L-asparaginase isoform X1	6	120820977	206.8413093	0.220074318	0.256087758	0.85937071	0.390136024	1
ass1	argininosuccinate synthase	14	120832096	598.8300733	-0.398297248	0.172809418	-2.304835301	0.021175799	0.345545388
aste1b	protein asteroid homolog 1	10	120825943	313.9364732	-0.026825866	0.156686088	-0.171207708	0.864060447	1
astn1	astrotactin-1 isoform X1	3	120815875	583.9280758	0.055433881	0.22346445	0.248065772	0.804083518	1
asxl1	putative Polycomb group protein ASXL1	12	120829188	1253.020462	0.0357502	0.11869577	0.301191858	0.763268198	1
asxl2	putative Polycomb group protein ASXL2 isoform X1	15	120833265	699.2619188	0.015391575	0.106802341	0.144112712	0.885411467	1
asz1	ankyrin repeat, SAM and basic leucine zipper domain-containing protein 1 isoform X1	19	120809772	7.712996724	0.835618399	0.813883609	1.026705035	0.304559378	1
atad1a	outer mitochondrial transmembrane helix translocase	13	120830967	643.3516943	0.109731742	0.128299261	0.855279615	0.39239637	1
atad1b	outer mitochondrial transmembrane helix translocase	5	120819655	1427.7882	0.133089612	0.131769682	1.010016947	0.312487171	1
atad2b	LOW QUALITY PROTEIN: ATPase family AAA domain-containing protein 2B	18	120808160	720.5406829	0.002768872	0.180684272	0.015324367	0.987773402	1
atad3	ATPase family AAA domain containing 3	17	120834754	1137.581384	0.144359424	0.207791111	0.694733396	0.487222395	1
atad5a	ATPase family AAA domain-containing protein 5 isoform X1	11	120827521	876.5751126	0.059688957	0.151565675	0.393815794	0.693717043	1
atad5b	ATPase family AAA domain-containing protein 5b isoform X1	9	120824963	113.1607987	0.0521902	0.242546618	0.215175954	0.829630137	1
atat1	alpha-tubulin N-acetyltransferase 1 isoform X1	10	120826705	571.9919233	0.017672563	0.096761	0.182641386	0.855079409	1
atcaya	caytaxin isoform X1	8	120823816	608.5551245	-0.151411982	0.182897836	-0.827850046	0.407755428	1
atcayb	caytaxin	3	120816400	229.5302667	-0.580246121	0.743330809	-0.780602814	0.435036136	1
atf1	cyclic AMP-dependent transcription factor ATF-1	17	120834680	727.5728668	0.000548607	0.143067994	0.003834593	0.996940445	1
atf2	cyclic AMP-dependent transcription factor ATF-2	16	120833901	239.3607812	0.153320524	0.148710992	1.030996582	0.302542423	1
atf3	cyclic AMP-dependent transcription factor ATF-3	18	120808290	53.89638389	-0.717543916	0.374698775	-1.914988689	0.055493946	0.622589468
atf4a	cyclic AMP-dependent transcription factor ATF-4	9	120824619	3753.853958	-0.154638027	0.152713916	-1.012599449	0.311251523	1
atf4b	activating transcription factor 4b	11	120828216	4202.623959	0.010993912	0.11690184	0.094043958	0.925074238	1
atf5a	uncharacterized protein atf5a	7	120822024	326.7902579	0.0735552	0.235001755	0.312998515	0.754281791	1
atf6	cyclic AMP-dependent transcription factor ATF-6 alpha	8	120824285	1205.344586	0.060332395	0.102701573	0.587453469	0.556899192	1
atf6b	LOW QUALITY PROTEIN: cyclic AMP-dependent transcription factor ATF-6 beta	10	120826729	618.503807	0.01447547	0.175869864	0.082307847	0.934401915	1
atf7a	cyclic AMP-dependent transcription factor ATF-7a isoform X1	12	120829485	668.2467267	0.002899998	0.126543284	0.022917041	0.981716447	1
atf7b	cyclic AMP-dependent transcription factor ATF-7b isoform X1	17	120834677	664.4775489	0.063794779	0.097620083	0.653500563	0.513433627	1
atf7ip2	probable serine/threonine-protein kinase kinX	11	120827875	242.7282814	0.15361708	0.133410743	1.151459597	0.249543208	1
atg10	ubiquitin-like-conjugating enzyme ATG10 isoform X1	3	120816215	179.9422309	0.265600276	0.228120992	1.164295637	0.244304224	1
atg101	autophagy-related protein 101	7	120822823	386.1053593	0.185003336	0.170772447	1.083332468	0.278660879	1
atg12	ubiquitin-like protein ATG12	20	120810210	142.9642103	0.157039248	0.169622168	0.925817954	0.354540595	1
atg13	autophagy-related protein 13 isoform X1	1	120815762	730.7559463	0.037505048	0.130998629	0.286301074	0.774647535	1
atg14	beclin 1-associated autophagy-related key regulator	15	120832418	405.3473247	0.095691421	0.217577637	0.439803569	0.660079383	1
atg16l1	autophagy-related protein 16-1 isoform X1	1	120821915	1509.541116	-0.004460084	0.095741185	-0.046584804	0.962844143	1
atg2a	autophagy-related protein 2 homolog A	4	120816932	1405.522145	0.051630861	0.157073508	0.328705085	0.742378611	1
atg2b	autophagy-related protein 2 homolog B isoform X1	15	120832801	1187.164833	0.078108233	0.106753393	0.731669796	0.464370136	1
atg3	ubiquitin-like-conjugating enzyme ATG3	1	120822181	2233.03907	0.021664294	0.118360287	0.183036852	0.854769103	1
atg4b	cysteine protease ATG4B isoform X1	8	120823712	637.2839985	0.131114696	0.104584486	1.253672523	0.209961059	1
atg4c	cysteine protease ATG4C	8	120824215	330.5386537	-0.114301092	0.128639648	-0.88853704	0.374251941	1
atg4da	cysteine protease ATG4D	9	120825792	592.3918942	0.263353333	0.116942178	2.251996135	0.024322516	0.379614996
atg5	autophagy protein 5	20	120810241	270.4132343	0.144505387	0.156497541	0.923371611	0.355813581	1
atg7	ubiquitin-like modifier-activating enzyme ATG7 isoform X1	17	120834635	948.3104246	0.03287232	0.091296758	0.360060103	0.718802188	1
atg9a	autophagy-related protein 9A	15	120833003	642.1496479	0.095493483	0.148458031	0.64323555	0.520071269	1
atg9b	autophagy-related protein 9B	3	120815974	586.8699299	0.131211102	0.103458777	1.268245246	0.204710384	1
atic	bifunctional purine biosynthesis protein PURH	2	120832651	5295.634409	-0.048154113	0.154175706	-0.31233269	0.754787699	1
atl1	LOW QUALITY PROTEIN: atlastin-1	15	120833355	611.4972204	-0.005364295	0.205103407	-0.026154101	0.979134425	1
atl3	atlastin-3	4	120817794	939.2418235	0.068184867	0.146851025	0.464313184	0.64242338	1
atm	serine-protein kinase ATM	1	120819465	681.0575412	0.066286453	0.148581068	0.446129874	0.655503434	1
atmin	ATM interactor	2	120830789	282.1967722	0.038763439	0.159068772	0.243689809	0.807471067	1
atn1	atrophin-1 isoform X1	20	120810794	1812.500873	0.033067569	0.13298099	0.248663881	0.80362079	1
atoh1a	protein atonal homolog 1a	13	120830635	48.8031699	0.132151858	0.295803714	0.446755234	0.655051797	1
atoh1b	protein atonal homolog 1b	4	120817550	46.85505196	0.04503348	0.292022057	0.154212596	0.877442111	1
atoh1c	protein atonal homolog 1	5	120819664	3.272434017	-0.945633524	1.764105613	-0.536041333	0.591929985	1
atoh7	protein atonal homolog 7	6	120820257	81.38188917	-0.131301189	0.201135503	-0.652799668	0.513885438	1
atoh8	protein atonal homolog 8 isoform X1	4	120817960	631.8523663	-0.117089527	0.172942501	-0.677043099	0.498378609	1
atox1	copper transport protein ATOX1	4	120818338	1443.896506	0.171593078	0.104662844	1.639484193	0.10111246	0.823320194
atp10a	LOW QUALITY PROTEIN: phospholipid-transporting ATPase VA	8	120823731	425.1111684	0.143129131	0.178558317	0.801581989	0.4227948	1
atp10d	probable phospholipid-transporting ATPase VD isoform X1	15	120833432	632.0242973	0.122797671	0.14677943	0.836613621	0.402809787	1
atp11a	probable phospholipid-transporting ATPase IH isoform X1	1	120822497	1076.424944	-0.215244629	0.114695283	-1.876665048	0.060564016	0.647105124
atp11b	LOW QUALITY PROTEIN: probable phospholipid-transporting ATPase IF	8	120824086	719.294671	-0.031704878	0.107483307	-0.294974899	0.768013055	1
atp11c	phospholipid-transporting ATPase 11C isoform X1	4	120817384	737.6348384	0.010013859	0.118613558	0.084424232	0.932719142	1
atp13a1	manganese-transporting ATPase 13A1	11	120827169	1156.601591	0.15003725	0.098367355	1.525274815	0.127190567	0.886732001
atp13a2	cation-transporting ATPase 13A2	12	120828660	471.0948481	-0.079823946	0.129513844	-0.616335243	0.537673283	1
atp13a3	LOW QUALITY PROTEIN: probable cation-transporting ATPase 13A3	8	120823643	1531.234229	0.064662573	0.126610052	0.510722271	0.609545543	1
atp1a2a	sodium/potassium-transporting ATPase subunit alpha-2 isoform X1	3	120815788	2092.998576	-0.160562437	0.216491582	-0.741656725	0.458295346	1
atp1a3b	sodium/potassium-transporting ATPase subunit alpha-3b isoform X1	20	120810803	10026.8176	0.051561896	0.178314354	0.289162902	0.77245672	1
atp1b1a	LOW QUALITY PROTEIN: sodium/potassium-transporting ATPase subunit beta-1a	8	120824049	3711.128579	0.044309812	0.098928821	0.447895889	0.654228335	1
atp1b1b	sodium/potassium-transporting ATPase subunit beta-1b	1	120822481	7951.8206	0.065383677	0.160751598	0.406737339	0.684200913	1
atp1b2a	sodium/potassium-transporting ATPase subunit beta-2a	7	120822879	2934.701803	-0.10601421	0.168806165	-0.628023327	0.529988659	1
atp1b2b	sodium/potassium-transporting ATPase subunit beta-2b isoform X1	7	120822127	3607.7308	0.073430175	0.173277995	0.423770917	0.67173289	1
atp1b4	protein ATP1B4	4	120817274	3107.117073	-0.230183728	0.214111429	-1.075065118	0.282345575	1
atp23	mitochondrial inner membrane protease ATP23 homolog	4	120817134	532.6811789	0.058788653	0.136390984	0.431030344	0.666446307	1
atp2a1	sarcoplasmic/endoplasmic reticulum calcium ATPase 1	11	120827205	4717.556201	0.004992205	0.256779344	0.019441615	0.984488813	1
atp2a1l	LOW QUALITY PROTEIN: ATPase sarcoplasmic/endoplasmic reticulum Ca2+ transporting 1, like	5	120819150	63129.96127	0.243926337	0.348068825	0.700799152	0.483428368	1
atp2a2a	sarcoplasmic/endoplasmic reticulum calcium ATPase 2 isoform X1	13	120831359	2302.351498	0.10321015	0.159626704	0.646571958	0.517909012	1
atp2a2b	sarcoplasmic/endoplasmic reticulum calcium ATPase 2b isoform X1	14	120832057	2909.063804	0.114832602	0.119132341	0.963907881	0.335092113	1
atp2a3	sarcoplasmic/endoplasmic reticulum calcium ATPase 1	7	120821634	897.0292454	-0.074967794	0.134603925	-0.556951026	0.577560891	1
atp2b1a	plasma membrane calcium-transporting ATPase 1a isoform X1	4	120818098	1167.527603	0.246114195	0.125129232	1.966880098	0.049197035	0.58193815
atp2b2	plasma membrane calcium-transporting ATPase 2 isoform X1	17	120835188	1300.426828	-0.206668173	0.235830022	-0.87634378	0.380843171	1
atp2b3b	plasma membrane calcium-transporting ATPase 3b	12	120828981	447.9499798	0.277861307	0.271663206	1.022815387	0.306395141	1
atp2c1	LOW QUALITY PROTEIN: calcium-transporting ATPase type 2C member 1	20	120810458	1269.371962	-0.035241887	0.08529563	-0.413173416	0.679479564	1
atp5f1b	ATP synthase subunit beta, mitochondrial	1	120827074	22142.06412	-0.061529533	0.090003153	-0.683637525	0.494204083	1
atp5f1c	ATP synthase subunit gamma, mitochondrial isoform X1	4	120817376	7108.169446	0.032478018	0.086698659	0.374608078	0.707951964	1
atp5f1d	ATP synthase subunit delta, mitochondrial	8	120823821	2404.93452	-0.04485031	0.166824762	-0.268846836	0.78804755	1
atp5f1e	ATP synthase subunit epsilon, mitochondrial	12	120829050	2775.013821	0.097131952	0.132765485	0.731605446	0.464409423	1
atp5fa1	ATP synthase subunit alpha, mitochondrial	14	120831839	664.757019	-0.020362042	0.165251765	-0.123218304	0.901934232	1
atp5if1b	ATPase inhibitor B, mitochondrial	15	120833235	2741.816241	-0.029893298	0.14686205	-0.203546785	0.838707682	1
atp5l	ATP synthase subunit g, mitochondrial	7	120822291	3171.114688	0.163691301	0.126060103	1.298517904	0.194109428	0.996461097
atp5mc1	ATP synthase F(0) complex subunit C1, mitochondrial	11	120828084	8925.652897	0.003390023	0.11701469	0.028970917	0.976887786	1
atp5mc3a	ATP synthase membrane subunit c locus 3a	16	120833902	7261.199131	0.186099464	0.1208707	1.539657369	0.123643894	0.877019052
atp5md	ATP synthase membrane subunit DAPIT, mitochondrial	9	120825134	2114.864707	-0.004700484	0.130458001	-0.03603063	0.971257936	1
atp5mea	ATP synthase membrane subunit ea	14	120832306	795.84662	-0.006445924	0.202969193	-0.031758139	0.97466493	1
atp5mf	ATP synthase subunit f, mitochondrial	11	120828156	3820.180527	0.155207952	0.142655287	1.087992993	0.276598201	1
atp5mj	ATP synthase subunit ATP5MPL, mitochondrial	18	120807935	1495.71565	0.068144844	0.210487639	0.323747489	0.746129214	1
atp5pb	ATP synthase F(0) complex subunit B1, mitochondrial	12	120829360	8592.394177	0.161436832	0.10603758	1.522449231	0.127896557	0.888309172
atp5pd	ATP synthase subunit d, mitochondrial	9	120825675	4246.766371	0.107016634	0.101466237	1.054701902	0.291561681	1
atp5pf	ATP synthase-coupling factor 6, mitochondrial	1	120824707	3286.925956	0.004945618	0.13151288	0.037605583	0.970002157	1
atp5po	ATP synthase subunit O, mitochondrial	4	120817776	7006.59004	0.096593538	0.098455812	0.981085176	0.32655074	1
atp6ap1a	ATPase H+ transporting accessory protein 1a	12	120829284	1394.134167	0.027009733	0.171091733	0.157866965	0.87456163	1
atp6ap1b	V-type proton ATPase subunit S1b	12	120829712	1632.082232	0.108828081	0.121245344	0.89758565	0.369406492	1
atp6ap1la	ATPase H+ transporting accessory protein 1 like a	17	120835116	93.15558752	-0.19044386	0.660668378	-0.288259385	0.773148195	1
atp6ap1lb	ATPase H+ transporting accessory protein 1 like b	12	120829654	452.3732401	0.007190085	0.206786056	0.034770648	0.972262626	1
atp6ap2	renin receptor	16	120833642	2400.282446	0.056927209	0.118189327	0.481661168	0.630046666	1
atp6v0a1a	V-type proton ATPase 116 kDa subunit a isoform X1	11	120828236	877.906928	-0.004693239	0.15220544	-0.030834897	0.97540121	1
atp6v0a1b	V-type proton ATPase 116 kDa subunit a isoform X1	5	120819027	1636.176172	-0.083816323	0.18912237	-0.443185661	0.657631449	1
atp6v0a2a	V-type proton ATPase 116 kDa subunit a2	14	120832226	713.2394449	-0.039180297	0.133272462	-0.293986441	0.768768264	1
atp6v0a2b	V-type proton ATPase 116 kDa subunit a	13	120830766	996.9451389	0.184159743	0.113674491	1.620062165	0.105218924	0.835336236
atp6v0b	V-type proton ATPase 21 kDa proteolipid subunit	3	120816062	1364.141243	0.113725461	0.124839425	0.910973927	0.362309111	1
atp6v0ca	ATPase H+ transporting V0 subunit ca	11	120827203	3277.667178	-0.056660863	0.116815004	-0.485047824	0.627642422	1
atp6v0cb	ATPase H+ transporting V0 subunit cb	5	120818967	3180.742409	0.046519709	0.149866278	0.310408115	0.756250624	1
atp6v0e1	V-type proton ATPase subunit e 1	4	120817560	513.1418432	-0.040498535	0.124178012	-0.326132899	0.744323807	1
atp6v1ab	V-type proton ATPase catalytic subunit A	21	120811495	1745.696454	0.008604681	0.129447279	0.066472477	0.947001669	1
atp6v1ba	V-type proton ATPase subunit B, kidney isoform	6	120820490	4622.483114	0.124981069	0.115820423	1.079093532	0.280546034	1
atp6v1c1b	V-type proton ATPase subunit C 1-B	10	120826581	1927.753355	-0.009077169	0.133125068	-0.068185272	0.945638151	1
atp6v1d	V-type proton ATPase subunit D	18	120807650	1845.368068	-0.009953122	0.112496402	-0.088475028	0.929499132	1
atp6v1e1a	V-type proton ATPase subunit E 1a	19	120808731	105.7029673	-1.25089828	0.309078767	-4.04718283	5.18E-05	0.001492034
atp6v1e1b	V-type proton ATPase subunit E 1	4	120817712	2105.539363	-3.26E-05	0.108623005	-0.000300446	0.999760278	1
atp6v1f	V-type proton ATPase subunit F	4	120817923	915.0522241	0.077558882	0.145813554	0.531904473	0.594792159	1
atp6v1g1	V-type proton ATPase subunit G 1	14	120831780	2586.744521	0.182701213	0.121933343	1.498369594	0.134037252	0.903676482
atp6v1h	V-type proton ATPase subunit H isoform X1	3	120816603	1401.300057	-0.112978903	0.124782517	-0.905406502	0.365250072	1
atp7a	copper-transporting ATPase 1	4	120817771	1219.641499	-0.277235305	0.134949881	-2.054357526	0.039941101	0.517662996
atp7b	copper-transporting ATPase 2	1	120821980	173.1617158	-0.037075679	0.232177767	-0.159686604	0.873127954	1
atp8a1	phospholipid-transporting ATPase IA isoform X1	4	120817502	691.6175028	-0.114536624	0.152765871	-0.749752701	0.453403661	1
atp8a2	phospholipid-transporting ATPase IB isoform X1	21	120811775	2100.01861	-0.056905887	0.127896184	-0.444938112	0.656364479	1
atp8b1	phospholipid-transporting ATPase IC	14	120832095	1759.219055	-0.122868435	0.13855274	-0.886799024	0.375187113	1
atp8b3	phospholipid-transporting ATPase IC isoform X1	8	120824190	121.5182786	-0.450482656	0.301674575	-1.493273528	0.135365602	0.906170281
atp9b	probable phospholipid-transporting ATPase IIB isoform X1	10	120826286	855.6863001	-0.004889493	0.112690715	-0.043388603	0.965391763	1
atpaf1	ATP synthase mitochondrial F1 complex assembly factor 1	8	120824033	855.334398	-0.00832055	0.12409405	-0.067050352	0.946541618	1
atpaf2	ATP synthase mitochondrial F1 complex assembly factor 2 isoform X1	5	120819185	825.0334818	0.002483322	0.115839445	0.021437618	0.982896566	1
atpv0e2	ATPase H+ transporting V0 subunit e2	9	120825512	497.7804401	0.259442352	0.227650423	1.139652404	0.254431144	1
atr	LOW QUALITY PROTEIN: serine/threonine-protein kinase ATR	15	120832494	713.4949074	-0.038227321	0.140169677	-0.27272176	0.785067106	1
atraid	all-trans retinoic acid-induced differentiation factor	18	120808124	294.132947	-0.19443008	0.147319164	-1.3197881	0.186905776	0.986933977
atrn	LOW QUALITY PROTEIN: attractin	15	120832779	359.8325033	-0.094554516	0.205914471	-0.459193157	0.646095464	1
atrnl1a	LOW QUALITY PROTEIN: attractin-like protein 1	6	120820841	222.9143002	-0.260299576	0.188080975	-1.383976109	0.16636577	0.960282403
atrnl1b	attractin-like protein 1	5	120818960	1740.168454	0.049299527	0.166211296	0.296607559	0.766766139	1
atrx	transcriptional regulator ATRX	4	120818074	6228.300347	0.019208836	0.11077088	0.173410524	0.862328754	1
atxn10	ataxin-10	4	120817917	262.2786256	0.079270422	0.148197751	0.534896256	0.592721597	1
atxn1a	LOW QUALITY PROTEIN: ataxin-1a	10	120825951	96.51508072	-0.272276311	0.248207043	-1.096972541	0.272653396	1
atxn1l	ataxin-1-like	2	120812743	532.6927072	0.117440775	0.126896189	0.925487011	0.354712637	1
atxn2	ataxin-2 isoform X1	13	120830813	530.0222085	0.26527911	0.132932878	1.9955869	0.045978907	0.560179792
atxn2l	ataxin-2-like protein	11	120827818	547.0360456	0.008966722	0.25122142	0.035692505	0.971527547	1
atxn3	ataxin-3	15	120833376	818.9667273	0.22764871	0.18001918	1.264580305	0.206021817	1
atxn7l1	LOW QUALITY PROTEIN: ataxin-7-like protein 1	4	120817429	98.92321727	0.200129467	0.295503348	0.677249409	0.498247724	1
atxn7l2a	ataxin-7-like protein 2a isoform X1	17	120834851	161.773578	0.047288198	0.230043279	0.205562182	0.837132921	1
atxn7l2b	ataxin-7-like protein 2b isoform X1	12	120829515	223.8682936	0.213382832	0.14642198	1.457314209	0.145029666	0.921667283
atxn7l3a	ataxin-7-like protein 3 isoform X1	11	120827506	437.8683434	-0.084762266	0.162419209	-0.521873405	0.601758477	1
atxn7l3b	ataxin-7-like protein 3 isoform X1	5	120819138	1014.44966	0.036988468	0.089889788	0.411486877	0.680715562	1
auh	methylglutaconyl-CoA hydratase, mitochondrial	14	120831895	1302.43793	-0.061170981	0.15472566	-0.395351239	0.69258369	1
aup1	lipid droplet-regulating VLDL assembly factor AUP1	4	120818453	1502.616935	-0.035569152	0.119423953	-0.297839343	0.765825785	1
aurka	aurora kinase A isoform X1	17	120834699	1215.455138	0.125723229	0.17826634	0.705255004	0.480651557	1
aurkaip1	aurora kinase A-interacting protein	12	120829798	752.4109714	0.144368915	0.145690984	0.990925531	0.321721944	1
aurkb	aurora kinase B	4	120817006	1203.533242	0.069150773	0.136855754	0.505282176	0.61336066	1
auts2a	LOW QUALITY PROTEIN: autism susceptibility gene 2 protein	7	120822076	870.061755	-0.052881374	0.141167347	-0.37460061	0.70795752	1
aven	cell death regulator Aven	18	120808427	333.1498834	0.201145561	0.208310552	0.965604286	0.33424223	1
avil	advillin	17	120835299	124.1518335	-1.369477602	0.885841803	-1.545961815	0.12211379	0.874494659
avl9	late secretory pathway protein AVL9 homolog	21	120811457	664.2461967	-0.000699105	0.137197464	-0.005095614	0.995934306	1
avpi1	uncharacterized protein avpi1 isoform X1	9	120824817	47.04508037	-0.686106813	0.563278275	-1.218060136	0.223201121	1
avpr1aa	arginine vasopressin receptor 1Aa	19	120809721	75.47677801	-0.964386259	0.29013415	-3.323932253	0.000887578	0.021923255
avpr2aa	LOW QUALITY PROTEIN: vasopressin V2 receptor	12	120829100	72.47315959	-0.123670861	0.302183975	-0.409256849	0.682351179	1
avpr2ab	vasopressin V2 receptor	12	120829372	13.3824036	1.552276483	1.263233592	1.22881191	0.219142335	1
avpr2l	arginine vasopressin receptor 2, like isoform X1	4	120817879	3.6474652	-0.855721804	1.251040541	-0.684008052	0.493970081	1
axdnd1	axonemal dynein light chain domain-containing protein 1	8	120824222	39.11646466	0.10209391	0.401281578	0.254419628	0.799171389	1
axin1	axin-1 isoform X1	11	120827628	347.9697515	0.097861638	0.219313189	0.446218665	0.655439302	1
azi2	5-azacytidine-induced protein 2 isoform X1	20	120811218	272.7476624	-0.035179461	0.133553141	-0.263411707	0.792233268	1
azin1b	antizyme inhibitor 1b	10	120826124	2506.641136	0.057545208	0.095923344	0.599908281	0.548567363	1
b3galnt2	UDP-GalNAc:beta-1,3-N-acetylgalactosaminyltransferase 2 isoform X1	6	120820346	278.0380208	0.134269171	0.147689027	0.909134369	0.363279203	1
b3galt1b	beta-1,3-galactosyltransferase 1	16	120833687	46.19444849	1.203839771	0.484563234	2.484381162	0.012977682	0.238157477
b3galt2	beta-1,3-galactosyltransferase 2	8	120824092	583.4495216	-0.048455165	0.170390172	-0.284377697	0.776120949	1
b3galt4	beta-1,3-galactosyltransferase 5 isoform X1	12	120829380	94.42341828	0.583556688	0.273195578	2.13604002	0.032676152	0.457034944
b3galt6	beta-1,3-galactosyltransferase 6	17	120835278	233.8282499	0.082143575	0.152073293	0.540157799	0.589088213	1
b3galt8	beta-1,3-galactosyltransferase 2	13	120831242	72.69716181	-0.284861716	0.302868597	-0.940545567	0.346937788	1
b3gat1a	galactosylgalactosylxylosylprotein 3-beta-glucuronosyltransferase 1 isoform X1	1	120815825	685.0032399	-0.018111211	0.155893774	-0.116176614	0.90751257	1
b3gat2	galactosylgalactosylxylosylprotein 3-beta-glucuronosyltransferase 2	6	120820958	331.1225493	-0.046814348	0.223583453	-0.209381987	0.834150053	1
b3gat3	galactosylgalactosylxylosylprotein 3-beta-glucuronosyltransferase 3	7	120822759	619.710285	0.192165592	0.143707136	1.337202854	0.181156431	0.975140787
b3glcta	beta 3-glucosyltransferase a isoform X1	1	120822288	389.0669071	0.0123273	0.121571966	0.101399201	0.919233571	1
b3glctb	beta-1,3-glucosyltransferase	7	120822550	21.72578586	0.028107453	0.54578842	0.051498807	0.958928052	1
b3gnt2b	N-acetyllactosaminide beta-1,3-N-acetylglucosaminyltransferase 2	6	120820698	322.2050976	0.001605546	0.147156983	0.010910434	0.991294906	1
b3gnt2l	N-acetyllactosaminide beta-1,3-N-acetylglucosaminyltransferase 2	1	120819433	10.53456238	0.806499976	0.892520984	0.903620184	0.366196835	1
b3gnt5a	lactosylceramide 1,3-N-acetyl-beta-D-glucosaminyltransferase A	8	120823419	56.28278448	-0.260087334	0.280833053	-0.926127928	0.354379502	1
b3gnt5b	lactosylceramide 1,3-N-acetyl-beta-D-glucosaminyltransferase B	3	120815575	119.591239	0.038879933	0.208721816	0.186276324	0.852228073	1
b3gnt7	UDP-GlcNAc:betaGal beta-1,3-N-acetylglucosaminyltransferase 7	8	120824256	294.6583598	-0.372559843	0.17179059	-2.168685973	0.030106533	0.436968707
b3gnt7l	UDP-GlcNAc:betaGal beta-1,3-N-acetylglucosaminyltransferase 7, like	12	120829330	216.9025698	-0.07864184	0.207643308	-0.378735246	0.704884477	1
b3gnt9	UDP-GlcNAc:betaGal beta-1,3-N-acetylglucosaminyltransferase 9	19	120809176	97.04612721	2.765483142	0.307794392	8.984839284	2.59E-19	3.26E-17
b3gntl1	LOW QUALITY PROTEIN: UDP-GlcNAc:betaGal beta-1,3-N-acetylglucosaminyltransferase-like protein 1	9	120825148	120.2450252	0.142893561	0.201825528	0.708005385	0.478941913	1
b4galnt1a	beta-1,4 N-acetylgalactosaminyltransferase 1a	12	120829097	234.5132399	-0.207163458	0.204462818	-1.013208461	0.3109606	1
b4galnt1b	beta-1,4 N-acetylgalactosaminyltransferase 1 isoform X1	17	120835599	588.9066991	-0.11480484	0.175089889	-0.655690864	0.512023048	1
b4galnt3b	beta-1,4-N-acetylgalactosaminyltransferase 3	19	120809787	302.8973681	-1.158276128	0.162673784	-7.120238444	1.08E-12	7.57E-11
b4galt1l	beta-1,4-galactosyltransferase 1 isoform X1	4	120817303	1909.929589	0.060805541	0.131166224	0.463576213	0.6429514	1
b4galt2	beta-1,4-galactosyltransferase 2	3	120816058	631.1045535	-0.001577737	0.163155644	-0.009670133	0.99228447	1
b4galt3	beta-1,4-galactosyltransferase 3	12	120829516	119.5111484	-0.021347535	0.305824488	-0.069803223	0.944350282	1
b4galt4	beta-1,4-galactosyltransferase 4	7	120822075	300.4155556	0.204330235	0.136577705	1.496073127	0.1346346	0.904330407
b4galt5	LOW QUALITY PROTEIN: beta-1,4-galactosyltransferase 5	12	120829421	177.4078211	-0.125561716	0.244432576	-0.513686507	0.607471187	1
b4galt6	beta-1,4-galactosyltransferase 6	8	120823438	804.7913269	0.048442054	0.17094031	0.283385783	0.776881126	1
b4galt7	beta-1,4-galactosyltransferase 7	4	120818035	370.102253	0.157502031	0.141424548	1.113682406	0.26541546	1
b4gat1	beta-1,4-glucuronyltransferase 1	7	120821255	218.0613286	0.247678082	0.204518837	1.211028217	0.225884591	1
b9d1	B9 domain-containing protein 1 isoform X1	11	120827663	370.5621724	-0.001998765	0.153830772	-0.012993269	0.989633163	1
b9d2	B9 domain-containing protein 2	17	120834990	75.50161876	0.055950022	0.280232724	0.199655563	0.841749969	1
baalcb	brain and acute leukemia cytoplasmic protein isoform X1	18	120808125	96.03838333	0.284186927	0.264177921	1.075740646	0.282043264	1
babam1	BRISC and BRCA1-A complex member 1 isoform X1	8	120823787	404.2896253	0.153997227	0.131278761	1.173055151	0.24077369	1
babam2	BRISC and BRCA1-A complex member 2 isoform X1	15	120832627	1073.495742	-0.008785283	0.111515467	-0.078780851	0.937206935	1
bace1	beta-secretase 1	1	120827779	528.7926516	-0.144545253	0.177987345	-0.812109721	0.416728676	1
bace2	beta-secretase 2	1	120825547	389.7980205	0.008451997	0.134619616	0.06278429	0.949938276	1
bach1b	transcription regulator protein BACH1b	7	120821645	226.1510643	0.393213401	0.187577895	2.096267271	0.036058488	0.486229557
bach2b	transcription regulator protein BACH2 isoform X1	18	120807887	674.7176432	-0.147197087	0.25103825	-0.586353223	0.557638171	1
badb	BCL2 associated agonist of cell death b	7	120821354	878.5956178	0.196769281	0.120455652	1.633541298	0.102355202	0.828733803
bag1	BAG family molecular chaperone regulator 1	3	120816549	632.8850476	0.247718957	0.152722847	1.622016364	0.104799844	0.834772788
bag2	BAG family molecular chaperone regulator 2	6	120820295	491.7773653	0.101169198	0.317676052	0.318466555	0.75013106	1
bag3	BAG family molecular chaperone regulator 3 isoform X1	6	120820241	660.6322925	-0.021420644	0.13550159	-0.158084077	0.874390547	1
bag4	BAG family molecular chaperone regulator 4	13	120830745	728.6622576	0.129457273	0.111909506	1.156803185	0.24735278	1
bag5	BAG family molecular chaperone regulator 5	15	120833171	391.2763471	0.081350541	0.157796094	0.51554217	0.60617421	1
bag6l	large proline-rich protein BAG6 isoform X1	10	120826704	719.5141933	0.045073675	0.176903611	0.254792281	0.798883538	1
bahcc1b	LOW QUALITY PROTEIN: BAH and coiled-coil domain-containing protein 1	5	120818924	1384.675	-0.130916691	0.171601702	-0.762910214	0.445516944	1
bahd1	bromo adjacent homology domain-containing 1 protein	15	120832981	443.2036217	0.098133431	0.141970535	0.691223927	0.48942483	1
baiap2a	brain-specific angiogenesis inhibitor 1-associated protein 2a isoform X1	11	120827298	609.1943482	0.055799359	0.145794805	0.382725287	0.701923463	1
baiap2b	brain-specific angiogenesis inhibitor 1-associated protein 2 isoform X1	5	120819643	310.3439899	-0.212865104	0.264239118	-0.805577558	0.42048647	1
baiap2l1a	brain-specific angiogenesis inhibitor 1-associated protein 2-like protein 1a isoform X1	5	120819685	147.6482979	-0.209955795	0.249291764	-0.842209109	0.399670916	1
baiap2l1b	brain-specific angiogenesis inhibitor 1-associated protein 2-like protein 1b	11	120828477	184.8412742	-0.084258571	0.17067163	-0.493688208	0.621526394	1
baiap2l2a	brain-specific angiogenesis inhibitor 1-associated protein 2-like protein 2 isoform X1	11	120828217	95.92640523	-0.070761591	0.304355171	-0.232496759	0.816152204	1
baiap2l2b	brain-specific angiogenesis inhibitor 1-associated protein 2-like protein 2 isoform X1	9	120824610	57.9800152	0.129851706	0.350154886	0.370840765	0.710756137	1
baiap3	LOW QUALITY PROTEIN: BAI1-associated protein 3	11	120827470	198.1475695	-0.216055453	0.23519074	-0.918639285	0.358284277	1
bambia	BMP and activin membrane-bound inhibitor (Xenopus laevis) homolog a	21	120811969	531.2558164	-0.070830892	0.124666087	-0.56816488	0.569923016	1
banf1	barrier-to-autointegration factor	7	120821403	2470.331047	0.159376468	0.179232016	0.889218743	0.373885532	1
bap1	ubiquitin carboxyl-terminal hydrolase BAP1	17	120835808	1078.870231	0.075916963	0.094207241	0.805850612	0.420328991	1
bard1	BRCA1-associated RING domain protein 1	16	120833728	286.2035509	-0.024802526	0.140940502	-0.175978701	0.860310676	1
barhl1b	barH-like homeobox 1b	14	120831965	210.0349496	-0.166942942	0.227200507	-0.734782435	0.462472006	1
barhl2	barH-like 2 homeobox protein	8	120824360	240.8500686	-0.07267829	0.21081651	-0.344746668	0.73028483	1
barx1	homeobox protein BarH-like 1	17	120835048	162.9515764	-0.34193331	0.23997043	-1.424897684	0.154186779	0.944170028
barx2	homeobox protein BarH-like 2	1	120828177	153.4641251	-0.364707967	0.220033408	-1.657511783	0.097416049	0.812489171
batf	basic leucine zipper transcriptional factor ATF-like	18	120807996	13.47459528	-0.081531249	0.613834335	-0.132822887	0.894333453	1
batf2	basic leucine zipper transcriptional factor ATF-like 2	7	120822636	30.25594323	-0.319891015	0.336326263	-0.951133022	0.341536853	1
baz1a	bromodomain adjacent to zinc finger domain protein 1A isoform X1	15	120832404	1963.150014	-0.028091217	0.108459628	-0.259001599	0.795634007	1
baz1b	tyrosine-protein kinase BAZ1B	1	120827016	2209.230469	0.025509562	0.108983759	0.234067558	0.814932532	1
baz2a	bromodomain adjacent to zinc finger domain protein 2A isoform X1	12	120828882	2724.317339	-0.01747887	0.143424755	-0.121867877	0.903003656	1
baz2ba	bromodomain adjacent to zinc finger domain protein 2B isoform X1	2	120808168	4103.454707	-0.19348729	0.139454637	-1.387456844	0.165302502	0.960106561
bbln	UPF0184 protein C9orf16 homolog	14	120831460	406.7331798	0.152617985	0.224557014	0.679640248	0.496732279	1
bbox1	gamma-butyrobetaine dioxygenase isoform X1	2	120835828	167.7546742	-0.452466469	0.298600197	-1.51529193	0.129698491	0.892693257
bbs1	Bardet-Biedl syndrome 1 protein	5	120819540	213.2184746	0.001713253	0.214553044	0.007985218	0.993628785	1
bbs10	Bardet-Biedl syndrome 10 protein	19	120809007	71.30261913	-0.626196494	0.277777798	-2.254307214	0.024176848	0.377970127
bbs12	Bardet-Biedl syndrome 12 protein	4	120818214	42.02441732	0.228703166	0.283387805	0.807032489	0.419647765	1
bbs2	Bardet-Biedl syndrome 2 protein homolog isoform X1	19	120809813	527.1776469	-0.375397055	0.135288699	-2.774785016	0.005523821	0.114413959
bbs4	Bardet-Biedl syndrome 4 protein	2	120813598	233.6338164	0.450218548	0.193941349	2.321415993	0.020264403	0.335615411
bbs5	Bardet-Biedl syndrome 5 protein homolog	16	120833836	239.6731615	0.20260226	0.205653597	0.985162736	0.324544141	1
bbs7	Bardet-Biedl syndrome 7 protein isoform X1	4	120817611	347.5127797	0.116215361	0.179544488	0.647278916	0.517451444	1
bcam	basal cell adhesion molecule	20	120810386	2407.096188	-0.102001169	0.131037097	-0.77841444	0.436324729	1
bcan	LOW QUALITY PROTEIN: brevican core protein	20	120810516	194.0448853	0.001215602	0.313094104	0.003882544	0.996902186	1
bcap31	B-cell receptor-associated protein 31	12	120829832	2914.27686	0.0958892	0.0985018	0.973476622	0.330316473	1
bcar3	breast cancer anti-estrogen resistance protein 3 isoform X1	8	120823504	485.1501395	-0.039734958	0.126085458	-0.315143067	0.75265303	1
bcas1	breast carcinoma-amplified sequence 1 isoform X1	12	120829571	2811.901412	0.058314278	0.163063934	0.35761604	0.720630673	1
bcas2	pre-mRNA-splicing factor SPF27	12	120829501	1685.511157	0.074847889	0.135592675	0.552005404	0.580944651	1
bcas3	breast carcinoma-amplified sequence 3 isoform X1	1	120825254	625.21026	-0.115074835	0.139993069	-0.822003802	0.411074733	1
bcat1	LOW QUALITY PROTEIN: branched-chain-amino-acid aminotransferase, cytosolic	4	120817127	18.71202352	1.447161281	1.537463955	0.941265177	0.346568984	1
bcat2	branched-chain-amino-acid aminotransferase, mitochondrial	11	120827440	856.1493883	0.108201963	0.164109111	0.659329412	0.50968426	1
bckdha	2-oxoisovalerate dehydrogenase subunit alpha, mitochondrial	1	120819376	1910.494434	0.018686147	0.097755542	0.191151794	0.84840667	1
bckdhb	2-oxoisovalerate dehydrogenase subunit beta, mitochondrial	20	120810771	1320.307695	-0.066833358	0.108832664	-0.614092822	0.539153991	1
bckdk	3-methyl-2-oxobutanoate dehydrogenase [lipoamide] kinase, mitochondrial	7	120822932	693.618689	-0.233137784	0.123208032	-1.892228782	0.058460505	0.637962692
bcl10	B-cell lymphoma/leukemia 10	3	120815674	186.5548879	-0.120299656	0.170025324	-0.707539633	0.479231192	1
bcl11ba	BAF chromatin remodeling complex subunit BCL11B a	15	120832915	805.819982	-0.224405293	0.21477573	-1.044835437	0.296099034	1
bcl2b	apoptosis regulator Bcl-2	3	120815681	315.111881	0.305962501	0.158409276	1.931468337	0.053425161	0.607450298
bcl2l1	bcl-2-like protein 1	12	120828689	1584.013766	-0.010207984	0.134669446	-0.075800296	0.93957798	1
bcl2l10	bcl-2-like protein 10	2	120830772	201.0993835	0.113353832	0.226292133	0.500918129	0.616428743	1
bcl2l12	uncharacterized protein bcl2l12	11	120827463	220.3321247	-0.012636219	0.15906619	-0.079440008	0.936682647	1
bcl2l13	bcl-2-like protein 13	19	120808728	536.9354702	-1.12293407	0.164608573	-6.821844406	8.99E-12	5.74E-10
bcl2l16	BCL2 like 16 isoform X1	13	120830703	84.71778912	0.932381572	0.677048776	1.377126147	0.16847325	0.96360936
bcl3	B-cell lymphoma 3 protein	20	120810621	249.3698191	0.000330624	0.161982168	0.002041111	0.99837143	1
bcl6aa	BCL6A transcription repressor a isoform X1	8	120823552	362.7746941	0.244668881	0.239533316	1.021439879	0.30704608	1
bcl6ab	BCL6A transcription repressor b isoform X1	3	120815846	355.1400688	0.086212194	0.254765593	0.338398106	0.735063201	1
bcl6b	LOW QUALITY PROTEIN: B-cell CLL/lymphoma 6 member B protein	7	120822069	156.6938806	-0.024447011	0.222035	-0.110104314	0.912326647	1
bcl7a	B-cell CLL/lymphoma 7 protein family member A isoform X1	14	120831763	1580.55599	-0.016151723	0.143174358	-0.112811562	0.910179952	1
bcl7bb	B-cell CLL/lymphoma 7 protein family member B-B isoform X1	1	120827026	341.5261755	0.219390954	0.161843215	1.355577091	0.175233765	0.968027942
bcl9	B-cell CLL/lymphoma 9 protein	16	120833778	2041.811774	-0.022933242	0.109453251	-0.209525455	0.834038066	1
bcl9l	B-cell CLL/lymphoma 9-like protein isoform X1	1	120819893	888.2441094	-0.061556054	0.136006495	-0.452596428	0.650839371	1
bco1	beta,beta-carotene 15,15'-dioxygenase	21	120811631	533.618843	0.732058768	0.321948281	2.273839653	0.022975629	0.363952477
bco1l	beta-carotene oxygenase 1, like isoform X1	NA	120814859	127.8490478	2.51969212	1.140502715	2.209282	0.027155032	0.409407875
bco2a	beta,beta-carotene 9',10'-oxygenase	7	120822014	525.8765488	-0.141224777	0.455035745	-0.310359743	0.756287404	1
bco2b	beta-carotene oxygenase 2b isoform X1	1	120829416	93.78169672	-2.0826306	1.203656001	-1.730253992	0.083584906	0.762618419
bco2l	beta-carotene 15, 15-dioxygenase 2, like	13	120830626	101.8761198	-0.022443183	0.470227404	-0.047728361	0.961932731	1
bcor	LOW QUALITY PROTEIN: BCL-6 corepressor	16	120834256	1527.013501	-0.095740509	0.129995392	-0.736491559	0.461431602	1
bcorl1	LOW QUALITY PROTEIN: BCL-6 corepressor-like protein 1	4	120817344	489.8967082	-0.127571699	0.146723997	-0.869467171	0.384591657	1
bcr	LOW QUALITY PROTEIN: breakpoint cluster region protein	14	120832056	1178.492776	0.046062443	0.123374741	0.373353918	0.708885052	1
bdh1	D-beta-hydroxybutyrate dehydrogenase, mitochondrial isoform X1	21	120811325	149.40871	0.13000844	0.287289409	0.452534746	0.650883796	1
bdh2	3-hydroxybutyrate dehydrogenase type 2 isoform X1	9	120825214	1065.1827	0.148790204	0.165150451	0.900937311	0.367621652	1
bdkrb1	B1 bradykinin receptor	15	120833217	6.532604774	0.762624053	1.020780025	0.74709931	0.455003617	1
bdnf	brain-derived neurotrophic factor isoform X1	2	120834252	40.29999202	0.266297156	0.710087647	0.375020122	0.707645501	1
bean1	LOW QUALITY PROTEIN: protein BEAN1	6	120820950	72.03650455	-0.223133442	0.538343896	-0.414481234	0.678521708	1
becn1	beclin 1	5	100174867	669.057597	0.00871094	0.128493455	0.067792867	0.945950522	1
bend3	BEN domain-containing protein 3	15	120832637	209.6690441	0.053658597	0.155049131	0.346074802	0.729286499	1
bend5	BEN domain-containing protein 5 isoform X1	8	120824279	662.2333551	0.00914788	0.152580947	0.059954274	0.952192053	1
bend7	BEN domain-containing protein 7 isoform X1	19	120808836	35.57835013	-0.570245431	0.780775144	-0.730358074	0.465171339	1
best1	bestrophin-2	19	120808686	33.84440883	-1.639120305	0.722668583	-2.26814939	0.023320103	0.367261491
bet1	BET1 homolog	10	120826478	439.5555471	0.262499598	0.181763847	1.444179371	0.148688526	0.932324481
bet1l	BET1-like protein	19	120809553	302.1273122	-0.918361217	0.147132365	-6.241734907	4.33E-10	2.24E-08
bfsp2	phakinin isoform X1	3	120816477	645.5568633	-1.332068544	0.548646565	-2.427917406	0.015185801	0.269247016
bglapl	bone gamma-carboxyglutamate (gla) protein, like	9	120825882	379.7516108	-1.023858165	0.618821881	-1.654528059	0.098020267	0.815575458
bgnb	biglycan b isoform X1	12	120829517	593.9241496	-0.135280471	0.164514812	-0.822299645	0.410906379	1
bhlha15	class A basic helix-loop-helix protein 15	5	120819321	65.28004938	-0.133816524	0.282021957	-0.474489736	0.635150715	1
bhlha9	class A basic helix-loop-helix protein 9	7	120821366	96.80626324	0.270145342	0.22067259	1.224190745	0.22088028	1
bhlhe22	class E basic helix-loop-helix protein 22	21	120811965	243.2877998	0.120380182	0.235961077	0.510169661	0.609932605	1
bhlhe40	class E basic helix-loop-helix protein 40	17	120835791	714.5966757	-0.085503685	0.217539317	-0.393049338	0.694283041	1
bhmt	betaine--homocysteine S-methyltransferase 1	14	120832005	717.5686082	-0.095408103	0.261540749	-0.364792498	0.715266306	1
bicc2	bicaudal C homolog 2 isoform X1	4	120816858	167.3786652	-0.2891196	0.258322866	-1.119217994	0.263047151	1
bicd2	protein bicaudal D homolog 2	17	120835807	926.2000414	-0.031568321	0.081713338	-0.386330088	0.69925222	1
bicdl1	BICD family-like cargo adapter 1 isoform X1	13	120830925	233.0600306	-0.230034602	0.213987814	-1.074989261	0.282379536	1
bicdl2	BICD family-like cargo adapter 2 isoform X1	7	120821360	133.4714918	-0.265077279	0.220019426	-1.20479034	0.22828425	1
bicdl2l	bicaudal-D-related protein 2-like	7	120821787	291.3578064	-0.118384853	0.23445895	-0.504927847	0.613609515	1
bicra	BRD4-interacting chromatin-remodeling complex-associated protein isoform X1	1	120816068	1477.747193	0.058960629	0.116408119	0.506499284	0.612506192	1
bicral	BRD4-interacting chromatin-remodeling complex-associated protein-like	5	120819207	477.284635	-0.070538559	0.098306079	-0.71754015	0.473040872	1
bida	BH3 interacting domain death agonist isoform X1	19	120808732	86.50734521	-0.221354316	0.438810524	-0.504441674	0.613951039	1
bik	bcl-2-interacting killer	4	120817682	47.3506031	-0.014846075	0.351970132	-0.042179927	0.966355264	1
bin1b	myc box-dependent-interacting protein 1b isoform X1	1	120819613	1582.651904	-0.373875928	0.196787536	-1.89989638	0.057446719	0.631991682
bin2a	bridging integrator 2a	12	120829440	308.8565073	-0.037633705	0.275653758	-0.136525276	0.891406044	1
bin2b	bridging integrator 2b isoform X1	17	120835495	373.2266075	-0.226954702	0.155307661	-1.461323286	0.143926742	0.920282998
bin3	bridging integrator 3	13	120831059	904.7771412	-0.000715144	0.136350488	-0.005244895	0.995815199	1
birc2	baculoviral IAP repeat-containing protein 2	7	120821377	2221.011853	-0.018031738	0.108348291	-0.166423831	0.867823421	1
birc5a	baculoviral IAP repeat-containing protein 5a	5	120818922	612.3100457	0.067249118	0.156735467	0.429061263	0.667878642	1
birc5b	baculoviral IAP repeat-containing protein 5b	12	120829133	7.2467478	0.497697937	1.051911881	0.47313653	0.636115776	1
birc6	LOW QUALITY PROTEIN: baculoviral IAP repeat-containing protein 6	6	120821068	3299.779159	-0.04369539	0.15281347	-0.285939388	0.774924545	1
birc7	baculoviral IAP repeat-containing protein 7	12	120829770	86.4353648	0.284845664	0.338075824	0.84254964	0.399480366	1
blk	LOW QUALITY PROTEIN: tyrosine-protein kinase Blk	18	120808376	11.09140188	-0.045095202	1.720241265	-0.026214463	0.97908628	1
blm	Bloom syndrome protein homolog isoform X1	19	120808854	844.3626576	-0.973203393	0.105128186	-9.257302297	2.10E-20	2.81E-18
blmh	bleomycin hydrolase	1	120823017	3630.267847	0.108610448	0.101624287	1.06874499	0.285184593	1
blnk	B-cell linker protein isoform X1	6	120820388	45.06772646	-0.172736301	0.291811184	-0.591945445	0.553887121	1
bloc1s1	biogenesis of lysosome-related organelles complex 1 subunit 1	17	120834588	559.8483533	-0.058814925	0.167105019	-0.351963844	0.724865378	1
bloc1s2	biogenesis of lysosome-related organelles complex 1 subunit 2	NA	120814814	401.5865637	0.278057548	0.162670998	1.709324657	0.087390828	0.777838994
bloc1s3	biogenesis of lysosome-related organelles complex 1 subunit 3	1	120821201	111.7247151	0.237901937	0.251506039	0.945909444	0.344194776	1
bloc1s4	biogenesis of lysosome-related organelles complex 1 subunit 4	10	120826240	359.1290445	0.187444791	0.152419765	1.229793203	0.218774554	1
bloc1s5	biogenesis of lysosome-related organelles complex 1 subunit 5	21	120811944	266.6623188	-0.029178967	0.179725388	-0.162353062	0.871027831	1
bloc1s6	biogenesis of lysosome-related organelles complex 1 subunit 6	2	120835521	589.9041117	-0.157466554	0.161117632	-0.977339056	0.328401323	1
blvra	biliverdin reductase A	3	120816012	987.9516221	0.114073941	0.140859013	0.80984481	0.418029375	1
blvrb	flavin reductase (NADPH)	1	120829425	1071.981691	-0.092248216	0.103587578	-0.890533573	0.37317945	1
blzf1	golgin-45	2	120831344	402.8258841	0.128860214	0.120198051	1.072065753	0.2836905	1
bmb	protein brambleberry	8	120823656	42.54807712	0.14032554	0.305123515	0.459897492	0.6455898	1
bmerb1	bMERB domain-containing protein 1	9	120824829	496.3820013	0.009111303	0.238109321	0.038265208	0.969476231	1
bmf1	BCL2 modifying factor 1	15	120832596	268.5559629	0.285127565	0.182167039	1.565198443	0.117536386	0.866493777
bmf2	BCL2 modifying factor 2	18	120808085	184.5038942	0.059919096	0.163527347	0.366416366	0.714054409	1
bmi1a	polycomb complex protein BMI-1-A	21	120811832	313.6713944	0.021857703	0.141171587	0.154830754	0.876954746	1
bmp10	bone morphogenetic protein 10	13	120831018	41.64303289	-0.096469314	0.224602424	-0.429511456	0.667551059	1
bmp15	bone morphogenetic protein 15	7	120823151	1.846079461	-0.03182027	1.587369473	-0.020045913	0.984006747	1
bmp16	bone morphogenetic protein 16 isoform X1	1	120826401	382.7274131	0.412956527	0.153740314	2.686065324	0.007229895	0.145187492
bmp1a	bone morphogenetic protein 1a	13	120830810	2396.238055	-0.020286006	0.127020884	-0.159706066	0.873112622	1
bmp2b	bone morphogenetic protein 2b	18	120808490	119.0466447	-0.303137581	0.21931197	-1.382220866	0.166903895	0.960920828
bmp3	bone morphogenetic protein 3	NA	120813111	659.9375545	0.016090971	0.15318315	0.105044003	0.916340892	1
bmp4	bone morphogenetic protein 4	15	120833309	544.2173415	-0.020151112	0.106273732	-0.189615169	0.849610699	1
bmp5	bone morphogenetic protein 5	6	120820291	256.4603893	-0.082765323	0.152241277	-0.543645749	0.586685271	1
bmp6	LOW QUALITY PROTEIN: bone morphogenetic protein 6	21	120812072	256.2878467	0.014730386	0.136809682	0.107670642	0.914256959	1
bmp7b	bone morphogenetic protein 7b	12	120828865	408.1388892	-0.174543785	0.114369279	-1.526142218	0.12697445	0.88632858
bmp8a	bone morphogenetic protein 8A	10	120826148	143.7435142	-0.2496658	0.225613078	-1.106610494	0.268462368	1
bmper	BMP-binding endothelial regulator protein	20	120810381	292.6803193	-0.323290699	0.19701863	-1.64091436	0.100815194	0.822272869
bmpr1ba	bone morphogenetic protein receptor type-1B	13	120831025	1098.609453	0.071822161	0.102904201	0.697951688	0.485207408	1
bmpr1bb	bone morphogenetic protein receptor, type IBb	14	120831885	417.622648	-0.043414957	0.126131911	-0.344202804	0.730693774	1
bms1	ribosome biogenesis protein BMS1 homolog isoform X1	5	120819554	1936.773718	0.043755992	0.166582338	0.262668853	0.792805825	1
bmt2	S-adenosylmethionine sensor upstream of mTORC1 isoform X1	19	120808870	258.4316633	-0.769601887	0.167369643	-4.598216682	4.26E-06	0.000140384
bnc1	LOW QUALITY PROTEIN: zinc finger protein basonuclin-1	2	120809489	1290.748704	-0.073053443	0.128008793	-0.570690817	0.568209244	1
bnc2	zinc finger protein basonuclin-2 isoform X1	9	120825282	776.7253545	-0.046947448	0.191305754	-0.245405313	0.806142616	1
bnip1b	vesicle transport protein SEC20	7	120821809	535.0511002	0.305442606	0.139983796	2.181985456	0.029110606	0.427265182
bnip2	BCL2/adenovirus E1B 19 kDa protein-interacting protein 2 isoform X1	19	120809406	410.8370698	-1.057218044	0.124677088	-8.479649799	2.26E-17	2.47E-15
bnip3la	BCL2 interacting protein 3 like a	13	120831000	1369.610636	0.129039274	0.161367693	0.799659905	0.423907869	1
bnip3lb	BCL2 interacting protein 3 like b isoform X1	14	120831807	1718.325033	-0.174191177	0.159173773	-1.094345971	0.27380327	1
bnip4	BCL2 interacting protein 4	6	120820695	629.9091852	-0.148532477	0.247943802	-0.599057029	0.549134855	1
bnipl	bcl-2/adenovirus E1B 19 kDa-interacting protein 2-like protein isoform X1	20	120810141	230.3188422	-0.17609387	0.173102029	-1.017283686	0.309018495	1
boka	bcl-2-related ovarian killer protein homolog A isoform X1	8	120823715	306.7501558	0.047405122	0.213602718	0.221931269	0.824367388	1
bola1	bolA-like protein 1	20	120811107	283.2441735	0.310587774	0.167130939	1.858349955	0.063119334	0.658182714
bola3	bolA-like protein 3	2	120809556	272.8459482	0.168593725	0.20471297	0.82356152	0.410188748	1
bop1	ribosome biogenesis protein bop1 isoform X1	10	120826648	3437.195891	0.031244517	0.12894618	0.242306652	0.808542559	1
bora	protein aurora borealis isoform X1	6	120820551	286.1754402	0.093453757	0.16130648	0.579355259	0.562349487	1
borcs5	BLOC-1-related complex subunit 5	19	120809454	161.8513778	-0.611975884	0.164629626	-3.717288918	0.000201372	0.005400716
borcs6	BLOC-1 related complex subunit 6	12	120829327	681.9400247	0.072586088	0.13350297	0.543703918	0.586645236	1
borcs7	BLOC-1-related complex subunit 7 isoform X1	6	120820487	318.0979257	0.233814827	0.170972496	1.367558129	0.17145043	0.967273201
borcs8	BLOC-1-related complex subunit 8 isoform X1	8	120823996	132.1672222	0.19941799	0.217452339	0.917065281	0.359108433	1
bpgm	bisphosphoglycerate mutase	19	120809117	360.8116146	-0.972831985	0.149034537	-6.527560708	6.68E-11	3.79E-09
bphl	valacyclovir hydrolase	8	120824301	238.4631744	0.041411237	0.210624652	0.196611538	0.844131541	1
bpifcl	lipopolysaccharide-binding protein	12	120829048	69.13956544	-0.350570481	0.414250248	-0.846277058	0.397398203	1
bpnt1	3'(2'),5'-bisphosphate nucleotidase 1 isoform X1	18	120807781	461.2760737	0.164554752	0.138485803	1.188242762	0.234737781	1
bpnt2	inositol monophosphatase 3	3	120815733	992.7116908	-0.007659549	0.126885808	-0.060365687	0.951864386	1
bptf	nucleosome-remodeling factor subunit BPTF isoform X1	11	120827534	3127.166734	0.021017164	0.137020142	0.153387407	0.878092775	1
braf	serine/threonine-protein kinase B-raf isoform X1	4	120817257	850.6750418	-0.0388639	0.13529222	-0.287258939	0.77391406	1
brat1	BRCA1-associated ATM activator 1 isoform X1	9	120824931	164.5471268	-0.037471769	0.366719461	-0.102181021	0.918612992	1
brca2	breast cancer type 2 susceptibility protein isoform X1	1	120825482	399.8023552	0.239594526	0.116935482	2.048946333	0.040467363	0.522539112
brcc3	lys-63-specific deubiquitinase BRCC36	14	120832091	264.3804417	0.246573866	0.172186093	1.432019639	0.152138201	0.94006437
brd2b	bromodomain-containing protein 2b	NA	120814169	539.7961845	-0.033232264	0.169997671	-0.195486583	0.845012041	1
brd4	LOW QUALITY PROTEIN: bromodomain-containing protein 4	11	120827166	3593.162707	0.035408631	0.125566642	0.281990746	0.777950606	1
brd7	bromodomain-containing protein 7	2	120811632	1431.238705	0.006101153	0.098622737	0.061863554	0.950671491	1
brd8b	bromodomain-containing protein 8 isoform X1	4	120817052	1078.254124	-0.071004778	0.081853704	-0.86745956	0.38569026	1
brd9	bromodomain-containing protein 9 isoform X1	20	120810567	1242.823701	0.117997914	0.097788811	1.206660685	0.227562846	1
brdt	bromodomain testis-specific protein	8	120824258	64.45474198	0.244152693	0.349571121	0.698434963	0.484905217	1
brf1b	BRF1 RNA polymerase III transcription initiation factor subunit b	NA	120814262	628.3988018	0.129855813	0.109434186	1.186611041	0.235381079	1
brf2	transcription factor IIIB 50 kDa subunit	14	120832119	203.2492433	0.246619038	0.173050746	1.425125539	0.154120915	0.944170028
bri3	brain protein I3	11	120828478	1200.461226	0.083789296	0.119911115	0.698761714	0.484700959	1
bricd5	LOW QUALITY PROTEIN: BRICHOS domain-containing protein 5	5	120819803	48.89065996	0.293412367	0.435002192	0.674507789	0.499988535	1
brinp1	BMP/retinoic acid-inducible neural-specific protein 1	14	120831834	608.3721555	-0.327333893	0.227969633	-1.435866211	0.151040415	0.937913879
brinp2	BMP/retinoic acid-inducible neural-specific protein 2	3	120815944	303.4242145	-0.194989751	0.169701489	-1.149016145	0.250549323	1
brinp3a.2	BMP/retinoic acid-inducible neural-specific protein 3a.2	8	120824136	144.9429492	-0.036645821	0.353033464	-0.103802684	0.917325937	1
brip1	Fanconi anemia group J protein isoform X1	1	120821589	332.414543	0.102831184	0.148491091	0.692507433	0.488618719	1
brk1	probable protein BRICK1	17	120835523	1857.465255	0.135174142	0.194374709	0.695430709	0.486785421	1
brms1	breast cancer metastasis-suppressor 1 isoform X1	7	120821521	94.88846694	0.253096338	0.213403562	1.185998659	0.235622829	1
brms1la	breast cancer metastasis-suppressor 1-like protein-A	15	120832707	979.7617288	0.001377552	0.088044756	0.015646046	0.987516771	1
brox	BRO1 domain-containing protein BROX	18	120807797	1117.319037	-0.07614365	0.099748703	-0.763354791	0.445251834	1
brpf1	peregrin isoform X1	12	120829415	1001.149301	0.02795494	0.200720543	0.139272938	0.889234473	1
brpf3a	bromodomain and PHD finger-containing protein 3 isoform X1	17	120835605	489.429089	0.181606369	0.133496493	1.360383068	0.173708734	0.967273201
brpf3b	LOW QUALITY PROTEIN: bromodomain and PHD finger-containing protein 3	12	120829493	570.4172876	0.105884164	0.109986548	0.962701045	0.335697572	1
brsk1a	serine/threonine-protein kinase BRSK1 isoform X1	5	120819072	1122.563892	0.046129771	0.155896047	0.295900839	0.76730581	1
brsk1b	serine/threonine-protein kinase BRSK1 isoform X1	11	120827591	509.1817822	0.019712271	0.175047426	0.112611029	0.910338941	1
brwd1	bromodomain and WD repeat-containing protein 3	1	120819769	2247.098024	0.083288647	0.108225678	0.769583047	0.441547265	1
brwd3	bromodomain and WD repeat-containing protein 3 isoform X1	7	120821569	1152.9297	0.085287786	0.108471836	0.786266643	0.431711291	1
bsdc1	BSD domain-containing protein 1	15	120833010	1565.336779	0.022443185	0.097950553	0.229127698	0.818769666	1
bsg	basigin isoform X1	8	120823436	8394.14538	0.039932879	0.086999924	0.458999014	0.646234874	1
bsk146	serine/threonine-protein kinase SBK1	5	120819260	545.7581228	-0.028257003	0.156532599	-0.180518329	0.856745666	1
bsna	protein bassoon	12	120829295	1395.587134	-0.095658386	0.232595728	-0.411264587	0.680878533	1
bsnb	LOW QUALITY PROTEIN: protein bassoon	17	120835825	1335.006819	0.145081723	0.217871452	0.665905154	0.505471726	1
bspry	B box and SPRY domain-containing protein	14	120831632	78.57290481	0.138087473	0.268669727	0.513967371	0.607274804	1
bsx	brain-specific homeobox protein homolog	7	120822681	34.6935355	-0.02818932	0.35423343	-0.079578374	0.936572596	1
btaf1	TATA-binding protein-associated factor 172	6	120820403	1173.382535	0.032699555	0.124918599	0.261766904	0.793501157	1
btbd10b	BTB/POZ domain-containing protein 10 isoform X1	2	120834857	1500.696934	0.128651011	0.081701283	1.574651062	0.11533701	0.865417418
btbd17b	BTB/POZ domain-containing protein 17	11	120828371	379.0259714	-0.018067292	0.397933458	-0.045402798	0.963786251	1
btbd3b	LOW QUALITY PROTEIN: BTB/POZ domain-containing protein 3	6	120820854	408.1135624	-0.035065644	0.251385773	-0.139489376	0.889063451	1
btbd7	BTB/POZ domain-containing protein 7 isoform X1	15	120832895	993.2022722	0.037659124	0.125335464	0.300466629	0.763821248	1
btbd8	AP2-interacting clathrin-endocytosis protein isoform X1	8	120823685	795.4189748	0.161776334	0.153658469	1.052830571	0.292418651	1
btbd9	BTB/POZ domain-containing protein 9	NA	120814398	113.0930066	0.136304966	0.256252542	0.531916543	0.594783799	1
btc	probetacellulin isoform X1	14	120831637	159.2089267	-0.163115682	0.249046667	-0.654960311	0.512493308	1
btd	biotinidase	10	120826662	65.04971048	-0.160403038	0.27833157	-0.576301991	0.564411077	1
btf3	transcription factor BTF3	14	120831444	8143.377754	-0.023014461	0.124418204	-0.18497664	0.853247358	1
btf3l4	transcription factor BTF3 homolog 4	8	120824456	732.8738301	-0.014686544	0.120599595	-0.121779378	0.903073747	1
btg1	protein BTG1	4	120817902	2233.351506	-0.031339021	0.156407511	-0.200367748	0.841192981	1
btg3	protein BTG3	7	120822975	316.9399125	-0.087467347	0.134524373	-0.650197022	0.515564964	1
btg4	protein BTG4	7	120821467	2.504927241	0.490098744	0.965227949	0.507754406	0.611625588	1
btk	tyrosine-protein kinase BTK	4	120818207	119.7961764	0.068649072	0.274755352	0.249855266	0.802699279	1
btr02	bloodthirsty-related gene family, member 2	11	120827997	124.6646007	-0.544943389	0.308001644	-1.769287272	0.076845946	0.732952788
bub1	mitotic checkpoint serine/threonine-protein kinase BUB1	18	120808422	483.5433888	-0.073973248	0.219269668	-0.337361974	0.735844046	1
bub1bb	mitotic checkpoint serine/threonine-protein kinase BUB1 beta	15	120832559	775.6523887	0.067197455	0.141910984	0.473518351	0.635843412	1
bub3	mitotic checkpoint protein BUB3	5	120819516	1448.753369	0.076753804	0.135598023	0.566039256	0.571367095	1
buc2l	uncharacterized protein buc2l	21	120811455	1.116362042	0.756489207	1.962523158	0.385467659	0.699890963	1
bud13	BUD13 homolog	7	120822711	747.0778431	0.198660541	0.174592352	1.137853626	0.255181608	1
bud23	probable 18S rRNA (guanine-N(7))-methyltransferase	1	120824613	942.9233646	0.073047344	0.111709114	0.653906752	0.513171883	1
bud31	protein BUD31 homolog	11	120827419	2019.558241	0.067736378	0.11348748	0.596862119	0.55059944	1
bves	blood vessel epicardial substance isoform X1	20	120810587	881.3469503	0.081292232	0.22036898	0.368891448	0.712208638	1
bxdc2	ribosome biogenesis protein BRX1 homolog	14	120831471	2084.4594	0.302076799	0.204425136	1.477689122	0.139491007	0.916224065
bysl	bystin	17	120835039	1759.756709	0.079063509	0.13127906	0.602255298	0.547004211	1
bzw1a	basic leucine zipper and W2 domain-containing protein 1-A	1	120825783	1579.184826	0.199163604	0.109670141	1.816023958	0.069366697	0.692502338
c10h18orf21	UPF0711 protein C18orf21 homolog isoform X1	10	120826433	308.065273	0.026533766	0.166888301	0.15899117	0.873675831	1
c10h5orf49	uncharacterized protein C5orf49 homolog	10	120826533	27.54638228	1.066903416	0.360104961	2.962756783	0.003048974	0.067450937
c10h6orf136	uncharacterized protein C6orf136 homolog	10	120826501	1081.118331	0.204396598	0.114011888	1.792765665	0.073010402	0.711372902
c10h6orf47	uncharacterized protein C6orf47 homolog	10	120826086	407.1929711	0.113826109	0.137700785	0.826619172	0.408452947	1
c10h6orf62	uncharacterized protein C6orf62 homolog	10	120827078	4154.067183	0.103690755	0.120792588	0.858419842	0.390660675	1
c11h16orf72	UPF0472 protein C16orf72 homolog	11	120827479	1313.74924	0.000695859	0.114545626	0.006074948	0.995152923	1
c11h16orf89	LOW QUALITY PROTEIN: UPF0764 protein C16orf89 homolog	11	120827558	170.0328997	-0.115250647	0.208313816	-0.553254938	0.580088852	1
c11h17orf75	protein Njmu-R1 isoform X1	11	120827518	692.9952655	0.140969791	0.129269386	1.090511803	0.275487757	1
c12h1orf127	uncharacterized protein C1orf127 homolog	12	120829813	83.87885397	0.257736741	0.346452224	0.743931552	0.456917886	1
c12h1orf174	UPF0688 protein C1orf174 homolog	12	120829344	242.9095699	0.179298545	0.198811529	0.901851849	0.367135572	1
c12h1orf194	protein C1orf194 homolog	12	120829484	25.56715	0.312448135	0.366649742	0.852170612	0.394119405	1
c13h12orf43	protein CUSTOS isoform X1	13	120830840	169.3762845	0.094838557	0.250820534	0.378113209	0.705346496	1
c13h22orf39	UPF0545 protein C22orf39 homolog	13	120831089	341.6786864	0.202924461	0.149066551	1.361301113	0.173418552	0.967273201
c13h2orf68	UPF0561 protein C2orf68 homolog	13	120830548	241.5125059	0.041564639	0.16844292	0.246758003	0.805095514	1
c13h5orf34	uncharacterized protein C5orf34 homolog	13	120830322	145.3030553	-0.199997215	0.218559872	-0.915068322	0.360155764	1
c13h5orf51	UPF0600 protein C5orf51 homolog	13	120830260	599.0779659	0.199063794	0.131916986	1.509008051	0.131296725	0.895877354
c13h9orf64	queuosine salvage protein	13	120830712	410.7773037	0.034215236	0.187091584	0.182879609	0.854892482	1
c13h9orf78	telomere length and silencing protein 1 homolog isoform X1	13	120830606	1264.808291	0.010365804	0.17650234	0.058728989	0.953167969	1
c13h9orf85	uncharacterized protein C9orf85 homolog	13	120830724	654.5378959	0.251655268	0.267644465	0.940259564	0.347084435	1
c14h18orf25	uncharacterized protein C18orf25 homolog isoform X1	14	120831871	1462.00712	0.004612555	0.118622799	0.038884218	0.968982699	1
c14h18orf54	lung adenoma susceptibility protein 2	14	120831877	304.1816732	0.082378427	0.208301213	0.39547742	0.692490582	1
c14h2orf42	uncharacterized protein C2orf42 homolog isoform X1	14	120832008	120.8681487	0.246523771	0.171737121	1.435471664	0.151152737	0.938018352
c15h14orf180	nutritionally-regulated adipose and cardiac enriched protein homolog	15	120832502	353.7119058	-0.094072962	0.188681279	-0.498581325	0.618074364	1
c15h14orf28	uncharacterized protein C14orf28 homolog isoform X1	15	120832569	255.7972204	-0.174755209	0.197839656	-0.883317392	0.37706481	1
c16h2orf49	ashwin	16	120834056	389.7637334	-0.015548313	0.177544571	-0.087574142	0.930215155	1
c16h2orf69	UPF0565 protein C2orf69 homolog	16	120833644	359.090909	0.222609211	0.147792344	1.506229652	0.13200823	0.897692786
c16h2orf76	UPF0538 protein C2orf76 homolog isoform X1	16	120833633	369.2175067	0.040541036	0.154206157	0.262901541	0.792626468	1
c16h3orf38	uncharacterized protein C3orf38 homolog	16	120833703	261.9483149	-0.070712066	0.187448054	-0.37723553	0.705998578	1
c17h1orf158	uncharacterized protein C1orf158 homolog	17	120835163	3.072368483	0.006799214	0.986702538	0.006890845	0.994501945	1
c17h1orf159	uncharacterized protein C1orf159 homolog	17	120835821	217.1119247	0.063508252	0.224182873	0.283287705	0.776956302	1
c17h1orf50	uncharacterized protein C1orf50 homolog	17	120835101	439.5836722	0.126855305	0.199422481	0.636113359	0.524702539	1
c17h3orf14	uncharacterized protein C3orf14 homolog isoform X1	17	120835584	153.5987023	0.076751381	0.215411118	0.356301856	0.72161452	1
c17h6orf89	bombesin receptor-activated protein C6orf89 homolog	17	120835384	773.6666214	0.161651534	0.141005736	1.146418143	0.251622179	1
c18h1orf131	uncharacterized protein C1orf131 homolog	18	120807795	426.1099246	0.05754415	0.174491391	0.329782172	0.741564559	1
c18h1orf198	uncharacterized protein C1orf198 homolog	18	120808080	1426.317376	-0.08766382	0.112382385	-0.78004947	0.435361757	1
c18h3orf33	protein C3orf33 homolog isoform X1	1	120827908	152.0994256	0.183556118	0.2098556	0.874678195	0.381749028	1
c19h11orf49	UPF0705 protein C11orf49 homolog	19	120808911	205.7868732	-1.256754639	0.174312401	-7.209783303	5.60E-13	4.10E-11
c19h11orf58	small acidic protein isoform X1	19	120809293	567.0545801	-1.044409548	0.116411517	-8.971702922	2.92E-19	3.63E-17
c19h11orf96	uncharacterized protein C11orf96 homolog	19	120809663	183.3162566	-0.757728636	0.197007074	-3.846200133	0.000119964	0.00331587
c19h12orf29	uncharacterized protein C12orf29 homolog isoform X1	19	120808907	188.6959851	-0.947693433	0.204064508	-4.644087502	3.42E-06	0.000113763
c19h12orf4	protein C12orf4 homolog isoform X1	19	120809328	541.1002595	-0.843898942	0.119459459	-7.06431242	1.61E-12	1.11E-10
c19h12orf73	protein BRAWNIN	19	120808933	456.7974088	-0.996088876	0.133800598	-7.444577176	9.73E-14	7.83E-12
c19h15orf39	uncharacterized protein C15orf39 homolog	19	120809554	372.0420306	-0.686726271	0.178901575	-3.838570295	0.000123753	0.003401318
c19h15orf40	UPF0235 protein C15orf40 homolog	19	120809103	182.3523159	-1.063626555	0.231303725	-4.598397853	4.26E-06	0.000140384
c19h15orf61	uncharacterized protein C15orf61 homolog	19	120809219	105.3622835	-0.719812457	0.221141642	-3.254983776	0.001133988	0.027371786
c19h1orf109	uncharacterized protein C1orf109 homolog	10	120826157	101.2173277	0.186066578	0.21720398	0.856644422	0.391641428	1
c1d	nuclear nucleic acid-binding protein C1D	6	120820414	461.9643269	0.157905356	0.18499574	0.853562119	0.393347655	1
c1galt1a	glycoprotein-N-acetylgalactosamine 3-beta-galactosyltransferase 1-A isoform X1	12	120829107	249.5124006	0.057128343	0.151938732	0.375995917	0.706919931	1
c1galt1b	glycoprotein-N-acetylgalactosamine 3-beta-galactosyltransferase 1-B	17	120835601	868.8918017	0.200229312	0.128338034	1.560171255	0.118719417	0.867661137
c1galt1c1	C1GALT1-specific chaperone 1	4	120817275	499.1125917	0.253338173	0.154363966	1.641174297	0.10076124	0.822272869
c1h19orf47	uncharacterized protein C19orf47 homolog isoform X1	1	120830971	631.5765735	0.093830322	0.112060385	0.837319297	0.402413115	1
c1h19orf54	UPF0692 protein C19orf54 homolog isoform X1	1	120826270	161.4689325	0.118819988	0.242325983	0.490331193	0.623899558	1
c1h7orf57	uncharacterized protein C7orf57 homolog	1	120815621	3058.738936	-0.009584908	0.138367096	-0.069271587	0.944773441	1
c1ql2	complement C1q-like protein 2	1	120819397	58.34856007	0.316293278	0.321858365	0.982709516	0.325750426	1
c1ql3a	complement C1q-like protein 3	21	120811362	23.77091099	-1.14416728	0.549621846	-2.081735449	0.037366641	0.496564257
c1ql4a	LOW QUALITY PROTEIN: complement C1q-like protein 4	12	120829122	188.0717477	0.26696277	0.287730614	0.92782192	0.353499951	1
c1qtnf12	adipolin	12	120828831	338.7261948	-0.098183819	0.150140937	-0.653944362	0.513147651	1
c1qtnf13	complement C1q tumor necrosis factor-related protein 4	19	120809875	59.69984197	-1.096678334	0.255321841	-4.295278188	1.74E-05	0.00053369
c1qtnf2	complement C1q tumor necrosis factor-related protein 2	4	120818515	13.84936358	1.084270883	0.682613801	1.588410432	0.11219356	0.857989096
c1qtnf4	complement C1q tumor necrosis factor-related protein 4	2	120810080	342.8172643	-0.367071882	0.366972979	-1.000269511	0.317180098	1
c1qtnf5	complement C1q tumor necrosis factor-related protein 5	1	120828688	106.0491958	-0.204264135	0.252309508	-0.809577635	0.418182966	1
c1qtnf6a	complement C1q tumor necrosis factor-related protein 1	11	120828226	601.7921991	-0.053048677	0.150947687	-0.351437497	0.725260155	1
c1qtnf6b	complement C1q tumor necrosis factor-related protein 6 isoform X1	NA	120813842	81.6450657	-0.724469826	0.341766952	-2.119777298	0.034024831	0.468031377
c1qtnf9	complement C1q and tumor necrosis factor-related protein 9A	21	120811299	54.72104367	0.006239978	0.42778517	0.014586709	0.988361903	1
c20h1orf43	protein C1orf43 homolog isoform X1	20	120810636	214.0555296	0.463758631	0.139209274	3.331377425	0.000864173	0.021388513
c20h8orf37	protein C8orf37 homolog	20	120810527	245.2400898	0.339395241	0.224936322	1.508850318	0.131337039	0.895877354
c21h8orf34	uncharacterized protein C8orf34 homolog isoform X1	21	120811863	34.36066275	0.008249822	0.427632652	0.019291843	0.984608291	1
c2cd2l	phospholipid transfer protein C2CD2L	7	120821698	440.8235603	0.13693886	0.202009593	0.677882956	0.497845908	1
c2cd3	C2 domain-containing protein 3 isoform X1	1	120812714	825.1173875	0.065251767	0.114100254	0.571880995	0.5674026	1
c2cd4a	C2 calcium-dependent domain-containing protein 4A	19	120809892	6.306946489	0.058394261	0.816714204	0.071499014	0.943000609	1
c2cd5	C2 domain-containing protein 5 isoform X1	19	120809784	755.1306618	-0.997783839	0.149625446	-6.66854377	2.58E-11	1.56E-09
c2h15orf48	normal mucosa of esophagus-specific gene 1 protein	2	120834917	108.5532048	-0.560002887	0.430452764	-1.30096246	0.193271305	0.996144004
c2h16orf87	UPF0547 protein C16orf87 homolog	2	120811426	366.3326728	0.173778371	0.148741931	1.168321329	0.242677175	1
c3h14orf119	uncharacterized protein C14orf119 homolog	3	120816302	187.4978834	0.212954957	0.157719963	1.350209279	0.176948863	0.969505946
c3h1orf35	multiple myeloma tumor-associated protein 2	3	120815627	497.3083976	0.005895829	0.137733588	0.04280604	0.965856149	1
c3h5orf22	UPF0489 protein C5orf22 homolog isoform X1	3	120816027	669.0382639	0.05312149	0.109395581	0.485590819	0.627257307	1
c3h7orf25	UPF0415 protein C7orf25 homolog isoform X1	3	120815970	316.4005942	0.321956359	0.29660212	1.085482326	0.277708087	1
c3h7orf26	uncharacterized protein C7orf26 homolog	3	120816349	278.6650495	-0.030532567	0.138090334	-0.221105752	0.825010091	1
c4b	complement C4-B isoform X1	20	120810611	334.6432217	-0.091534685	0.323413401	-0.283026876	0.777156235	1
c4h11orf98	uncharacterized protein C11orf98 homolog	4	120818267	989.9301368	0.171588449	0.208955315	0.821172933	0.411547772	1
c4h12orf56	uncharacterized protein C12orf56 homolog isoform X1	4	120817593	86.91348159	0.5822215	0.333052704	1.748136235	0.08044044	0.748148351
c5h10orf88	ATPase PAAT	5	120819652	327.4448554	-0.108827716	0.255781487	-0.425471433	0.670493042	1
c5h10orf90	(E2-independent) E3 ubiquitin-conjugating enzyme FATS isoform X1	5	120819852	62.8757562	-0.12616849	0.328565297	-0.383998221	0.700979766	1
c5h16orf91	protein CCSMST1	5	120818992	219.9742879	-0.147353989	0.2312868	-0.637105055	0.524056416	1
c5h8orf33	UPF0488 protein C8orf33 homolog	5	120818984	312.3354712	0.023944	0.176795637	0.135433209	0.892269369	1
c6	complement component C6 isoform X1	14	120831901	1199.990315	0.084428887	0.368291318	0.229244846	0.818678618	1
c7a	complement component C7	13	120830519	878.0059271	0.002610924	0.296516354	0.008805328	0.992974456	1
c7b	complement component 7b	14	120832026	199.3982469	-0.27640083	0.360418005	-0.76688963	0.44314714	1
c7h11orf54	ester hydrolase C11orf54 homolog isoform X1	7	120821461	387.4937065	0.061107527	0.178233173	0.342851593	0.73171011	1
c7h11orf68	UPF0696 protein C11orf68 homolog	7	120821330	473.3305257	0.13521755	0.129758912	1.042067536	0.297380368	1
c7h17orf49	chromatin complexes subunit BAP18	7	120822452	1147.700245	0.027289153	0.116966707	0.233307014	0.815523013	1
c7h17orf97	protein LIAT1	7	120821808	10.06989757	-0.356580607	0.597105651	-0.597181766	0.550386032	1
c7h20orf27	UPF0687 protein C20orf27 homolog	7	120822160	1660.025825	0.033093547	0.127151803	0.260268013	0.794657044	1
c7h21orf91	protein EURL homolog	7	120822556	374.3075452	0.013495099	0.135504273	0.099591689	0.920668492	1
c7h4orf48	neuropeptide-like protein C4orf48 homolog	7	120821686	508.8798397	0.083713916	0.17528765	0.47758023	0.632949005	1
c7h4orf54	uncharacterized protein C4orf54 homolog isoform X1	7	120821489	138.1900513	1.575598549	0.640235126	2.46096861	0.013856249	0.250594578
c7h5orf15	LOW QUALITY PROTEIN: keratinocyte-associated transmembrane protein 2	7	120821968	1462.776525	0.160727144	0.129036003	1.245599208	0.212911573	1
c8a	complement component C8 alpha chain	3	120815685	346.5974901	0.616232963	0.29283922	2.104338903	0.035348895	0.48116734
c8b	complement component C8 beta chain	3	120815687	448.5804497	0.267654283	0.258323237	1.03612159	0.300145421	1
c8g	complement component C8 gamma chain	21	120811941	392.7347872	-0.024363484	0.335530993	-0.072611724	0.942115097	1
c8h19orf25	UPF0449 protein C19orf25 homolog	8	120823891	343.5175193	0.427488811	0.30229593	1.414140148	0.157320757	0.948163841
c8h1orf112	uncharacterized protein C1orf112 homolog isoform X1	8	120823796	329.9140827	0.158564947	0.157770298	1.005036743	0.314879158	1
c8h1orf210	type III endosome membrane protein TEMP	8	120823749	157.0298625	-0.104026717	0.236091966	-0.44061947	0.659488505	1
c8h1orf52	UPF0690 protein C1orf52 homolog	8	120823751	779.691921	0.232739809	0.152205887	1.529111734	0.126236747	0.884610394
c8h8orf82	UPF0598 protein C8orf82 homolog	8	120823470	165.3670927	0.140745483	0.258098505	0.545316924	0.585535567	1
c9	complement component C9	14	120831546	982.7971231	0.154455821	0.568203003	0.271832109	0.785751115	1
c9h17orf67	uncharacterized protein C17orf67 homolog	9	120825107	1252.735196	-0.42993906	0.316015049	-1.360501854	0.173671166	0.967273201
c9h19orf53	leydig cell tumor 10 kDa protein homolog isoform X1	9	120824842	968.7604635	0.141525378	0.137576151	1.028705749	0.303617967	1
c9h22orf23	UPF0193 protein EVG1 isoform X1	9	120824824	36.84290897	0.00310357	0.290342104	0.010689356	0.99147129	1
c9h4orf33	UPF0462 protein C4orf33 homolog isoform X1	9	120825166	219.2576117	0.317298888	0.185208436	1.713198899	0.086675954	0.773736025
c9h6orf120	UPF0669 protein C6orf120 homolog	9	120824648	831.9792948	0.097973296	0.193350709	0.506712887	0.612356287	1
c9orf72	guanine nucleotide exchange C9orf72 homolog	15	120833230	513.0518136	0.005763081	0.195371662	0.02949804	0.976467382	1
ca10a	carbonic anhydrase-related protein 10a isoform X1	5	120819511	235.0184573	0.346464032	0.212054185	1.63384671	0.102291042	0.828733803
ca12	carbonic anhydrase 12	19	120809754	58.02619445	-0.377200202	0.322715049	-1.168833631	0.242470667	1
ca14	carbonic anhydrase 14 isoform X1	20	120810711	520.5989056	-0.27094773	0.212302644	-1.276233421	0.201873018	1
ca15b	carbonic anhydrase XVb	5	120819122	439.7853346	1.481759403	1.014712557	1.460275023	0.144214504	0.920367902
ca4a	carbonic anhydrase 4a	7	120822686	217.2761608	0.191529105	0.255213393	0.750466514	0.452973784	1
ca4b	carbonic anhydrase 4b	1	120823880	13.13448942	-1.006890344	1.79303768	-0.561555597	0.574418841	1
ca4c	carbonic anhydrase IV c	7	120821800	25.66142914	-0.379147891	0.427876805	-0.886114616	0.375555768	1
ca5a	carbonic anhydrase 5A, mitochondrial isoform X1	19	120809342	1038.484346	-1.126716432	0.181624453	-6.203550304	5.52E-10	2.82E-08
ca6	carbonic anhydrase 6 isoform X1	12	120829018	307.8388086	-0.789837228	0.27045118	-2.920442894	0.003495342	0.076150987
ca7	carbonic anhydrase 7	2	120810422	148.1139011	0.420132216	0.893965339	0.469964771	0.638380187	1
ca8	carbonic anhydrase-related protein isoform X1	3	120816384	128.231934	-0.050479591	0.261231998	-0.193236629	0.846773654	1
cab39	calcium-binding protein 39	1	120834869	723.2607977	0.053356973	0.123796437	0.431005722	0.66646421	1
cab39l	calcium-binding protein 39-like	1	120822598	516.678166	0.008642232	0.15345358	0.056318217	0.955088307	1
cab39l1	calcium binding protein 39, like 1	4	120818272	632.5370768	-0.025422417	0.156077302	-0.162883498	0.870610164	1
cabcoco1	ciliary-associated calcium-binding coiled-coil protein 1	5	120819817	24.70311662	0.084524883	0.427762515	0.197597685	0.843359846	1
cabin1	calcineurin-binding protein cabin-1 isoform X1	13	120830534	1473.675032	0.206819707	0.125980556	1.641679583	0.100656425	0.822219035
cables1	CDK5 and ABL1 enzyme substrate 1 isoform X1	3	120816147	222.5806262	0.094731308	0.174513433	0.542831039	0.587246141	1
cables2b	CDK5 and ABL1 enzyme substrate 2	12	120829457	224.2755036	0.233538232	0.229007495	1.019784234	0.307830802	1
cabp1a	calcium-binding protein 1a	13	120830653	153.0132912	0.675998735	0.392827049	1.720855875	0.08527698	0.767429864
cabp2a	calcium-binding protein 2a isoform X1	9	120825805	142.3635193	-0.899417693	0.703626893	-1.278259404	0.201157977	1
cabp2b	calcium-binding protein 2 isoform X1	4	120817440	34.98678401	-0.056741901	1.240015821	-0.045759014	0.963502327	1
cabp4	calcium-binding protein 4	9	120824699	36.54176963	0.20875261	0.906449712	0.230296956	0.817861026	1
cabp5a	calcium-binding protein 5a	5	120819141	444.6824923	0.455364114	0.688127366	0.661743939	0.50813534	1
cabp5b	calcium-binding protein 5b	11	120827388	91.81643617	-1.006890533	1.684860959	-0.59761046	0.550099883	1
cabp7b	calcium-binding protein 7	14	120831662	92.80812041	0.947619157	0.751354707	1.261214108	0.207231717	1
cabz01093075.1	C-C chemokine receptor type 8	20	120811212	5.174168676	0.916699874	1.839925298	0.498226681	0.618324279	1
cacfd1	calcium channel flower homolog isoform X1	14	120831974	1521.635246	0.007567081	0.12087853	0.062600707	0.950084467	1
cachd1	VWFA and cache domain-containing protein 1 isoform X1	8	120823893	1826.459255	-0.019770966	0.121780136	-0.162349682	0.871030493	1
cacna1aa	voltage-dependent P/Q-type calcium channel subunit alpha-1A isoform X1	11	120827313	1076.910063	-0.188741621	0.236476814	-0.798140072	0.42478921	1
cacna1ba	calcium channel, voltage-dependent, N type, alpha 1B subunit, a isoform X1	13	120830281	227.3110602	0.034863634	0.257122968	0.135591285	0.892144395	1
cacna1bb	voltage-dependent N-type calcium channel subunit alpha-1B	14	120831493	235.4549626	-0.199375588	0.223758364	-0.891030774	0.372912661	1
cacna1c	voltage-dependent L-type calcium channel subunit alpha-1C isoform X1	4	120818340	634.9557237	0.106088027	0.200680821	0.528640587	0.597054799	1
cacna1da	calcium channel, voltage-dependent, L type, alpha 1D subunit, a isoform X1	17	120835798	749.5945123	-0.179093237	0.200706991	-0.892311903	0.372225776	1
cacna1db	voltage-dependent L-type calcium channel subunit alpha-1D isoform X1	12	120829866	345.7584288	-0.248080667	0.268996323	-0.92224557	0.356400498	1
cacna1fa	voltage-dependent L-type calcium channel subunit alpha-1D isoform X1	12	120828763	204.2045465	0.004964494	0.854724676	0.005808296	0.995365676	1
cacna1fb	calcium channel, voltage-dependent, L type, alpha 1F subunit isoform X1	NA	120814961	496.4999216	-0.189674272	0.390438485	-0.485798095	0.627110325	1
cacna1g	LOW QUALITY PROTEIN: voltage-dependent T-type calcium channel subunit alpha-1G	5	120819163	275.9312783	0.017690331	0.196390316	0.090077408	0.928225702	1
cacna1ha	voltage-dependent T-type calcium channel subunit alpha-1I	11	120827895	206.7914554	-0.040748643	0.313749694	-0.129876278	0.896664313	1
cacna1ia	LOW QUALITY PROTEIN: voltage-dependent T-type calcium channel subunit alpha-1I	11	120827659	206.0536905	0.199776586	0.380119178	0.525563026	0.599191852	1
cacna1sb	calcium channel, voltage-dependent, L type, alpha 1S subunit, b isoform X1	12	120829078	1573.804036	0.150200078	0.268442315	0.559524598	0.575803749	1
cacna2d2a	LOW QUALITY PROTEIN: voltage-dependent calcium channel subunit alpha-2/delta-2a	17	120834646	836.3668686	-0.098108512	0.212447866	-0.461800414	0.644224454	1
cacna2d3a	voltage-dependent calcium channel subunit alpha-2/delta-3 isoform X1	12	120829159	281.1741786	-0.532448245	0.424575038	-1.254073361	0.209815342	1
cacna2d4a	voltage-dependent calcium channel subunit alpha-2/delta-4 isoform X1	4	120818343	141.5820737	-0.182409633	0.322309651	-0.565945303	0.571430964	1
cacna2d4b	voltage-dependent calcium channel subunit alpha-2/delta-4 isoform X1	19	120809184	362.1750926	-0.834041432	0.479344757	-1.73996152	0.081865775	0.753987807
cacnb1	voltage-dependent L-type calcium channel subunit beta-1 isoform X1	11	120827592	599.2413744	-0.022196702	0.165356389	-0.134235528	0.893216333	1
cacnb2a	voltage-dependent L-type calcium channel subunit beta-2a	21	120812037	288.1724126	-0.34735226	0.236079827	-1.471333932	0.141200831	0.917892841
cacnb2b	voltage-dependent L-type calcium channel subunit beta-2b isoform X1	3	120816406	117.4966936	0.240831359	0.588793753	0.409024989	0.682521323	1
cacnb3a	voltage-dependent L-type calcium channel subunit beta-3a isoform X1	12	120829552	201.9936441	-0.093327428	0.290932285	-0.320787456	0.748371466	1
cacnb3b	voltage-dependent L-type calcium channel subunit beta-4	12	120829111	427.7701889	-0.112652164	0.204216096	-0.551632147	0.581200407	1
cacnb4a	voltage-dependent L-type calcium channel subunit beta-4a isoform X1	16	120834172	81.25899201	0.239940678	0.343108875	0.69931353	0.484356113	1
cacnb4b	voltage-gated calcium channel beta 4.1 subunit	1	100192309	813.2203294	0.04183039	0.14692261	0.284710364	0.77586605	1
cacng1b	voltage-dependent calcium channel gamma-1 subunit	11	120828480	22.14878683	0.929764713	1.308290724	0.710671334	0.477287928	1
cacng2a	calcium channel, voltage-dependent, gamma subunit 2a	11	120827450	196.3489568	-0.054688598	0.22814065	-0.239714394	0.810551676	1
cacng3b	voltage-dependent calcium channel gamma-3 subunit	11	120828413	136.8788007	-0.097591772	0.324467733	-0.300774968	0.763586098	1
cacng6b	voltage-dependent calcium channel gamma-6 subunit	20	120811084	812.1638356	-0.038940327	0.26511211	-0.14688249	0.883224773	1
cacng7a	calcium channel, voltage-dependent, gamma subunit 7a	10	120826996	31.14684836	0.015542976	0.418080138	0.037177025	0.970343858	1
cacng7b	voltage-dependent calcium channel gamma-7 subunit	20	120809974	116.4014886	-0.044243168	0.346966893	-0.12751409	0.898533522	1
cacng8b	voltage-dependent calcium channel gamma-4 subunit	20	120810725	412.9678072	-0.387009517	0.246056732	-1.572846688	0.115754322	0.865541088
cactin	cactin	3	120816444	1230.369922	0.057090064	0.125859275	0.453602358	0.650115056	1
cacul1	CDK2-associated and cullin domain-containing protein 1	6	120820248	256.9304633	-0.135939302	0.257606808	-0.527700736	0.597707062	1
cad	CAD protein isoform X1	18	120807858	1979.699587	-0.024615591	0.12881737	-0.191089065	0.848455815	1
cadm1a	cell adhesion molecule 1a isoform X1	7	120822800	1049.785484	-0.275251724	0.15610053	-1.763297822	0.077850272	0.737743976
cadm1b	cell adhesion molecule 1b isoform X1	1	120822804	247.0041724	0.049707871	0.23407108	0.212362291	0.831824402	1
cadm2a	cell adhesion molecule 2a isoform X1	7	120822021	970.2626644	-0.461672512	0.211199259	-2.185957061	0.028818747	0.425508215
cadps2	calcium-dependent secretion activator 2 isoform X1	19	120809275	210.1297417	-1.004589919	0.228819412	-4.390317724	1.13E-05	0.000353309
cadpsa	calcium-dependent secretion activator 1	17	120834842	283.0614851	-0.162915806	0.243609366	-0.668758385	0.503649617	1
cadpsb	calcium-dependent secretion activator 1 isoform X1	17	120835071	1846.06249	-0.11869409	0.187231923	-0.633941521	0.526118987	1
cahz	carbonic anhydrase isoform X1	3	120816137	1616.098004	-0.250503347	0.226735177	-1.104827888	0.269234174	1
calb2a	calbindin 2a isoform X1	19	120809481	803.101672	-0.402363085	0.320847245	-1.254064329	0.209818625	1
calca	calcitonin/calcitonin-related polypeptide, alpha	2	120830980	12.82570717	0.267489483	0.7817121	0.342184141	0.732212319	1
calcoco1a	calcium-binding and coiled-coil domain-containing protein 1	12	120829619	721.8652422	-0.064248747	0.237724863	-0.270265157	0.786956269	1
calcoco2	calcium-binding and coiled-coil domain-containing protein 2	5	120819461	585.0380901	0.146520907	0.198839972	0.736878534	0.461196219	1
calcr	calcitonin gene-related peptide type 1 receptor	10	120826497	194.0332451	0.108637702	0.276934902	0.392286061	0.694846862	1
calcrla	calcitonin gene-related peptide type 1 receptor	16	120833790	661.1893364	-0.100786569	0.161290672	-0.624875375	0.532052855	1
calcrlb	calcitonin gene-related peptide type 1 receptor	1	120811079	87.4456842	-0.233831983	0.276603247	-0.845369624	0.397904499	1
cald1a	caldesmon 1a isoform X1	4	120817759	1285.404705	-0.09811373	0.140588203	-0.697880245	0.48525209	1
cald1b	caldesmon 1b	19	120809213	344.4012788	-1.483836791	0.321176856	-4.619999113	3.84E-06	0.000127282
calhm3	calcium homeostasis modulator protein 3	6	120821076	7.279034178	-1.482203848	1.582176259	-0.936813354	0.348854575	1
calhm5.1	calcium homeostasis modulator protein 5	20	120810066	183.7661496	-0.315313196	0.221357493	-1.424452328	0.154315576	0.944170028
calhm6	calcium homeostasis modulator protein 6 isoform X1	20	120810064	19.25784428	-0.010777333	0.428317515	-0.025162018	0.979925733	1
calm1a	calmodulin-1a isoform X1	15	120832662	14514.78637	-0.045646573	0.082848575	-0.550963895	0.581658425	1
calm2a	calmodulin 2a (phosphorylase kinase, delta)	6	120820584	10046.88371	-0.03801287	0.108457558	-0.350486131	0.725973897	1
calm3a	calmodulin 3a (phosphorylase kinase, delta)	1	120820837	2410.791102	0.095540337	0.124578013	0.76691171	0.443134011	1
calml4a	calmodulin-like protein 4a	2	120831594	272.9412485	-0.618267747	0.359546506	-1.719576569	0.085509438	0.768670575
caln1	calcium-binding protein 8 isoform X1	1	120824949	120.9454814	-0.369457666	0.571785939	-0.64614682	0.518184276	1
calr	calreticulin	8	120824354	4554.88593	0.114113383	0.179782118	0.634731552	0.525603512	1
calr3b	calreticulin 3b	3	120815584	9266.00175	0.186800403	0.184362416	1.01322388	0.310953237	1
calub	calumenin-B	19	120808786	3323.316551	-0.944564168	0.149594535	-6.314162254	2.72E-10	1.44E-08
caly	calcyon neuron-specific vesicular protein	9	120825468	297.6576951	0.024308911	0.156836809	0.154994936	0.87682531	1
camk1a	calcium/calmodulin-dependent protein kinase type 1 isoform X1	17	120834952	581.3644653	0.145671231	0.153350686	0.949922263	0.342151753	1
camk1b	calcium/calmodulin-dependent protein kinase type 1 isoform X1	17	120835087	1154.078391	0.203028289	0.150625938	1.347897259	0.17769143	0.970199186
camk1da	calcium/calmodulin-dependent protein kinase type 1D	4	120817663	566.3721689	-0.305358077	0.185561334	-1.645591086	0.099847976	0.820186623
camk1db	calcium/calmodulin-dependent protein kinase 1Db	19	120809704	262.3752041	-0.907340991	0.171949981	-5.276772847	1.31E-07	5.14E-06
camk1gb	calcium/calmodulin-dependent protein kinase IGb	12	120829290	413.1850633	0.320026179	0.262863793	1.217460099	0.223429209	1
camk2a	calcium/calmodulin-dependent protein kinase type II subunit alpha isoform X1	7	120821702	1163.491572	-0.149887051	0.157399563	-0.952271079	0.340959521	1
camk2d1	calcium/calmodulin-dependent protein kinase type II delta 1 chain isoform X1	7	120822206	355.5422532	0.031539544	0.251853504	0.125229723	0.900341687	1
camk2g2	calcium/calmodulin-dependent protein kinase type II subunit gamma isoform X1	6	120820869	1823.354878	-0.088086055	0.12853456	-0.685310275	0.493148149	1
camk2n1a	calcium/calmodulin-dependent protein kinase II inhibitor 1a	3	120815567	183.880874	0.112300558	0.236950187	0.47394163	0.635541532	1
camkk1a	calcium/calmodulin-dependent protein kinase kinase 1 isoform X1	7	120821976	229.7448354	-0.204760128	0.170468788	-1.20115905	0.229689511	1
camkk1b	calcium/calmodulin-dependent protein kinase kinase 1b	1	120813042	87.22651996	1.323823387	0.770166021	1.71888054	0.085636126	0.768845668
camkmt	calmodulin-lysine N-methyltransferase	6	120820480	104.9488122	0.414917813	0.21379782	1.940701794	0.052294459	0.601361608
camkvl	caM kinase-like vesicle-associated, like isoform X1	12	120829060	244.635156	-0.507226755	0.26605145	-1.906498745	0.056585528	0.62778592
camlg	calcium signal-modulating cyclophilin ligand isoform X1	NA	120812950	538.8169915	0.101382848	0.178370615	0.568383126	0.569774846	1
camsap1a	calmodulin-regulated spectrin-associated protein 1a isoform X1	14	120831680	510.309739	-0.104763301	0.164092519	-0.63844045	0.523187007	1
camsap1b	calmodulin-regulated spectrin-associated protein 1-B isoform X1	13	120831143	972.5708163	-0.099144046	0.117591451	-0.843122905	0.39915971	1
camsap2a	calmodulin-regulated spectrin-associated protein 2a isoform X1	8	120823590	929.7156084	-0.116243019	0.184632462	-0.629591445	0.528961922	1
camsap2b	calmodulin-regulated spectrin-associated protein 2 isoform X1	3	120816566	811.4055929	-0.182865011	0.130640296	-1.399759617	0.161585315	0.955900916
camsap3	calmodulin-regulated spectrin-associated protein 3 isoform X1	11	120827168	1024.611786	-0.223877465	0.139444009	-1.605500776	0.108383643	0.846450965
camta1a	calmodulin-binding transcription activator 1 isoform X1	12	120828963	878.9639817	-0.141761153	0.228348354	-0.620810926	0.534724033	1
camta2	calmodulin-binding transcription activator 2 isoform X1	7	120821660	1402.584368	-0.056285429	0.131439768	-0.428222215	0.668489344	1
cand1	cullin-associated NEDD8-dissociated protein 1	4	120817994	1116.380408	0.101125254	0.136639313	0.740089015	0.459245984	1
cand2	cullin-associated NEDD8-dissociated protein 2 isoform X1	17	120835231	273.0697745	-0.589327317	0.375883383	-1.567846153	0.116917041	0.866493777
cant1a	LOW QUALITY PROTEIN: soluble calcium-activated nucleotidase 1	11	120827966	601.4014345	0.145422002	0.210482653	0.6908978	0.489629769	1
canx	calnexin isoform X1	4	120817328	5518.887173	0.061962865	0.168211512	0.368362811	0.712602724	1
cap1	adenylyl cyclase-associated protein 1	10	120826587	6292.725463	-0.060223527	0.078115983	-0.770950123	0.440736496	1
cap2	adenylyl cyclase-associated protein 2	10	120826131	1127.961802	-0.225168638	0.172352285	-1.306444167	0.191401554	0.992336624
capgb	LOW QUALITY PROTEIN: capping protein (actin filament), gelsolin-like b	7	120821895	552.4768408	-0.052348776	0.226571877	-0.231047102	0.81727821	1
capn1	calpain-1 catalytic subunit	7	120821247	810.5540955	0.029577554	0.15469961	0.191193465	0.848374024	1
capn10	calpain-10	3	120815905	463.724467	0.217568719	0.092322173	2.356624755	0.018441872	0.311796006
capn12	calpain-12	1	120826185	837.230409	-0.106389766	0.319510223	-0.332977659	0.739151147	1
capn15	LOW QUALITY PROTEIN: calpain-15	5	120819372	392.8131931	0.008612064	0.215406823	0.039980461	0.968108703	1
capn3a	calpain-3 isoform X1	15	120833187	1520.985156	-0.177061392	0.287750831	-0.615328865	0.538337559	1
capn3b	calpain-3b isoform X1	18	120808321	212.7961031	0.126627456	0.257766435	0.491248814	0.623250478	1
capn5a	calpain-5a	1	120823995	680.7267769	-0.096652406	0.184968627	-0.522534049	0.601298546	1
capn5b	calpain-5 isoform X1	7	120822337	505.6411797	-0.16763576	0.275927121	-0.607536363	0.543495019	1
capn7	calpain-7 isoform X1	20	120810288	501.4076927	0.102464463	0.11090899	0.923860755	0.355558818	1
capn9	calpain-9	9	120825265	3386.400317	-0.241397074	0.136335822	-1.770606358	0.076626184	0.732566169
capns1b	calpain small subunit 1b	1	120833970	3026.392352	-0.012818628	0.163959741	-0.078181556	0.937683633	1
caprin1a	LOW QUALITY PROTEIN: caprin-1a	2	120834203	3762.897168	0.12809652	0.12578731	1.018358049	0.308507831	1
caprin1b	caprin-1b isoform X1	19	120809835	3990.622946	-1.139393204	0.115455663	-9.868664555	5.69E-23	8.90E-21
caprin2	caprin-2 isoform X1	4	120818448	9.500859503	-1.56069459	0.710894793	-2.1953946	0.028135304	0.41935948
capslb	calcyphosine-like b	NA	120814761	48.53605251	0.234964228	0.342938014	0.685150724	0.493248815	1
capza1a	F-actin-capping protein subunit alpha-1a	17	120835727	3580.530942	0.013613137	0.124692609	0.109173569	0.913064824	1
capzb	F-actin-capping protein subunit beta isoform X1	17	120835041	3935.495769	-0.058733226	0.110577612	-0.53114934	0.595315295	1
car15	carbonic anhydrase 15	14	120832124	21.03360699	0.045568326	0.459915076	0.099079871	0.921074854	1
card11	caspase recruitment domain-containing protein 11	11	120828194	478.5763333	0.141254523	0.25514114	0.553632876	0.579830121	1
card14	caspase recruitment domain-containing protein 14	9	120824940	106.3947683	-0.15581318	0.418838018	-0.372012981	0.709883184	1
card19	caspase recruitment domain family, member 19 isoform X1	17	120835820	551.3570776	0.074398382	0.177232207	0.419779131	0.674646811	1
card9	caspase recruitment domain-containing protein 9 isoform X1	13	120830798	16.20063488	0.080929153	0.528047818	0.153261031	0.87819243	1
carhsp1	calcium-regulated heat-stable protein 1	11	120827458	2011.271947	0.005981211	0.092395124	0.064735134	0.948384888	1
carm1	histone-arginine methyltransferase CARM1 isoform X1	11	120827390	2723.974889	0.07053535	0.146721396	0.480743452	0.630698845	1
carm1l	histone-arginine methyltransferase CARM1 isoform X1	1	120820271	43.14323334	0.171019963	0.474602035	0.360343931	0.718589951	1
carmil3	capping protein, Arp2/3 and myosin-I linker protein 3 isoform X1	3	120816004	551.2455817	-0.226493362	0.163077543	-1.38886911	0.164872555	0.959859014
carnmt1	carnosine N-methyltransferase	13	120830742	985.1874264	0.15731817	0.141140292	1.114622683	0.265012146	1
cars1	cysteine--tRNA ligase, cytoplasmic isoform X1	2	120833382	1143.597688	0.058973939	0.169857406	0.34719675	0.728443512	1
cars2	cysteine--tRNA ligase, mitochondrial isoform X1	1	120822150	495.0588678	-0.002239443	0.201881078	-0.011092881	0.991149343	1
cart4	cocaine- and amphetamine-regulated transcript 4	10	120826747	17.61185615	0.000709329	0.638629688	0.001110705	0.999113786	1
cartl	cocaine- and amphetamine-regulated transcript-like	2	120812862	47.49272277	-0.010111838	0.380875438	-0.026548938	0.9788195	1
casc3	LOW QUALITY PROTEIN: protein CASC3	11	120827819	359.9525833	0.092505811	0.248619842	0.372077346	0.709835263	1
casd1	N-acetylneuraminate 9-O-acetyltransferase	10	120826561	1262.839916	0.019255275	0.108168159	0.178012409	0.85871323	1
caska	peripheral plasma membrane protein CASK isoform X1	16	120833881	1167.552292	-0.082949806	0.133528193	-0.621215673	0.534457728	1
caskin1	LOW QUALITY PROTEIN: caskin-1	11	120827456	683.9263463	-0.336851861	0.205529506	-1.638946487	0.101224405	0.823956517
casp10	truncated caspase-10	16	100653427	127.6077829	0.980091369	0.227147027	4.314788455	1.60E-05	0.000490515
casp2	caspase-2 isoform X1	20	120810840	746.0843023	0.110229564	0.086822871	1.269591336	0.204230237	1
casp3a	caspase-3a	9	120824960	870.5067418	0.079079317	0.138223607	0.572111514	0.567246429	1
casp7	caspase-7 isoform X1	5	120819358	576.2459447	0.39838706	0.182438884	2.183674076	0.028986206	0.426466334
casp8	caspase 8, apoptosis-related cysteine peptidase	3	100653426	377.1860172	0.667780904	0.209838258	3.182360122	0.001460801	0.034710387
casp8ap2	CASP8-associated protein 2	18	120807760	476.8941901	0.135781068	0.134490107	1.009598929	0.312687483	1
casp9	caspase-9	12	120829328	178.1928028	0.05634248	0.1838999	0.306375804	0.759318529	1
caspa	caspase a	1	120824590	174.1938413	0.395573637	0.471595063	0.838799359	0.40158191	1
casq1a	calsequestrin-1a isoform X1	3	120816502	4181.518664	-0.374848767	0.739748167	-0.506724834	0.612347903	1
casq2	LOW QUALITY PROTEIN: calsequestrin-2	16	120834426	849.1217324	-0.115355038	0.208674685	-0.552798428	0.580401445	1
casr	extracellular calcium-sensing receptor	7	120821234	23.9365159	-0.37123068	0.525708016	-0.706153738	0.480092536	1
cass4	cas scaffolding protein family member 4	17	120835613	65.54490299	-0.041188872	0.318199425	-0.129443577	0.897006668	1
cast	calpastatin isoform X1	17	120834702	5095.796682	-0.035857201	0.138690508	-0.258541134	0.795989307	1
castor1	cytosolic arginine sensor for mTORC1 subunit 1	13	120830807	354.3365341	-0.156140742	0.203945898	-0.765598837	0.443915037	1
castor2	cytosolic arginine sensor for mTORC1 subunit 2	7	120822906	139.4227205	0.006249486	0.197383176	0.031661693	0.974741844	1
casz1	zinc finger protein castor homolog 1 isoform X1	12	120829422	874.8563411	-0.012139772	0.149274398	-0.081325213	0.935183323	1
cat	LOW QUALITY PROTEIN: catalase	19	120809762	2742.044056	-0.913643364	0.1031612	-8.856463105	8.26E-19	9.97E-17
cav1	caveolin-1	19	120809546	561.18902	-1.135380681	0.242329858	-4.685269459	2.80E-06	9.41E-05
cav2	caveolin-2	19	120809625	237.7744147	-1.295711047	0.254627979	-5.08864365	3.61E-07	1.36E-05
cav3	caveolin-3	17	120834969	2717.612985	-0.079234112	0.210061487	-0.377194853	0.706028805	1
cavin1a	caveolae-associated protein 1	11	120828239	638.8119248	-0.229849572	0.182318022	-1.260706815	0.207414498	1
cavin2b	caveolae-associated protein 2b	1	120826134	2773.193572	-0.171509149	0.233494753	-0.734531061	0.462625137	1
cavin4a	caveolae-associated protein 4a	3	120815829	1571.98573	-0.21739715	0.24698898	-0.880189675	0.378756566	1
cax1	cation/H+ exchanger protein 1 isoform X1	4	120818345	69.89797371	0.141096855	0.355791983	0.396571203	0.691683691	1
cbarpb	voltage-dependent calcium channel beta subunit-associated regulatory protein	8	120823820	317.9313216	-0.00177223	0.163226623	-0.010857478	0.991337156	1
cbfa2t2	protein CBFA2T2	17	120835562	667.4894908	0.058957809	0.166139876	0.354868503	0.722688105	1
cbfa2t3	protein CBFA2T3 isoform X1	2	120833124	1639.928514	-0.047933676	0.158895874	-0.301667219	0.76290576	1
cbl	E3 ubiquitin-protein ligase CBL	1	120815782	901.1675378	0.109893841	0.139524748	0.787629738	0.430913315	1
cblb	E3 ubiquitin-protein ligase CBL-B-B isoform X1	7	120821431	592.5139661	0.072947379	0.142981039	0.510189179	0.609918932	1
cblc	E3 ubiquitin-protein ligase CBL-C isoform X1	20	120810617	176.3804617	-0.305168622	0.269129345	-1.133910622	0.256832041	1
cbln1	cerebellin-1 isoform X1	19	120809564	99.4586208	-0.411735512	0.380512681	-1.082054641	0.279228249	1
cbln12	cerebellin 12	3	120816417	90.88533201	1.666815764	1.002409094	1.662809899	0.096350495	0.808483984
cbln18	cerebellin 18	1	120817643	165.4486366	0.676120057	0.496077562	1.362932147	0.172903896	0.967273201
cbln2b	cerebellin-2b	21	120811892	352.0211855	-0.260974562	0.30918244	-0.844079508	0.398624978	1
cbln4	cerebellin-4	12	120829545	82.03045435	-0.00478533	0.430190974	-0.011123733	0.991124728	1
cbr1	carbonyl reductase [NADPH] 1	6	120821041	2242.646844	0.105244735	0.190030607	0.553830443	0.579694892	1
cbr4	carbonyl reductase family member 4	8	120823875	131.8592199	-0.374220723	0.316824942	-1.181159289	0.237539451	1
cbwd	COBW domain containing	13	120830877	521.31308	-0.027858254	0.119824771	-0.232491613	0.816156201	1
cbx1a	chromobox protein homolog 1a	11	120827750	5205.866828	0.048057466	0.126062483	0.381219412	0.703040446	1
cbx1b	chromobox protein homolog 1b isoform X1	5	120819468	181.6659246	0.09182913	0.212739431	0.431650727	0.665995284	1
cbx2	LOW QUALITY PROTEIN: chromobox protein homolog 2	11	120828336	178.2110823	0.045723317	0.272407056	0.167849238	0.866701886	1
cbx3a	chromobox protein homolog 3a isoform X1	10	120826321	3202.756423	0.063812521	0.107987794	0.590923463	0.554571704	1
cbx3b	LOW QUALITY PROTEIN: chromobox protein homolog 3b	20	120810770	632.7407754	-0.104192334	0.123606555	-0.842935342	0.399264606	1
cbx4	E3 SUMO-protein ligase CBX4 isoform X1	11	120827915	745.0435724	0.115119987	0.139740521	0.823812494	0.410046108	1
cbx5	chromobox protein homolog 5	12	120828978	488.6084786	0.181496343	0.17973436	1.009803259	0.312589559	1
cbx6b	neuronal pentraxin receptor	11	120828205	285.3014292	-0.07710399	0.345546114	-0.223136615	0.823429182	1
cbx7a	chromobox homolog 7a isoform X1	11	120827418	91.17155748	0.30833892	0.418571831	0.736645176	0.461338155	1
cbx7b	chromobox protein homolog 7 isoform X1	5	120819406	27.58792917	-0.33661755	0.381408754	-0.882563775	0.377472008	1
cbx8a	chromobox protein homolog 8a isoform X1	11	120828316	117.1013457	0.164594434	0.24015234	0.685375099	0.493107253	1
cbx8b	chromobox protein homolog 8b	9	120825272	186.1363107	-0.124592937	0.209406152	-0.59498222	0.551855356	1
cby1	protein chibby homolog 1 isoform X1	5	120819875	390.4488997	0.079839039	0.207841368	0.384134496	0.700878765	1
cc2d1a	coiled-coil and C2 domain-containing protein 1A	9	120824753	1047.487931	0.085706142	0.146713698	0.584172735	0.559104103	1
cc2d1b	coiled-coil and C2 domain-containing protein 1B isoform X1	3	120816038	803.2322731	-0.03297926	0.10737256	-0.307147934	0.758730774	1
cc2d2a	LOW QUALITY PROTEIN: coiled-coil and C2 domain-containing protein 2A	8	120824318	275.3429475	0.06201744	0.196756405	0.315199093	0.752610494	1
ccar1	cell division cycle and apoptosis regulator protein 1 isoform X1	6	120820910	2387.123512	0.027723533	0.10080536	0.275020423	0.783300548	1
ccbe1	collagen and calcium-binding EGF domain-containing protein 1 isoform X1	14	120832142	34.37175912	-0.095371858	0.325089863	-0.293370753	0.769238778	1
ccdc102a	coiled-coil domain-containing protein 102A	2	120832446	837.2958534	-0.028970603	0.107333723	-0.269911472	0.787228361	1
ccdc103	coiled-coil domain-containing protein 103	11	120828071	63.1379502	-0.298130675	0.235792419	-1.264377695	0.206094495	1
ccdc106a	coiled-coil domain-containing protein 106a	20	120811192	654.9143149	0.166811261	0.14185249	1.175948773	0.239615347	1
ccdc106b	coiled-coil domain-containing protein 106b isoform X1	10	120826995	16.57248614	0.988345875	1.325409072	0.745691195	0.455853979	1
ccdc107	coiled-coil domain-containing protein 107 isoform X1	4	120817113	448.5147918	-0.106543127	0.128132153	-0.831509688	0.405685758	1
ccdc115	coiled-coil domain-containing protein 115	12	120829056	253.0715105	0.287354553	0.222436675	1.291848809	0.196409508	1
ccdc117	coiled-coil domain-containing protein 117	13	120831222	321.586381	0.185004889	0.125246045	1.47713158	0.13964037	0.916224065
ccdc12	coiled-coil domain-containing protein 12	20	120810573	573.6878403	-0.013448858	0.117002247	-0.114945296	0.908488482	1
ccdc120b	coiled-coil domain-containing protein 120	17	120835472	380.3884729	0.116407645	0.151539773	0.768165632	0.442388789	1
ccdc124	coiled-coil domain-containing protein 124	8	120823492	1066.344715	0.104217005	0.135517468	0.76903005	0.441875472	1
ccdc125	coiled-coil domain-containing protein 125	13	120830443	38.2516507	-0.234174198	0.413049311	-0.566940052	0.570754911	1
ccdc126	LOW QUALITY PROTEIN: coiled-coil domain-containing protein 126	10	120826244	365.0067125	0.264677113	0.216840355	1.220608191	0.222234404	1
ccdc13	coiled-coil domain-containing protein 13 isoform X1	3	120816013	22.11448745	0.000668185	0.475763395	0.001404449	0.998879412	1
ccdc130	coiled-coil domain-containing protein 130 homolog	9	120824617	321.0087983	-0.130230955	0.116527785	-1.11759573	0.263739693	1
ccdc135	dynein regulatory complex subunit 7 isoform X1	12	120828956	79.70040403	0.0259472	0.26148686	0.099229458	0.920956086	1
ccdc137	coiled-coil domain-containing protein 137	11	120828281	772.4163438	0.266111549	0.163124289	1.63134228	0.102818117	0.828927403
ccdc14	coiled-coil domain-containing protein 14	1	120822761	221.7875982	0.031694417	0.196602582	0.161210581	0.871927547	1
ccdc142	uncharacterized protein ccdc142 isoform X1	4	120818124	440.5224875	-0.094524333	0.185982431	-0.508243347	0.611282695	1
ccdc146	coiled-coil domain-containing protein 146 isoform X1	4	120817427	37.55615913	0.002138966	0.375501686	0.00569629	0.995455043	1
ccdc149a	coiled-coil domain-containing protein 149-A isoform X1	7	120822768	68.28047102	0.405284103	0.366233327	1.106628132	0.268454739	1
ccdc15	coiled-coil domain-containing protein 15	7	120823156	194.0554318	0.0953484	0.17692744	0.538912447	0.589947268	1
ccdc167	coiled-coil domain-containing protein 167	18	120807909	263.0563592	0.500953792	0.287000771	1.745478909	0.080901541	0.750494162
ccdc169	coiled-coil domain containing 169	7	120822913	22.18250212	0.206683488	0.390333889	0.529504339	0.596455635	1
ccdc172	coiled-coil domain-containing protein 172	6	120820749	7.512017122	-0.451386646	1.220116897	-0.369953606	0.711417059	1
ccdc173	coiled-coil domain-containing protein 173	16	120833833	91.52247062	-0.546092202	0.265752794	-2.054887908	0.039889833	0.51736795
ccdc174	coiled-coil domain-containing protein 174	17	120835617	429.9151746	0.236180395	0.147274214	1.603677853	0.10878508	0.847848934
ccdc177	coiled-coil domain-containing protein 177	15	120833310	214.163544	0.184209722	0.257341926	0.715816989	0.474104361	1
ccdc18	coiled-coil domain-containing protein 18 isoform X1	3	120816218	435.3828153	0.256654331	0.124353881	2.063902868	0.039026927	0.510701797
ccdc181	coiled-coil domain-containing protein 181 isoform X1	8	120823955	41.93968186	-0.124480404	0.303929864	-0.409569506	0.68212177	1
ccdc186	coiled-coil domain-containing protein 186 isoform X1	5	120819354	480.5558996	0.118447287	0.149214903	0.793803334	0.427309931	1
ccdc187	coiled-coil domain-containing protein 187 isoform X1	12	120829532	476.5008506	0.042733663	0.108356301	0.394380973	0.693299789	1
ccdc189	coiled-coil domain-containing protein 189 isoform X1	5	120819047	27.82931068	-0.101791414	0.452829117	-0.224789905	0.822142719	1
ccdc191	coiled-coil domain-containing protein 191	21	120811763	87.02226798	-0.071982548	0.228419634	-0.315132928	0.752660728	1
ccdc22	coiled-coil domain-containing protein 22 isoform X1	12	120829206	1319.951298	0.01427797	0.098572113	0.144847962	0.884830913	1
ccdc24	coiled-coil domain-containing protein 24 isoform X1	3	120816056	18.15247057	-0.453368201	0.409173432	-1.108009871	0.267857553	1
ccdc25	coiled-coil domain-containing protein 25	18	120808098	662.5272456	0.267403248	0.213809488	1.250661283	0.211058082	1
ccdc28a	coiled-coil domain-containing protein 28A	1	120807616	342.838941	0.287748485	0.195146456	1.474525805	0.140340075	0.916791374
ccdc28b	coiled-coil domain-containing protein 28B isoform X1	15	120832584	415.0377276	0.043609665	0.143595718	0.303697529	0.761358341	1
ccdc30	coiled-coil domain-containing protein 30 isoform X1	12	120828691	305.001941	-0.092801829	0.135701909	-0.683865322	0.494060214	1
ccdc32	coiled-coil domain-containing protein 32	15	120832790	741.4819088	0.008621175	0.116055363	0.074285024	0.940783593	1
ccdc39	LOW QUALITY PROTEIN: coiled-coil domain-containing protein 39	3	120815572	311.9945757	0.131694583	0.195502686	0.673620323	0.500552729	1
ccdc3a	coiled-coil domain-containing protein 3a	4	120817605	199.0687799	0.147104314	0.315787625	0.465833054	0.641335003	1
ccdc3b	coiled-coil domain-containing protein 3	17	120835731	155.4435984	-0.066730361	0.187096703	-0.356662412	0.721344548	1
ccdc40	coiled-coil domain-containing protein 40 isoform X1	9	120824939	53.50174379	-0.271408936	0.278076344	-0.976023103	0.329053016	1
ccdc43	coiled-coil domain-containing protein 43	11	120828089	763.7133649	0.300120727	0.195067564	1.538547574	0.123914786	0.878174
ccdc47	coiled-coil domain-containing protein 47	11	120828270	1693.138992	0.213214175	0.152102992	1.401775021	0.16098244	0.955039858
ccdc50a	coiled-coil domain-containing protein 50 isoform X1	8	120823948	643.8148585	-0.02350421	0.14622828	-0.160736419	0.872301004	1
ccdc51	mitochondrial potassium channel	17	120835422	292.5257632	0.181669383	0.237415127	0.765197169	0.444154145	1
ccdc57	coiled-coil domain-containing protein 57	5	120819752	67.89909536	-0.038400594	0.296673024	-0.12943743	0.897011532	1
ccdc59	thyroid transcription factor 1-associated protein 26 homolog	4	120817214	523.7256564	0.356046233	0.230534716	1.544436514	0.12248262	0.874494659
ccdc61	centrosomal protein CCDC61 isoform X1	7	120823000	309.1053777	0.047417715	0.129372014	0.366522195	0.713975454	1
ccdc62	coiled-coil domain-containing protein 62 isoform X1	14	120831722	171.8144325	-0.083373189	0.204150631	-0.408390555	0.682986966	1
ccdc65	dynein regulatory complex subunit 2 isoform X1	NA	120815155	16.10757471	0.222849196	0.466870939	0.477325053	0.633130674	1
ccdc66	coiled-coil domain-containing protein 66 isoform X1	17	120835112	218.0181447	0.286430423	0.158374013	1.808569586	0.070517897	0.698178783
ccdc69	coiled-coil domain-containing protein 69	4	120818004	642.6734771	-0.002274179	0.193529828	-0.011751053	0.990624232	1
ccdc71	uncharacterized protein ccdc71	17	120835630	902.8269338	0.013175347	0.101141914	0.130265948	0.89635602	1
ccdc77	coiled-coil domain-containing protein 77	19	120808799	370.6753856	-0.954586906	0.144440342	-6.608866293	3.87E-11	2.29E-09
ccdc80	coiled-coil domain-containing protein 80 isoform X1	16	120833656	573.8505737	-0.186477488	0.150670367	-1.237652044	0.215845108	1
ccdc80l2	coiled-coil domain-containing protein 80	14	120832227	495.8435595	-0.265763068	0.447986138	-0.593239491	0.553020887	1
ccdc82	coiled-coil domain-containing protein 82	14	120832030	512.9209648	-0.05310504	0.117199016	-0.453118484	0.650463426	1
ccdc85al	coiled-coil domain containing 85A, like	9	120825638	167.6337724	-0.252958899	0.24738025	-1.02255091	0.30652023	1
ccdc85b	coiled-coil domain-containing protein 85B	4	120817645	273.5152778	0.00145393	0.166199945	0.008748077	0.993020133	1
ccdc85cb	LOW QUALITY PROTEIN: coiled-coil domain-containing protein 85C-B	18	120808149	945.4818621	0.005956018	0.164398408	0.036229171	0.971099626	1
ccdc86	coiled-coil domain-containing protein 86	9	120825844	660.4235837	0.126126335	0.223510655	0.564296745	0.572552196	1
ccdc88aa	girdin isoform X1	9	120825087	930.3034302	0.034955776	0.309973917	0.112770056	0.910212859	1
ccdc88b	coiled-coil domain containing 88A	4	120817715	57.59004853	0.189512675	0.305603416	0.620126166	0.535174726	1
ccdc88c	protein Daple isoform X1	15	120832733	1889.809421	0.015209005	0.153490276	0.099087743	0.921068604	1
ccdc9	coiled-coil domain-containing protein 9 isoform X1	1	120821015	1028.758656	-0.083105989	0.122741398	-0.677081976	0.498353944	1
ccdc90b	LOW QUALITY PROTEIN: coiled-coil domain-containing protein 90B, mitochondrial	7	120821484	323.8054436	0.098709486	0.144289495	0.684107221	0.493907462	1
ccdc92	coiled-coil domain-containing protein 92 isoform X1	13	120830553	208.0867664	0.068954186	0.193706578	0.355972349	0.721861273	1
ccdc93	coiled-coil domain-containing protein 93 isoform X1	16	120833907	1224.425496	0.108098073	0.145478741	0.743050651	0.457451015	1
ccdc96	coiled-coil domain-containing protein 96	7	120821506	92.70909526	-0.147626453	0.280545604	-0.526211962	0.598740944	1
ccdc97	coiled-coil domain-containing protein 97	11	120828223	503.7121173	0.121745643	0.124566763	0.977352545	0.328394648	1
cchcr1	coiled-coil alpha-helical rod protein 1	7	120821658	251.5871449	-0.082530734	0.150150064	-0.549655003	0.582556025	1
cckar	cholecystokinin receptor type A	7	120822950	28.84736027	-0.293687273	0.70410342	-0.417108147	0.676599306	1
ccl20a.3	C-C motif chemokine 20a.3	3	120816436	29.30424876	-0.927188908	1.600763083	-0.579216823	0.562442881	1
ccl20b	C-C motif chemokine 20b	21	120811441	8.559058357	-0.695526727	0.641208026	-1.084713072	0.278048757	1
ccl25b	C-C motif chemokine 25b	8	120824072	783.02746	0.226476512	0.275183331	0.82300229	0.410506691	1
ccl27a	C-C motif chemokine 27a	13	120830673	328.9805678	2.630905039	1.329023997	1.979576776	0.047751105	0.57374282
ccl44	chemokine (C-C motif) ligand 44	8	120824024	247.2431929	-0.157277878	0.242599344	-0.64830298	0.516789007	1
ccm2	cerebral cavernous malformations protein 2 homolog isoform X1	18	120808039	437.3737466	0.128959534	0.12630803	1.020992363	0.307258057	1
ccm2l	cerebral cavernous malformations 2 protein-like	12	120829456	83.01818337	0.077383108	0.238897283	0.323917908	0.746000186	1
ccn1	CCN family member 1	8	120823582	706.3964513	-0.10120793	0.206691707	-0.489656461	0.624377016	1
ccn1l2	cellular communication network factor 1, like 2	13	120831339	61.3719684	0.09029394	0.305419812	0.29563878	0.767505955	1
ccn2a	CCN family member 2a	18	120808506	578.5952749	-0.173784064	0.273299221	-0.635874712	0.524858086	1
ccn4a	cellular communication network factor 4a	10	120826276	227.8720106	-0.291213601	0.189928199	-1.533282589	0.125206243	0.883088875
ccn5	WNT1-inducible-signaling pathway protein 2	12	120828945	35.97570427	0.292419267	0.472466467	0.618920679	0.535968615	1
ccn6	cellular communication network factor 6 isoform X1	18	120808214	145.5704724	-0.144338522	0.366758367	-0.393552092	0.693911758	1
ccna1	cyclin-A1	7	120821295	5.386494296	0.944167031	0.898177574	1.051203078	0.29316533	1
ccna2	cyclin-A2	4	120817612	1626.558688	0.118848788	0.161963024	0.733801984	0.463069431	1
ccnb1	G2/mitotic-specific cyclin-B1 isoform X1	14	120832028	1738.820525	0.197603114	0.166948557	1.183616785	0.236564793	1
ccnb2	G2/mitotic-specific cyclin-B2 isoform X1	2	120809226	295.896897	-0.133666753	0.188894522	-0.707626412	0.479177287	1
ccnb3	G2/mitotic-specific cyclin-B3	7	120822425	422.2224187	0.260335316	0.206309487	1.261867887	0.206996329	1
ccnc	cyclin-C	18	120808157	784.459777	0.164524789	0.128025686	1.285092038	0.198760124	1
ccnd1	G1/S-specific cyclin-D1	2	120812234	896.0672519	0.085972464	0.124939809	0.688111059	0.491382847	1
ccnd2a	G1/S-specific cyclin-D2a isoform X1	19	120808903	1190.405171	-1.128544631	0.13618957	-8.286571658	1.17E-16	1.20E-14
ccnd3	G1/S-specific cyclin-D3	17	120835040	13.71106332	-0.015399172	0.53897183	-0.028571386	0.977206433	1
ccndbp1	cyclin-D1-binding protein 1 homolog	17	120834777	406.5498133	0.001202487	0.130579061	0.009208882	0.992652479	1
ccndx	cyclin Dx	11	120827676	34.79111147	-0.121612029	0.406039179	-0.299508114	0.764552382	1
ccne1	G1/S-specific cyclin-E1	2	120832265	245.421033	0.197457003	0.211517966	0.933523552	0.350549716	1
ccne2	G1/S-specific cyclin-E2 isoform X1	20	120810502	320.6293217	0.158674101	0.177455758	0.894161467	0.371235506	1
ccnf	cyclin-F isoform X1	11	120828324	915.9223484	-0.01324771	0.13610105	-0.097337307	0.92245853	1
ccng1	cyclin-G1	4	120816990	32985.37648	-0.147072766	0.115250284	-1.276116301	0.20191441	1
ccng2	cyclin-G2	14	120831628	227.2441015	0.242387888	0.197642559	1.226395209	0.220049988	1
ccnh	cyclin-H	13	120830759	271.8734501	0.286759695	0.190217451	1.507536205	0.131673271	0.896915607
ccni	cyclin-I isoform X1	14	120831627	2417.931162	-0.184570928	0.1275538	-1.447004542	0.147895651	0.930955076
ccnj	cyclin-J	6	120820395	219.3524902	0.287978264	0.200200819	1.438446979	0.150307271	0.935735691
ccnjl	LOW QUALITY PROTEIN: cyclin-J-like protein	4	120817634	1149.712949	0.011867072	0.125051498	0.094897483	0.924396256	1
ccnk	LOW QUALITY PROTEIN: cyclin-K	18	120808147	808.4026547	0.171813588	0.113527454	1.513410029	0.130175539	0.893454242
ccnl1a	cyclin-L1a	1	120823107	2573.474471	0.027025556	0.113243609	0.23864972	0.811377208	1
ccnq	cyclin-Q	12	120829236	884.0002496	-0.028438463	0.106354999	-0.267391875	0.789167454	1
ccnt1	cyclin-T1 isoform X1	12	120829929	734.8834865	0.05770285	0.096151175	0.600126308	0.548422061	1
ccnt2a	cyclin-T2a isoform X1	16	120833719	1932.712216	0.055392434	0.113413911	0.488409521	0.6252598	1
ccny	cyclin-Y isoform X1	21	120811433	510.6756062	-0.001558324	0.109195159	-0.014271001	0.988613776	1
ccnyl1	cyclin-Y-like protein 1 isoform X1	16	120833723	898.2326415	0.114572679	0.089586708	1.278902665	0.200931334	1
ccpg1	cell cycle progression protein 1	2	120834042	559.2967151	-0.148599677	0.199130518	-0.746242606	0.455520875	1
ccr10	C-C chemokine receptor type 10	5	120818941	6.007732655	0.459584399	0.829762949	0.553874332	0.579664853	1
ccr12a	chemokine (C-C motif) receptor 12a	3	120816149	129.124901	-0.174457231	0.354662331	-0.491896702	0.62279237	1
ccr6a	C-C chemokine receptor type 6a	NA	120814786	24.74575793	0.346958782	0.416495771	0.833042748	0.404820621	1
ccr6b	C-C chemokine receptor type 6	15	120832447	5.134811024	1.273907859	0.869517208	1.465074926	0.142900477	0.919184748
ccr7	C-C chemokine receptor type 7	9	120825697	7.475852632	-0.0450952	1.740160405	-0.025914393	0.97932562	1
ccr9a	C-C chemokine receptor type 9a isoform X1	3	120816093	37.66569295	0.04575445	0.351575816	0.130141063	0.896454823	1
ccsapa	centriole, cilia and spindle-associated protein isoform X1	9	120824636	45.19886113	0.048142748	0.369895314	0.130152359	0.896445886	1
ccsapb	centriole, cilia and spindle-associated protein	2	120811795	276.6951857	0.096780848	0.15787788	0.613010816	0.539869188	1
ccser1	serine-rich coiled-coil domain-containing protein 1	13	120830403	222.2848865	-0.040000065	0.203134125	-0.196914553	0.843894405	1
ccser2a	serine-rich coiled-coil domain-containing protein 2 isoform X1	6	120820709	583.2914201	0.002982256	0.152776775	0.019520351	0.984426003	1
cct2	T-complex protein 1 subunit beta	NA	120815260	9685.109732	-0.059547809	0.136418258	-0.436509082	0.662467411	1
cct3	T-complex protein 1 subunit gamma	10	120826758	11230.46942	-0.031446834	0.091093638	-0.345214381	0.729933208	1
cct4	T-complex protein 1 subunit delta	9	120825834	10780.07402	-0.012705325	0.129671724	-0.097980693	0.921947625	1
cct5	T-complex protein 1 subunit epsilon	21	120811571	16272.78158	-0.08376668	0.145143944	-0.577128319	0.563852776	1
cct6a	T-complex protein 1 subunit zeta	7	120821777	11684.11084	-0.025370839	0.082661199	-0.306925612	0.758899994	1
cct7	T-complex protein 1 subunit eta	7	120821958	13982.11782	0.001697813	0.075648037	0.022443579	0.982094118	1
cct8	T-complex protein 1 subunit theta isoform X1	7	120821370	9870.493247	0.024294383	0.075044521	0.323732939	0.746140231	1
ccz1	vacuolar fusion protein CCZ1 homolog	5	120818914	739.1010932	0.191342779	0.132312748	1.446140165	0.148137892	0.931023633
cd109	CD109 antigen isoform X1	15	120833436	158.3962827	-0.015224298	0.319624493	-0.047631824	0.962009669	1
cd151	CD151 antigen isoform X1	19	120808823	80.10694191	-0.845501401	0.482576481	-1.75205679	0.079764043	0.745222352
cd164	sialomucin core protein 24 isoform X1	18	120808469	1983.675459	0.128191054	0.116458401	1.100745441	0.271007463	1
cd164l2	CD164 sialomucin-like 2 protein	10	120826083	78.01780216	-1.175678493	0.47644519	-2.467604916	0.013602035	0.246926127
cd226	CD226 antigen isoform X1	21	120811312	78.02944718	0.457621381	0.561951797	0.814342766	0.415448617	1
cd247	T-cell surface glycoprotein CD3 zeta chain	1	120817557	25.69017852	-0.910207839	0.887841806	-1.025191462	0.305272856	1
cd247l	CD247 antigen like isoform X1	16	120833760	18.22210829	1.863752614	0.758444007	2.457337125	0.013997127	0.252767369
cd248a	CD248 molecule, endosialin a	7	120822657	531.4377335	0.134627321	0.214840848	0.626637449	0.530896914	1
cd27	tumor necrosis factor receptor superfamily member 6	20	120810871	2.19622303	0	1.994107452	0	1	1
cd276	CD276 antigen	2	120831969	566.2727996	-0.036298949	0.141460139	-0.256601956	0.797486065	1
cd28	cytotoxic T-lymphocyte protein 4	16	120833513	1.829392712	-1.048756203	1.73478916	-0.604543899	0.545482092	1
cd2bp2	CD2 antigen cytoplasmic tail-binding protein 2 isoform X1	11	120827543	1022.862301	0.124823459	0.16248998	0.768191729	0.442373287	1
cd302	CD302 antigen isoform X1	16	120834036	1184.201087	-0.074053337	0.179142616	-0.41337644	0.679330833	1
cd36	platelet glycoprotein 4	4	120817348	203.2611816	-0.434988009	0.392240214	-1.108983713	0.267437208	1
cd4-1	CD4-1 molecule isoform X1	20	120810838	13.84724111	0.390880827	0.716403653	0.545615346	0.585330373	1
cd40	CD40	12	100462700	169.5269181	0.229884709	0.204484919	1.124213509	0.26092246	1
cd40lg	CD40 ligand	4	120816898	0.933273714	0.916699013	2.294188268	0.399574449	0.689469979	1
cd63	CD63 antigen	12	120829070	1301.684088	0.288500022	0.196769514	1.466182522	0.142598569	0.919184748
cd74a	CD74 molecule, major histocompatibility complex, class II invariant chain a	4	120817358	226.829073	0.2797764	0.40352128	0.693337412	0.48809783	1
cd79a	B-cell antigen receptor complex-associated protein alpha chain	20	120811073	10.48064415	-2.776694034	1.80017845	-1.542454879	0.122963094	0.87502646
cd79b	B-cell antigen receptor complex-associated protein beta chain	5	120819561	6.040544961	-1.401431583	1.06538201	-1.315426364	0.18836665	0.989909584
cd82b	CD82 molecule b	19	120809099	1177.672867	-0.907395453	0.121713582	-7.455170074	8.98E-14	7.25E-12
cd8a	T-cell surface glycoprotein CD8 alpha chain	17	120834704	3.645662252	0	2.033167567	0	1	1
cd8b	uncharacterized protein cd8b isoform X1	17	120835573	6.287511567	-0.287311802	1.011005666	-0.284184166	0.776269249	1
cd99	CD99 molecule isoform X1	1	120818318	980.9494578	0.111741806	0.162950349	0.685741435	0.492876173	1
cd99l2	CD99 antigen-like protein 2 isoform X1	7	120823032	2340.561626	-0.120649972	0.175356611	-0.688026371	0.491436175	1
cd9a	CD9 molecule a isoform X1	19	120809010	1072.200748	-1.360348388	0.185692127	-7.325826965	2.37E-13	1.85E-11
cd9b	CD9 molecule b isoform X1	4	120818412	1223.040417	-0.089513257	0.19444123	-0.460361503	0.645256763	1
cdadc1	cytidine and dCMP deaminase domain-containing protein 1 isoform X1	1	120822562	301.4091609	-0.239907728	0.151620409	-1.582291795	0.113582973	0.862360417
cdan1	codanin-1 isoform X1	15	120832947	400.816814	0.08607961	0.163007717	0.528070768	0.597450219	1
cdc123	cell division cycle protein 123 homolog	4	120817692	811.6894075	0.17150441	0.113500312	1.51104791	0.130776245	0.895308641
cdc14ab	LOW QUALITY PROTEIN: dual specificity protein phosphatase CDC14AB	8	120823410	762.8438729	0.141828664	0.120051278	1.181400696	0.237443581	1
cdc14b	dual specificity protein phosphatase CDC14B isoform X1	13	120830637	1475.001648	0.000667539	0.078509857	0.008502612	0.993215979	1
cdc16	cell division cycle protein 16 homolog	16	120833731	665.2306503	0.209455334	0.110679102	1.892456038	0.058430246	0.637962692
cdc20	cell division cycle protein 20 homolog	3	120815747	1260.07739	0.080864447	0.163450833	0.494732544	0.620788926	1
cdc23	cell division cycle protein 23 homolog	7	120822959	442.5520174	0.247068469	0.143831251	1.717766254	0.085839259	0.769648877
cdc25b	M-phase inducer phosphatase 2	15	120833103	2127.519083	-0.015622043	0.148292893	-0.105345862	0.916101373	1
cdc26	anaphase-promoting complex subunit CDC26	14	120831784	126.5951863	0.072608151	0.286578552	0.253362124	0.799988394	1
cdc27	cell division cycle protein 27 homolog isoform X1	11	120828041	1629.079955	0.082886819	0.096721695	0.856962019	0.391465876	1
cdc34a	cell division cycle 34 homolog (S. cerevisiae) a	8	120823648	551.0552854	0.051077744	0.208665721	0.244782632	0.806624743	1
cdc37	hsp90 co-chaperone Cdc37	11	120828374	2315.487217	0.169790528	0.126565505	1.341522936	0.179750728	0.973536313
cdc37l1	hsp90 co-chaperone Cdc37-like 1	14	120832276	217.816171	0.084769095	0.204718474	0.414076429	0.678818135	1
cdc40	pre-mRNA-processing factor 17	18	120807911	1595.258991	0.015743886	0.104737277	0.150317887	0.880513822	1
cdc42bpab	serine/threonine-protein kinase MRCK alpha isoform X1	18	120808345	2765.448656	-0.144349222	0.129582266	-1.113958151	0.26529714	1
cdc42ep1a	cdc42 effector protein 1	5	120819870	950.6609734	0.092973082	0.141053601	0.659132991	0.509810372	1
cdc42ep3	cdc42 effector protein 3	6	120820396	617.424547	-0.104163581	0.148973286	-0.699209796	0.48442093	1
cdc42ep4a	cdc42 effector protein 4a	11	120828029	649.4884009	0.09873348	0.145367939	0.679197083	0.497012995	1
cdc42ep4b	cdc42 effector protein 4	5	120819201	875.7265795	-0.042360299	0.111380471	-0.380320707	0.703707366	1
cdc42ep5	cdc42 effector protein 5	20	120811057	372.3581165	-0.066624052	0.154086297	-0.432381422	0.665464218	1
cdc42l	cell division cycle 42, like	20	120810875	2030.716696	0.132906905	0.149889822	0.886697336	0.375241873	1
cdc42se1	CDC42 small effector protein 1	10	120826459	379.6473622	-0.173955526	0.1203068	-1.445932615	0.148196103	0.931023633
cdc42se2	CDC42 small effector protein 2	2	120833301	677.0108788	-0.059142021	0.157080146	-0.37650857	0.706538845	1
cdc45	cell division control protein 45 homolog	13	120831189	411.9620536	0.209824936	0.185277135	1.13249234	0.257427503	1
cdc5l	cell division cycle 5-like protein	6	120820532	2239.751135	0.024456182	0.101623279	0.240655311	0.809822278	1
cdc6	cell division control protein 6 homolog	9	120824605	97.17092561	-0.016389205	0.469852686	-0.034881583	0.972174166	1
cdc7	cell division cycle 7-related protein kinase isoform X1	3	120816225	347.1262888	0.096382098	0.12612788	0.764161725	0.444770872	1
cdc73	parafibromin	3	120816536	953.5989746	0.071232725	0.125174891	0.569065603	0.56931162	1
cdca2	cell division cycle-associated protein 2 isoform X1	13	120831032	1198.58528	0.153377313	0.146901193	1.044084867	0.296446127	1
cdca3	cell division cycle-associated protein 3	20	120810846	1487.988297	-0.121258203	0.148870006	-0.814524072	0.415344788	1
cdca4	cell division cycle-associated protein 4 isoform X1	15	120832725	1551.627122	-0.062144226	0.089616524	-0.693446071	0.488029658	1
cdca5	sororin	10	120826484	480.1812443	-0.019985143	0.173028609	-0.115501955	0.908047271	1
cdca7a	cell division cycle-associated protein 7a	16	120834398	1189.694646	0.229663339	0.22666749	1.013216932	0.310956555	1
cdca7b	cell division cycle-associated 7-like protein	10	120826419	696.0103954	0.163408533	0.161093999	1.014367604	0.310407377	1
cdca8	borealin	10	120826155	992.2326805	0.044082672	0.166492288	0.264773054	0.791184296	1
cdca9	borealin-2	7	120822716	43.90149688	-0.531074036	0.561470253	-0.945863174	0.344218379	1
cdcp1b	CUB domain-containing protein 1	10	120826628	521.5052542	-0.066799113	0.109546163	-0.609780493	0.542007225	1
cdcp2	CUB domain-containing protein 2	3	120816340	3.58770587	-0.045095195	1.803528525	-0.025003871	0.980051876	1
cdh10a	cadherin-10a	21	120811840	347.1926867	-0.154611858	0.195703436	-0.790031393	0.429509435	1
cdh11	cadherin-11	6	120820682	1969.707572	-0.237806231	0.127792089	-1.86088382	0.062760585	0.655987143
cdh13	cadherin-13	19	120809452	245.9395281	-1.346219235	0.299081529	-4.501178128	6.76E-06	0.000215639
cdh15	cadherin-15	2	120810842	1151.284367	-0.19384473	0.184338539	-1.051569203	0.292997243	1
cdh16	cadherin-17	2	120835671	71.1612708	0.45036689	0.357007909	1.261503958	0.207127335	1
cdh17	cadherin-17	20	120810996	2514.516159	-0.049436353	0.212410533	-0.232739648	0.81596358	1
cdh23	cadherin-23 isoform X1	6	120821003	163.9339904	0.511356298	0.219769505	2.326784586	0.019976733	0.331526739
cdh26.1	cadherin-like protein 26 isoform X1	12	120828857	1053.586354	-0.149207966	0.229500991	-0.650140835	0.515601254	1
cdh5	cadherin-5	6	120820683	873.5546809	-0.039438728	0.157192419	-0.25089459	0.801895607	1
cdh7a	cadherin-7a	21	120811895	75.14432057	-0.442171203	0.324221276	-1.363794533	0.172632242	0.967273201
cdh8	cadherin-8 isoform X1	2	120808270	391.3954307	-0.357059808	0.282374513	-1.264490214	0.206054131	1
cdhr1a	cadherin-related family member 1 isoform X1	6	120821062	409.0149244	-0.076904444	0.688516894	-0.111695798	0.911064612	1
cdhr2	cadherin-related family member 2	4	120817507	832.5613549	-0.384382485	0.34233779	-1.122816399	0.261515479	1
cdhr5a	cadherin-related family member 5 isoform X1	2	120834407	87.34888572	0.424504269	0.357826829	1.186339971	0.235488068	1
cdhr5b	cadherin-related family member 5 isoform X1	19	120809246	227.2849883	-0.991782991	0.280510901	-3.535630841	0.000406803	0.010606892
cdin1	CDAN1-interacting nuclease 1 isoform X1	15	120833031	468.0669965	0.165208296	0.121023898	1.365088209	0.172225327	0.967273201
cdipt	CDP-diacylglycerol--inositol 3-phosphatidyltransferase	11	120827912	814.7998258	0.215376213	0.134759721	1.598223947	0.109993146	0.851277114
cdk1	cyclin-dependent kinase 1	6	120820752	2343.808156	0.046017187	0.142839437	0.322160237	0.747331306	1
cdk10	cyclin-dependent kinase 10 isoform X1	19	120809253	784.8333631	-0.077777013	0.152061244	-0.511484787	0.609011639	1
cdk11b	cyclin-dependent kinase 11B isoform X1	12	120829139	2639.40955	0.026615871	0.086142935	0.308973347	0.757341802	1
cdk12	LOW QUALITY PROTEIN: cyclin-dependent kinase 12	11	120828432	1757.337613	0.017344015	0.158036889	0.109746626	0.912610322	1
cdk13	cyclin-dependent kinase 13 isoform X1	21	120811332	1719.397145	0.060085385	0.12988317	0.46261101	0.643643215	1
cdk14	cyclin-dependent kinase 14 isoform X1	20	120810192	676.0585045	0.168355405	0.161021661	1.045545074	0.29577112	1
cdk15	cyclin-dependent kinase 15	1	120817490	108.6831854	-0.269938771	0.276185316	-0.977382778	0.328379686	1
cdk16	cyclin-dependent kinase 16 isoform X1	12	120829163	848.867687	-0.100970267	0.138339721	-0.729871845	0.465468524	1
cdk17	cyclin-dependent kinase 17	4	120816938	721.6506043	-0.096849351	0.131450182	-0.736776086	0.461258528	1
cdk18	cyclin-dependent kinase 18 isoform X1	17	120835498	411.9823544	-0.605485222	0.34688146	-1.745510475	0.080896051	0.750494162
cdk19	cyclin-dependent kinase 19 isoform X1	18	120808514	324.9289315	-0.229452399	0.248198374	-0.924471804	0.355240725	1
cdk2	cyclin-dependent kinase 2	17	120835335	963.3057491	0.292733727	0.174003498	1.68234392	0.092502169	0.799333778
cdk20	cyclin-dependent kinase 20 isoform X1	NA	120814997	221.5138121	0.08897273	0.1396398	0.637158823	0.524021396	1
cdk21	cyclin-dependent kinase 6	11	120827306	10.64413919	0.055224533	0.632597972	0.087297992	0.93043465	1
cdk2ap2	cyclin-dependent kinase 2-associated protein 2 isoform X1	9	120825110	508.3294325	0.241754334	0.164441469	1.470154307	0.141519967	0.917892841
cdk4	cyclin-dependent kinase 4	17	120835334	1232.104097	0.171990758	0.106284666	1.618208579	0.105617655	0.836630877
cdk5	cyclin-dependent-like kinase 5	3	120815976	982.2982731	-0.001256336	0.109030521	-0.011522793	0.990806345	1
cdk5r1b	cyclin-dependent kinase 5 activator 1b	5	120819173	968.7726297	-0.034079339	0.203566997	-0.167410922	0.867046732	1
cdk5rap1	CDK5 regulatory subunit-associated protein 1	17	120835493	197.7848086	0.15224836	0.166011856	0.917093295	0.359093754	1
cdk5rap2	CDK5 regulatory subunit-associated protein 2 isoform X1	14	120832316	1699.456835	-0.093322609	0.12072763	-0.773001248	0.439521642	1
cdk5rap3	CDK5 regulatory subunit-associated protein 3 isoform X1	5	120819462	871.1064001	0.100953472	0.096839256	1.042485	0.297186876	1
cdk6	cyclin-dependent kinase 6	10	120826379	1948.510311	-0.087648601	0.08531853	-1.027310257	0.304274394	1
cdk7	cyclin-dependent kinase 7	13	120831288	712.6880065	0.130702155	0.110240602	1.185608133	0.235777089	1
cdk8	cyclin-dependent kinase 8 isoform X1	21	120811930	1004.262079	0.260178849	0.136879184	1.900791936	0.057329271	0.631554583
cdk9	cyclin-dependent kinase 9	14	120831655	1373.829638	0.207829941	0.101524891	2.047083615	0.040649875	0.523786107
cdkal1	threonylcarbamoyladenosine tRNA methylthiotransferase	20	120810083	782.7653836	-0.092903634	0.139318448	-0.666843733	0.504871955	1
cdkl1	cyclin-dependent kinase-like 1	15	120832744	97.18924251	0.277964288	0.230202166	1.207479025	0.227247718	1
cdkl5	cyclin-dependent kinase-like 5 isoform X1	2	120830586	192.7467927	-0.530320745	0.400890661	-1.322856322	0.185883163	0.986599722
cdkn1a	cyclin-dependent kinase inhibitor 1 isoform X1	17	120834939	310.6343449	0.065551985	0.183546723	0.357140592	0.720986558	1
cdkn1bb	cyclin-dependent kinase inhibitor 1Bb	19	120809056	839.8029437	-1.032818152	0.087550286	-11.79685647	4.05E-32	9.78E-30
cdkn1ca	cyclin-dependent kinase inhibitor 1Ca	2	120833580	83.02863037	0.288004907	0.214672163	1.341603417	0.179724618	0.973536313
cdkn1cb	cyclin-dependent kinase inhibitor 1C	19	120809676	666.1190024	-1.036100794	0.103217385	-10.03804534	1.04E-23	1.76E-21
cdkn1d	cyclin-dependent kinase inhibitor 1D	4	120817084	929.6982305	-0.020235542	0.232575929	-0.087006173	0.930666605	1
cdkn2a/b	cyclin-dependent kinase 4 inhibitor B	9	120825585	88.91001259	0.145119325	0.314513519	0.461408863	0.644505294	1
cdkn2aipnl	CDKN2AIP N-terminal-like protein	7	120821565	767.386515	-0.093141358	0.111690723	-0.833922056	0.404324907	1
cdkn2c	cyclin-dependent kinase 4 inhibitor C	8	120824355	1.285146704	-2.092565452	1.846266905	-1.133403543	0.257044827	1
cdkn2d	cyclin-dependent kinase 4 inhibitor D	9	120825227	203.7611942	0.126039999	0.164459951	0.766387185	0.443445955	1
cdkn3	cyclin-dependent kinase inhibitor 3	15	120832745	124.2146712	-0.107926823	0.220284198	-0.489943554	0.624173842	1
cdnf	cerebral dopamine neurotrophic factor	4	120817572	59.47420315	-0.068233495	0.655907284	-0.104029177	0.917146195	1
cdo1	cysteine dioxygenase type 1	13	120830485	1316.105113	0.088482808	0.131065257	0.675104981	0.49960907	1
cdon	cell adhesion molecule-related/down-regulated by oncogenes	1	120825469	1869.392367	-0.182538592	0.116958163	-1.560716985	0.118590542	0.867546556
cdpf1	cysteine-rich DPF motif domain-containing protein 1	4	120818088	105.7283127	0.020747011	0.209826737	0.098876868	0.921236036	1
cdr2a	cerebellar degeneration-related protein 2 isoform X1	11	120827856	87.54843842	0.163307575	0.242174342	0.67433888	0.500095891	1
cds1	phosphatidate cytidylyltransferase 2	13	120830679	651.8195439	0.055994047	0.127208123	0.440176666	0.659809159	1
cds2	phosphatidate cytidylyltransferase 2	13	120830776	1749.025797	-0.038276458	0.140854813	-0.271744054	0.785818825	1
cdt1	DNA replication factor Cdt1	6	120820367	368.5872462	0.253526683	0.202848136	1.249834914	0.211359859	1
cdv3	protein CDV3 homolog isoform X1	21	120811791	3036.448113	0.326224241	0.184356156	1.769532672	0.076805023	0.732950702
cdx1a	homeobox protein CDX-1a isoform X1	4	120817835	35.82254216	-0.071007108	0.544440689	-0.130422119	0.896232468	1
cdx4	homeobox protein CDX-4	4	120816894	354.4002743	0.018613396	0.239401707	0.077749637	0.938027209	1
cdyl	chromodomain Y-like protein isoform X1	3	120816626	363.557703	-0.075774871	0.142055958	-0.53341565	0.593745886	1
cebp1	CCAAT/enhancer binding protein (C/EBP) 1	21	120811692	55.94734727	-0.469192885	0.387144275	-1.211932904	0.225538065	1
cebpa	LOW QUALITY PROTEIN: CCAAT/enhancer-binding protein alpha	2	120835463	465.1924347	0.10230502	0.148084812	0.690854239	0.489657146	1
cebpb	CCAAT/enhancer-binding protein beta	12	120828833	418.8183164	0.217603933	0.157942301	1.377743209	0.168282586	0.96360936
cebpd	LOW QUALITY PROTEIN: CCAAT/enhancer-binding protein delta	3	120815984	981.5068764	0.114506657	0.245851658	0.465755071	0.641390828	1
cebpg	CCAAT/enhancer-binding protein gamma	2	120835467	690.2774545	0.053952965	0.131742642	0.409533042	0.682148523	1
cebpz	CCAAT/enhancer-binding protein zeta	18	120808245	1701.495709	-0.019656554	0.150072763	-0.130980158	0.895791004	1
celf1	CUGBP Elav-like family member 1 isoform X1	2	120833585	430.9127928	-0.292598578	0.155330085	-1.883721218	0.059602695	0.643535689
celf3a	CUGBP Elav-like family member 3 isoform X1	10	120826279	837.5542779	-0.064027311	0.143300672	-0.446803982	0.655016596	1
celf3b	CUGBP Elav-like family member 3 isoform X1	20	120810544	1254.257374	-0.044205189	0.135574767	-0.326057643	0.744380743	1
celf4	CUGBP Elav-like family member 4 isoform X1	17	120835059	934.7420984	-0.160492947	0.227244709	-0.706256037	0.480028928	1
celf5a	CUGBP Elav-like family member 5a	8	120824002	227.1746943	-0.324940126	0.250858089	-1.295314523	0.195211751	0.999174319
celf6	CUGBP Elav-like family member 3-B isoform X1	2	120833747	222.1634405	-0.30598289	0.220634362	-1.386832435	0.165492864	0.960282403
celsr1a	cadherin EGF LAG seven-pass G-type receptor 1 isoform X1	4	120817727	1926.070344	-0.098534517	0.131593324	-0.748780514	0.453989506	1
celsr2	cadherin EGF LAG seven-pass G-type receptor 2 isoform X1	17	120835034	1549.165255	-0.061930561	0.138818151	-0.446127261	0.655505322	1
celsr3	LOW QUALITY PROTEIN: cadherin EGF LAG seven-pass G-type receptor 3	12	120828995	1321.043815	-0.13447637	0.195701751	-0.687149549	0.491988493	1
cemip2	cell surface hyaluronidase	13	120830639	619.1699508	-0.038306352	0.150950108	-0.253768299	0.799674566	1
cenatac	coiled-coil domain-containing protein 84	13	120830218	257.7245314	0.224768294	0.148211588	1.516536575	0.129383729	0.891533617
cenpe	centromere-associated protein E isoform X1	18	120807632	1900.329947	-0.119554301	0.138503052	-0.863188925	0.388033602	1
cenpf	centromere protein F isoform X1	2	120811844	3686.763906	-0.055538623	0.14838488	-0.374287618	0.708190343	1
cenph	centromere protein H isoform X1	13	120831292	419.5788429	0.008020349	0.140217014	0.05719954	0.954386245	1
cenpi	LOW QUALITY PROTEIN: centromere protein I	4	120817844	647.8525383	0.035918216	0.131600305	0.272934138	0.784903844	1
cenpj	centromere protein J isoform X1	16	120834177	363.0335749	-0.0667076	0.182405217	-0.365711033	0.714580712	1
cenpk	centromere protein K	9	120825816	365.4373167	0.299632478	0.221808632	1.35086031	0.176740184	0.969505946
cenpl	centromere protein L	1	120825154	160.4164997	0.333430917	0.201355304	1.655933122	0.097735363	0.813760388
cenpn	centromere protein N	2	120830806	317.9481009	-0.048672102	0.158674984	-0.306740867	0.759040621	1
cenpo	centromere protein O	15	120833084	251.0831184	0.054269338	0.194250749	0.279377757	0.779954939	1
cenpt	uncharacterized protein cenpt isoform X1	5	120819071	501.3576536	-0.004309639	0.148274604	-0.029065254	0.976812547	1
cenpu	centromere protein U	4	120818290	342.2393409	-0.047541978	0.155169867	-0.306386663	0.759310262	1
cenpv	centromere protein V isoform X1	7	120821515	212.4495809	0.0195393	0.181353264	0.107741651	0.914200629	1
cenpw	centromere protein W	18	120808190	139.6935016	0.462316847	0.22526618	2.052313609	0.040139194	0.519402026
cenpx	centromere protein X	11	120827615	170.7534437	-0.016979058	0.156433592	-0.108538441	0.913568589	1
cep104	centrosomal protein of 104 kDa isoform X1	12	120829306	194.4247013	0.108276954	0.205542988	0.526784957	0.598342931	1
cep126	centrosomal protein of 126 kDa isoform X1	1	120818509	51.19772768	0.12959451	0.2748478	0.471513726	0.63727392	1
cep131	centrosomal protein of 131 kDa isoform X1	5	120819632	1393.999751	-0.053066773	0.16755754	-0.316707763	0.751465358	1
cep135	LOW QUALITY PROTEIN: centrosomal protein of 135 kDa	8	120824145	576.9129325	-0.132412784	0.176947433	-0.748317067	0.454268933	1
cep152	centrosomal protein of 152 kDa isoform X1	19	120808891	377.0660776	-0.712348903	0.145517088	-4.895293831	9.82E-07	3.50E-05
cep162	LOW QUALITY PROTEIN: centrosomal protein of 162 kDa	20	120810688	389.4898224	0.389921465	0.232272174	1.67872655	0.093205349	0.801477208
cep170aa	centrosomal protein of 170 kDa isoform X1	6	120820672	1502.384174	0.022069305	0.120193709	0.183614478	0.854315904	1
cep170ab	centrosomal protein of 170 kDa isoform X1	9	120825211	263.9927021	0.211392947	0.179709759	1.176301992	0.23947422	1
cep170b	centrosomal protein of 170 kDa protein B isoform X1	15	120832514	693.5095272	-0.032869901	0.13497793	-0.243520561	0.807602159	1
cep19	centrosomal protein of 19 kDa	NA	120814882	82.42587341	0.014466848	0.227082143	0.063707556	0.949203088	1
cep192	LOW QUALITY PROTEIN: centrosomal protein of 192 kDa	20	120810038	1083.661693	0.104384881	0.116445402	0.896427672	0.370024394	1
cep20	lisH domain-containing protein FOPNL	9	120824839	210.5287225	0.000955174	0.185252004	0.005156079	0.995886062	1
cep290	centrosomal protein of 290 kDa isoform X1	19	120808904	1111.799565	-0.937679587	0.140476003	-6.675016147	2.47E-11	1.50E-09
cep295	uncharacterized protein cep295 isoform X1	1	120817959	792.2658653	0.046411132	0.157784842	0.294141895	0.768649479	1
cep350	LOW QUALITY PROTEIN: centrosome-associated protein 350	8	120824097	1336.155641	0.107799578	0.131236483	0.821414713	0.411410086	1
cep41	centrosomal protein of 41 kDa isoform X1	19	120808984	101.9118625	-0.843344142	0.21286215	-3.961926267	7.43E-05	0.002100252
cep43	FGFR1 oncogene partner isoform X1	NA	120814791	355.4558996	-0.131940912	0.167308488	-0.788608599	0.430340803	1
cep44	centrosomal protein of 44 kDa	9	120825428	78.97081848	0.0955376	0.242471098	0.394016446	0.693568897	1
cep55l	centrosomal protein of 55 kDa isoform X1	5	120818883	439.5524374	-0.082826933	0.169149208	-0.489667871	0.624368941	1
cep57	centrosomal protein of 57 kDa isoform X1	1	120832548	147.8649928	0.043353208	0.185860467	0.233256747	0.815562043	1
cep57l1	centrosomal protein CEP57L1	18	120808457	393.9753897	0.025607014	0.194436061	0.131698894	0.89522246	1
cep63	centrosomal protein of 63 kDa isoform X1	8	120824271	237.7075531	0.05515727	0.179693216	0.306952433	0.758879578	1
cep68	LOW QUALITY PROTEIN: centrosomal protein of 68 kDa	6	120820438	554.9710857	-0.040832455	0.158395392	-0.257788148	0.796570412	1
cep70	centrosomal protein of 70 kDa isoform X1	1	120818282	267.4840709	0.178258595	0.23636652	0.754161778	0.450752085	1
cep72	centrosomal protein of 72 kDa isoform X1	20	120810568	146.7005245	0.286352412	0.204458399	1.400541201	0.161351315	0.955900916
cep76	centrosomal protein of 76 kDa isoform X1	20	120810039	181.3542356	-0.021708739	0.190136276	-0.114174633	0.90909936	1
cep78	centrosomal protein of 78 kDa isoform X1	13	120830483	220.6845181	0.270943214	0.167875045	1.613957655	0.106536612	0.839091694
cep83	centrosomal protein of 83 kDa isoform X1	4	120817314	670.4620214	0.000634181	0.120320748	0.005270751	0.995794568	1
cep85	centrosomal protein of 85 kDa isoform X1	20	120809975	658.6194618	0.015158429	0.114338293	0.132575261	0.894529298	1
cep89	centrosomal protein of 89 kDa isoform X1	2	120809994	121.9870477	0.222701061	0.189600889	1.174578149	0.24016353	1
cep97	centrosomal protein of 97 kDa	16	120834358	316.9511971	0.093172973	0.138114232	0.674608053	0.499924815	1
cept1b	choline/ethanolaminephosphotransferase 1b isoform X1	17	120835360	415.3906666	0.306568202	0.145784398	2.10288759	0.035475597	0.48181592
cercam	procollagen galactosyltransferase 2	14	120832245	707.893377	0.076445639	0.159758731	0.478506796	0.632289538	1
cerk	ceramide kinase	4	120817989	191.0765991	-0.139893743	0.209878242	-0.666547147	0.505061439	1
cerkl	ceramide kinase-like protein isoform X1	16	120833715	83.76200035	0.318651256	0.26445449	1.204937967	0.22822725	1
cers1	ceramide synthase 1	8	120824010	1709.787074	-0.01793135	0.157930406	-0.113539571	0.909602793	1
cers2a	ceramide synthase 2a isoform X1	10	120826405	1058.343735	0.150625093	0.13517592	1.114289381	0.265155061	1
cers2b	ceramide synthase 2	20	120810545	809.61271	0.163009923	0.195743321	0.832773869	0.404972274	1
cers3b	ceramide synthase 2	19	120809008	30.75248972	-0.228927274	0.457470571	-0.500419674	0.616779603	1
cers5	ceramide synthase 5 isoform X1	17	120835436	554.8777843	-0.09887046	0.160838168	-0.614720134	0.538739561	1
cers6	ceramide synthase 6	16	120833686	208.7074388	-0.327194813	0.180406466	-1.813653472	0.069731092	0.694351001
cetn2	caltractin	4	120818204	677.3181239	0.0160965	0.177045808	0.09091715	0.927558423	1
cetn3	centrin-3	14	120831777	460.6620472	-0.174245503	0.124544425	-1.399063049	0.161794077	0.955900916
cfap100	cilia- and flagella-associated protein 100	4	120817403	29.81717044	-0.036882873	0.354910095	-0.103921736	0.917231458	1
cfap126	protein Flattop	12	120829245	8.988366276	0.549239545	0.7284328	0.754001666	0.450848221	1
cfap161	cilia- and flagella-associated protein 161	19	120809009	99.36500742	-1.24127629	0.432680301	-2.868807034	0.004120231	0.087650181
cfap20	cilia- and flagella-associated protein 20	10	120826365	620.6036619	0.207679284	0.154965689	1.340163002	0.180192357	0.973536313
cfap206	cilia- and flagella-associated protein 206	18	120808166	40.37684503	0.068829256	0.284884549	0.241604033	0.809086997	1
cfap221	cilia- and flagella-associated protein 221 isoform X1	1	120819320	15.99965918	0.510326832	0.493228659	1.034665813	0.300825007	1
cfap251	cilia- and flagella-associated protein 251	13	120831353	42.33952372	0.232871852	0.324550564	0.717521021	0.47305267	1
cfap298	cilia- and flagella-associated protein 298	7	120822855	387.4939859	-0.110757684	0.18611539	-0.595102229	0.551775139	1
cfap300	cilia- and flagella-associated protein 300	10	120826445	31.17755107	0.200702074	0.40180126	0.499505834	0.617423078	1
cfap36	LOW QUALITY PROTEIN: cilia- and flagella-associated protein 36	6	120820744	697.4206336	0.138347921	0.085970318	1.609252168	0.107561213	0.842316886
cfap410	cilia and flagella associated protein 410 isoform X1	3	120816193	293.0820043	0.184321004	0.134120224	1.374296869	0.169349538	0.963944055
cfap43	cilia- and flagella-associated protein 43 isoform X1	6	120820555	68.17138613	-0.028940821	0.41187678	-0.070265727	0.943982161	1
cfap45	LOW QUALITY PROTEIN: cilia- and flagella-associated protein 45	1	120811599	32.87948614	-0.220017197	0.303908532	-0.723958606	0.469091148	1
cfap52	LOW QUALITY PROTEIN: cilia- and flagella-associated protein 52	9	120825366	59.47178682	-0.004052663	0.584459659	-0.006934034	0.994467486	1
cfap53	LOW QUALITY PROTEIN: cilia- and flagella-associated protein 53	NA	120814750	68.77404671	0.044794079	0.430613863	0.104023773	0.917150483	1
cfap57	cilia- and flagella-associated protein 57 isoform X1	17	120835103	76.58081844	-0.077196903	0.240540455	-0.320931057	0.748262638	1
cfap58	cilia- and flagella-associated protein 58	7	120823069	28.12139041	-0.073715927	0.343135124	-0.214830608	0.829899388	1
cfap61	cilia- and flagella-associated protein 61 isoform X1	18	120808244	26.09444023	0.451053995	0.371673559	1.213575687	0.224909796	1
cfap65	LOW QUALITY PROTEIN: cilia- and flagella-associated protein 65	16	120834280	44.46004939	-0.069882933	0.323571937	-0.215973405	0.829008478	1
cfap70	cilia- and flagella-associated protein 70	2	120835634	46.02497996	0.090286243	0.292050434	0.309146068	0.757210417	1
cfap73	coiled-coil domain-containing protein 42 homolog isoform X1	13	120830518	75.70681382	0.342541722	0.258345756	1.325904194	0.184871434	0.984729657
cfap74	cilia- and flagella-associated protein 74 isoform X1	12	120829299	99.55918574	-0.074488816	0.23585619	-0.315823027	0.752136839	1
cfap91	cilia- and flagella-associated protein 91 isoform X1	16	120833865	47.92236465	0.23778478	0.297942833	0.798088608	0.424819072	1
cfap92	uncharacterized protein cfap92	17	120835105	32.46214419	0.336381911	0.391903213	0.858329046	0.390710795	1
cfap97	LOW QUALITY PROTEIN: cilia- and flagella-associated protein 97	9	120825460	155.8260061	0.409637856	0.186637114	2.194836003	0.028175364	0.41935948
cfap99	LOW QUALITY PROTEIN: cilia- and flagella-associated protein 99	15	120833249	60.05905589	-0.573082297	0.586289474	-0.977473283	0.328334898	1
cfd	complement factor D	15	120832694	641.848968	-0.235578759	0.30189599	-0.780330866	0.435196149	1
cfi	complement factor I	7	120821950	1202.062157	0.299370684	0.227905771	1.313572194	0.188990211	0.991050195
cfl1	cofilin-1	4	120817411	14613.72222	0.055670836	0.144440529	0.385423931	0.699923355	1
cfl1l	non-muscle cofilin 1-like	6	120820582	5923.641547	0.182922809	0.157955326	1.158066737	0.246836803	1
cfl2	cofilin-2	15	120832406	4420.737485	-0.045632228	0.073861524	-0.617807833	0.536702019	1
cflar	CASP8 and FADD-like apoptosis regulator	16	100653428	77.07818841	0.383062999	0.257424779	1.488057988	0.136735602	0.907567701
cftr	LOW QUALITY PROTEIN: cystic fibrosis transmembrane conductance regulator	19	120809893	237.7822405	-1.176661099	0.247359752	-4.756881778	1.97E-06	6.76E-05
cga	glycoprotein hormones alpha chain isoform X1	15	120833424	15.80266761	-0.907929805	1.598088325	-0.568134934	0.569943348	1
cgnb	cingulin isoform X1	10	120826208	621.7992313	-0.232339136	0.170601653	-1.361880922	0.173235468	0.967273201
cgnl1	cingulin-like protein 1 isoform X1	2	120810557	1187.971595	-0.149914967	0.114035954	-1.314628954	0.188634634	0.990845852
cgref1	cell growth regulator with EF hand domain protein 1	2	120808369	761.1327457	0.10799297	0.232073009	0.465340502	0.641687635	1
cgrrf1	cell growth regulator with RING finger domain protein 1	18	120807810	169.5016791	0.39687695	0.154239231	2.573125837	0.010078456	0.193010738
ch25h	LOW QUALITY PROTEIN: cholesterol 25-hydroxylase-like protein	5	120819662	109.8210915	0.393255694	0.242664801	1.620571639	0.105109539	0.835336236
ch25hl1.1	cholesterol 25-hydroxylase-like protein 1, member 1	19	120809648	2.578248601	-0.944471313	1.180615629	-0.799982051	0.423721196	1
ch25hl2	cholesterol 25-hydroxylase-like protein 2	14	120831757	3.561777813	0	1.840967213	0	1	1
chac1	glutathione-specific gamma-glutamylcyclotransferase 1	18	120808155	3600.960649	-0.272220153	0.140646374	-1.935493574	0.052929756	0.604226953
chac2	putative glutathione-specific gamma-glutamylcyclotransferase 2	5	120819183	138.6091401	0.005677861	0.197479953	0.028751581	0.977062718	1
chad	chondroadherin	5	120819599	229.5561171	0.28760464	0.242067394	1.188118049	0.234786905	1
chadla	LOW QUALITY PROTEIN: chondroadherin-like protein	11	120827765	23.68204015	-0.381285106	0.452261581	-0.843063224	0.399193085	1
chadlb	LOW QUALITY PROTEIN: chondroadherin-like b	5	120819864	271.1401684	-0.256574049	0.322807886	-0.794819643	0.426718423	1
chaf1a	chromatin assembly factor 1 subunit A isoform X1	8	120824122	1827.06146	0.092156407	0.115411132	0.798505351	0.424577289	1
chaf1b	chromatin assembly factor 1 subunit B	16	120833849	536.424995	0.109461856	0.169148355	0.647135208	0.51754444	1
chata	choline O-acetyltransferase	6	120820971	103.8484322	-0.062343696	0.362028138	-0.172206769	0.863274976	1
chchd1	coiled-coil-helix-coiled-coil-helix domain-containing protein 1	6	120820455	568.8062185	0.057391073	0.153211325	0.374587671	0.707967144	1
chchd10	coiled-coil-helix-coiled-coil-helix domain-containing protein 10, mitochondrial	14	120832300	345.9236126	-0.118765415	0.275250192	-0.431481681	0.66611817	1
chchd2	coiled-coil-helix-coiled-coil-helix domain-containing protein 2	1	120835652	1369.235722	0.02533379	0.17158407	0.147646514	0.882621745	1
[truncated: 22,380 more rows]
