# Supplementary material for: A Y-linked duplication of anti-Mullerian hormone is the sex determination gene in threespine stickleback
Source: PLoS Genet. 2025 Nov 4;21(11):e1011932. doi: 10.1371/journal.pgen.1011932 (PMC12599925; doi:10.1371/journal.pgen.1011932)
Supplement: S1 File — (ZIP) [file pgen.1011932.s018.zip › S1_File/DEseq_pvals_d0.tsv]

symbol	genename	chromosome	id	baseMean	log2FoldChange	lfcSE	stat	pvalue	padj
a1cf	APOBEC1 complementation factor isoform X1	5	120819678	2174.680891	0.042564264	0.161801353	0.263064942	0.792500525	1
aaas	aladin	12	120828916	851.24767	0.064979071	0.125513721	0.517704921	0.604664164	1
aacs	acetoacetyl-CoA synthetase	13	120830949	889.6191968	0.153010461	0.10448162	1.464472512	0.143064888	1
aadac	arylacetamide deacetylase	1	120826463	181.7873437	0.072844903	0.20342628	0.358089934	0.720276012	1
aadacl4	arylacetamide deacetylase-like 4	17	120835161	12.34167561	0.823325899	0.959179829	0.858364483	0.390691233	1
aadat	kynurenine/alpha-aminoadipate aminotransferase, mitochondrial isoform X1	7	120821257	478.8937896	0.044114197	0.131764266	0.33479636	0.737778706	1
aagab	alpha- and gamma-adaptin-binding protein p34	19	120809218	589.2680854	-0.974677701	0.132669671	-7.346650462	2.03E-13	1.23E-11
aanat1	serotonin N-acetyltransferase	9	120825377	29.61440313	0.562461778	0.371970617	1.512113465	0.130505	1
aanat2	arylalkylamine N-acetyltransferase 2	11	120827719	5.679660293	-0.438618571	0.783074087	-0.560123976	0.575394878	1
aar2	protein AAR2 homolog	12	120829705	421.0174602	0.206662155	0.241263459	0.856582907	0.391675436	1
aars1	alanine--tRNA ligase, cytoplasmic	19	120809021	3138.088015	0.149784989	0.138546354	1.08111823	0.279644525	1
aars2	alanine--tRNA ligase, mitochondrial isoform X1	9	120824580	770.2028262	-0.058823619	0.11115711	-0.529193492	0.596671231	1
aarsd1	alanyl-tRNA editing protein Aarsd1	5	120819387	535.8320813	0.188495443	0.130225918	1.447449521	0.147771065	1
aasdh	beta-alanine-activating enzyme	8	120824146	184.7652629	0.213178864	0.309800566	0.688116445	0.491379455	1
aasdhppt	L-aminoadipate-semialdehyde dehydrogenase-phosphopantetheinyl transferase isoform X1	1	120824217	97.04185868	-0.215728821	0.21416521	-1.007300955	0.313790171	1
aass	alpha-aminoadipic semialdehyde synthase, mitochondrial isoform X1	19	120808988	1465.715687	-0.85804407	0.102905531	-8.338172555	7.54E-17	6.09E-15
aatf	protein AATF	8	120823515	754.2780716	0.183788845	0.155704287	1.180371129	0.237852639	1
aatka	serine/threonine-protein kinase LMTK1 isoform X1	11	120827297	900.8805066	0.014761421	0.160525992	0.091956579	0.926732539	1
aatkb	serine/threonine-protein kinase LMTK1 isoform X1	5	120819631	798.2012743	0.134310244	0.132388312	1.01451739	0.310335936	1
abat	4-aminobutyrate aminotransferase, mitochondrial	11	120828303	3121.297081	0.31577547	0.204244882	1.546063074	0.122089336	0.990445887
abca12	ATP-binding cassette sub-family A member 12	16	120833727	3380.699789	0.038228423	0.191998807	0.199107609	0.84217857	1
abca1b	phospholipid-transporting ATPase ABCA1b isoform X1	4	120817300	3742.570685	-0.094347655	0.199567389	-0.47276088	0.636383787	1
abca2	LOW QUALITY PROTEIN: ATP-binding cassette sub-family A member 2	13	120830720	294.4009843	0.182574886	0.180948251	1.0089895	0.31297967	1
abca3b	ATP-binding cassette sub-family A member 3	11	120827632	1141.576833	-0.108350201	0.102002674	-1.062229023	0.288131727	1
abca4a	retinal-specific phospholipid-transporting ATPase ABCA4a isoform X1	21	120811647	239.9565877	0.08031562	0.154101568	0.52118626	0.602237025	1
abca5	ATP-binding cassette sub-family A member 5	5	120819630	1253.04746	-0.051521731	0.130023992	-0.396247882	0.691922171	1
abca7	phospholipid-transporting ATPase ABCA1 isoform X1	8	120823593	334.2611107	0.051835366	0.188412297	0.275116682	0.783226596	1
abcb10	ATP-binding cassette sub-family B member 10, mitochondrial	2	120811869	613.591068	-0.026038991	0.158618551	-0.164161068	0.869604349	1
abcb11a	bile salt export pump	16	120834514	159.1285779	1.18406189	0.524442745	2.257752447	0.023961097	0.376356107
abcb11b	bile salt export pump	1	120826953	424.3739283	0.294599607	0.223100758	1.320477843	0.186675529	1
abcb4	ATP-binding cassette, sub-family B (MDR/TAP), member 4 isoform X1	20	120810334	498.5426729	0.007510248	0.198627835	0.037810653	0.969838651	1
abcb6a	ATP-binding cassette, sub-family B (MDR/TAP), member 6a	1	120825703	617.4292608	0.028917751	0.109098111	0.265061884	0.79096179	1
abcb6b	ATP-binding cassette sub-family B member 6, mitochondrial	16	120833602	65.14066729	0.704220887	0.425550182	1.654848044	0.097955325	0.916838513
abcb7	ATP-binding cassette sub-family B member 7, mitochondrial	4	120817109	2488.730037	0.014033903	0.08052061	0.174289579	0.861637889	1
abcb8	mitochondrial potassium channel ATP-binding subunit isoform X1	3	120815975	470.539264	-0.136914634	0.128470153	-1.065731073	0.286545227	1
abcb9	ATP-binding cassette sub-family B member 9	13	120830985	77.31625346	0.518326508	0.25409839	2.039865379	0.041363736	0.563442433
abcc1	multidrug resistance-associated protein 1 isoform X1	11	120828518	914.772226	0.068840655	0.117228717	0.587233716	0.557046751	1
abcc10	ATP-binding cassette sub-family C member 10	9	120824576	222.6277204	-0.015168035	0.28609124	-0.053018175	0.957717426	1
abcc12	ATP-binding cassette sub-family C member 12	2	120812034	188.7834184	0.427264788	0.386318622	1.105990659	0.268730562	1
abcc2	canalicular multispecific organic anion transporter 1 isoform X1	6	120820192	642.1412739	0.133349497	0.191077324	0.697882373	0.485250759	1
abcc3	ATP-binding cassette sub-family C member 3 isoform X1	5	120818904	1146.46309	-0.055393006	0.135337292	-0.409295951	0.682322487	1
abcc6a	multidrug resistance-associated protein 1	9	120824748	166.0174652	-0.271222989	0.304616864	-0.890374177	0.373265004	1
abcc9	LOW QUALITY PROTEIN: ATP-binding cassette sub-family C member 9	4	120817500	653.9986176	-0.251184558	0.263794461	-0.952198001	0.340996575	1
abcd4	ATP-binding cassette sub-family D member 4 isoform X1	18	120808493	398.6250567	0.051378829	0.164287264	0.312737745	0.754479917	1
abce1	ATP-binding cassette sub-family E member 1	7	120823105	3167.230785	0.021348329	0.163560573	0.130522465	0.896153082	1
abcf1	ATP-binding cassette sub-family F member 1 isoform X1	10	120826368	3719.859257	0.067288093	0.138721568	0.485058625	0.62763476	1
abcf2b	ATP-binding cassette, sub-family F, member 2b	21	120811995	3210.12525	0.024898187	0.24446408	0.10184804	0.918877293	1
abcg2a	broad substrate specificity ATP-binding cassette transporter ABCG2	7	120822355	208.3505633	0.332497569	0.236831483	1.403941593	0.160336243	1
abcg2b	broad substrate specificity ATP-binding cassette transporter ABCG2b isoform X1	9	120825020	190.5107628	-0.000224668	0.256024701	-0.000877524	0.999299838	1
abcg2d	broad substrate specificity ATP-binding cassette transporter ABCG2d	9	120824948	55.07279038	-0.030340992	0.330124564	-0.09190771	0.926771366	1
abcg4a	ATP-binding cassette sub-family G member 4	7	120821524	218.208523	0.045014846	0.163708762	0.274969072	0.78334	1
abcg5	ATP-binding cassette sub-family G member 5	6	120820678	145.625179	-0.375279635	0.274965982	-1.364822051	0.172308986	1
abcg8	ATP-binding cassette sub-family G member 8	6	120820677	242.3699246	-0.470006051	0.297153836	-1.581692692	0.113719742	0.966035477
abhd10b	abhydrolase domain containing 10, depalmitoylase b	21	120811539	919.3243301	0.079556698	0.127581601	0.623575008	0.532906728	1
abhd11	protein ABHD11	7	120821799	497.612037	-0.119229107	0.115144892	-1.035470221	0.300449367	1
abhd12	lysophosphatidylserine lipase ABHD12	6	120821097	509.8815397	0.172979428	0.127146315	1.360475354	0.173679547	1
abhd13	protein ABHD13	16	120833589	426.8856027	-0.123121252	0.138715526	-0.887580904	0.37476623	1
abhd14a	protein ABHD14A	17	120835818	457.5097394	-0.037904597	0.167727146	-0.22598964	0.821209478	1
abhd14b	protein ABHD14B	17	120834645	193.2243956	0.324647728	0.156262713	2.077576417	0.03774839	0.52588171
abhd15a	protein ABHD15	1	120824522	106.5311191	0.124806137	0.233838428	0.533728089	0.593529673	1
abhd16a	LOW QUALITY PROTEIN: phosphatidylserine lipase ABHD16A	20	120810825	1477.59808	-0.064249882	0.099880247	-0.643269156	0.520049466	1
abhd17aa	abhydrolase domain containing 17A, depalmitoylase a	3	120816519	1423.000844	0.116413256	0.100056577	1.163474306	0.244637117	1
abhd17ab	alpha/beta hydrolase domain-containing protein 17A	8	120824421	415.8877763	0.071999731	0.178291969	0.403830476	0.686337384	1
abhd17b	alpha/beta hydrolase domain-containing protein 17B	13	120830640	500.1357514	-0.008882733	0.136792804	-0.064935676	0.948225215	1
abhd17c	alpha/beta hydrolase domain-containing protein 17C	2	120807886	723.8879833	0.008197281	0.083668727	0.097973057	0.921953688	1
abhd18	protein ABHD18	4	120817956	2172.431829	0.103025514	0.242774178	0.424367676	0.671297691	1
abhd3	phospholipase ABHD3	3	120816300	154.3029963	0.194513985	0.197508008	0.984841006	0.324702175	1
abhd4	(Lyso)-N-acylphosphatidylethanolamine lipase	3	120816171	227.5316594	0.172775711	0.161600637	1.069152411	0.285000998	1
abhd5a	1-acylglycerol-3-phosphate O-acyltransferase ABHD5 isoform X1	20	120810020	171.0224641	-0.031886445	0.194960776	-0.163553132	0.870082943	1
abhd6b	monoacylglycerol lipase ABHD6b	12	120829689	35.58257661	0.216563634	0.359370134	0.60262001	0.546761506	1
abhd8b	protein ABHD8	8	120823786	38.25099387	0.207407947	0.271933887	0.762714604	0.445633619	1
abi1a	abl interactor 1a isoform X1	21	120812088	1109.309159	0.004168785	0.091979701	0.045322884	0.963849947	1
abi2b	LOW QUALITY PROTEIN: abl interactor 2b	1	120820319	665.3006178	0.090380983	0.173285203	0.521573574	0.601967267	1
abi3b	abl interactor 1 isoform X1	5	120819302	120.7303178	-0.14014849	0.273441102	-0.512536298	0.608275723	1
abitram	protein Abitram	10	120826428	216.6712684	0.012245496	0.16228864	0.075455044	0.939852665	1
abl1	LOW QUALITY PROTEIN: tyrosine-protein kinase ABL1	14	120831583	1949.503725	-0.12438543	0.10590707	-1.174477121	0.240203971	1
abl2	LOW QUALITY PROTEIN: tyrosine-protein kinase ABL2	8	120823792	773.1388741	0.126713241	0.121554499	1.042439743	0.297207848	1
ablim1a	actin-binding LIM protein 1a isoform X1	6	120821054	773.4144956	0.049862629	0.173196265	0.287896679	0.773425829	1
ablim2	actin-binding LIM protein 2 isoform X1	7	120822115	852.9463583	0.068228065	0.18667022	0.365500534	0.714737808	1
ablim3	actin-binding LIM protein 3 isoform X1	4	120817573	445.9379438	-0.028595665	0.177288481	-0.161294546	0.871861419	1
abr	active breakpoint cluster region-related protein isoform X1	7	120822461	922.4120119	0.012922054	0.144406701	0.089483758	0.928697461	1
abracl	costars family protein ABRACL	18	120807870	1050.107233	0.071134373	0.210242781	0.338343952	0.735104006	1
abraxas1	BRCA1-A complex subunit Abraxas 1	NA	120815447	776.0368869	-0.072856747	0.117637033	-0.619335128	0.535695607	1
abraxas2	BRISC complex subunit Abraxas 2	6	120820301	748.8692363	-0.031637149	0.11478947	-0.275610199	0.782847475	1
abt1	activator of basal transcription 1 isoform X1	12	120829747	863.045843	-0.14484272	0.178694568	-0.810560285	0.417618232	1
abtb1	ankyrin repeat and BTB/POZ domain-containing protein 1 isoform X1	12	120828668	725.0507118	0.476991218	0.169744591	2.810052537	0.004953341	0.09959174
acaa1	3-ketoacyl-CoA thiolase, peroxisomal	9	120825342	228.3698607	0.305123008	0.300602482	1.015038219	0.31008761	1
acaa2	3-ketoacyl-CoA thiolase, mitochondrial	13	120831083	2583.605805	-0.138696893	0.130021234	-1.06672494	0.286096061	1
acaca	acetyl-CoA carboxylase 1 isoform X1	7	120821695	1646.715528	0.021085665	0.096531768	0.218432389	0.827092232	1
acacb	LOW QUALITY PROTEIN: acetyl-CoA carboxylase	13	120830227	1483.621596	-0.058068923	0.127058179	-0.45702625	0.647652178	1
acad11	acyl-CoA dehydrogenase family member 11 isoform X1	21	120811388	284.8891694	0.079855186	0.210567932	0.379237169	0.704511753	1
acad8	isobutyryl-CoA dehydrogenase, mitochondrial	1	120822978	754.7759869	0.102340095	0.148052987	0.691239652	0.489414949	1
acad9	complex I assembly factor ACAD9, mitochondrial	17	120835106	1412.918516	-0.152300792	0.099580496	-1.529423908	0.126159389	0.999988846
acadl	long-chain specific acyl-CoA dehydrogenase, mitochondrial	1	120828883	166.5017383	0.282708565	0.382857338	0.738417517	0.460260773	1
acadm	medium-chain specific acyl-CoA dehydrogenase, mitochondrial	3	120816640	4094.870525	-0.124763383	0.113772861	-1.09660056	0.272816043	1
acadsb	short/branched chain specific acyl-CoA dehydrogenase, mitochondrial	5	120819195	703.2713728	0.067536371	0.111860619	0.603754672	0.54600676	1
acadvl	very long-chain specific acyl-CoA dehydrogenase, mitochondrial	7	120821571	2809.496031	-0.216631118	0.137406532	-1.57657074	0.11489433	0.971926345
acana	aggrecan core protein isoform X1	2	120831250	382.1353165	-0.014703832	0.304590227	-0.048274142	0.961497762	1
acanb	aggrecan core protein	19	120809487	340.3812151	-1.111750128	0.300810596	-3.695847626	0.000219154	0.005520658
acap1	arf-GAP with coiled-coil, ANK repeat and PH domain-containing protein 1	7	120822071	335.8525278	0.062856157	0.214597163	0.29290302	0.769596281	1
acap3a	arf-GAP with coiled-coil, ANK repeat and PH domain-containing protein 3 isoform X1	12	120828809	446.6264376	-0.268546607	0.144118891	-1.863368536	0.062410434	0.730290664
acap3b	arf-GAP with coiled-coil, ANK repeat and PH domain-containing protein 3b isoform X1	17	120835144	621.5222833	-0.049773055	0.132683206	-0.375127016	0.707566006	1
acat1	acetyl-CoA acetyltransferase, mitochondrial	7	120822708	1301.65967	-0.048522855	0.144073367	-0.33679268	0.736273191	1
acat2	acetyl-CoA acetyltransferase, cytosolic	18	120808462	768.354537	0.278045044	0.149996108	1.853681729	0.063784707	0.738200567
acbd3	Golgi resident protein GCP60 isoform X1	18	120807925	1744.314656	0.155445776	0.149095218	1.042593975	0.297136381	1
acbd4	acyl-CoA-binding domain-containing protein 4	5	120819771	441.3078615	0.0825733	0.127047778	0.649938949	0.515731658	1
acbd5a	acyl-CoA-binding domain-containing protein 5A	21	120811464	781.9183824	-0.017342324	0.106817384	-0.16235488	0.8710264	1
acbd6	acyl-CoA-binding domain-containing protein 6 isoform X1	8	120823717	587.1357942	-0.064161218	0.109261901	-0.587224068	0.55705323	1
acbd7	acyl-CoA-binding domain-containing protein 7	20	120810347	1201.47065	-0.001017138	0.18426797	-0.005519884	0.995595792	1
acd	adrenocortical dysplasia protein homolog	19	120809102	166.7726743	0.504671598	0.19433768	2.596879812	0.009407483	0.176943588
ace	angiotensin-converting enzyme	5	120819300	1228.81419	-0.171968219	0.213253511	-0.806402754	0.420010659	1
ace2	angiotensin-converting enzyme 2	2	120808741	647.6455247	-0.129689708	0.39411706	-0.329063929	0.742107368	1
acer1	alkaline ceramidase 1	8	120823914	282.2341411	-0.040702787	0.161785415	-0.251585022	0.801361837	1
acer2	alkaline ceramidase 2 isoform X1	9	120824972	236.1406675	-0.072145459	0.208292001	-0.346366922	0.729066981	1
acer3	alkaline ceramidase 3	7	120822134	647.3918737	-0.00609562	0.194154432	-0.031395728	0.974953948	1
ache	acetylcholinesterase	7	120822201	699.2964255	0.126288664	0.206946103	0.610249056	0.541696838	1
acin1a	apoptotic chromatin condensation inducer in the nucleus	3	120816301	7126.155964	0.040109408	0.112607919	0.356186384	0.721700988	1
acin1b	apoptotic chromatin condensation inducer 1b	7	120822554	1685.593045	-0.017992986	0.11252658	-0.159899874	0.872959947	1
ackr4a	atypical chemokine receptor 4 isoform X1	3	120816179	66.88263791	0.130337259	0.269503792	0.483619388	0.628656012	1
ackr4b	atypical chemokine receptor 4b	21	120811391	107.1465552	0.05698573	0.325770655	0.174925915	0.861137847	1
aclya	ATP-citrate synthase	11	120828434	673.9276826	0.033020184	0.162835514	0.202782444	0.83930508	1
aclyb	ATP-citrate synthase isoform X1	5	120819475	2657.32318	0.029206315	0.089796991	0.325248258	0.744993188	1
acmsd	2-amino-3-carboxymuconate-6-semialdehyde decarboxylase isoform X1	16	120833720	137.0175994	-0.231400364	0.274705346	-0.842358428	0.399587355	1
aco1	cytoplasmic aconitate hydratase isoform X1	7	120821601	1819.094258	-0.079708553	0.096179782	-0.828745412	0.407248483	1
aco2	aconitate hydratase, mitochondrial	5	120819866	995.2781193	-0.103553623	0.19685146	-0.526049554	0.598853778	1
acod1	cis-aconitate decarboxylase	16	120833795	9.445899598	-0.205414931	0.746444731	-0.275191079	0.78316944	1
acot11b	acyl-coenzyme A thioesterase 11b	8	120824440	200.4783879	-0.104523351	0.221555298	-0.471770939	0.637090296	1
acot13	acyl-coenzyme A thioesterase 13 isoform X1	10	120827081	243.819454	-0.192179709	0.253350384	-0.758553062	0.44811996	1
acot20	acyl-coenzyme A thioesterase 2, mitochondrial	18	120807715	303.9146878	-0.411941295	0.259914948	-1.58490806	0.112987225	0.966035477
acot7	cytosolic acyl coenzyme A thioester hydrolase isoform X1	12	120829582	169.9666716	0.08490918	0.280876944	0.302300282	0.762423163	1
acot8	acyl-coenzyme A thioesterase 8	17	120835511	191.2815659	0.40505468	0.206550558	1.961043748	0.04987392	0.634194641
acot9.1	acyl-CoA thioesterase 9, tandem duplicate 1 isoform X1	21	120811472	666.2283392	0.049713677	0.10956886	0.45372086	0.650029751	1
acox1	peroxisomal acyl-coenzyme A oxidase 1 isoform X1	9	120824866	1417.983741	-0.040871228	0.14234861	-0.287120669	0.774019927	1
acox3	peroxisomal acyl-coenzyme A oxidase 3	7	120822271	779.9569923	-0.060306341	0.246199	-0.244949576	0.806495474	1
acp1	low molecular weight phosphotyrosine protein phosphatase isoform X1	18	120807905	1186.883943	0.052705931	0.093335743	0.564691824	0.572283397	1
acp2	lysosomal acid phosphatase	1	120825691	673.7652883	0.005181305	0.119036814	0.043526914	0.96528151	1
acp5a	tartrate-resistant acid phosphatase type 5a isoform X1	9	120824810	517.5148297	-0.398808962	0.333480019	-1.195900621	0.231735343	1
acp6	lysophosphatidic acid phosphatase type 6	16	120833779	536.4276967	0.03757807	0.135286768	0.277766043	0.781191959	1
acp7	acid phosphatase type 7	15	120832556	258.2366482	-0.292041343	0.177545311	-1.644883446	0.099993849	0.921531598
acsbg2	long-chain-fatty-acid--CoA ligase ACSBG2 isoform X1	8	120823695	1283.951763	0.126701371	0.104559462	1.211763801	0.225602809	1
acsf2	medium-chain acyl-CoA ligase ACSF2, mitochondrial	5	120819593	274.4886254	-0.447779787	0.160369323	-2.79217857	0.005235445	0.104647625
acsf3	malonate--CoA ligase ACSF3, mitochondrial isoform X1	2	120810785	210.0688779	-0.141868539	0.25248003	-0.561900041	0.574184126	1
acsl1a	long-chain-fatty-acid--CoA ligase 1a isoform X1	9	120825006	1800.78435	-0.076683043	0.117604219	-0.652043298	0.514373241	1
acsl2	long-chain-fatty-acid--CoA ligase 1	13	120831056	1526.139815	-0.215233842	0.188311515	-1.142966973	0.253052304	1
acsl3a	long-chain-fatty-acid--CoA ligase 3a isoform X1	1	120821648	88.53081394	0.080621126	0.270024751	0.298569392	0.765268622	1
acsl3b	long-chain-fatty-acid--CoA ligase 3b	3	120816036	1152.716476	0.095666712	0.149431415	0.640204821	0.522039449	1
acsl4a	long-chain-fatty-acid--CoA ligase 4	4	120818468	949.7307238	0.037415346	0.170175877	0.219862808	0.825978002	1
acsl5	long-chain-fatty-acid--CoA ligase 5	5	120819507	870.336087	0.534228968	0.446540746	1.196372276	0.231551315	1
acsl6	LOW QUALITY PROTEIN: long-chain-fatty-acid--CoA ligase 6	7	120822732	813.2657806	-0.053625447	0.19542474	-0.274404598	0.78377371	1
acss1	acetyl-coenzyme A synthetase 2-like, mitochondrial	18	120808492	1013.328529	0.131604069	0.248303981	0.530011917	0.596103669	1
acss1a	acetyl-coenzyme A synthetase 2-like, mitochondrial	6	100862659	20.9756026	0.503387135	0.364464016	1.381171014	0.167226385	1
acss2	acetyl-coenzyme A synthetase, cytoplasmic isoform X1	12	120828824	1306.811476	0.092660369	0.086413726	1.072287628	0.283590862	1
acss2l	acyl-CoA synthetase short chain family member 2 like isoform X1	3	120815661	146.0835521	0.136295822	0.417517466	0.326443401	0.744088905	1
acss3	acyl-CoA synthetase short-chain family member 3, mitochondrial isoform X1	4	120817339	880.8759015	-0.101310677	0.18513464	-0.547227016	0.584222778	1
acta1b	actin alpha 1, skeletal muscle b	2	120811837	134324.1936	0.177034614	0.268639305	0.659004882	0.509892634	1
acta2	actin, aortic smooth muscle	5	120819659	1791.918112	-0.055692865	0.270593896	-0.205817152	0.836933742	1
actb1	actin, cytoplasmic 1	9	120824906	9764.635926	0.029107631	0.127538629	0.228225997	0.819470552	1
actb2	actin, cytoplasmic 2	11	100174883	97072.00176	0.027941158	0.12743681	0.219255	0.826451414	1
actl6a	actin-like protein 6A	8	120823960	3309.166825	-0.001942307	0.097873527	-0.01984507	0.984166964	1
actn1	alpha-actinin-1 isoform X1	15	120832792	2150.355457	-0.015733686	0.111030595	-0.141705864	0.887312343	1
actn2b	alpha-actinin-2b isoform X1	6	120820978	717.9330143	-0.054688072	0.102665818	-0.532680426	0.594254818	1
actn3b	alpha-actinin-3b	7	120821242	7614.371156	0.237922532	0.337745766	0.704442678	0.481157136	1
actr10	actin-related protein 10	18	120807991	1148.656026	0.030353487	0.088616464	0.342526492	0.731954711	1
actr1b	actin related protein 1B	14	120831898	3648.291796	0.043212283	0.093070889	0.464294297	0.642436909	1
actr2a	actin-related protein 2-A	9	120825335	531.0352744	0.054421965	0.164293298	0.331248843	0.740456529	1
actr5	actin-related protein 5	12	120829383	462.5052251	0.089978137	0.138282581	0.650683087	0.515251083	1
actr6	actin-related protein 6	19	120809225	435.7105731	-1.04522629	0.126217016	-8.281183679	1.22E-16	9.59E-15
actr8	actin-related protein 8	12	120829872	413.1948045	-0.022860499	0.239477674	-0.095459833	0.923949593	1
acvr1ba	activin A receptor type 1Ba	12	120829102	2007.244598	0.03873308	0.116679508	0.331961294	0.739918486	1
acvr1l	activin receptor type-1	15	120832437	860.3962637	0.037405654	0.091312375	0.409644957	0.682066413	1
acvr2ab	activin receptor type-2A isoform X1	1	120815576	2176.35851	0.032639671	0.119366986	0.273439681	0.784515254	1
acvrl1	serine/threonine-protein kinase receptor R3	12	120829101	410.4198705	-0.135683728	0.144184817	-0.941040329	0.346684193	1
acyp1	acylphosphatase-1	15	120832812	82.63165657	0.46329652	0.273969511	1.691051383	0.090826989	0.887349418
ada	adenosine deaminase	12	120829291	751.0181486	-0.083501986	0.176429012	-0.473289424	0.636006707	1
ada2a	adenosine deaminase 2-A isoform X1	19	120809521	716.232656	-0.767795946	0.193439761	-3.969173359	7.21E-05	0.001900946
ada2b	adenosine deaminase 2-A	4	120817710	65.25297777	-0.037004839	0.279758218	-0.132274361	0.894767286	1
adad1	adenosine deaminase domain-containing protein 1 isoform X1	4	120818357	7.881813107	-0.25243319	0.793746947	-0.31802729	0.750464236	1
adad2	adenosine deaminase domain-containing protein 2	7	120822904	12.14307464	0.016373475	0.578207153	0.028317663	0.977408793	1
adal	adenosine deaminase-like protein	19	120809838	329.8433818	-0.904253376	0.163136487	-5.542925383	2.97E-08	1.11E-06
adam10a	disintegrin and metalloproteinase domain-containing protein 10	2	120831617	2462.323962	0.028804775	0.127987414	0.225059433	0.821933039	1
adam11	disintegrin and metalloproteinase domain-containing protein 11 isoform X1	5	120819476	383.6940365	-0.012874916	0.151446309	-0.085013072	0.932250999	1
adam12b	disintegrin and metalloproteinase domain-containing protein 12 isoform X1	6	120820881	182.2999715	-0.01254645	0.160330677	-0.078253584	0.937626339	1
adam15	LOW QUALITY PROTEIN: disintegrin and metalloproteinase domain-containing protein 12	20	120810723	207.0048883	0.128527891	0.250204637	0.513691085	0.607467986	1
adam17a	disintegrin and metalloproteinase domain-containing protein 17a isoform X1	15	120833295	949.5448412	0.10087448	0.148757303	0.678114474	0.497699114	1
adam19a	disintegrin and metalloproteinase domain-containing protein 33	7	120821229	523.6769028	-0.122358543	0.164868215	-0.742159687	0.45799059	1
adam19b	disintegrin and metalloproteinase domain-containing protein 19	4	120817509	856.0930436	0.194107698	0.10293562	1.885719426	0.059332774	0.709559423
adam22	disintegrin and metalloproteinase domain-containing protein 22 isoform X1	20	120811241	1795.134427	0.074984449	0.165447121	0.453223053	0.650388134	1
adam8a	disintegrin and metalloproteinase domain-containing protein 8a	6	120820261	329.2890731	0.04118237	0.212036062	0.194223425	0.846000942	1
adamts1	A disintegrin and metalloproteinase with thrombospondin motifs 1	1	120826316	450.7835983	-0.124422623	0.139299778	-0.89320044	0.371749842	1
adamts10	A disintegrin and metalloproteinase with thrombospondin motifs 10 isoform X1	8	120823692	882.8226087	-0.213296125	0.122632818	-1.739307056	0.081980767	0.845849035
adamts12	A disintegrin and metalloproteinase with thrombospondin motifs 12 isoform X1	13	120830567	801.1887955	-0.396633655	0.161008646	-2.463430775	0.013761447	0.243870381
adamts13	A disintegrin and metalloproteinase with thrombospondin motifs 13	13	120830829	108.4917971	-0.310254536	0.322534728	-0.961925988	0.336086783	1
adamts15a	A disintegrin and metalloproteinase with thrombospondin motifs 15a	7	120822023	682.9156524	-0.032384524	0.130264952	-0.248605043	0.803666307	1
adamts17	A disintegrin and metalloproteinase with thrombospondin motifs 17 isoform X1	2	120808097	113.3592646	-0.095685009	0.267922409	-0.357137013	0.720989237	1
adamts18	A disintegrin and metalloproteinase with thrombospondin motifs 18 isoform X1	2	120811916	336.9383927	-0.153366893	0.165177808	-0.928495754	0.353150469	1
adamts3	A disintegrin and metalloproteinase with thrombospondin motifs 3 isoform X1	13	120830986	378.7497903	0.452606502	0.261699661	1.729488299	0.083721739	0.855586083
adamts6	LOW QUALITY PROTEIN: A disintegrin and metalloproteinase with thrombospondin motifs 6	14	120831693	345.2985619	0.0317345	0.241879958	0.13119938	0.895617586	1
adamtsl2	LOW QUALITY PROTEIN: ADAMTS-like protein 2	13	120830186	93.22653433	0.244028026	0.364562199	0.669372817	0.503257687	1
adamtsl4	ADAMTS-like protein 4	20	120810541	999.2869794	0.080313054	0.209237185	0.383837385	0.701098977	1
adamtsl5	ADAMTS-like protein 5	2	120808680	121.9145414	-0.199867149	0.177125291	-1.128394187	0.259153482	1
adap2	arf-GAP with dual PH domain-containing protein 1	11	120827519	226.033495	0.155500084	0.177203747	0.877521423	0.380203488	1
adar	double-stranded RNA-specific adenosine deaminase	20	120810483	962.3607267	0.003345819	0.100177476	0.033398916	0.973356474	1
adarb1b	double-stranded RNA-specific editase 1 isoform X1	16	120833591	363.7043067	0.08072341	0.163213786	0.494586959	0.62089171	1
adarb2	double-stranded RNA-specific editase B2	21	120811893	100.2200957	-0.124911939	0.297972104	-0.419206822	0.675064987	1
adat1	tRNA-specific adenosine deaminase 1	19	120809148	119.6734758	0.022172853	0.244398092	0.09072433	0.927711638	1
adat2	tRNA-specific adenosine deaminase 2	18	120808294	87.62354462	-0.031208387	0.200006125	-0.156037155	0.876003734	1
adat3	probable inactive tRNA-specific adenosine deaminase-like protein 3 isoform X1	16	120834111	47.19731997	0.096776787	0.312078241	0.310104243	0.756481685	1
adck1	aarF domain-containing protein kinase 1	15	120832899	400.5440701	0.139039386	0.132549927	1.048958603	0.294197172	1
adck2	uncharacterized aarF domain-containing protein kinase 2	19	120808607	256.8293411	-0.882278578	0.142923959	-6.173062814	6.70E-10	2.94E-08
adck5	uncharacterized aarF domain-containing protein kinase 5 isoform X1	10	120826272	349.9252046	0.229304668	0.116733248	1.964347544	0.049489802	0.630652025
adcy2a	adenylate cyclase type 2	20	120810605	248.8608538	0.022319343	0.225060522	0.099170403	0.921002974	1
adcy3a	adenylate cyclase type 3 isoform X1	20	120810053	850.8712139	-0.175412241	0.12531536	-1.399766488	0.161583256	1
adcy5	LOW QUALITY PROTEIN: adenylate cyclase type 5	16	120834348	340.9966728	0.082711473	0.175711601	0.470722893	0.637838634	1
adcy7	adenylate cyclase type 7 isoform X1	2	120811617	542.2342986	0.061052925	0.203518498	0.299987105	0.764186991	1
adcy9	adenylate cyclase type 9	9	120825138	666.1777728	-0.027044418	0.170178927	-0.158917547	0.873733836	1
adcyap1a	adenylate cyclase activating polypeptide 1a isoform X1	21	120811913	183.5627327	0.17034913	0.222249518	0.766476939	0.443392569	1
adcyap1b	adenylate cyclase activating polypeptide 1b isoform X1	3	120816580	424.1625134	0.373178752	0.184862306	2.01868493	0.043519977	0.582554847
adcyap1r1b	pituitary adenylate cyclase-activating polypeptide type I receptor isoform X1	8	120823758	501.5258606	0.041866574	0.205451118	0.203778758	0.838526393	1
add1	alpha-adducin isoform X1	14	120832352	2015.633875	-0.039563191	0.116850653	-0.338579119	0.734926815	1
add2	LOW QUALITY PROTEIN: beta-adducin	13	120830774	672.097462	0.060915415	0.150965605	0.403505254	0.68657657	1
add3a	adducin 3 (gamma) a isoform X1	9	120825665	1984.123692	0.037763214	0.130446408	0.289492175	0.772204767	1
add3b	adducin 3 (gamma) b	6	120820361	1123.550249	-0.020203137	0.127034894	-0.159036124	0.873640413	1
adgb	androglobin isoform X1	18	120807651	115.5698009	-0.085615307	0.261686951	-0.327166896	0.743541658	1
adgra1a	adhesion G protein-coupled receptor A1	5	120819559	361.7763289	-0.041882437	0.204573511	-0.204730497	0.837782692	1
adgra2	adhesion G protein-coupled receptor A2	13	120830598	470.7014735	-0.066485269	0.151996869	-0.437412098	0.661812512	1
adgra3	adhesion G protein-coupled receptor A3	7	120822423	1106.300145	-0.077156345	0.163185746	-0.472813019	0.636346585	1
adgrb1a	LOW QUALITY PROTEIN: adhesion G protein-coupled receptor B1	20	120810433	665.4078962	0.080908158	0.179633044	0.450407989	0.652416286	1
adgrb2	LOW QUALITY PROTEIN: adhesion G protein-coupled receptor B2	10	120826790	416.5782386	0.010979041	0.215488899	0.050949449	0.959365802	1
adgrb3	adhesion G protein-coupled receptor B3 isoform X1	6	120820197	847.3835851	0.069028941	0.209345778	0.329736486	0.741599083	1
adgrd1	adhesion G-protein coupled receptor D1 isoform X1	13	120831155	356.5355812	-0.239244935	0.166206134	-1.439447086	0.150023892	1
adgrd2	adhesion G-protein coupled receptor D2 isoform X1	13	120830471	438.511856	0.122571821	0.16498929	0.742907739	0.45753754	1
adgrf3a	adhesion G-protein coupled receptor F3	15	120833266	68.53723615	-0.724506045	0.38734656	-1.870433662	0.061423621	0.725132389
adgrf3b	adhesion G-protein coupled receptor F3	18	120808431	78.22121068	0.354241852	0.533371247	0.664156258	0.506590306	1
adgrg1	adhesion G-protein coupled receptor G1 isoform X1	2	120810147	329.0469158	-0.266247504	0.330387892	-0.805863382	0.420321627	1
adgrg4a	adhesion G-protein coupled receptor G4	4	120817582	61.07782055	0.209566583	0.403800761	0.518985112	0.603771123	1
adgrg6	LOW QUALITY PROTEIN: adhesion G-protein coupled receptor G6	18	120807755	423.8464004	-0.122269713	0.217558517	-0.562008394	0.5741103	1
adgrl1a	adhesion G protein-coupled receptor L1 isoform X1	11	120827167	283.9075145	0.03886719	0.244320623	0.159082723	0.8736037	1
adgrl2a	LOW QUALITY PROTEIN: adhesion G protein-coupled receptor L2	8	120823936	1663.773204	-0.024040063	0.133493831	-0.180083703	0.857086857	1
adgrl3.1	LOW QUALITY PROTEIN: adhesion G protein-coupled receptor L3	9	120825034	704.7921433	-0.030004723	0.167801356	-0.17881097	0.858086131	1
adgrl4	adhesion G protein-coupled receptor L4	8	120823944	136.7490292	0.039758515	0.221053426	0.179859301	0.857263027	1
adgrv1	LOW QUALITY PROTEIN: adhesion G-protein coupled receptor V1	13	120830314	1631.060105	0.007724226	0.179993038	0.042914027	0.965770067	1
adhfe1	hydroxyacid-oxoacid transhydrogenase, mitochondrial	3	120816166	476.0809132	0.237770247	0.228677765	1.03976111	0.298450901	1
adi1	1,2-dihydroxy-3-keto-5-methylthiopentene dioxygenase	15	120832691	798.5800579	-0.026729341	0.129284586	-0.206748084	0.836206603	1
adipor1a	adiponectin receptor protein 1a	17	120835326	2015.642777	-0.052960704	0.112512177	-0.470710862	0.637847227	1
adipor2	adiponectin receptor protein 2	4	120817610	1209.967454	0.089195749	0.099529266	0.896176102	0.370158717	1
adm2a	protein ADM2a	4	120818082	81.44889484	0.242460004	0.22216984	1.091327266	0.275128904	1
adm2b	protein ADM2	19	120809791	17.23252221	-0.974562971	0.456538061	-2.134680665	0.032787103	0.475611951
adma	adrenomedullin a	2	120812664	115.2332379	-0.054343694	0.286599886	-0.189615197	0.849610678	1
adnp2b	activity-dependent neuroprotector homeobox protein 2b	10	120826123	650.7224488	0.037910223	0.124552254	0.304372037	0.760844469	1
adnpa	activity-dependent neuroprotector homeobox a	17	120834916	926.563236	-0.028863148	0.107696172	-0.268005333	0.788695214	1
adnpb	activity-dependent neuroprotector homeobox b	12	120829462	947.9471368	0.13028951	0.09545452	1.36493808	0.172272512	1
adoa	2-aminoethanethiol (cysteamine) dioxygenase a	5	120819585	527.3667103	0.119053576	0.119698736	0.99461013	0.319925919	1
adora1b	adenosine receptor A1b	12	120829476	185.3622083	0.211495989	0.233398599	0.906157918	0.364852273	1
adora2aa	LOW QUALITY PROTEIN: adenosine A2a receptor a	13	120830360	15.21138983	-0.142978547	0.552775152	-0.258655887	0.795900759	1
adora2b	adenosine receptor A2b	7	120822464	255.8725284	0.039298006	0.234412316	0.167644799	0.866862726	1
adpgk	ADP-dependent glucokinase isoform X1	19	120809336	322.1299663	-1.002369956	0.217945974	-4.599167112	4.24E-06	0.000125502
adpgk2	ADP-dependent glucokinase	2	120831602	1640.541723	0.111520689	0.182135976	0.612293582	0.540343535	1
adprh	ADP-ribosylarginine hydrolase	5	120819115	81.49344958	0.19086675	0.362466665	0.526577389	0.598487097	1
adprhl1	protein ADP-ribosylarginine hydrolase-like protein 1 isoform X1	2	120809567	154.6114318	-0.222423495	0.172589257	-1.288744729	0.197486847	1
adprm	manganese-dependent ADP-ribose/CDP-alcohol diphosphatase	5	120819488	149.7719326	-0.037253923	0.14609722	-0.254994057	0.79872769	1
adprs	ADP-ribose glycohydrolase ARH3	15	120832759	557.8509791	0.047172512	0.111783805	0.421997729	0.673026675	1
adra1aa	adrenoceptor alpha 1Aa	13	120831356	28.67449802	-0.127946233	0.4021496	-0.318155814	0.750366748	1
adra1ab	alpha-1A adrenergic receptor	14	120831811	19.74275402	-0.060556542	0.372057899	-0.162761071	0.870706561	1
adra1d	alpha-1D adrenergic receptor	9	120824876	33.11818379	-0.261555068	0.269442653	-0.970726294	0.331684594	1
adra2a	alpha-2A adrenergic receptor	9	120825669	37.68107894	0.120819367	0.332268688	0.363619478	0.71614218	1
adra2b	LOW QUALITY PROTEIN: alpha-2B adrenergic receptor	13	120831023	122.8971869	0.263289742	0.211066277	1.247426853	0.212241025	1
adra2c	alpha-2C adrenergic receptor	9	120824979	63.26308129	0.099540309	0.251855172	0.395228368	0.692674359	1
adra2db	alpha-2Db adrenergic receptor	4	120818112	41.03992926	0.085050478	0.257904129	0.329775558	0.741569557	1
adrb1	beta-1 adrenergic receptor	5	120819287	25.18512741	0.134654693	0.41153119	0.327204101	0.743513519	1
adrb2a	adrenoceptor beta 2, surface a	4	120818107	82.02660223	0.311985132	0.266206082	1.171968461	0.241209719	1
adrb3a	adrenoceptor beta 3a	13	120830601	61.79483832	-0.031189315	0.245477778	-0.127055552	0.898896431	1
adrm1	proteasomal ubiquitin receptor ADRM1 isoform X1	12	120828742	1777.851809	-0.113060564	0.16107667	-0.701905277	0.482738238	1
adsl	adenylosuccinate lyase	11	120828215	2023.981187	0.080374598	0.149671822	0.537005546	0.591263783	1
adss1	adenylosuccinate synthetase isozyme 1	15	120832555	3035.413089	0.193032463	0.187845517	1.02761283	0.304131987	1
adssl	adenylosuccinate synthase, like isoform X1	7	120822441	1207.408367	-0.016239187	0.093951165	-0.172847104	0.862771611	1
aebp1a	adipocyte enhancer-binding protein 1 isoform X1	14	120831697	628.6693486	-0.250503941	0.222730523	-1.124695162	0.260718232	1
aebp1b	LOW QUALITY PROTEIN: inactive carboxypeptidase-like protein X2	13	120830319	2203.654074	-0.150188275	0.186424112	-0.805626879	0.420458022	1
aebp2	zinc finger protein AEBP2 isoform X1	4	120817259	756.5811784	0.154822923	0.106187683	1.458012066	0.144837217	1
afap1	actin filament-associated protein 1 isoform X1	7	120821504	1428.052564	-0.033475515	0.112814597	-0.296730348	0.766672385	1
afap1l1a	actin filament-associated protein 1-like 1 isoform X1	4	120818467	524.9676586	-0.077277808	0.118450347	-0.65240677	0.514138798	1
afap1l2	actin filament-associated protein 1-like 2 isoform X1	5	120818961	430.4006942	-0.213680852	0.208047357	-1.027077945	0.304383763	1
afdna	afadin isoform X1	18	120807656	2851.224822	-0.056786477	0.126835523	-0.447717446	0.654357129	1
aff1	AF4/FMR2 family member 1 isoform X1	14	120831817	525.511555	0.008193614	0.118995232	0.068856656	0.94510372	1
aff2	AF4/FMR2 family member 2	4	120817646	274.2655644	0.100480154	0.168142464	0.597589398	0.55011394	1
aff3	AF4/FMR2 family member 3 isoform X1	16	120833579	282.6210665	-0.250447281	0.173323194	-1.444972688	0.148465557	1
aff4	AF4/FMR2 family member 4 isoform X1	7	120822238	1612.733999	-0.025163438	0.099746031	-0.25227508	0.800828449	1
afg1la	AFG1 like ATPase a isoform X1	15	120833279	380.0987923	0.068942052	0.156925509	0.439329795	0.660422588	1
afg1lb	lactation elevated protein 1 homolog B	18	120808456	227.6269933	-0.250984727	0.191677468	-1.30941174	0.190394917	1
afg3l1	AFG3-like protein 1	19	120809185	1051.987306	-0.935251593	0.103917774	-8.999919384	2.26E-19	2.25E-17
afg3l2	AFG3-like protein 2 isoform X1	3	120815728	1740.3689	0.016419197	0.085836272	0.191285066	0.84830226	1
afmid	kynurenine formamidase isoform X1	9	120824816	335.0846007	-0.06664064	0.201812547	-0.330210591	0.741240845	1
afp4	antifreeze protein type IV	20	120810918	18136.66492	-0.216947052	0.35106682	-0.617965128	0.536598326	1
aftpha	LOW QUALITY PROTEIN: aftiphilin a	9	120825290	481.6906267	0.001929925	0.149260909	0.012929877	0.989683738	1
aga	N(4)-(beta-N-acetylglucosaminyl)-L-asparaginase	4	120817942	216.526506	0.217005938	0.28516573	0.760981826	0.446667922	1
agap2	arf-GAP with GTPase, ANK repeat and PH domain-containing protein 2 isoform X1	12	120828754	1093.171689	0.025206862	0.180146102	0.13992455	0.888719604	1
agbl2	cytosolic carboxypeptidase 2 isoform X1	19	120809677	17.06147984	-1.262280609	0.493670616	-2.556928787	0.010560083	0.194997335
agbl4	cytosolic carboxypeptidase 6	8	120824277	72.80124365	0.08227846	0.240706369	0.34182087	0.732485703	1
agbl5	cytosolic carboxypeptidase-like protein 5 isoform X1	18	120807846	340.2097253	-0.072507808	0.148979557	-0.48669636	0.626473525	1
agfg1a	arf-GAP domain and FG repeat-containing protein 1a isoform X1	1	120809235	698.9487932	0.215779422	0.093874448	2.298595912	0.021527896	0.345483526
agfg1b	arf-GAP domain and FG repeat-containing protein 1b isoform X1	3	120816233	712.0182069	-0.016381921	0.112370358	-0.145785075	0.884091058	1
agfg2	arf-GAP domain and FG repeat-containing protein 2	7	120822577	557.283597	-0.101319667	0.207277618	-0.488811423	0.62497521	1
aggf1	angiogenic factor with G patch and FHA domains 1 isoform X1	17	120835739	691.7540604	-0.034056102	0.159312257	-0.213769505	0.830726806	1
agk	acylglycerol kinase, mitochondrial isoform X1	19	120808909	745.6535021	-0.951359659	0.137307973	-6.928655642	4.25E-12	2.22E-10
agla	glycogen debranching enzyme isoform X1	3	120816025	1246.513476	0.492438388	0.190113077	2.590239427	0.00959092	0.179546229
agmat	agmatinase, mitochondrial	12	120828750	512.564792	-0.073059637	0.18065991	-0.404404257	0.68591547	1
agmo	alkylglycerol monooxygenase	20	120810977	721.975027	0.112919245	0.227352894	0.496669485	0.619422145	1
ago1	protein argonaute-1	20	120810423	2294.451174	-0.037822376	0.197625539	-0.191384048	0.848224717	1
ago2	protein argonaute-2 isoform X1	10	120826115	706.8916266	-0.081230081	0.174527977	-0.465427277	0.641625504	1
ago3b	protein argonaute-3 isoform X1	10	120826431	1036.05255	0.137044984	0.195388147	0.701398657	0.48305426	1
ago4	protein argonaute-4 isoform X1	10	120826154	2457.777961	0.042732123	0.124945556	0.342005941	0.732346421	1
agpat2	1-acyl-sn-glycerol-3-phosphate acyltransferase beta	14	120831986	899.1953454	0.074514012	0.125510625	0.593686886	0.552721556	1
agpat3	1-acyl-sn-glycerol-3-phosphate acyltransferase gamma	16	120833910	1454.790384	0.042991125	0.156362948	0.274944451	0.783358916	1
agpat4	1-acyl-sn-glycerol-3-phosphate acyltransferase delta	6	120820427	145.1960746	-0.1502417	0.247885259	-0.606093724	0.544452518	1
agpat5	1-acyl-sn-glycerol-3-phosphate acyltransferase epsilon	6	120820632	393.7398334	0.011529018	0.223608693	0.051558897	0.958880171	1
agpat9l	glycerol-3-phosphate acyltransferase 3-like	13	120830568	1195.910387	-0.042278061	0.16784003	-0.251894979	0.801122241	1
agps	alkyldihydroxyacetonephosphate synthase, peroxisomal	16	120833969	1099.086253	0.127868524	0.111631025	1.145456861	0.252019956	1
agr1	anterior gradient 1 isoform X1	16	120833593	217.7713438	0.146530853	0.203886884	0.718687	0.472333795	1
agr2	anterior gradient protein 2 homolog	10	120827088	2513.526556	-0.341028663	0.269696235	-1.264491743	0.206053582	1
agrn	LOW QUALITY PROTEIN: agrin	12	120828744	1324.825079	0.055170674	0.222731467	0.247700403	0.80436622	1
agt	angiotensinogen	6	120820780	1860.386097	0.174680099	0.188885104	0.924795525	0.355072279	1
agtpbp1	cytosolic carboxypeptidase 1 isoform X1	13	120830233	802.6178842	-0.036852219	0.145595863	-0.253113092	0.800180822	1
agtr1b	type-1A angiotensin II receptor	21	120811966	121.6477564	0.049765759	0.291325233	0.170825434	0.86436103	1
agtr2	type-2 angiotensin II receptor	4	120818307	84.25662945	0.242163492	0.201676794	1.200750404	0.229848036	1
agxta	alanine--glyoxylate and serine--pyruvate aminotransferase a	8	120823713	904.1244648	0.379232617	0.263287347	1.440375401	0.149761219	1
agxtb	alanine--glyoxylate and serine--pyruvate aminotransferase b	3	120815749	4252.234751	0.224855417	0.248665858	0.904247244	0.365864314	1
ahctf1	protein ELYS isoform X1	2	120833641	2765.183217	-0.031390377	0.115814596	-0.271039901	0.786360344	1
ahcy	adenosylhomocysteinase	17	120834974	8906.802218	0.211511786	0.130982742	1.614806517	0.106352601	0.944452188
ahcyl1	S-adenosylhomocysteine hydrolase-like protein 1 isoform X1	12	120829510	945.0440317	-0.090377479	0.177431566	-0.509365278	0.61049621	1
ahcyl2b	adenosylhomocysteinase like 2b	4	120817170	1170.602576	0.020118237	0.099901811	0.2013801	0.840401374	1
ahdc1	LOW QUALITY PROTEIN: AT-hook DNA-binding motif-containing protein 1	10	120826068	477.0126031	-0.049868504	0.209860512	-0.237626907	0.812170479	1
ahi1	jouberin isoform X1	15	120833260	310.990336	-0.284085579	0.153407136	-1.851840707	0.0640487	0.739327971
ahnak	neuroblast differentiation-associated protein AHNAK	4	120816968	10598.31884	-0.128992328	0.203913431	-0.632583777	0.527005484	1
ahr2	aryl hydrocarbon receptor 2	1	120819053	319.2582935	0.111501627	0.203813696	0.547076224	0.584326366	1
ahrra	aryl-hydrocarbon receptor repressor a	21	120811835	176.3403228	-0.180703854	0.341213148	-0.529592294	0.596394638	1
ahsa1a	activator of 90 kDa heat shock protein ATPase homolog 1a	15	120832630	1639.38857	0.115228923	0.160756735	0.716790639	0.473503289	1
aicda	single-stranded DNA cytosine deaminase isoform X1	20	120810728	1.068801942	0.780631599	1.722794126	0.453119492	0.6504627	1
aida	axin interactor, dorsalization-associated protein	18	120808103	532.9095525	0.111098133	0.177958907	0.624290937	0.532436535	1
aif1l	allograft inflammatory factor 1-like isoform X1	14	120832049	1024.22186	0.047233217	0.133017166	0.355091136	0.722521317	1
aifm1	apoptosis-inducing factor 1, mitochondrial isoform X1	7	120822052	2197.078836	0.081043973	0.097187643	0.833891737	0.404341994	1
aifm2	apoptosis-inducing factor 2 isoform X1	19	120809817	213.9270582	-1.073703198	0.15425981	-6.960356008	3.39E-12	1.80E-10
aifm4	apoptosis inducing factor mitochondria associated 4 isoform X1	1	120826946	243.0339158	-0.014939053	0.180255437	-0.08287713	0.933949239	1
aig1	LOW QUALITY PROTEIN: androgen-induced gene 1 protein	18	120808289	642.8147655	0.16210975	0.157018407	1.032425131	0.301873004	1
aimp1a	aminoacyl tRNA synthase complex-interacting multifunctional protein 1a isoform X1	9	120825122	2609.34885	-0.109809939	0.093901462	-1.16941672	0.242235777	1
aimp2	aminoacyl tRNA synthase complex-interacting multifunctional protein 2 isoform X1	11	120827668	3335.711453	0.200366498	0.123897578	1.617194634	0.105836274	0.941615919
aipl1	aryl-hydrocarbon-interacting protein-like 1	1	120824603	113.8024682	-0.053202096	0.427523435	-0.124442526	0.900964904	1
aire	LOW QUALITY PROTEIN: autoimmune regulator	3	120816316	8.348860027	-0.099674796	0.518506065	-0.19223458	0.84755846	1
ajap1	LOW QUALITY PROTEIN: adherens junction-associated protein 1	12	120829333	432.8847462	0.198547178	0.2089559	0.950186991	0.342017247	1
ajm1	apical junction component 1 homolog	14	120832013	395.7479485	-0.058184064	0.138163729	-0.421124013	0.673664528	1
ajuba	LIM domain-containing protein ajuba	7	120822129	512.9036556	0.010031535	0.207862442	0.048260449	0.961508675	1
ak1	LOW QUALITY PROTEIN: adenylate kinase isoenzyme 1	14	120831597	9815.910124	0.070890977	0.193834474	0.365729456	0.714566964	1
ak2	adenylate kinase 2, mitochondrial	10	120826171	2380.277983	0.264007072	0.146054207	1.807596486	0.070669326	0.782742384
ak3	GTP:AMP phosphotransferase AK3, mitochondrial	14	120832284	1677.720772	-0.11797543	0.182592849	-0.646111999	0.518206825	1
ak4	adenylate kinase 4, mitochondrial	8	120824021	254.7159949	-0.017238103	0.317258107	-0.054334633	0.956668557	1
ak5	adenylate kinase isoenzyme 5	3	120816592	151.0707244	-0.041438248	0.192415115	-0.215358591	0.829487752	1
ak6	adenylate kinase isoenzyme 6	13	120830445	1267.697494	0.224807341	0.144810722	1.55242193	0.1205613	0.98968321
ak7a	adenylate kinase 7a isoform X1	18	120808225	90.50577021	0.125860838	0.322230891	0.390592091	0.696098772	1
ak7b	adenylate kinase 7 isoform X1	15	120832972	97.97963717	-0.493763763	0.249128995	-1.98196024	0.047483691	0.615588457
ak9	adenylate kinase 9 isoform X1	18	120807900	77.61137538	0.149785709	0.278043578	0.538713069	0.590084854	1
akap10	A-kinase anchor protein 10, mitochondrial isoform X1	7	120821458	467.8012505	0.078843053	0.10882284	0.724508322	0.46875372	1
akap11	A-kinase anchor protein 11 isoform X1	16	120833923	602.7454077	-0.13641008	0.178508577	-0.764165412	0.444768676	1
akap12a	LOW QUALITY PROTEIN: A-kinase anchor protein 12	15	120833255	367.3828988	0.254619373	0.22484524	1.132420561	0.257457665	1
akap12b	A-kinase anchor protein 12b	18	120807692	3100.276274	-0.090984125	0.184670374	-0.492683926	0.622235937	1
akap13	A-kinase anchor protein 13 isoform X1	19	120808993	210.8087809	0.092421535	0.244412365	0.37813772	0.705328288	1
akap17a	A-kinase anchor protein 17A	16	120833562	385.0560711	-0.031650535	0.125262137	-0.252674398	0.800519834	1
akap1b	A kinase (PRKA) anchor protein 1b	1	120829750	2058.187463	0.02917702	0.142945048	0.204113544	0.838264771	1
akap9	A-kinase anchor protein 9 isoform X1	10	120826695	1827.018159	0.058069263	0.105403089	0.550925627	0.581684659	1
akip1	A-kinase-interacting protein 1	19	120809287	84.19638151	-0.817441937	0.24505944	-3.335688422	0.000850885	0.019540105
akirin1	akirin-1	20	120810011	1673.618302	0.045439839	0.11646644	0.390153928	0.696422728	1
akirin2	akirin-2	18	120807702	1730.924807	0.09023671	0.10306918	0.875496534	0.381303795	1
akna	microtubule organization protein AKNA isoform X1	14	120831479	215.2630733	0.050289995	0.161870362	0.310680687	0.756043381	1
akr1a1a	aldo-keto reductase family 1 member A1-A	13	120830134	304.7170218	-0.301786889	0.291294767	-1.036018916	0.300193318	1
akr1a1b	aldo-keto reductase family 1 member A1-B	8	120823776	1190.405733	0.21150222	0.280805966	0.753197031	0.451331523	1
akr1b1.2	aldo-keto reductase family 1 member B1	4	120818001	1673.105317	-0.035725091	0.163310824	-0.218755193	0.826840753	1
akr7a3	aflatoxin B1 aldehyde reductase member 3	17	120835394	665.3144158	-0.310182933	0.202027096	-1.535353127	0.124697111	0.996993019
akt1	RAC-alpha serine/threonine-protein kinase	15	120832554	1476.356347	-0.01679723	0.119477132	-0.140589501	0.888194243	1
akt1s1	proline-rich AKT1 substrate 1	11	120827382	1097.270104	0.353532122	0.168670511	2.095992479	0.036082858	0.510412311
akt2	RAC-beta serine/threonine-protein kinase	1	120816700	1216.880579	-0.021022421	0.110432568	-0.190364322	0.849023653	1
akt3a	RAC-gamma serine/threonine-protein kinase	6	120820483	207.7256603	-0.072678486	0.185401425	-0.392006078	0.695053723	1
akt3b	RAC-gamma serine/threonine-protein kinase	9	120825835	351.3912664	-0.016551922	0.166359876	-0.099494678	0.920745514	1
alad	delta-aminolevulinic acid dehydratase	14	120831529	1147.147593	0.093001762	0.174106116	0.53416712	0.593225915	1
alas1	5-aminolevulinate synthase, nonspecific, mitochondrial	17	120835380	2903.33031	0.318800757	0.196486024	1.622511108	0.104693957	0.936577991
alas2	5-aminolevulinate synthase, erythroid-specific, mitochondrial	12	120829692	2462.410118	-0.034620041	0.197935924	-0.174905294	0.86115405	1
alcama	CD166 antigen homolog A	7	120822360	1288.421847	-0.013676393	0.128496901	-0.106433638	0.915238305	1
aldh16a1	aldehyde dehydrogenase family 16 member A1	11	120827215	1448.578416	0.143402898	0.12359643	1.160251138	0.245946572	1
aldh18a1	delta-1-pyrroline-5-carboxylate synthase	5	120819717	129.7379949	-0.59980131	0.238717328	-2.512600631	0.011984492	0.21683941
aldh1a2	LOW QUALITY PROTEIN: retinal dehydrogenase 2	2	120810508	1183.60993	-0.103565969	0.12030203	-0.860882968	0.389302503	1
aldh1a3	aldehyde dehydrogenase family 1 member A3 isoform X1	2	120811078	215.3854192	-0.158355234	0.194615572	-0.813682238	0.415827012	1
aldh1l1	cytosolic 10-formyltetrahydrofolate dehydrogenase	17	120835586	1369.758802	0.43466813	0.254069282	1.710825195	0.087113387	0.870260188
aldh1l2	mitochondrial 10-formyltetrahydrofolate dehydrogenase	4	120818154	520.8908244	0.446596587	0.177578858	2.514919807	0.011905946	0.2159511
aldh3a2b	aldehyde dehydrogenase family 3 member A2b	7	120821780	1109.398314	0.007903923	0.127349399	0.062064864	0.950511178	1
aldh3b1	aldehyde dehydrogenase family 3 member B1	11	120828386	174.1072072	-0.147995211	0.195994744	-0.755097855	0.45019027	1
aldh3b2	aldehyde dehydrogenase family 3 member B1 isoform X1	13	120830902	56.66410396	0.090549658	0.375953469	0.240853366	0.809668767	1
aldh5a1	LOW QUALITY PROTEIN: succinate-semialdehyde dehydrogenase, mitochondrial	20	120810591	1184.703556	-0.047464163	0.122131453	-0.388631768	0.697548563	1
aldh6a1	methylmalonate-semialdehyde dehydrogenase [acylating], mitochondrial	18	120807986	2155.591602	0.18357223	0.112490773	1.631887004	0.102703292	0.928702565
aldh7a1	alpha-aminoadipic semialdehyde dehydrogenase	8	120823954	2567.980396	-0.017016502	0.094923227	-0.179265942	0.857728888	1
aldh8a1	2-aminomuconic semialdehyde dehydrogenase	18	120808001	279.6398202	0.211932312	0.208946326	1.014290687	0.310444066	1
aldh9a1b	4-trimethylaminobutyraldehyde dehydrogenase B	3	120815650	537.2755951	0.45959535	0.226710982	2.027230204	0.042638876	0.574267583
aldoab	aldolase a, fructose-bisphosphate, b isoform X1	5	120819114	9357.656644	0.123425827	0.17340266	0.711787391	0.476596442	1
aldob	fructose-bisphosphate aldolase B	4	120817094	22471.49168	0.259703897	0.189959476	1.367154205	0.171576976	1
aldoca	fructose-bisphosphate aldolase C-A	1	120827748	116.9922801	0.216069199	0.221196942	0.976818201	0.328659164	1
aldocb	fructose-bisphosphate aldolase C-B	7	120821372	10298.09392	0.283776328	0.144072823	1.969672846	0.048875877	0.625161431
alg1	chitobiosyldiphosphodolichol beta-mannosyltransferase isoform X1	11	120827557	151.493743	0.283162827	0.226394614	1.250748957	0.211026083	1
alg10	dol-P-Glc:Glc(2)Man(9)GlcNAc(2)-PP-Dol alpha-1,2-glucosyltransferase isoform X1	4	120817839	256.5621008	0.181742421	0.194261326	0.935556372	0.349501646	1
alg11	GDP-Man:Man(3)GlcNAc(2)-PP-Dol alpha-1,2-mannosyltransferase	1	120821231	381.1774242	-0.030489492	0.135762967	-0.224578856	0.822306916	1
alg12	dol-P-Man:Man(7)GlcNAc(2)-PP-Dol alpha-1,6-mannosyltransferase	4	120817156	182.0057044	0.142794515	0.166585748	0.857183264	0.39134361	1
alg13	putative bifunctional UDP-N-acetylglucosamine transferase and deubiquitinase ALG13 isoform X1	9	120824589	25.97158516	-0.339888559	0.364703311	-0.931959072	0.351357678	1
alg2	alpha-1,3/1,6-mannosyltransferase ALG2	20	120810628	624.3962447	-0.037740974	0.100906568	-0.374019006	0.708390176	1
alg3	dol-P-Man:Man(5)GlcNAc(2)-PP-Dol alpha-1,3-mannosyltransferase	3	120815564	830.2361607	0.096320102	0.130364393	0.738852841	0.459996361	1
alg5	dolichyl-phosphate beta-glucosyltransferase	7	120822383	599.5650963	-0.065771072	0.146317547	-0.44950912	0.65306443	1
alg6	dolichyl pyrophosphate Man9GlcNAc2 alpha-1,3-glucosyltransferase	8	120824203	309.6878435	-0.202493731	0.192480955	-1.052019566	0.292790573	1
alg8	LOW QUALITY PROTEIN: probable dolichyl pyrophosphate Glc1Man9GlcNAc2 alpha-1,3-glucosyltransferase	7	120822695	355.4751365	0.01357677	0.160056435	0.084824894	0.932400602	1
alg9	alpha-1,2-mannosyltransferase ALG9	7	120821358	591.778238	0.064136522	0.188388568	0.340448057	0.733519134	1
alkal1	protein ALKAL-like	8	120823981	16.47273343	0.005997499	0.376329828	0.015936816	0.987284798	1
alkal2b	ALK and LTK ligand 1 isoform X1	NA	120814857	5.376772295	-0.131609721	0.743401937	-0.177037097	0.85947925	1
alkbh1	nucleic acid dioxygenase ALKBH1 isoform X1	15	120832933	101.2704109	0.061384439	0.227242863	0.270127026	0.787062531	1
alkbh2	DNA oxidative demethylase ALKBH2	13	120831318	72.13028806	-0.134441401	0.219143412	-0.613485937	0.539555078	1
alkbh3	alpha-ketoglutarate-dependent dioxygenase alkB homolog 3 isoform X1	19	120809369	335.7299032	-0.956380286	0.147021169	-6.50505159	7.77E-11	3.65E-09
alkbh4	alpha-ketoglutarate-dependent dioxygenase alkB homolog 4	7	120822933	102.7258965	0.056593011	0.238621291	0.237166644	0.812527512	1
alkbh5	RNA demethylase ALKBH5	9	120825509	1516.067094	0.117146584	0.097020507	1.207441475	0.227262171	1
alkbh6	alpha-ketoglutarate-dependent dioxygenase alkB homolog 6	16	120834116	121.4933214	-0.11494766	0.22915778	-0.50160924	0.615942418	1
alkbh7	alpha-ketoglutarate-dependent dioxygenase alkB homolog 7, mitochondrial	11	120828361	370.2978033	0.02244155	0.153909778	0.145809771	0.884071562	1
alkbh8	alkylated DNA repair protein alkB homolog 8 isoform X1	1	120828245	220.7424128	0.10253736	0.215363398	0.476113215	0.633993723	1
allc	allantoicase isoform X1	NA	120813665	187.6052548	0.45844063	0.221172647	2.07277272	0.038193436	0.530237287
alms1	serine-rich adhesin for platelets	15	120833085	689.0001889	-0.035159897	0.21685031	-0.162139023	0.871196377	1
alox12	arachidonate 12-lipoxygenase, 12S-type	7	120822087	133.9932048	-0.03113677	0.20846756	-0.149360266	0.881269363	1
alox5a	polyunsaturated fatty acid 5-lipoxygenase isoform X1	6	120820912	143.8407514	-0.15006675	0.439453647	-0.34148482	0.732738631	1
alp3	alkaline phosphatase, tissue-nonspecific isozyme	1	120819089	183.6780334	0.581832361	0.345158491	1.685696215	0.091854326	0.891677172
alpi.1	alkaline phosphatase, intestinal, tandem duplicate 1 isoform X1	8	120824403	220.7366204	-0.441707858	0.206233021	-2.141790175	0.03221037	0.468953176
alpi.2	intestinal-type alkaline phosphatase	8	120824195	459.4621812	0.132459182	0.443432553	0.298713257	0.765158841	1
alpk1	alpha-protein kinase 1 isoform X1	7	120822488	248.878958	-0.146071494	0.265060041	-0.551088327	0.581573127	1
alpk2	alpha-protein kinase 2 isoform X1	14	120832149	410.5934975	-0.122302013	0.257079245	-0.475736626	0.634262024	1
alpl	alkaline phosphatase, tissue-nonspecific isozyme	17	120835691	1010.196116	0.103175685	0.169058311	0.61029644	0.541665455	1
als2b	alsin isoform X1	1	120817059	625.9354313	-0.104058596	0.136599517	-0.761778654	0.446192123	1
alx1	ALX homeobox protein 1	19	120809795	215.0809117	-0.991585646	0.27049921	-3.665761704	0.000246603	0.006153761
alx3	homeobox protein aristaless-like 3	12	120829914	199.2239932	0.319000884	0.194242488	1.642281699	0.100531638	0.922554887
alx4a	homeobox protein aristaless-like 4	2	120808563	359.2937257	-0.012867758	0.14861432	-0.086584914	0.931001457	1
alyref	THO complex subunit 4	11	120828357	6023.983933	0.070318845	0.095650709	0.735162816	0.462240342	1
amacr	alpha-methylacyl-CoA racemase	14	120832137	192.3814563	0.105131386	0.236411086	0.444697362	0.656538476	1
ambra1b	activating molecule in BECN1-regulated autophagy protein 1b isoform X1	19	120808843	988.0826696	-1.006088989	0.132745089	-7.579105158	3.48E-14	2.27E-12
amd1	S-adenosylmethionine decarboxylase proenzyme	18	120808515	934.3252087	0.005624216	0.121650891	0.04623243	0.963124994	1
amdhd1	probable imidazolonepropionase	4	120818398	129.369039	0.173366901	0.344365597	0.503438503	0.614656007	1
amdhd2	N-acetylglucosamine-6-phosphate deacetylase	11	120827909	350.7829477	-0.022820282	0.115984843	-0.196752276	0.844021399	1
amer2	APC membrane recruitment protein 2	21	120811610	771.0185096	0.096931395	0.154360884	0.627953095	0.530034667	1
amh	muellerian-inhibiting factor isoform X1	8	120823390	19.87289542	0.153261297	0.435984118	0.35152954	0.725191115	1
amigo1	amphoterin-induced protein 1	12	120829593	707.520775	-0.103132737	0.191126578	-0.539604371	0.589469901	1
amigo3	amphoterin-induced protein 3 isoform X1	17	120835863	108.1052068	0.211820331	0.227393695	0.931513651	0.351587927	1
ammecr1	AMME syndrome candidate gene 1 protein isoform X1	7	120823013	3845.138778	-0.027555972	0.100581401	-0.273966877	0.784110077	1
amn	protein amnionless	11	120827671	33.83019627	-0.521558492	0.495501511	-1.052587087	0.292530278	1
amot	angiomotin isoform X1	7	120821959	770.4833834	-0.153495207	0.149905933	-1.023943507	0.305861959	1
amotl2a	angiomotin-like 2a isoform X1	8	120823706	1356.342964	-0.129068747	0.103892672	-1.242327733	0.214115667	1
amotl2b	angiomotin-like protein 2b isoform X1	3	120815756	762.577582	0.005384165	0.130685965	0.041199256	0.967137047	1
ampd1	AMP deaminase 1 isoform X1	12	120829718	2974.35971	-0.168647047	0.526183681	-0.32050984	0.748581872	1
ampd2b	AMP deaminase 2 isoform X1	12	120829503	712.975173	-0.0155532	0.184582112	-0.084261689	0.932848372	1
ampd3a	AMP deaminase 3 isoform X1	2	120813123	121.0289466	-0.287241728	0.344681365	-0.833354387	0.404644891	1
amph	amphiphysin	3	120815999	1619.93002	0.016883672	0.225824369	0.074764616	0.940401995	1
amt	aminomethyltransferase, mitochondrial isoform X1	12	120829029	1032.10367	0.0106492	0.170352911	0.062512583	0.950154642	1
amy2a	pancreatic alpha-amylase	3	120816474	4406.264856	-0.070820993	0.38656139	-0.183207622	0.854635114	1
anapc1	anaphase-promoting complex subunit 1	6	120820738	858.6858461	-0.037014243	0.158187942	-0.233989027	0.814993498	1
anapc10	anaphase-promoting complex subunit 10	7	120823109	477.8499601	0.180857996	0.201634655	0.89695889	0.369740854	1
anapc11	anaphase-promoting complex subunit 11	9	120825711	189.1532962	-0.033183392	0.185434658	-0.178949245	0.857977555	1
anapc13	anaphase-promoting complex subunit 13	19	120809681	109.8734386	-0.81662838	0.26235337	-3.112703981	0.001853819	0.040361919
anapc15	LOW QUALITY PROTEIN: anaphase-promoting complex subunit 15	1	120818188	285.2424682	-0.004677364	0.17233609	-0.027140941	0.97834732	1
anapc16	anaphase-promoting complex subunit 16	5	120819299	616.9423193	0.048696929	0.141760048	0.343516596	0.731209858	1
anapc2	anaphase-promoting complex subunit 2	11	120827686	773.4931743	0.1073425	0.163443665	0.656755345	0.511338241	1
anapc4	anaphase-promoting complex subunit 4	8	120823900	667.3991222	-0.185630151	0.106102885	-1.749529731	0.080199494	0.835080908
anapc5	anaphase-promoting complex subunit 5	13	120830648	607.9459629	-0.235450559	0.14319148	-1.644305642	0.100113084	0.922077393
anapc7	anaphase-promoting complex subunit 7	13	120831361	1159.573783	-0.008585739	0.205028648	-0.041875799	0.966597709	1
and1	actinodin1	21	120812099	2242.638507	0.362601318	0.243807141	1.487246502	0.136949718	1
and2	actinodin2	3	120816402	2619.88933	0.240419681	0.240777045	0.998515787	0.318029313	1
and3	actinodin3 isoform X1	3	120814405	419.3708561	0.213754665	0.22345907	0.956571892	0.338783382	1
angel1	protein angel homolog 1 isoform X1	15	120833061	197.4700161	-0.089627839	0.138893746	-0.645297872	0.518734172	1
angel2	protein angel homolog 2 isoform X1	18	120808253	196.346144	0.041068735	0.187224279	0.219355819	0.826372883	1
angpt1	angiopoietin-1 isoform X1	10	120826479	535.6422409	0.000184372	0.133323431	0.001382892	0.998896612	1
angpt2a	angiopoietin-2a	6	120820627	41.79794447	0.012286785	0.286252803	0.042922845	0.965763038	1
angpt2b	angiopoietin-2b isoform X1	10	120826143	78.48948741	-0.122940922	0.236270463	-0.520339784	0.602826771	1
angptl1a	angiopoietin-related protein 1a	8	120824036	172.4798502	0.17859005	0.238340289	0.749307012	0.453672182	1
angptl2b	angiopoietin-related protein 2b	13	120830425	539.8505875	0.203145951	0.147411576	1.378086826	0.168176482	1
angptl3	angiopoietin-related protein 3	8	120823428	447.9859405	0.144831286	0.424788757	0.340948963	0.733142004	1
angptl4	angiopoietin-related protein 4	3	120815804	2000.97343	0.024284623	0.120635232	0.201306227	0.840459134	1
angptl5	angiopoietin-related protein 5	7	120822888	156.3827441	-0.029254071	0.23173644	-0.126238544	0.899543102	1
angptl6	angiopoietin-related protein 6	11	120828143	143.5963235	0.233854656	0.241348181	0.968951393	0.332569442	1
angptl7	angiopoietin-related protein 7	12	120829138	1110.639805	0.174117814	0.215083449	0.80953609	0.418206853	1
angptl8	uncharacterized protein angptl8	11	120827428	15.10676799	-0.947494277	0.730088532	-1.297779975	0.194362953	1
ank1a	ankyrin-1a isoform X1	13	120831213	3445.796213	-0.145117028	0.109614215	-1.323888763	0.185539991	1
ank2b	ankyrin-2b isoform X1	7	120822395	4056.047391	-0.015143288	0.184531453	-0.08206345	0.934596258	1
ank3a	ankyrin-3 isoform X1	6	120820651	3515.507269	0.077899592	0.18174486	0.428620605	0.668199348	1
ankar	ankyrin and armadillo repeat-containing protein	15	120833278	40.13455892	0.217044785	0.409764736	0.529681465	0.596332801	1
ankdd1a	ankyrin repeat and death domain-containing protein 1A	2	120811421	95.0045536	-0.024369334	0.21820465	-0.111681095	0.91107627	1
ankdd1b	ankyrin repeat and death domain-containing protein 1B	13	120831188	19.55915131	-0.187876832	0.45970379	-0.408691067	0.68276639	1
ankef1a	ankyrin repeat and EF-hand domain-containing protein 1a	18	120807835	43.65888218	0.180630658	0.322697194	0.5597528	0.575648062	1
ankfn1	LOW QUALITY PROTEIN: ankyrin repeat and fibronectin type-III domain-containing protein 1	5	120819409	96.45507121	-0.046051025	0.236100551	-0.195048358	0.84535509	1
ankfy1	rabankyrin-5	7	120823034	1556.552655	-0.009763667	0.075289894	-0.129680977	0.896818834	1
ankha	ANKH inorganic pyrophosphate transport regulator a	21	120811413	755.0656601	-0.036426034	0.161270087	-0.22586975	0.821302726	1
ankhd1	ankyrin repeat and KH domain-containing protein 1 isoform X1	4	120817504	5302.944112	-0.016175534	0.126734157	-0.127633582	0.898438954	1
ankk1	ankyrin repeat and protein kinase domain-containing protein 1 isoform X1	1	120828823	73.20614792	-0.01270477	0.220097655	-0.057723334	0.953969007	1
ankle1	ankyrin repeat and LEM domain-containing protein 1	8	120824193	704.9008605	-0.232939503	0.142888656	-1.630216911	0.103055661	0.928962686
ankle2	ankyrin repeat and LEM domain-containing protein 2	13	120831252	1051.871438	-0.023671543	0.110981648	-0.213292409	0.831098894	1
ankmy1	ankyrin repeat and MYND domain-containing protein 1	8	120823766	43.27644796	-0.356820894	0.301690256	-1.182739206	0.236912521	1
ankmy2a	ankyrin repeat and MYND domain-containing protein 2a	20	120810436	335.3448826	0.00152019	0.145917307	0.010418161	0.991687661	1
ankra2	ankyrin repeat family A protein 2 isoform X1	14	120831443	701.5242537	0.093323769	0.122360743	0.762693704	0.445646086	1
ankrd10a	ankyrin repeat domain-containing protein 10a	1	120822769	422.7637745	0.138342054	0.131686602	1.050540085	0.293469871	1
ankrd10b	ankyrin repeat domain-containing protein 10b isoform X1	16	120833665	630.9205612	-0.175535568	0.124767321	-1.406903395	0.159456037	1
ankrd11	ankyrin repeat domain-containing protein 11 isoform X1	2	120810833	2657.4167	-0.094394941	0.142180648	-0.663908505	0.506748873	1
ankrd12	ankyrin repeat domain-containing protein 12 isoform X1	3	120815660	2072.688506	-0.061454204	0.108978503	-0.563911246	0.572814536	1
ankrd13a	ankyrin repeat domain-containing protein 13A	13	120831204	1204.771924	0.022728665	0.096808382	0.234779925	0.81437955	1
ankrd13b	ankyrin repeat domain-containing protein 13B isoform X1	1	120827244	161.0595726	0.02287876	0.253554843	0.090231998	0.928102857	1
ankrd13c	ankyrin repeat domain-containing protein 13C isoform X1	8	120824364	468.3517721	6.79E-05	0.149549932	0.000453769	0.999637945	1
ankrd13d	LOW QUALITY PROTEIN: ankyrin repeat domain-containing protein 13D	4	120817448	310.588478	0.133767592	0.14014664	0.954483043	0.339839189	1
ankrd16	ankyrin repeat domain-containing protein 16	4	120817416	87.74974659	0.064975814	0.216512733	0.300101584	0.764099671	1
ankrd1a	ankyrin repeat domain-containing protein 1	6	120820710	228.1750488	0.864211947	0.232935259	3.710095032	0.000207181	0.005235603
ankrd22	ankyrin repeat domain-containing protein 22 isoform X1	5	120819665	67.2703803	-0.355831443	0.249629147	-1.425440285	0.15402997	1
ankrd24	LOW QUALITY PROTEIN: ankyrin repeat domain-containing protein 24	8	120823640	67.57019451	-0.498420013	0.291192261	-1.711652677	0.086960694	0.870195401
ankrd27	ankyrin repeat domain-containing protein 27	19	120808924	442.4225684	-1.328307956	0.15779076	-8.418160579	3.82E-17	3.17E-15
ankrd28b	serine/threonine-protein phosphatase 6 regulatory ankyrin repeat subunit A	20	120810642	1478.007904	-0.051013287	0.099699453	-0.511670684	0.608881507	1
ankrd29	ankyrin repeat domain-containing protein 29 isoform X1	NA	120814873	51.32299213	0.128106524	0.215942847	0.593242732	0.553018719	1
ankrd33aa	photoreceptor ankyrin repeat protein	12	120829106	101.4087661	-0.100663535	0.317857014	-0.316694395	0.751475502	1
ankrd33ab	photoreceptor ankyrin repeat protein	17	120835371	155.4062377	0.145194733	0.253916443	0.571820916	0.567443306	1
ankrd33ba	ankyrin repeat domain-containing protein 33B	21	120811987	74.04219001	0.146584857	0.219982478	0.666347875	0.505188771	1
ankrd34ba	ankyrin repeat domain-containing protein 34B	14	120831721	1.50646463	0.092343617	1.371730062	0.067319089	0.946327681	1
ankrd34c	ankyrin repeat domain-containing protein 34C	19	120809000	31.09333288	-0.422715446	0.370147108	-1.142020123	0.253445655	1
ankrd39	ankyrin repeat domain-containing protein 39 isoform X1	13	120831021	62.82142306	-0.37501961	0.226737327	-1.653982673	0.098131033	0.916838513
ankrd40	ankyrin repeat domain-containing protein 40	11	120827437	425.5861696	0.191465455	0.109239764	1.752708425	0.079652069	0.831879938
ankrd44	LOW QUALITY PROTEIN: serine/threonine-protein phosphatase 6 regulatory ankyrin repeat subunit B	16	120833712	389.4701768	0.128123485	0.226905977	0.564654517	0.572308776	1
ankrd45	ankyrin repeat domain-containing protein 45 isoform X1	3	120815734	42.3525505	0.4100909	0.385229149	1.064537564	0.287085247	1
ankrd49	ankyrin repeat domain-containing protein 49	9	120825570	394.564541	0.135158253	0.216189408	0.625184438	0.531850014	1
ankrd50	ankyrin repeat domain-containing protein 50	4	120817597	1109.155627	0.077651848	0.139009766	0.558607141	0.576429866	1
ankrd50l	ankyrin repeat domain-containing protein 50 isoform X1	16	120833567	232.3417223	0.070810656	0.19929233	0.355310493	0.722356995	1
ankrd52a	serine/threonine-protein phosphatase 6 regulatory ankyrin repeat subunit C	12	120829754	1001.359333	-0.186264824	0.243868414	-0.76379233	0.444991008	1
ankrd52b	serine/threonine-protein phosphatase 6 regulatory ankyrin repeat subunit C isoform X1	17	120835297	1423.763783	-0.131837028	0.099515324	-1.324791222	0.185240407	1
ankrd53	ankyrin repeat domain-containing protein 53	7	120822697	3.617015845	-0.038941127	0.94802826	-0.041075914	0.967235376	1
ankrd54	ankyrin repeat domain-containing protein 54	11	120827554	522.1311139	0.195546106	0.095719289	2.042912231	0.041061127	0.560668212
ankrd6b	ankyrin repeat domain-containing protein 6b isoform X1	18	120808058	545.8701472	0.104808276	0.222620737	0.470792961	0.637788592	1
ankrd9	ankyrin repeat domain-containing protein 9	15	120832732	418.7127134	0.219869893	0.286048236	0.768646213	0.442103363	1
anks1ab	ankyrin repeat and SAM domain-containing protein 1A isoform X1	17	120835687	406.6797639	-0.09430214	0.247044199	-0.381721733	0.702667778	1
anks1b	LOW QUALITY PROTEIN: ankyrin repeat and sterile alpha motif domain-containing protein 1B	4	120817182	611.3105149	0.043139609	0.156943735	0.274873084	0.783413747	1
anks3	ankyrin repeat and SAM domain-containing protein 3 isoform X1	5	120818977	303.9748869	-0.135360748	0.143739382	-0.941709545	0.346341367	1
anks4b	ankyrin repeat and SAM domain-containing protein 4B	11	120827949	112.0732431	0.170152698	0.237195755	0.717351363	0.473157322	1
ankzf1	ankyrin repeat and zinc finger domain-containing protein 1 isoform X1	16	120833761	311.8895959	0.150236204	0.141357215	1.062812416	0.287867028	1
anln	anillin isoform X1	10	120826409	1916.825132	-0.053421144	0.122823767	-0.434941424	0.663604946	1
ano10a	anoctamin-10 isoform X1	20	120810018	585.9834771	0.0866527	0.146917525	0.58980506	0.55532135	1
ano10b	anoctamin-10	19	120809433	633.9547588	-1.009039403	0.230797216	-4.371973902	1.23E-05	0.000348344
ano11	anoctamin-7 isoform X1	12	120829308	161.0896631	-0.041434941	0.26191307	-0.158201121	0.874298321	1
ano1a	anoctamin-1a isoform X1	2	120835272	499.7044729	-0.057632426	0.145487844	-0.396132246	0.692007471	1
ano2b	anoctamin-2b isoform X1	4	120817624	352.5287591	0.064046159	0.199762034	0.320612272	0.748504237	1
ano3	anoctamin-3 isoform X1	19	120808677	207.6513547	-1.015885649	0.155994599	-6.512312951	7.40E-11	3.49E-09
ano5a	anoctamin-5 isoform X1	19	120808675	908.6171337	-1.094455226	0.141402874	-7.739978638	9.94E-15	6.77E-13
ano5b	anoctamin-5b isoform X1	2	120833816	1649.98021	-0.128451162	0.144668357	-0.887900887	0.374594068	1
ano6	anoctamin-6 isoform X1	4	120817470	727.1203532	-0.124228787	0.102878217	-1.207532471	0.227227148	1
ano7	anoctamin-7	1	120823391	95.27815129	-0.117053087	0.370092056	-0.316281004	0.751789229	1
ano8a	anoctamin-8 isoform X1	3	120816387	150.6071811	-0.027816766	0.176411724	-0.157680939	0.874708221	1
ano8b	anoctamin-8 isoform X1	8	120823783	596.041299	-0.076784702	0.173055945	-0.443698722	0.65726042	1
anos1b	anosmin-1b	8	120824477	501.5855233	0.223245435	0.223070078	1.000786106	0.316930228	1
anp32a	acidic leucine-rich nuclear phosphoprotein 32 family member A isoform X1	2	120812641	4573.322474	0.035708046	0.132742579	0.269002202	0.787927988	1
anp32b	acidic leucine-rich nuclear phosphoprotein 32 family member B isoform X1	9	120825877	3876.033709	-0.103473715	0.128289228	-0.806565888	0.419916633	1
anp32e	acidic leucine-rich nuclear phosphoprotein 32 family member E isoform X1	10	120826258	1451.251902	-0.138084567	0.154651263	-0.892877073	0.371923006	1
antkmt	adenine nucleotide translocase lysine N-methyltransferase	11	120828250	183.4651977	-0.031884708	0.170546004	-0.186956641	0.851694629	1
antxr1c	anthrax toxin receptor 1	5	120819512	479.7613694	0.085197139	0.170107514	0.500842894	0.616481695	1
antxr1d	anthrax toxin receptor 1	6	120820421	899.1195354	-0.070538077	0.11839075	-0.595807333	0.551303945	1
anxa11a	annexin A11a isoform X1	6	120820516	1732.300204	0.023396692	0.09235962	0.253321654	0.800019664	1
anxa13	annexin A13	21	120811756	2800.928708	-0.061602193	0.173427124	-0.355205067	0.722435969	1
anxa14	annexin A2	10	120826938	252.9735389	-0.342425196	0.242042072	-1.414734196	0.157146444	1
anxa1a	annexin A1a	13	120830574	3373.902163	-0.100321023	0.137635205	-0.728890712	0.466068517	1
anxa3b	annexin A3b	14	120832277	909.4407697	0.194270079	0.136155733	1.426822623	0.153631029	1
anxa4	annexin A4 isoform X1	14	120832275	1291.115732	0.051559943	0.12231437	0.421536269	0.673363533	1
anxa5a	annexin A5a	4	120817025	61.02364538	-0.012524765	0.237111435	-0.052822273	0.957873515	1
anxa5b	annexin A5b isoform X1	9	120825246	2189.774948	0.048124655	0.157225252	0.306087313	0.759538168	1
anxa6	annexin A6 isoform X1	4	120817517	3198.939448	-0.01017007	0.155038398	-0.065597103	0.947698596	1
aoc1	amiloride-sensitive amine oxidase [copper-containing]	21	120811880	554.795772	-0.334977236	0.423470189	-0.791029084	0.42892702	1
aoc2	retina-specific copper amine oxidase	11	120827137	846.7651332	0.004771799	0.530571615	0.008993694	0.992824167	1
aox6	aldehyde oxidase 6	1	120825730	360.7415409	0.059275924	0.288667116	0.205343527	0.837303739	1
ap1ar	AP-1 complex-associated regulatory protein isoform X1	4	120817406	641.8207498	-0.008284228	0.123155134	-0.067266607	0.946369461	1
ap1b1	LOW QUALITY PROTEIN: AP-1 complex subunit beta-1	13	120831225	2190.864423	-0.003398824	0.08495942	-0.040005263	0.96808893	1
ap1g1	AP-1 complex subunit gamma-1 isoform X1	2	120812753	2162.968461	-0.066217068	0.097159242	-0.681531335	0.495535346	1
ap1g2	AP-1 complex subunit gamma-like 2	3	120816020	1124.752147	-0.114833038	0.099902252	-1.149453942	0.250368848	1
ap1m1	AP-1 complex subunit mu-1 isoform X1	3	120814472	1567.334549	0.002836622	0.141156748	0.020095548	0.983967151	1
ap1m2	AP-1 complex subunit mu-2	9	120825225	512.8282221	0.01342003	0.116534481	0.115159303	0.908318856	1
ap1m3	adaptor related protein complex 1 subunit mu 3	8	120823747	743.1265393	-0.080021705	0.151998363	-0.526464258	0.59856568	1
ap1s1	AP-1 complex subunit sigma-1A	7	120822268	1411.487153	-0.044892908	0.107030089	-0.419441934	0.674893183	1
ap1s2	AP-1 complex subunit sigma-2	2	120811534	1568.596901	0.071003697	0.146456539	0.484810699	0.627810633	1
ap1s3a	AP-1 complex subunit sigma-3a isoform X1	1	120816589	97.75501283	-0.15066852	0.255689238	-0.589264223	0.555684041	1
ap1s3b	AP-1 complex subunit sigma-3b isoform X1	3	120815769	291.6091211	-0.098699191	0.161165471	-0.612409041	0.540267162	1
ap2a1	AP-2 complex subunit alpha-2 isoform X1	11	120827257	2603.635831	-0.019027067	0.107288278	-0.177345259	0.859237202	1
ap2b1	AP-2 complex subunit beta isoform X1	7	120821222	4438.510567	-0.04284166	0.110081044	-0.389182902	0.69714085	1
ap2m1b	AP-2 complex subunit mu-B	1	120823435	1334.092769	-0.011343314	0.139449554	-0.081343492	0.935168787	1
ap2s1	AP-2 complex subunit sigma	1	120817621	3354.972563	-0.127739959	0.119178769	-1.071834866	0.28379421	1
ap3b1a	AP-3 complex subunit beta-1 isoform X1	14	120831500	373.8997173	-0.10783045	0.145504745	-0.741078584	0.458645794	1
ap3d1	AP-3 complex subunit delta-1 isoform X1	8	120823646	2810.724339	-0.020643999	0.119319615	-0.173014297	0.86264019	1
ap3m1	AP-3 complex subunit mu-1	6	120820629	817.1695212	-0.119313979	0.138694097	-0.860267171	0.389641785	1
ap3m2	AP-3 complex subunit mu-2	13	120830978	957.8479984	0.014178588	0.10040212	0.141218014	0.887697715	1
ap3s1	AP-3 complex subunit sigma-1 isoform X1	13	120830486	1513.912519	0.150558591	0.095491166	1.576675593	0.114870189	0.971926345
ap3s2	AP-3 complex subunit sigma-2 isoform X1	2	120832083	615.0018214	-0.021804877	0.138006886	-0.15799847	0.874458004	1
ap4b1	AP-4 complex subunit beta-1	12	120829199	247.1157117	0.295575219	0.208803875	1.415563856	0.15690324	1
ap4e1	AP-4 complex subunit epsilon-1	19	120808671	439.6334384	-1.164147425	0.137408657	-8.472154861	2.41E-17	2.02E-15
ap4m1	AP-4 complex subunit mu-1	7	120823076	411.1681086	-0.122023229	0.152814288	-0.79850668	0.424576518	1
ap4s1	AP-4 complex subunit sigma-1	NA	120815157	446.1718638	-0.02213463	0.154343033	-0.143411914	0.885964874	1
ap5b1	AP-5 complex subunit beta-1	17	120835099	111.9622609	0.279118315	0.326919618	0.853782702	0.393225401	1
ap5m1	AP-5 complex subunit mu-1	15	120832709	400.7514973	-0.229377229	0.184256857	-1.244877575	0.213176755	1
ap5s1	AP-5 complex subunit sigma-1	15	120833371	84.97844893	0.30327796	0.380841729	0.796335951	0.425836795	1
ap5z1	AP-5 complex subunit zeta-1 isoform X1	11	120828196	475.7725752	-0.110541891	0.130135091	-0.849439537	0.395636761	1
apaf1	apoptotic protease-activating factor 1 isoform X1	4	120817649	534.3928538	-0.353539444	0.144117801	-2.453128213	0.014161985	0.249672873
apba2a	LOW QUALITY PROTEIN: amyloid-beta A4 precursor protein-binding family A member 2	19	120809204	118.8790233	-0.982902505	0.164933198	-5.959397606	2.53E-09	1.03E-07
apba2b	amyloid-beta A4 precursor protein-binding family A member 2	2	120808346	1141.501892	0.128252093	0.175263792	0.731766053	0.464311372	1
apbb1	amyloid-beta A4 precursor protein-binding family B member 1 isoform X1	1	120829472	3403.270695	-0.0975326	0.075352784	-1.294346341	0.195545816	1
apbb3	amyloid-beta A4 precursor protein-binding family B member 3 isoform X1	7	120822762	185.5693699	0.023560262	0.180705792	0.130379118	0.896266487	1
apc2	adenomatous polyposis coli protein 2	8	120823883	2061.969268	0.010088779	0.206761596	0.048794258	0.961083258	1
apcdd1l	protein APCDD1-like	17	120835660	592.0884501	-0.203730554	0.125965431	-1.617352884	0.10580213	0.941615919
apeh	acylamino-acid-releasing enzyme isoform X1	12	120829838	1434.725722	0.009034896	0.138028795	0.065456605	0.947810457	1
apex1	DNA-(apurinic or apyrimidinic site) endonuclease	4	120817316	4783.804583	0.065839116	0.107041645	0.615079453	0.538502251	1
apex2	DNA-(apurinic or apyrimidinic site) lyase 2	12	120828788	306.5705986	0.1932262	0.134270457	1.439082018	0.150127286	1
aph1b	gamma-secretase subunit Aph-1b	2	120810910	736.0794414	0.002826701	0.137748199	0.020520781	0.983627935	1
api5	apoptosis inhibitor 5	19	120808929	1327.340022	-0.899709646	0.123796792	-7.267632933	3.66E-13	2.15E-11
aplf	aprataxin and PNK-like factor	9	120825433	132.9744209	0.103748848	0.244045469	0.425120975	0.670748488	1
apln	apelin isoform X1	4	120817377	800.691806	-0.059049345	0.132902815	-0.444304699	0.656822304	1
aplnr2	apelin receptor 2	19	120808608	23.18831374	-1.144839769	0.70748609	-1.618179898	0.105623834	0.940425836
aplnra	apelin receptor A	13	120831158	754.090126	-0.007037317	0.11937754	-0.058950093	0.952991859	1
aplp1	amyloid-like protein 1 isoform X1	20	120811117	4104.622679	0.051990923	0.201013731	0.258643639	0.795910209	1
aplp2	amyloid-like protein 2 isoform X1	1	120818105	5181.933684	0.009846715	0.110111798	0.089424707	0.928744389	1
apnl	actinoporin-like protein	11	120828153	794.4184625	0.1361742	0.208709666	0.652457565	0.514106039	1
apoa2	apolipoprotein A-II	20	120810445	40083.08269	0.332202066	0.206845329	1.606040938	0.108264916	0.950838013
apobb.1	apolipoprotein Bb, tandem duplicate 1	18	120808133	28421.77405	-0.177882616	0.272047095	-0.653866995	0.5131975	1
apobec2a	C->U-editing enzyme APOBEC-2a	17	120835831	663.5477042	-0.065985568	0.25023719	-0.26369209	0.792017191	1
apobec2b	C->U-editing enzyme APOBEC-2b	12	120829055	173.4697595	-0.028189116	0.252626504	-0.111584159	0.911153133	1
apoc1	apolipoprotein C-I	20	120810447	12222.21523	0.059042174	0.281060821	0.210069031	0.833613796	1
apoc2	apolipoprotein C-II	20	120811186	6908.53302	-0.051114444	0.206554224	-0.247462594	0.804550237	1
apoc4	apolipoprotein C-IV	20	120810446	79.80246593	-0.154158834	0.337390665	-0.456914937	0.647732187	1
apoda.1	apolipoprotein Da, duplicate 1	3	120816403	357.2652848	0.065787727	0.257308953	0.255676013	0.798201018	1
apodb	apolipoprotein Db	21	120812102	85.50950131	0.004773475	0.344453119	0.013858126	0.988943169	1
apoea	apolipoprotein Ea	10	120826338	6680.544655	0.038870284	0.195362683	0.198964734	0.842290331	1
apoeb	apolipoprotein Eb	20	120810444	33577.05668	-0.214144018	0.162536229	-1.31751561	0.187665852	1
apof	uncharacterized protein apof	17	120835600	240.6569743	-0.063599912	0.188851963	-0.336771252	0.736289346	1
apoob	apolipoprotein O, b isoform X1	21	120811474	299.4466144	0.208782599	0.212224523	0.983781687	0.325222865	1
apool	MICOS complex subunit MIC27 isoform X1	4	120818044	1032.889438	0.072236967	0.125086282	0.577497115	0.563603687	1
appa	amyloid beta (A4) precursor protein a isoform X1	1	120824652	5341.033574	0.091337205	0.109470913	0.834351356	0.40408302	1
appbp2	amyloid protein-binding protein 2 isoform X1	1	120829824	1237.500883	-0.066875803	0.093466142	-0.715508335	0.474294992	1
appl1	DCC-interacting protein 13-alpha isoform X1	17	120834774	1273.016287	-0.03506096	0.096570486	-0.363060825	0.716559448	1
appl2	DCC-interacting protein 13-beta	19	120808951	726.3629424	-1.053430298	0.098763658	-10.66617331	1.47E-26	2.16E-24
aprt	adenine phosphoribosyltransferase	6	120820371	819.9258476	0.045703019	0.139033397	0.32871972	0.742367547	1
aptx	aprataxin isoform X1	9	120825231	362.315269	0.127602213	0.291758304	0.437355891	0.661853268	1
aqp10a	aquaporin-10a	20	120810635	28.05789297	0.055286748	0.814590647	0.06787059	0.94588865	1
aqp10b	aquaporin-10b	10	120826683	22.47669484	-0.100867341	0.434972962	-0.231893359	0.816620843	1
aqp11	aquaporin-11	7	120822261	82.4674745	0.486162561	0.284931556	1.706243309	0.087962788	0.874425426
aqp12	aquaporin 12	NA	120814879	65.64532628	1.337572785	0.557023557	2.401285847	0.016337569	0.280176412
aqp4	aquaporin-4 isoform X1	3	120816586	107.7236551	0.177841374	0.422575508	0.420851116	0.673863803	1
aqp7	aquaporin-7 isoform X1	17	120834599	148.8978834	-0.375652976	0.320439606	-1.172305074	0.241074595	1
aqp8b	aquaporin-8b	11	120827274	33.75955485	0.095462277	0.416539537	0.22917939	0.818729491	1
aqp9b	aquaporin-9b	2	120812800	329.1767847	-0.048918771	0.177108094	-0.276208557	0.782387885	1
aqr	RNA helicase aquarius isoform X1	15	120832505	2517.188593	-0.026063505	0.101023303	-0.257994985	0.796410778	1
araf	serine/threonine-protein kinase A-Raf isoform X1	13	120830450	1044.521013	0.024160699	0.110239448	0.219165638	0.826521021	1
arap3	arf-GAP with Rho-GAP domain, ANK repeat and PH domain-containing protein 3	4	120817803	318.1251736	0.057051504	0.163597168	0.348731611	0.72729081	1
areg	proheparin-binding EGF-like growth factor	13	120831386	52.9908222	-0.165440523	0.277405676	-0.59638478	0.550918206	1
arel1	apoptosis-resistant E3 ubiquitin protein ligase 1 isoform X1	15	120832522	724.6338774	0.033440541	0.120878312	0.276646328	0.782051688	1
arf1	ADP-ribosylation factor 1 isoform X1	3	120815628	6326.725736	-0.013568837	0.128098101	-0.105925353	0.915641579	1
arf2a	ADP-ribosylation factor 2a	11	120827987	421.7838728	0.069132848	0.141769598	0.487642268	0.625803251	1
arf2b	ADP-ribosylation factor 2b	5	120818956	4614.160583	-0.151013822	0.140362101	-1.07588744	0.2819776	1
arf3a	ADP-ribosylation factor 3a	12	120829129	1058.575444	0.059750089	0.161054198	0.370993679	0.710642239	1
arf6a	ADP-ribosylation factor 6a	18	120807978	757.3181766	0.124159839	0.149907592	0.828242505	0.407533176	1
arf6b	ADP-ribosylation factor 6b	15	120832778	1414.399832	0.085379544	0.109108423	0.782520191	0.433908924	1
arfgap1	ADP-ribosylation factor GTPase-activating protein 1 isoform X1	17	120834928	1793.055876	-0.131195005	0.11744799	-1.117047685	0.263973937	1
arfgap2	ADP-ribosylation factor GTPase-activating protein 2 isoform X1	2	120833394	1355.141591	0.046813088	0.135480023	0.345534987	0.729692212	1
arfgap3	ADP-ribosylation factor GTPase-activating protein 3	4	120817184	1237.456553	0.031137178	0.109629363	0.284022244	0.776393334	1
arfgef1	LOW QUALITY PROTEIN: brefeldin A-inhibited guanine nucleotide-exchange protein 1	21	120811867	1042.07495	-0.035826373	0.17262327	-0.20754081	0.835587524	1
arfgef2	brefeldin A-inhibited guanine nucleotide-exchange protein 2 isoform X1	12	120828687	1714.258201	0.050536412	0.097779324	0.516841502	0.605266806	1
arfgef3	brefeldin A-inhibited guanine nucleotide-exchange protein 3 isoform X1	6	120820937	543.0301585	0.155603116	0.18902946	0.823168603	0.410412121	1
arfip1	arfaptin-1 isoform X1	9	120824726	658.5879363	-0.194274432	0.106705372	-1.820662152	0.068658229	0.769671797
arfip2b	arfaptin-2b isoform X1	7	120821313	783.7210348	-0.032066384	0.11828096	-0.271103512	0.78631142	1
arfrp1	ADP-ribosylation factor-related protein 1	17	120835551	655.8090895	0.013130765	0.111669498	0.117585956	0.906395733	1
arg1	arginase-1	5	120819614	334.7621649	0.28585352	0.223317566	1.280031502	0.200534057	1
arg2	arginase-2, mitochondrial	15	120832956	650.9991519	0.225351057	0.16651057	1.35337388	0.175936218	1
arglu1a	arginine and glutamate-rich protein 1-A	16	120834511	2252.879575	0.111476087	0.118573624	0.940142363	0.347144542	1
arhgap1	rho GTPase-activating protein 1	1	120822173	2148.020819	-0.066068387	0.111292113	-0.59364842	0.552747288	1
arhgap10	LOW QUALITY PROTEIN: rho GTPase-activating protein 10	9	120825369	611.4116265	-0.085226112	0.112212153	-0.759508753	0.44754828	1
arhgap11a	rho GTPase-activating protein 11A isoform X1	15	120832523	626.9356965	0.024836342	0.173409266	0.143223846	0.886113398	1
arhgap12b	rho GTPase-activating protein 12b isoform X1	21	120811637	1543.833095	0.02493528	0.088560911	0.281560795	0.778280305	1
arhgap15	rho GTPase-activating protein 15	16	120833547	80.2056894	-0.082316999	0.308245624	-0.267050015	0.789430652	1
arhgap17b	rho GTPase-activating protein 17b isoform X1	11	120828016	1340.335782	-0.148046318	0.111453633	-1.32832204	0.184071742	1
arhgap18	rho GTPase-activating protein 18 isoform X1	18	120808502	914.0284534	-0.157547563	0.158751249	-0.992417788	0.320993765	1
arhgap21b	rho GTPase-activating protein 21 isoform X1	3	120815677	1266.37277	-0.060179783	0.129209906	-0.465752081	0.641392969	1
arhgap22	rho GTPase-activating protein 22 isoform X1	6	120820299	120.9029942	-0.172764033	0.183609615	-0.940931296	0.346740069	1
arhgap23a	rho GTPase-activating protein 23 isoform X1	11	120827260	1418.546436	-0.000966238	0.133283823	-0.007249477	0.994215805	1
arhgap24	rho GTPase-activating protein 24 isoform X1	14	120831462	326.1054221	-0.059189375	0.148757807	-0.397890885	0.69071062	1
arhgap25	rho GTPase-activating protein 25 isoform X1	13	120831017	50.60494194	0.28881833	0.323112242	0.89386378	0.371394779	1
arhgap27	rho GTPase-activating protein 27 isoform X1	5	120819269	362.058936	0.100723681	0.118925432	0.846948206	0.397023991	1
arhgap27l	rho GTPase-activating protein 27 isoform X1	11	120828038	818.0642918	0.009158852	0.139626518	0.065595365	0.947699979	1
arhgap28	rho GTPase-activating protein 28 isoform X1	21	120811605	20.80348005	-0.09708536	0.364537604	-0.266324678	0.789989169	1
arhgap29a	rho GTPase-activating protein 29 isoform X1	21	120811651	452.442095	0.013554341	0.120809203	0.112196261	0.910667794	1
arhgap31	rho GTPase-activating protein 31	7	120822073	426.9892707	-0.176390576	0.142153208	-1.240848366	0.21466177	1
arhgap32b	rho GTPase-activating protein 32 isoform X1	7	120821534	1028.31853	0.135479214	0.142805604	0.94869676	0.342774862	1
arhgap35a	rho GTPase-activating protein 35	1	120817405	2484.297649	-0.053543168	0.123481286	-0.433613621	0.664569042	1
arhgap35b	rho GTPase-activating protein 35	7	120822789	1163.883635	0.096946004	0.132619063	0.731011077	0.464772387	1
arhgap36	LOW QUALITY PROTEIN: rho GTPase-activating protein 36	7	120822179	58.53765987	0.226243487	0.294987653	0.766959174	0.44310579	1
arhgap39	LOW QUALITY PROTEIN: rho GTPase-activating protein 39	8	120823739	496.409471	0.024503869	0.161019079	0.15217991	0.879045039	1
arhgap42a	LOW QUALITY PROTEIN: rho GTPase-activating protein 42	7	120822353	429.8689145	-0.209158234	0.136539622	-1.531850098	0.12555943	0.999915538
arhgap44a	rho GTPase-activating protein 44 isoform X1	11	120827702	287.2135412	-0.061432284	0.220778064	-0.27825357	0.780817715	1
arhgap45b	rho GTPase-activating protein 45 isoform X1	8	120823536	291.9187133	0.066056058	0.210149566	0.314328785	0.753271338	1
arhgap46a	rho GTPase-activating protein 39 isoform X1	17	120835045	1250.805923	0.054035604	0.121891335	0.443309646	0.657541779	1
arhgap4b	SLIT-ROBO Rho GTPase-activating protein 3 isoform X1	12	120828898	581.440436	-0.07689513	0.171677066	-0.447905662	0.654221282	1
arhgap5	rho GTPase-activating protein 5	15	120833167	1197.204933	0.057584192	0.151936724	0.379001142	0.704687016	1
arhgap9	rho GTPase-activating protein 9 isoform X1	17	120834576	293.9252791	-0.051215901	0.150611611	-0.340052806	0.733816761	1
arhgef10	rho guanine nucleotide exchange factor 10 isoform X1	15	120833096	405.9771449	-0.03444299	0.176254937	-0.195415743	0.845067493	1
arhgef10la	LOW QUALITY PROTEIN: rho guanine nucleotide exchange factor 10-like protein	17	120835412	773.5311542	0.076735015	0.134882634	0.568902112	0.569422572	1
arhgef11	rho guanine nucleotide exchange factor 11	7	120822514	1007.313987	0.075229777	0.146431213	0.513755067	0.607423246	1
arhgef12a	rho guanine nucleotide exchange factor 12 isoform X1	1	120820673	1703.059925	-0.078874452	0.113138973	-0.69714661	0.485711047	1
arhgef15b	rho guanine nucleotide exchange factor 15	7	120822569	370.9075404	0.099852425	0.130528617	0.764984933	0.444280516	1
arhgef16	LOW QUALITY PROTEIN: rho guanine nucleotide exchange factor 16	12	120828935	642.2082272	0.081511069	0.114165428	0.71397331	0.475243683	1
arhgef18a	rho guanine nucleotide exchange factor 18a	3	120816188	367.5730359	-0.050880934	0.149519588	-0.340296108	0.733633548	1
arhgef18b	rho guanine nucleotide exchange factor 18 isoform X1	8	120823509	921.3911849	-0.005228835	0.126465657	-0.041345885	0.967020153	1
arhgef19	rho guanine nucleotide exchange factor 19 isoform X1	12	120829303	200.1471081	-0.186399321	0.191279882	-0.974484712	0.329815926	1
arhgef1a	rho guanine nucleotide exchange factor 1a isoform X1	10	120826212	57.54249209	0.16586835	0.369383635	0.449040872	0.653402173	1
arhgef1b	rho guanine nucleotide exchange factor 1b isoform X1	20	120811072	1361.632899	0.071214603	0.131734715	0.540591011	0.588789515	1
arhgef25a	rho guanine nucleotide exchange factor 25 isoform X1	12	120829089	743.2742789	-0.052764816	0.121259961	-0.435137995	0.663462266	1
arhgef25b	rho guanine nucleotide exchange factor 25 isoform X1	17	120835598	233.0129637	0.042715911	0.168862707	0.252962373	0.80029729	1
arhgef28a	LOW QUALITY PROTEIN: rho guanine nucleotide exchange factor 28	14	120832001	280.9416103	0.147415183	0.302784982	0.48686425	0.626354535	1
arhgef3	rho guanine nucleotide exchange factor 3 isoform X1	17	120835577	103.7089	-0.029545157	0.208818326	-0.141487375	0.887484933	1
arhgef33	rho guanine nucleotide exchange factor 33 isoform X1	6	120821087	171.2024445	0.001584132	0.24896614	0.006362843	0.99492322	1
arhgef37	rho guanine nucleotide exchange factor 37 isoform X1	4	120817142	506.2070854	0.220230922	0.346092693	0.63633508	0.524558045	1
arhgef38	rho guanine nucleotide exchange factor 38 isoform X1	9	120825865	111.7320008	0.027118644	0.215186138	0.126024121	0.899712831	1
arhgef39	rho guanine nucleotide exchange factor 39 isoform X1	4	120817260	322.0098086	-0.171867847	0.152150621	-1.129590173	0.258648954	1
arhgef3l	rho guanine nucleotide exchange factor (GEF) 3, like isoform X1	12	120829063	91.88884694	-0.069326872	0.231997433	-0.29882603	0.765072789	1
arhgef4	rho guanine nucleotide exchange factor 4 isoform X1	21	120811348	310.2522513	0.044157145	0.143225888	0.308304218	0.757850856	1
arhgef40	LOW QUALITY PROTEIN: rho guanine nucleotide exchange factor 40	7	120822537	397.0594702	-0.228624776	0.236640335	-0.966127673	0.333980299	1
arhgef5	rho guanine nucleotide exchange factor 5 isoform X1	20	120810809	1086.393541	0.002377481	0.140903222	0.016873148	0.986537814	1
arhgef6	rho guanine nucleotide exchange factor 6 isoform X1	4	120816896	1146.069477	-0.067627254	0.117253012	-0.576763468	0.564099251	1
arhgef7a	rho guanine nucleotide exchange factor 7a isoform X1	16	120833581	907.7614681	-0.064257408	0.141743407	-0.453336133	0.650306718	1
arhgef7b	rho guanine nucleotide exchange factor 7b isoform X1	1	120822819	375.7792106	-0.076461867	0.290584408	-0.26313135	0.792449341	1
arid1aa	LOW QUALITY PROTEIN: AT-rich interactive domain-containing protein 1A	20	120810161	4063.817216	-0.041146674	0.120994437	-0.340070793	0.733803216	1
arid1ab	LOW QUALITY PROTEIN: AT-rich interactive domain-containing protein 1A	10	120826371	2431.350125	0.059406087	0.179711316	0.330563973	0.740973863	1
arid1b	AT-rich interactive domain-containing protein 1B isoform X1	15	120832512	554.6023296	-0.11164423	0.17777511	-0.628008217	0.529998557	1
arid2	AT-rich interactive domain-containing protein 2 isoform X1	4	120817638	1737.625757	-0.003270266	0.146807668	-0.02227585	0.982227913	1
arid3a	AT-rich interactive domain-containing protein 3A	8	120824497	2651.784174	-0.180530861	0.142957503	-1.262828864	0.206650689	1
arid3c	AT-rich interactive domain-containing protein 3A isoform X1	13	120831047	934.0551954	0.17403666	0.120229262	1.447539947	0.147745757	1
arid4a	AT-rich interactive domain-containing protein 4A	15	120832407	1586.759671	-0.086229649	0.095176864	-0.905993801	0.364939134	1
arid4b	AT-rich interactive domain-containing protein 4B isoform X1	6	120820345	805.2435995	-0.011364041	0.142670131	-0.079652558	0.936513593	1
arid5a	AT-rich interactive domain-containing protein 5A isoform X1	13	120831210	19.7360651	1.691553519	0.54420119	3.108323816	0.001881518	0.040890516
arid5b	AT-rich interactive domain-containing protein 5B isoform X1	6	120820675	589.9241741	-0.050482513	0.09730349	-0.518815033	0.603889734	1
arih1	E3 ubiquitin-protein ligase arih1	19	120808884	1206.854793	-1.165899541	0.084275552	-13.83437443	1.58E-43	4.50E-41
arih2	E3 ubiquitin-protein ligase ARIH2	12	120829321	2298.10134	-0.034193091	0.083992518	-0.407096872	0.68393684	1
arl1	ADP-ribosylation factor-like protein 1	4	120817742	2302.407706	0.005513631	0.094679054	0.058234966	0.953561469	1
arl10	ADP-ribosylation factor-like 10 isoform X1	7	120822455	54.7498404	0.64288879	0.295165392	2.178062899	0.029401354	0.439292985
arl11	ADP-ribosylation factor-like protein 11	1	120827540	106.8921787	0.264173726	0.32730343	0.807121779	0.419596326	1
arl13a	ADP-ribosylation factor-like protein 13A	4	120818011	88.37384245	0.107231037	0.219694855	0.488090798	0.625485529	1
arl13b	ADP-ribosylation factor-like protein 13B isoform X1	1	120815918	702.2008482	0.014481167	0.129415946	0.111896308	0.910905624	1
arl14	ADP-ribosylation factor-like protein 14	3	120815642	53.94634906	0.567116996	0.35464263	1.599122461	0.109793395	0.953750325
arl15a	ADP-ribosylation factor-like protein 15a isoform X1	13	120830763	320.4593121	0.11123661	0.146089941	0.761425529	0.446402944	1
arl16	ADP-ribosylation factor-like protein 16	11	120828003	157.1849089	-0.259453765	0.182753337	-1.419693723	0.155696866	1
arl2	ADP-ribosylation factor-like protein 2	7	120821641	444.0328496	0.015919042	0.158199547	0.100626346	0.919847082	1
arl3b	ADP-ribosylation factor-like protein 3	5	120819533	1123.151916	0.01860398	0.108236728	0.171882319	0.863530047	1
arl3l1	ADP ribosylation factor like GTPase 3, like 1	4	120817365	686.5610435	-0.071957709	0.247921426	-0.290244011	0.771629568	1
arl4aa	ADP-ribosylation factor-like 4aa	20	120811029	253.1636117	0.190067898	0.147553264	1.288130761	0.197700449	1
arl4d	ADP-ribosylation factor-like protein 4D	5	120819684	313.1719036	0.089690284	0.126697121	0.707910983	0.479000539	1
arl5a	ADP-ribosylation factor-like protein 5A isoform X1	16	120834170	302.5147417	-0.12243173	0.10455662	-1.170961045	0.241614436	1
arl5c	putative ADP-ribosylation factor-like protein 5C	11	120828367	181.5038474	0.29333736	0.194127735	1.511053324	0.130774866	1
arl6	ADP-ribosylation factor-like protein 6	2	120835379	394.4304173	-0.158638865	0.192875501	-0.822493597	0.410796029	1
arl6ip1	ADP-ribosylation factor-like protein 6-interacting protein 1	11	120827692	3862.01594	0.055023464	0.145431385	0.378346562	0.70517316	1
arl6ip4	ADP-ribosylation factor-like protein 6-interacting protein 4	13	120831093	1185.558398	0.024939349	0.174771898	0.142696564	0.886529831	1
arl6ip5a	ADP-ribosylation factor-like 6 interacting protein 5a	17	120834687	740.1317812	-0.154725327	0.206743906	-0.748391236	0.454224207	1
arl6ip6	ADP-ribosylation factor-like protein 6-interacting protein 6	1	120822195	310.8753197	0.179980028	0.141890341	1.26844453	0.204639248	1
arl8	ADP-ribosylation factor-like 8	21	120811604	826.157438	0.096862317	0.16597901	0.583581725	0.559501758	1
arl9	ADP-ribosylation factor-like protein 9	4	120817043	361.8151994	0.112013408	0.153246372	0.730936767	0.464817777	1
armc1	armadillo repeat-containing protein 1	21	120811321	857.949916	-0.022301115	0.137175172	-0.162573993	0.870853865	1
armc10	armadillo repeat-containing protein 10	19	120809877	283.4661481	-1.10027233	0.182766972	-6.020082931	1.74E-09	7.22E-08
armc1l	armadillo repeat containing 1, like	18	120808046	570.6291752	-0.06375202	0.2109587	-0.302201428	0.762498515	1
armc2	armadillo repeat-containing protein 2 isoform X1	18	120808445	75.20073398	0.283561773	0.246142645	1.152022126	0.249311981	1
armc3	LOW QUALITY PROTEIN: armadillo repeat-containing protein 3	21	120812029	40.25186459	-0.377472716	0.28593412	-1.320138769	0.186788691	1
armc5	armadillo repeat-containing protein 5	11	120827561	321.872838	-0.104009482	0.202955513	-0.512474289	0.60831911	1
armc6	armadillo repeat-containing protein 6	3	120815568	491.8677491	-0.017264606	0.140666313	-0.122734472	0.902317365	1
armc7	armadillo repeat-containing protein 7	5	120819604	91.94443973	-0.051279	0.201522331	-0.254458154	0.799141629	1
armc8	armadillo repeat-containing protein 8 isoform X1	16	120834136	451.1498631	-0.087010533	0.122416801	-0.710772807	0.477225034	1
armh1	armadillo-like helical domain containing protein 1 isoform X1	8	120824350	35.06556736	0.16193828	0.390384173	0.414817739	0.678275333	1
armh3	armadillo-like helical domain-containing protein 3	9	120825481	1104.738112	-0.064744872	0.10125515	-0.639422995	0.522547794	1
armt1	damage-control phosphatase ARMT1 isoform X1	18	120807697	682.6902503	-0.073855819	0.119917144	-0.61589041	0.537966852	1
arnt	aryl hydrocarbon receptor nuclear translocator isoform X1	20	120810232	1565.586662	-0.015976277	0.100506446	-0.158957733	0.873702174	1
arnt2	aryl hydrocarbon receptor nuclear translocator 2 isoform X1	2	120834428	1524.966918	0.012490461	0.102279385	0.122121002	0.902803189	1
arntl1a	aryl hydrocarbon receptor nuclear translocator-like 1a isoform X1	19	120809084	751.9734846	-0.093972587	0.135230609	-0.694906184	0.487114097	1
arpc1a	actin-related protein 2/3 complex subunit 1A	9	120825025	2956.827075	0.061993023	0.111223621	0.557372819	0.577272732	1
arpc2	actin-related protein 2/3 complex subunit 2	1	120824804	2375.737975	0.073707571	0.090725696	0.81242222	0.4165494	1
arpc3	actin-related protein 2/3 complex subunit 3	14	120832338	2656.438911	0.035987133	0.100032085	0.359755901	0.719029684	1
arpc4	actin-related protein 2/3 complex subunit 4	17	120835776	463.5387183	-0.079127889	0.173971308	-0.454832984	0.649229399	1
arpc5b	actin-related protein 2/3 complex subunit 5b	8	120823730	2065.051929	0.058289901	0.115458008	0.504858019	0.613658562	1
arpin	arpin	19	120809579	163.6714261	0.572465473	0.425740474	1.344634838	0.178743187	1
arpp21	cAMP-regulated phosphoprotein 21	10	120825959	643.181995	-0.059795565	0.168482244	-0.354907224	0.722659097	1
arr3a	arrestin 3a, retinal (X-arrestin)	7	120821792	4847.655039	0.19383227	0.47747957	0.405948825	0.684780202	1
arr3b	arrestin 3b, retinal (X-arrestin) isoform X1	4	120817862	2087.163395	0.129857641	0.376149196	0.345229081	0.729922158	1
arrb1	beta-arrestin-1 isoform X1	1	120823450	219.7258478	-0.026585706	0.168160029	-0.158097653	0.87437985	1
arrb2b	arrestin, beta 2b isoform X1	7	120822191	648.1678096	0.020039291	0.165757569	0.120895181	0.903774059	1
arrdc1a	arrestin domain-containing protein 1a	13	120831232	264.576382	-0.202121818	0.172956235	-1.168629849	0.242552797	1
arrdc1b	arrestin domain-containing protein 1b	14	120832184	336.1845281	-0.096262339	0.12354148	-0.779190428	0.435867548	1
arrdc2	arrestin domain-containing protein 2 isoform X1	8	120823865	752.1177898	0.120927883	0.207450358	0.582924437	0.559944169	1
arrdc3a	arrestin domain-containing protein 3a isoform X1	13	120830315	2297.054008	-0.109754321	0.206299964	-0.532013285	0.594716794	1
arsa	arylsulfatase A	19	120808848	240.319139	-0.926759479	0.171986007	-5.388574887	7.10E-08	2.57E-06
arsb	arylsulfatase B isoform X1	14	120831501	90.07598635	0.443420209	0.2313629	1.916557104	0.055294222	0.679272184
arsh	arylsulfatase D isoform X1	16	120833534	302.5263151	0.061110933	0.158689309	0.385097982	0.700164823	1
arsia	arylsulfatase I isoform X1	4	120817788	68.35211491	-0.142506558	0.300938443	-0.473540556	0.635827574	1
arsj	arylsulfatase J isoform X1	7	120822806	122.3620767	-0.070351026	0.183261051	-0.383884224	0.70106426	1
arsk	arylsulfatase K isoform X1	13	120831265	87.13916645	0.005144285	0.23609883	0.021788691	0.982616515	1
arv1	protein ARV1	18	120807753	241.7893737	0.053603855	0.143798383	0.372770917	0.70931895	1
arvcfa	armadillo repeat protein deleted in velo-cardio-facial syndrome homolog isoform X1	14	120832093	118.7561806	0.056055204	0.190851004	0.293711865	0.768978087	1
arvcfb	ARVCF delta catenin family member b isoform X1	13	120831251	2193.055838	0.04135191	0.108852912	0.379887952	0.704028591	1
arxa	LOW QUALITY PROTEIN: aristaless-related homeobox protein	21	120812031	63.78191027	0.207750092	0.325603866	0.638045532	0.523444041	1
as3mt	arsenite methyltransferase isoform X1	9	120825130	404.373877	0.082928248	0.181707573	0.456383004	0.648114585	1
asah1b	acid ceramidase	9	120824959	755.9206275	0.126607395	0.149559453	0.846535553	0.397254049	1
asah2	neutral ceramidase	5	120819809	257.5204743	-0.077067771	0.349472567	-0.220525953	0.825461562	1
asap1b	arf-GAP with SH3 domain, ANK repeat and PH domain-containing protein 1 isoform X1	21	120811827	1567.19435	0.069216948	0.109171233	0.634021856	0.526066559	1
asap2a	arf-GAP with SH3 domain, ANK repeat and PH domain-containing protein 2a	15	120833072	803.1822771	0.048450274	0.098001466	0.494383158	0.621035606	1
asap3	arf-GAP with SH3 domain, ANK repeat and PH domain-containing protein 3	15	120832400	991.739915	-0.066073462	0.137712778	-0.479791806	0.63137544	1
asb1	ankyrin repeat and SOCS box protein 1	16	120833956	113.1162764	0.124752768	0.247628716	0.503789585	0.614409247	1
asb10	ankyrin repeat and SOCS box protein 10 isoform X1	3	120816562	139.6148498	-0.003362295	0.242691726	-0.013854182	0.988946316	1
asb11	ankyrin repeat and SOCS box protein 11	16	120834372	15.56674325	0.940089409	0.862990901	1.089338727	0.276004541	1
asb13b	ankyrin repeat and SOCS box protein 13 isoform X1	19	120809662	222.0359501	-1.093070034	0.129804683	-8.420882914	3.74E-17	3.11E-15
asb14b	dynein heavy chain 12, axonemal	12	120829364	90.56219577	0.060622061	0.241997105	0.25050738	0.802194998	1
asb16	ankyrin repeat and SOCS box protein 16 isoform X1	11	120827505	50.28392163	-0.216346244	0.253040099	-0.854987983	0.3925578	1
asb2a.1	ankyrin repeat and SOCS box protein 2 isoform X1	NA	120814272	109.6844709	-0.206918742	0.228001018	-0.907534288	0.364124326	1
asb3	ankyrin repeat and SOCS box protein 3 isoform X1	5	120819641	209.2905982	0.046021392	0.257539808	0.178696228	0.858176231	1
asb4	ankyrin repeat and SOCS box protein 4	10	120826160	53.6273913	0.031039073	0.273136762	0.11363931	0.909523724	1
asb5a	ankyrin repeat and SOCS box protein 5 isoform X1	4	120818194	105.7180644	-0.098989714	0.340843417	-0.290425777	0.771490526	1
asb5b	ankyrin repeat and SOCS box protein 5b isoform X1	9	120825635	252.4270983	0.167061016	0.161763272	1.032749981	0.301720917	1
asb6	ankyrin repeat and SOCS box protein 6	13	120831162	339.8153937	0.072937729	0.130383724	0.559408238	0.57588314	1
asb7	ankyrin repeat and SOCS box protein 7	2	120810677	239.1814217	0.0057936	0.134852269	0.042962568	0.965731373	1
asb8	ankyrin repeat and SOCS box protein 8	12	120829673	394.7371946	-0.01023472	0.12148113	-0.084249461	0.932858093	1
ascc1	activating signal cointegrator 1 complex subunit 1	5	120819293	731.0736209	-0.149097461	0.123074059	-1.211445067	0.225724876	1
ascc2	activating signal cointegrator 1 complex subunit 2	13	120831342	479.8814852	0.282225711	0.186255845	1.515258281	0.129707009	1
ascc3	LOW QUALITY PROTEIN: activating signal cointegrator 1 complex subunit 3	20	120810495	947.9146481	-0.111207162	0.118258521	-0.940373351	0.347026087	1
ascl1a	achaete-scute homolog 1a	4	120818386	230.0542931	0.117932149	0.211049483	0.558789091	0.576305668	1
ascl1b	achaete-scute homolog 1b	19	120809126	151.4534446	-0.590928523	0.201738809	-2.929176227	0.003398617	0.07108253
asf1ba	histone chaperone asf1b-A	11	120827284	406.0821058	0.003746594	0.182879701	0.020486657	0.983655156	1
asf1bb	histone chaperone asf1b-B	9	120825680	1098.655019	-0.11637651	0.162519303	-0.716078077	0.47394314	1
asgrl1	LOW QUALITY PROTEIN: asialoglycoprotein receptor-like 1	13	120830663	1.901399863	0.596692767	1.222517435	0.488085282	0.625489435	1
asgrl2	LOW QUALITY PROTEIN: C-type lectin domain family 10 member A	7	120822293	253.9281905	0.164005475	0.19704713	0.832315981	0.405230613	1
ash1l	histone-lysine N-methyltransferase ASH1L isoform X1	10	120825936	1960.156116	-0.127092968	0.125630238	-1.011643135	0.311708714	1
ash2l	LOW QUALITY PROTEIN: set1/Ash2 histone methyltransferase complex subunit ASH2	14	120831788	729.6411573	0.045441519	0.193840606	0.234427246	0.814653309	1
asic1b	acid-sensing ion channel 1B isoform X1	17	120835155	308.909601	-0.01482328	0.166967334	-0.088779524	0.929257131	1
asic1c	LOW QUALITY PROTEIN: acid-sensing ion channel 1C	3	120815972	82.48983062	-0.00551637	0.286909471	-0.019226867	0.984660125	1
asic2	acid-sensing ion channel 2 isoform X1	11	120827595	185.3161857	0.227471135	0.227175731	1.001300332	0.316681632	1
asic4a	acid-sensing ion channel 4-A isoform X1	16	120833774	109.9148084	0.433876367	0.180550684	2.40307241	0.016257968	0.279412637
asip1	agouti signaling protein 1	17	120834561	27.96290374	0.450630423	0.377561866	1.193527375	0.232662898	1
asip2b	agouti-signaling protein 2b	3	120815855	26.89185133	0.167519691	0.384627995	0.435536917	0.663172749	1
asl	argininosuccinate lyase isoform X1	7	120821783	630.989289	0.221949664	0.305182692	0.72726819	0.467061681	1
asmt	acetylserotonin O-methyltransferase isoform X1	16	120833566	65.87520924	0.282263952	0.337444679	0.836474745	0.402887879	1
asmt2	acetylserotonin O-methyltransferase 2	15	120833317	201.9341524	-0.085005924	0.177966115	-0.4776523	0.6328977	1
asmtl	probable bifunctional dTTP/UTP pyrophosphatase/methyltransferase protein isoform X1	16	120833730	383.571806	0.246607839	0.146592245	1.682270699	0.09251636	0.894337285
asns	asparagine synthetase [glutamine-hydrolyzing]	10	120826689	585.5135258	0.639120036	0.24836958	2.573262141	0.010074487	0.187278915
aspa	aspartoacylase isoform X1	7	120821462	356.0068345	0.129385959	0.15241783	0.848889917	0.39594255	1
aspdh	putative L-aspartate dehydrogenase	11	120827239	75.91025874	-0.05153462	0.279607151	-0.184310807	0.853769636	1
aspg	60 kDa lysophospholipase isoform X1	15	120832777	570.8323309	0.075567518	0.117653278	0.642289951	0.520684938	1
asph	aspartyl/asparaginyl beta-hydroxylase	3	120816330	1564.629945	-0.219855261	0.118828747	-1.850185804	0.064286774	0.740463062
asphd1	aspartate beta-hydroxylase domain-containing protein 2 isoform X1	11	120827386	36.60522239	0.039577327	0.259738925	0.152373492	0.878892363	1
asphd2	aspartate beta-hydroxylase domain-containing protein 2	13	120830655	441.8863238	-0.043516243	0.108735586	-0.400202407	0.689007442	1
aspm	abnormal spindle-like microcephaly-associated protein	8	120824083	820.6553949	0.200031945	0.224736988	0.890071308	0.373427598	1
aspn	asporin	17	120835643	1137.582046	-0.092333114	0.368011574	-0.25089731	0.801893504	1
aspscr1	tether containing UBX domain for GLUT4	9	120824772	584.1883927	-0.057020566	0.107549979	-0.530177376	0.595988955	1
asrgl1	isoaspartyl peptidase/L-asparaginase isoform X1	6	120820977	206.8413093	0.025418176	0.256965639	0.098916633	0.921204462	1
ass1	argininosuccinate synthase	14	120832096	598.8300733	-0.017493963	0.167931525	-0.10417319	0.91703191	1
aste1b	protein asteroid homolog 1	10	120825943	313.9364732	-0.236111989	0.159437283	-1.480908262	0.138631021	1
astn1	astrotactin-1 isoform X1	3	120815875	583.9280758	-0.047958719	0.167943519	-0.285564569	0.775211643	1
asxl1	putative Polycomb group protein ASXL1	12	120829188	1253.020462	0.082930747	0.122364237	0.677736802	0.497938588	1
asxl2	putative Polycomb group protein ASXL2 isoform X1	15	120833265	699.2619188	-0.032177585	0.098891229	-0.32538361	0.744890759	1
asz1	ankyrin repeat, SAM and basic leucine zipper domain-containing protein 1 isoform X1	19	120809772	7.712996724	-0.472191359	0.913062159	-0.517151384	0.605050486	1
atad1a	outer mitochondrial transmembrane helix translocase	13	120830967	643.3516943	-0.019874677	0.116478289	-0.170629888	0.864514796	1
atad1b	outer mitochondrial transmembrane helix translocase	5	120819655	1427.7882	0.125850226	0.129033129	0.975332668	0.329395271	1
atad2b	LOW QUALITY PROTEIN: ATPase family AAA domain-containing protein 2B	18	120808160	720.5406829	-0.045571186	0.18372821	-0.248035867	0.804106656	1
atad3	ATPase family AAA domain containing 3	17	120834754	1137.581384	0.253537891	0.205722252	1.232428131	0.217789198	1
atad5a	ATPase family AAA domain-containing protein 5 isoform X1	11	120827521	876.5751126	-0.195679635	0.163237598	-1.198741208	0.23062859	1
atad5b	ATPase family AAA domain-containing protein 5b isoform X1	9	120824963	113.1607987	-0.343408262	0.255456463	-1.344292713	0.178853751	1
atat1	alpha-tubulin N-acetyltransferase 1 isoform X1	10	120826705	571.9919233	-0.062596976	0.093633121	-0.668534544	0.503792439	1
atcaya	caytaxin isoform X1	8	120823816	608.5551245	0.112431724	0.149892489	0.75008244	0.453205055	1
atcayb	caytaxin	3	120816400	229.5302667	0.030350579	0.222509368	0.136401356	0.891504002	1
atf1	cyclic AMP-dependent transcription factor ATF-1	17	120834680	727.5728668	-0.047879106	0.143013797	-0.334786622	0.737786053	1
atf2	cyclic AMP-dependent transcription factor ATF-2	16	120833901	239.3607812	0.059492896	0.144816176	0.410816651	0.681206982	1
atf3	cyclic AMP-dependent transcription factor ATF-3	18	120808290	53.89638389	0.463964964	0.309313153	1.499984592	0.133618394	1
atf4a	cyclic AMP-dependent transcription factor ATF-4	9	120824619	3753.853958	0.20700432	0.153061749	1.35242359	0.176239847	1
atf4b	activating transcription factor 4b	11	120828216	4202.623959	0.134019751	0.116773037	1.147694319	0.251094777	1
atf5a	uncharacterized protein atf5a	7	120822024	326.7902579	-0.089082665	0.184318461	-0.483308428	0.628876757	1
atf6	cyclic AMP-dependent transcription factor ATF-6 alpha	8	120824285	1205.344586	0.107163834	0.102365247	1.046877112	0.295156259	1
atf6b	LOW QUALITY PROTEIN: cyclic AMP-dependent transcription factor ATF-6 beta	10	120826729	618.503807	0.037327791	0.176389624	0.211621241	0.832402536	1
atf7a	cyclic AMP-dependent transcription factor ATF-7a isoform X1	12	120829485	668.2467267	-0.044729427	0.127384332	-0.351137589	0.725485129	1
atf7b	cyclic AMP-dependent transcription factor ATF-7b isoform X1	17	120834677	664.4775489	-0.104435269	0.090332337	-1.156122734	0.247630958	1
atf7ip2	probable serine/threonine-protein kinase kinX	11	120827875	242.7282814	-0.056002488	0.142767651	-0.392263147	0.694863791	1
atg10	ubiquitin-like-conjugating enzyme ATG10 isoform X1	3	120816215	179.9422309	0.173046779	0.21388421	0.809067578	0.418476277	1
atg101	autophagy-related protein 101	7	120822823	386.1053593	0.026046522	0.16215207	0.160630213	0.872384657	1
atg12	ubiquitin-like protein ATG12	20	120810210	142.9642103	0.037641132	0.164829377	0.228364219	0.819363104	1
atg13	autophagy-related protein 13 isoform X1	1	120815762	730.7559463	-0.17162024	0.13444142	-1.276542905	0.20176367	1
atg14	beclin 1-associated autophagy-related key regulator	15	120832418	405.3473247	0.047661807	0.21716027	0.219477565	0.826278055	1
atg16l1	autophagy-related protein 16-1 isoform X1	1	120821915	1509.541116	-0.024751156	0.09579191	-0.258384619	0.796110086	1
atg2a	autophagy-related protein 2 homolog A	4	120816932	1405.522145	-0.15415653	0.158252548	-0.974117207	0.329998347	1
atg2b	autophagy-related protein 2 homolog B isoform X1	15	120832801	1187.164833	-0.160539643	0.108730304	-1.476494011	0.139811322	1
atg3	ubiquitin-like-conjugating enzyme ATG3	1	120822181	2233.03907	0.024437585	0.117397541	0.208160965	0.835103286	1
atg4b	cysteine protease ATG4B isoform X1	8	120823712	637.2839985	0.091135665	0.100293749	0.908687391	0.363515162	1
atg4c	cysteine protease ATG4C	8	120824215	330.5386537	-0.124382745	0.125496218	-0.991127438	0.321623356	1
atg4da	cysteine protease ATG4D	9	120825792	592.3918942	0.12466351	0.110072603	1.132557119	0.257400285	1
atg5	autophagy protein 5	20	120810241	270.4132343	0.168853816	0.150723304	1.120290033	0.262590188	1
atg7	ubiquitin-like modifier-activating enzyme ATG7 isoform X1	17	120834635	948.3104246	0.043095035	0.090716487	0.475051856	0.634750013	1
atg9a	autophagy-related protein 9A	15	120833003	642.1496479	-0.037711198	0.13653049	-0.276210815	0.782386151	1
atg9b	autophagy-related protein 9B	3	120815974	586.8699299	0.063491749	0.104345264	0.608477539	0.542870798	1
atic	bifunctional purine biosynthesis protein PURH	2	120832651	5295.634409	0.010440011	0.155093827	0.067314165	0.9463316	1
atl1	LOW QUALITY PROTEIN: atlastin-1	15	120833355	611.4972204	0.11409599	0.176771289	0.645444129	0.518639414	1
atl3	atlastin-3	4	120817794	939.2418235	-0.176895892	0.141014918	-1.254448075	0.209679188	1
atm	serine-protein kinase ATM	1	120819465	681.0575412	-0.214428417	0.154448764	-1.388346606	0.165031527	1
atmin	ATM interactor	2	120830789	282.1967722	-0.121742865	0.156664589	-0.777092421	0.437104245	1
atn1	atrophin-1 isoform X1	20	120810794	1812.500873	0.01313922	0.133342738	0.098537202	0.921505733	1
atoh1a	protein atonal homolog 1a	13	120830635	48.8031699	-0.168374867	0.332334197	-0.506643218	0.612405178	1
atoh1b	protein atonal homolog 1b	4	120817550	46.85505196	0.191546382	0.351607163	0.544773833	0.585909077	1
atoh1c	protein atonal homolog 1	5	120819664	3.272434017	0.163891497	1.029997266	0.15911838	0.873575607	1
atoh7	protein atonal homolog 7	6	120820257	81.38188917	-0.009707364	0.229760472	-0.042249929	0.966299461	1
atoh8	protein atonal homolog 8 isoform X1	4	120817960	631.8523663	0.056614257	0.169753074	0.333509463	0.738749748	1
atox1	copper transport protein ATOX1	4	120818338	1443.896506	-0.006712878	0.10337589	-0.064936587	0.94822449	1
atp10a	LOW QUALITY PROTEIN: phospholipid-transporting ATPase VA	8	120823731	425.1111684	0.099390801	0.180812386	0.549690224	0.582531863	1
atp10d	probable phospholipid-transporting ATPase VD isoform X1	15	120833432	632.0242973	-0.18970797	0.150245725	-1.262651363	0.2067145	1
atp11a	probable phospholipid-transporting ATPase IH isoform X1	1	120822497	1076.424944	-0.040587039	0.110497928	-0.367310407	0.713387492	1
atp11b	LOW QUALITY PROTEIN: probable phospholipid-transporting ATPase IF	8	120824086	719.294671	0.068434267	0.104431341	0.655303921	0.512272097	1
atp11c	phospholipid-transporting ATPase 11C isoform X1	4	120817384	737.6348384	-0.041329893	0.117034042	-0.353144202	0.723980337	1
atp13a1	manganese-transporting ATPase 13A1	11	120827169	1156.601591	-0.000568241	0.096514771	-0.005887605	0.995302398	1
atp13a2	cation-transporting ATPase 13A2	12	120828660	471.0948481	-0.045616222	0.126294534	-0.361189204	0.717958012	1
atp13a3	LOW QUALITY PROTEIN: probable cation-transporting ATPase 13A3	8	120823643	1531.234229	-0.069854362	0.125689694	-0.555768416	0.57836918	1
atp1a2a	sodium/potassium-transporting ATPase subunit alpha-2 isoform X1	3	120815788	2092.998576	-0.007721211	0.211461315	-0.036513588	0.970872844	1
atp1a3b	sodium/potassium-transporting ATPase subunit alpha-3b isoform X1	20	120810803	10026.8176	0.074203492	0.176740249	0.419844897	0.674598764	1
atp1b1a	LOW QUALITY PROTEIN: sodium/potassium-transporting ATPase subunit beta-1a	8	120824049	3711.128579	0.037997183	0.09773225	0.388788589	0.697432543	1
atp1b1b	sodium/potassium-transporting ATPase subunit beta-1b	1	120822481	7951.8206	-0.150780163	0.160335319	-0.940405173	0.34700977	1
atp1b2a	sodium/potassium-transporting ATPase subunit beta-2a	7	120822879	2934.701803	-0.025520968	0.16255585	-0.15699815	0.875246306	1
atp1b2b	sodium/potassium-transporting ATPase subunit beta-2b isoform X1	7	120822127	3607.7308	-0.080222227	0.166980962	-0.480427386	0.630923525	1
atp1b4	protein ATP1B4	4	120817274	3107.117073	0.09736525	0.196048601	0.496638332	0.619444117	1
atp23	mitochondrial inner membrane protease ATP23 homolog	4	120817134	532.6811789	-0.050150576	0.130061007	-0.385592708	0.699798335	1
atp2a1	sarcoplasmic/endoplasmic reticulum calcium ATPase 1	11	120827205	4717.556201	0.087744952	0.249860428	0.351175864	0.725456416	1
atp2a1l	LOW QUALITY PROTEIN: ATPase sarcoplasmic/endoplasmic reticulum Ca2+ transporting 1, like	5	120819150	63129.96127	0.270152154	0.34779037	0.776767207	0.437296128	1
atp2a2a	sarcoplasmic/endoplasmic reticulum calcium ATPase 2 isoform X1	13	120831359	2302.351498	0.11197088	0.16035204	0.698281606	0.4850011	1
atp2a2b	sarcoplasmic/endoplasmic reticulum calcium ATPase 2b isoform X1	14	120832057	2909.063804	-0.027737243	0.118785335	-0.233507302	0.8153675	1
atp2a3	sarcoplasmic/endoplasmic reticulum calcium ATPase 1	7	120821634	897.0292454	-0.015693347	0.132914141	-0.118071311	0.906011155	1
atp2b1a	plasma membrane calcium-transporting ATPase 1a isoform X1	4	120818098	1167.527603	0.027074706	0.124888029	0.216791841	0.828370571	1
atp2b2	plasma membrane calcium-transporting ATPase 2 isoform X1	17	120835188	1300.426828	-0.014001846	0.177406342	-0.078925282	0.937092054	1
atp2b3b	plasma membrane calcium-transporting ATPase 3b	12	120828981	447.9499798	0.11512602	0.230896835	0.498603718	0.618058585	1
atp2c1	LOW QUALITY PROTEIN: calcium-transporting ATPase type 2C member 1	20	120810458	1269.371962	-0.061136464	0.083225699	-0.734586373	0.46259144	1
atp5f1b	ATP synthase subunit beta, mitochondrial	1	120827074	22142.06412	0.144339924	0.089830475	1.606803527	0.108097474	0.95041494
atp5f1c	ATP synthase subunit gamma, mitochondrial isoform X1	4	120817376	7108.169446	0.106310961	0.085473393	1.243790108	0.213576822	1
atp5f1d	ATP synthase subunit delta, mitochondrial	8	120823821	2404.93452	0.147071351	0.165630899	0.88794634	0.374569616	1
atp5f1e	ATP synthase subunit epsilon, mitochondrial	12	120829050	2775.013821	0.13726251	0.130682797	1.050348727	0.29355781	1
atp5fa1	ATP synthase subunit alpha, mitochondrial	14	120831839	664.757019	-0.070876585	0.162836223	-0.435263016	0.663371526	1
atp5if1b	ATPase inhibitor B, mitochondrial	15	120833235	2741.816241	0.097903211	0.144175102	0.679057688	0.49710131	1
atp5l	ATP synthase subunit g, mitochondrial	7	120822291	3171.114688	0.127338812	0.124424203	1.023424777	0.30610705	1
atp5mc1	ATP synthase F(0) complex subunit C1, mitochondrial	11	120828084	8925.652897	0.170074431	0.116525681	1.459544627	0.144415267	1
atp5mc3a	ATP synthase membrane subunit c locus 3a	16	120833902	7261.199131	0.067838292	0.119933345	0.565633284	0.571643097	1
atp5md	ATP synthase membrane subunit DAPIT, mitochondrial	9	120825134	2114.864707	0.029481105	0.127474002	0.231271512	0.817103877	1
atp5mea	ATP synthase membrane subunit ea	14	120832306	795.84662	0.124734119	0.19935633	0.625684262	0.531522058	1
atp5mf	ATP synthase subunit f, mitochondrial	11	120828156	3820.180527	0.126057485	0.141346129	0.891835426	0.37248115	1
atp5mj	ATP synthase subunit ATP5MPL, mitochondrial	18	120807935	1495.71565	0.11631313	0.208488831	0.557886623	0.576921807	1
atp5pb	ATP synthase F(0) complex subunit B1, mitochondrial	12	120829360	8592.394177	0.068609025	0.105135829	0.652575114	0.514030234	1
atp5pd	ATP synthase subunit d, mitochondrial	9	120825675	4246.766371	0.056293185	0.099915347	0.563408795	0.57315655	1
atp5pf	ATP synthase-coupling factor 6, mitochondrial	1	120824707	3286.925956	0.082773938	0.129657597	0.638404073	0.52321068	1
atp5po	ATP synthase subunit O, mitochondrial	4	120817776	7006.59004	0.071608305	0.097332755	0.735706132	0.461909557	1
atp6ap1a	ATPase H+ transporting accessory protein 1a	12	120829284	1394.134167	-0.026798722	0.164908792	-0.162506327	0.870907146	1
atp6ap1b	V-type proton ATPase subunit S1b	12	120829712	1632.082232	0.042841038	0.120004226	0.356996079	0.721094741	1
atp6ap1la	ATPase H+ transporting accessory protein 1 like a	17	120835116	93.15558752	0.007770547	0.212164126	0.036625168	0.970783876	1
atp6ap1lb	ATPase H+ transporting accessory protein 1 like b	12	120829654	452.3732401	-0.080365405	0.1812896	-0.443298485	0.657549851	1
atp6ap2	renin receptor	16	120833642	2400.282446	0.064870011	0.116139048	0.558554701	0.576465663	1
atp6v0a1a	V-type proton ATPase 116 kDa subunit a isoform X1	11	120828236	877.906928	-0.036076419	0.150057951	-0.240416577	0.810007329	1
atp6v0a1b	V-type proton ATPase 116 kDa subunit a isoform X1	5	120819027	1636.176172	0.014453695	0.176786109	0.081758094	0.934839081	1
atp6v0a2a	V-type proton ATPase 116 kDa subunit a2	14	120832226	713.2394449	0.10621787	0.126635052	0.83877148	0.401597558	1
atp6v0a2b	V-type proton ATPase 116 kDa subunit a	13	120830766	996.9451389	0.002034151	0.111712986	0.018208722	0.985472345	1
atp6v0b	V-type proton ATPase 21 kDa proteolipid subunit	3	120816062	1364.141243	0.106135405	0.120953131	0.877492001	0.380219461	1
atp6v0ca	ATPase H+ transporting V0 subunit ca	11	120827203	3277.667178	0.069033874	0.113585465	0.607770318	0.543339818	1
atp6v0cb	ATPase H+ transporting V0 subunit cb	5	120818967	3180.742409	0.096743762	0.148473762	0.651588272	0.514666816	1
atp6v0e1	V-type proton ATPase subunit e 1	4	120817560	513.1418432	-0.056270053	0.121549223	-0.462940463	0.643407043	1
atp6v1ab	V-type proton ATPase catalytic subunit A	21	120811495	1745.696454	0.046342211	0.125898775	0.368091044	0.712805349	1
atp6v1ba	V-type proton ATPase subunit B, kidney isoform	6	120820490	4622.483114	0.053470806	0.114599688	0.466587707	0.640794884	1
atp6v1c1b	V-type proton ATPase subunit C 1-B	10	120826581	1927.753355	-0.024520231	0.129881615	-0.18878908	0.85025813	1
atp6v1d	V-type proton ATPase subunit D	18	120807650	1845.368068	0.015579448	0.108455189	0.143648713	0.885777872	1
atp6v1e1a	V-type proton ATPase subunit E 1a	19	120808731	105.7029673	-0.94901755	0.284740367	-3.332922405	0.000859389	0.01969756
atp6v1e1b	V-type proton ATPase subunit E 1	4	120817712	2105.539363	0.088797449	0.104935223	0.846212044	0.397434464	1
atp6v1f	V-type proton ATPase subunit F	4	120817923	915.0522241	0.23719978	0.1400275	1.693951404	0.090274518	0.88456012
atp6v1g1	V-type proton ATPase subunit G 1	14	120831780	2586.744521	0.131813031	0.119280738	1.105065524	0.269131198	1
atp6v1h	V-type proton ATPase subunit H isoform X1	3	120816603	1401.300057	0.160745199	0.120935791	1.329178053	0.183789234	1
atp7a	copper-transporting ATPase 1	4	120817771	1219.641499	0.069001414	0.136249822	0.50643306	0.612552671	1
atp7b	copper-transporting ATPase 2	1	120821980	173.1617158	0.149913378	0.229315728	0.653742243	0.513277883	1
atp8a1	phospholipid-transporting ATPase IA isoform X1	4	120817502	691.6175028	0.032564272	0.15020924	0.216792735	0.828369874	1
atp8a2	phospholipid-transporting ATPase IB isoform X1	21	120811775	2100.01861	-0.106725646	0.128648399	-0.829591717	0.406769661	1
atp8b1	phospholipid-transporting ATPase IC	14	120832095	1759.219055	0.120621827	0.136515706	0.883574722	0.376925829	1
atp8b3	phospholipid-transporting ATPase IC isoform X1	8	120824190	121.5182786	-0.367489263	0.29896511	-1.229204516	0.218995136	1
atp9b	probable phospholipid-transporting ATPase IIB isoform X1	10	120826286	855.6863001	-0.030771172	0.114155453	-0.269554988	0.787502633	1
atpaf1	ATP synthase mitochondrial F1 complex assembly factor 1	8	120824033	855.334398	-0.087987266	0.120554068	-0.729857298	0.465477416	1
atpaf2	ATP synthase mitochondrial F1 complex assembly factor 2 isoform X1	5	120819185	825.0334818	0.03990809	0.110964988	0.359645785	0.71911204	1
atpv0e2	ATPase H+ transporting V0 subunit e2	9	120825512	497.7804401	0.114451266	0.213005031	0.537317196	0.591048529	1
atr	LOW QUALITY PROTEIN: serine/threonine-protein kinase ATR	15	120832494	713.4949074	-0.198065149	0.149638016	-1.32362854	0.185626442	1
atraid	all-trans retinoic acid-induced differentiation factor	18	120808124	294.132947	0.010170124	0.139232897	0.073043971	0.941771127	1
atrn	LOW QUALITY PROTEIN: attractin	15	120832779	359.8325033	0.333585502	0.203696684	1.637657988	0.101493059	0.926773519
atrnl1a	LOW QUALITY PROTEIN: attractin-like protein 1	6	120820841	222.9143002	0.148240703	0.152378525	0.97284511	0.330630289	1
atrnl1b	attractin-like protein 1	5	120818960	1740.168454	-0.224576434	0.167070306	-1.344203169	0.178882697	1
atrx	transcriptional regulator ATRX	4	120818074	6228.300347	-0.084369472	0.110959377	-0.760363607	0.44703727	1
atxn10	ataxin-10	4	120817917	262.2786256	-0.194593143	0.147511015	-1.319177027	0.187109937	1
atxn1a	LOW QUALITY PROTEIN: ataxin-1a	10	120825951	96.51508072	0.275981829	0.216872961	1.272550655	0.203177538	1
atxn1l	ataxin-1-like	2	120812743	532.6927072	-0.068089953	0.126976756	-0.536239506	0.591793033	1
atxn2	ataxin-2 isoform X1	13	120830813	530.0222085	-0.05121669	0.128114691	-0.399772184	0.68932432	1
atxn2l	ataxin-2-like protein	11	120827818	547.0360456	0.159534218	0.2535646	0.62916597	0.529240405	1
atxn3	ataxin-3	15	120833376	818.9667273	-0.187071561	0.177978925	-1.05108827	0.293218051	1
atxn7l1	LOW QUALITY PROTEIN: ataxin-7-like protein 1	4	120817429	98.92321727	0.10360372	0.316973017	0.326853437	0.74377874	1
atxn7l2a	ataxin-7-like protein 2a isoform X1	17	120834851	161.773578	0.325118855	0.237602617	1.368330277	0.171208718	1
atxn7l2b	ataxin-7-like protein 2b isoform X1	12	120829515	223.8682936	-0.092355123	0.152419726	-0.605926314	0.544563685	1
atxn7l3a	ataxin-7-like protein 3 isoform X1	11	120827506	437.8683434	0.049241014	0.155113336	0.317451842	0.750900776	1
atxn7l3b	ataxin-7-like protein 3 isoform X1	5	120819138	1014.44966	0.033320908	0.086151073	0.386772983	0.69892428	1
auh	methylglutaconyl-CoA hydratase, mitochondrial	14	120831895	1302.43793	-0.116249352	0.150944367	-0.770147005	0.441212696	1
aup1	lipid droplet-regulating VLDL assembly factor AUP1	4	120818453	1502.616935	0.076623134	0.118122282	0.648676372	0.51654758	1
aurka	aurora kinase A isoform X1	17	120834699	1215.455138	-0.022244097	0.181026536	-0.12287755	0.902204063	1
aurkaip1	aurora kinase A-interacting protein	12	120829798	752.4109714	-0.053260106	0.14231667	-0.374236593	0.708228301	1
aurkb	aurora kinase B	4	120817006	1203.533242	-0.226566025	0.142485181	-1.590102382	0.111811729	0.961846419
auts2a	LOW QUALITY PROTEIN: autism susceptibility gene 2 protein	7	120822076	870.061755	-0.03078927	0.141434344	-0.217693024	0.827668299	1
aven	cell death regulator Aven	18	120808427	333.1498834	0.08480247	0.207422699	0.408838907	0.682657885	1
avil	advillin	17	120835299	124.1518335	-0.486570954	0.27041493	-1.799349445	0.071963421	0.789252182
avl9	late secretory pathway protein AVL9 homolog	21	120811457	664.2461967	0.119386457	0.13200046	0.904439703	0.365762294	1
avpi1	uncharacterized protein avpi1 isoform X1	9	120824817	47.04508037	-0.295555545	0.481696314	-0.613572361	0.539497952	1
avpr1aa	arginine vasopressin receptor 1Aa	19	120809721	75.47677801	-1.037801663	0.214238559	-4.844140414	1.27E-06	3.98E-05
avpr2aa	LOW QUALITY PROTEIN: vasopressin V2 receptor	12	120829100	72.47315959	-0.233038337	0.264984168	-0.879442494	0.3791614	1
avpr2ab	vasopressin V2 receptor	12	120829372	13.3824036	-0.416539146	0.553759818	-0.752201824	0.451929697	1
avpr2l	arginine vasopressin receptor 2, like isoform X1	4	120817879	3.6474652	0.570104911	0.859239296	0.663499579	0.507010649	1
axdnd1	axonemal dynein light chain domain-containing protein 1	8	120824222	39.11646466	0.246277927	0.368650423	0.668052747	0.504099923	1
axin1	axin-1 isoform X1	11	120827628	347.9697515	0.109344256	0.220812236	0.495191109	0.620465226	1
azi2	5-azacytidine-induced protein 2 isoform X1	20	120811218	272.7476624	-0.176309976	0.127323041	-1.384745245	0.166130379	1
azin1b	antizyme inhibitor 1b	10	120826124	2506.641136	0.094003195	0.094687437	0.992773678	0.32082026	1
b3galnt2	UDP-GalNAc:beta-1,3-N-acetylgalactosaminyltransferase 2 isoform X1	6	120820346	278.0380208	0.109064085	0.147714948	0.738341562	0.460306916	1
b3galt1b	beta-1,3-galactosyltransferase 1	16	120833687	46.19444849	-0.171147312	0.263324213	-0.649949012	0.515725158	1
b3galt2	beta-1,3-galactosyltransferase 2	8	120824092	583.4495216	0.078632698	0.151939157	0.517527537	0.604787951	1
b3galt4	beta-1,3-galactosyltransferase 5 isoform X1	12	120829380	94.42341828	0.369762006	0.193617267	1.909757389	0.056164458	0.687141052
b3galt6	beta-1,3-galactosyltransferase 6	17	120835278	233.8282499	0.052399309	0.139411893	0.375859677	0.707021219	1
b3galt8	beta-1,3-galactosyltransferase 2	13	120831242	72.69716181	0.187434389	0.25421176	0.737315965	0.460930226	1
b3gat1a	galactosylgalactosylxylosylprotein 3-beta-glucuronosyltransferase 1 isoform X1	1	120815825	685.0032399	0.07884363	0.148650757	0.530395081	0.595838036	1
b3gat2	galactosylgalactosylxylosylprotein 3-beta-glucuronosyltransferase 2	6	120820958	331.1225493	0.157826606	0.166600292	0.947336914	0.343467126	1
b3gat3	galactosylgalactosylxylosylprotein 3-beta-glucuronosyltransferase 3	7	120822759	619.710285	-0.090503457	0.139718816	-0.647754251	0.517143909	1
b3glcta	beta 3-glucosyltransferase a isoform X1	1	120822288	389.0669071	-0.04358473	0.117161798	-0.37200462	0.70988941	1
b3glctb	beta-1,3-glucosyltransferase	7	120822550	21.72578586	0.132409708	0.437979922	0.302319129	0.762408797	1
b3gnt2b	N-acetyllactosaminide beta-1,3-N-acetylglucosaminyltransferase 2	6	120820698	322.2050976	0.329991703	0.148149044	2.227430528	0.025918514	0.399231957
b3gnt2l	N-acetyllactosaminide beta-1,3-N-acetylglucosaminyltransferase 2	1	120819433	10.53456238	0.525526569	0.716906489	0.733047583	0.463529408	1
b3gnt5a	lactosylceramide 1,3-N-acetyl-beta-D-glucosaminyltransferase A	8	120823419	56.28278448	-0.31766675	0.256324082	-1.239316836	0.215228186	1
b3gnt5b	lactosylceramide 1,3-N-acetyl-beta-D-glucosaminyltransferase B	3	120815575	119.591239	-0.193793213	0.190020274	-1.019855451	0.30779702	1
b3gnt7	UDP-GlcNAc:betaGal beta-1,3-N-acetylglucosaminyltransferase 7	8	120824256	294.6583598	-0.224646984	0.161859728	-1.387911535	0.165163985	1
b3gnt7l	UDP-GlcNAc:betaGal beta-1,3-N-acetylglucosaminyltransferase 7, like	12	120829330	216.9025698	0.186149448	0.181783444	1.024017613	0.305826956	1
b3gnt9	UDP-GlcNAc:betaGal beta-1,3-N-acetylglucosaminyltransferase 9	19	120809176	97.04612721	1.320101299	0.274288184	4.812825984	1.49E-06	4.60E-05
b3gntl1	LOW QUALITY PROTEIN: UDP-GlcNAc:betaGal beta-1,3-N-acetylglucosaminyltransferase-like protein 1	9	120825148	120.2450252	-0.011266089	0.196199724	-0.057421534	0.954209409	1
b4galnt1a	beta-1,4 N-acetylgalactosaminyltransferase 1a	12	120829097	234.5132399	-0.091104452	0.192658218	-0.472881214	0.636297928	1
b4galnt1b	beta-1,4 N-acetylgalactosaminyltransferase 1 isoform X1	17	120835599	588.9066991	0.154305545	0.156528605	0.985797738	0.324232376	1
b4galnt3b	beta-1,4-N-acetylgalactosaminyltransferase 3	19	120809787	302.8973681	-1.269982818	0.166583181	-7.623715747	2.46E-14	1.62E-12
b4galt1l	beta-1,4-galactosyltransferase 1 isoform X1	4	120817303	1909.929589	0.012647647	0.130185802	0.097150737	0.922606689	1
b4galt2	beta-1,4-galactosyltransferase 2	3	120816058	631.1045535	0.205726517	0.161728057	1.272052115	0.203354603	1
b4galt3	beta-1,4-galactosyltransferase 3	12	120829516	119.5111484	-0.024063299	0.211238542	-0.113915284	0.909304949	1
b4galt4	beta-1,4-galactosyltransferase 4	7	120822075	300.4155556	-0.118331364	0.12534541	-0.944042262	0.345148052	1
b4galt5	LOW QUALITY PROTEIN: beta-1,4-galactosyltransferase 5	12	120829421	177.4078211	0.289121782	0.248809445	1.162020931	0.245226963	1
b4galt6	beta-1,4-galactosyltransferase 6	8	120823438	804.7913269	0.074335912	0.171800418	0.432687609	0.665241733	1
b4galt7	beta-1,4-galactosyltransferase 7	4	120818035	370.102253	0.067783159	0.137406458	0.49330403	0.621797782	1
b4gat1	beta-1,4-glucuronyltransferase 1	7	120821255	218.0613286	0.253638914	0.190556059	1.331046175	0.183173818	1
b9d1	B9 domain-containing protein 1 isoform X1	11	120827663	370.5621724	-0.026752432	0.153847649	-0.173889121	0.861952603	1
b9d2	B9 domain-containing protein 2	17	120834990	75.50161876	0.123493814	0.281876325	0.438113467	0.661304033	1
baalcb	brain and acute leukemia cytoplasmic protein isoform X1	18	120808125	96.03838333	0.136600603	0.202100198	0.67590534	0.499100747	1
babam1	BRISC and BRCA1-A complex member 1 isoform X1	8	120823787	404.2896253	-0.051599868	0.124959448	-0.412932908	0.67965577	1
babam2	BRISC and BRCA1-A complex member 2 isoform X1	15	120832627	1073.495742	-0.029931549	0.10993862	-0.272256912	0.785424484	1
bace1	beta-secretase 1	1	120827779	528.7926516	0.153961226	0.139786721	1.101400941	0.270722196	1
bace2	beta-secretase 2	1	120825547	389.7980205	-0.059120479	0.126947121	-0.465709492	0.641423457	1
bach1b	transcription regulator protein BACH1b	7	120821645	226.1510643	0.408910842	0.168152231	2.431789565	0.015024433	0.261979655
bach2b	transcription regulator protein BACH2 isoform X1	18	120807887	674.7176432	-0.028082271	0.251867942	-0.111496013	0.911223027	1
badb	BCL2 associated agonist of cell death b	7	120821354	878.5956178	0.120318701	0.11906192	1.010555686	0.312229134	1
bag1	BAG family molecular chaperone regulator 1	3	120816549	632.8850476	-0.037139013	0.15038369	-0.246961708	0.804937859	1
bag2	BAG family molecular chaperone regulator 2	6	120820295	491.7773653	-0.186205069	0.311115046	-0.598508725	0.549500539	1
bag3	BAG family molecular chaperone regulator 3 isoform X1	6	120820241	660.6322925	0.031609795	0.132026931	0.239419295	0.81078047	1
bag4	BAG family molecular chaperone regulator 4	13	120830745	728.6622576	0.222980616	0.110335448	2.020933611	0.043286638	0.580701666
bag5	BAG family molecular chaperone regulator 5	15	120833171	391.2763471	0.006364476	0.15438802	0.041223901	0.9671174	1
bag6l	large proline-rich protein BAG6 isoform X1	10	120826704	719.5141933	0.091681615	0.177075278	0.517755028	0.604629199	1
bahcc1b	LOW QUALITY PROTEIN: BAH and coiled-coil domain-containing protein 1	5	120818924	1384.675	0.091976453	0.173478688	0.530188774	0.595981053	1
bahd1	bromo adjacent homology domain-containing 1 protein	15	120832981	443.2036217	-0.131523552	0.136718971	-0.961999284	0.336049964	1
baiap2a	brain-specific angiogenesis inhibitor 1-associated protein 2a isoform X1	11	120827298	609.1943482	-0.040077082	0.136476009	-0.29365661	0.769020313	1
baiap2b	brain-specific angiogenesis inhibitor 1-associated protein 2 isoform X1	5	120819643	310.3439899	0.127910631	0.262281564	0.487684415	0.625773393	1
baiap2l1a	brain-specific angiogenesis inhibitor 1-associated protein 2-like protein 1a isoform X1	5	120819685	147.6482979	0.1522592	0.232417122	0.655111805	0.512395772	1
baiap2l1b	brain-specific angiogenesis inhibitor 1-associated protein 2-like protein 1b	11	120828477	184.8412742	0.031546699	0.145235261	0.217211018	0.828043898	1
baiap2l2a	brain-specific angiogenesis inhibitor 1-associated protein 2-like protein 2 isoform X1	11	120828217	95.92640523	0.111502392	0.290429309	0.383922656	0.701035773	1
baiap2l2b	brain-specific angiogenesis inhibitor 1-associated protein 2-like protein 2 isoform X1	9	120824610	57.9800152	0.005010575	0.379034554	0.013219309	0.989452825	1
baiap3	LOW QUALITY PROTEIN: BAI1-associated protein 3	11	120827470	198.1475695	0.128458263	0.208991108	0.614658991	0.538779948	1
bambia	BMP and activin membrane-bound inhibitor (Xenopus laevis) homolog a	21	120811969	531.2558164	0.159047397	0.12740308	1.248379534	0.2118921	1
banf1	barrier-to-autointegration factor	7	120821403	2470.331047	-0.133526663	0.179227739	-0.745011146	0.456264982	1
bap1	ubiquitin carboxyl-terminal hydrolase BAP1	17	120835808	1078.870231	0.023751213	0.094406018	0.251585797	0.801361238	1
bard1	BRCA1-associated RING domain protein 1	16	120833728	286.2035509	-0.280667	0.16182473	-1.734388801	0.082849121	0.850039091
barhl1b	barH-like homeobox 1b	14	120831965	210.0349496	0.427125938	0.220028112	1.941233485	0.052229963	0.651728705
barhl2	barH-like 2 homeobox protein	8	120824360	240.8500686	0.31392557	0.201453767	1.55830082	0.119161955	0.985704391
barx1	homeobox protein BarH-like 1	17	120835048	162.9515764	-0.221273352	0.243247052	-0.909665095	0.362999158	1
barx2	homeobox protein BarH-like 2	1	120828177	153.4641251	-0.249669151	0.189369207	-1.318425283	0.187361322	1
batf	basic leucine zipper transcriptional factor ATF-like	18	120807996	13.47459528	-0.241597237	0.503546504	-0.479791309	0.631375793	1
batf2	basic leucine zipper transcriptional factor ATF-like 2	7	120822636	30.25594323	-0.283656637	0.426713344	-0.66474752	0.506211994	1
baz1a	bromodomain adjacent to zinc finger domain protein 1A isoform X1	15	120832404	1963.150014	-0.264650947	0.1125253	-2.351923947	0.018676593	0.310721589
baz1b	tyrosine-protein kinase BAZ1B	1	120827016	2209.230469	0.02590011	0.110314874	0.234783483	0.814376788	1
baz2a	bromodomain adjacent to zinc finger domain protein 2A isoform X1	12	120828882	2724.317339	0.093611185	0.144922252	0.645940727	0.518317743	1
baz2ba	bromodomain adjacent to zinc finger domain protein 2B isoform X1	2	120808168	4103.454707	-0.135710886	0.140686718	-0.96463183	0.334729251	1
bbln	UPF0184 protein C9orf16 homolog	14	120831460	406.7331798	-0.056978532	0.21510517	-0.264886855	0.791096625	1
bbox1	gamma-butyrobetaine dioxygenase isoform X1	2	120835828	167.7546742	-0.127860855	0.27894623	-0.458370974	0.646685941	1
bbs1	Bardet-Biedl syndrome 1 protein	5	120819540	213.2184746	0.025314317	0.214179478	0.118192077	0.905915467	1
bbs10	Bardet-Biedl syndrome 10 protein	19	120809007	71.30261913	-1.249537392	0.28664775	-4.359139025	1.31E-05	0.000368975
bbs12	Bardet-Biedl syndrome 12 protein	4	120818214	42.02441732	0.047037939	0.281009411	0.167389196	0.867063825	1
bbs2	Bardet-Biedl syndrome 2 protein homolog isoform X1	19	120809813	527.1776469	-0.67934216	0.128680805	-5.279281262	1.30E-07	4.57E-06
bbs4	Bardet-Biedl syndrome 4 protein	2	120813598	233.6338164	0.134614369	0.177261665	0.759410496	0.447607037	1
bbs5	Bardet-Biedl syndrome 5 protein homolog	16	120833836	239.6731615	-0.025058168	0.188306353	-0.133071286	0.894137004	1
bbs7	Bardet-Biedl syndrome 7 protein isoform X1	4	120817611	347.5127797	-0.120532972	0.173576433	-0.694408622	0.487425988	1
bcam	basal cell adhesion molecule	20	120810386	2407.096188	0.018417593	0.131809333	0.139729051	0.888874073	1
bcan	LOW QUALITY PROTEIN: brevican core protein	20	120810516	194.0448853	0.048709233	0.287049268	0.169689451	0.86525437	1
bcap31	B-cell receptor-associated protein 31	12	120829832	2914.27686	-0.015401791	0.098310044	-0.156665492	0.875508485	1
bcar3	breast cancer anti-estrogen resistance protein 3 isoform X1	8	120823504	485.1501395	0.088848359	0.126439296	0.702695771	0.482245364	1
bcas1	breast carcinoma-amplified sequence 1 isoform X1	12	120829571	2811.901412	-0.061914401	0.162941482	-0.379979363	0.703960734	1
bcas2	pre-mRNA-splicing factor SPF27	12	120829501	1685.511157	-0.061821279	0.136170897	-0.453997734	0.649830458	1
bcas3	breast carcinoma-amplified sequence 3 isoform X1	1	120825254	625.21026	0.234640238	0.140530239	1.669677931	0.094983102	0.904821047
bcat1	LOW QUALITY PROTEIN: branched-chain-amino-acid aminotransferase, cytosolic	4	120817127	18.71202352	-0.227478436	0.692769665	-0.32836085	0.742638841	1
bcat2	branched-chain-amino-acid aminotransferase, mitochondrial	11	120827440	856.1493883	0.13531331	0.161346158	0.838652194	0.401664512	1
bckdha	2-oxoisovalerate dehydrogenase subunit alpha, mitochondrial	1	120819376	1910.494434	0.174414637	0.095205779	1.831975325	0.066955097	0.75843421
bckdhb	2-oxoisovalerate dehydrogenase subunit beta, mitochondrial	20	120810771	1320.307695	0.066207597	0.107267823	0.61721768	0.537091155	1
bckdk	3-methyl-2-oxobutanoate dehydrogenase [lipoamide] kinase, mitochondrial	7	120822932	693.618689	0.114985411	0.115300378	0.997268295	0.318634299	1
bcl10	B-cell lymphoma/leukemia 10	3	120815674	186.5548879	0.152144838	0.158714423	0.958607511	0.337756507	1
bcl11ba	BAF chromatin remodeling complex subunit BCL11B a	15	120832915	805.819982	0.207977877	0.193416282	1.075286296	0.28224657	1
bcl2b	apoptosis regulator Bcl-2	3	120815681	315.111881	-0.08865716	0.143559394	-0.617564328	0.536862565	1
bcl2l1	bcl-2-like protein 1	12	120828689	1584.013766	0.199617908	0.134693055	1.482020785	0.138334765	1
bcl2l10	bcl-2-like protein 10	2	120830772	201.0993835	0.331120154	0.231997	1.427260501	0.153504821	1
bcl2l12	uncharacterized protein bcl2l12	11	120827463	220.3321247	-0.090725373	0.15687448	-0.578330988	0.563040677	1
bcl2l13	bcl-2-like protein 13	19	120808728	536.9354702	-0.499745839	0.159794727	-3.127423841	0.001763455	0.038570133
bcl2l16	BCL2 like 16 isoform X1	13	120830703	84.71778912	-0.006055504	0.283463918	-0.021362521	0.982956471	1
bcl3	B-cell lymphoma 3 protein	20	120810621	249.3698191	-0.074080981	0.169470216	-0.437132744	0.662015082	1
bcl6aa	BCL6A transcription repressor a isoform X1	8	120823552	362.7746941	-0.025753335	0.199241632	-0.129256797	0.897154456	1
bcl6ab	BCL6A transcription repressor b isoform X1	3	120815846	355.1400688	0.318497964	0.254247675	1.252707478	0.210312184	1
bcl6b	LOW QUALITY PROTEIN: B-cell CLL/lymphoma 6 member B protein	7	120822069	156.6938806	0.282514696	0.223974503	1.261369895	0.20717561	1
bcl7a	B-cell CLL/lymphoma 7 protein family member A isoform X1	14	120831763	1580.55599	-0.057593763	0.145394656	-0.396120219	0.692016343	1
bcl7bb	B-cell CLL/lymphoma 7 protein family member B-B isoform X1	1	120827026	341.5261755	-0.024329676	0.139946758	-0.173849516	0.861983729	1
bcl9	B-cell CLL/lymphoma 9 protein	16	120833778	2041.811774	0.053200575	0.110947499	0.479511254	0.631574964	1
bcl9l	B-cell CLL/lymphoma 9-like protein isoform X1	1	120819893	888.2441094	0.019692659	0.137666683	0.143045931	0.886253906	1
bco1	beta,beta-carotene 15,15'-dioxygenase	21	120811631	533.618843	0.022696886	0.276867169	0.081977529	0.934664582	1
bco1l	beta-carotene oxygenase 1, like isoform X1	NA	120814859	127.8490478	-0.004783116	0.31591245	-0.015140637	0.987919981	1
bco2a	beta,beta-carotene 9',10'-oxygenase	7	120822014	525.8765488	-0.232797386	0.41215821	-0.564825303	0.572192595	1
bco2b	beta-carotene oxygenase 2b isoform X1	1	120829416	93.78169672	0.653885659	1.04540856	0.62548336	0.531653866	1
bco2l	beta-carotene 15, 15-dioxygenase 2, like	13	120830626	101.8761198	-0.248323349	0.424662279	-0.584754902	0.558712532	1
bcor	LOW QUALITY PROTEIN: BCL-6 corepressor	16	120834256	1527.013501	0.068330955	0.13090139	0.522003284	0.601668044	1
bcorl1	LOW QUALITY PROTEIN: BCL-6 corepressor-like protein 1	4	120817344	489.8967082	-0.023920536	0.148394624	-0.161195437	0.871939475	1
bcr	LOW QUALITY PROTEIN: breakpoint cluster region protein	14	120832056	1178.492776	0.035358396	0.122660677	0.28826187	0.773146292	1
bdh1	D-beta-hydroxybutyrate dehydrogenase, mitochondrial isoform X1	21	120811325	149.40871	0.003011019	0.280801382	0.010722949	0.991444488	1
bdh2	3-hydroxybutyrate dehydrogenase type 2 isoform X1	9	120825214	1065.1827	0.175283419	0.161562741	1.084924763	0.277954979	1
bdkrb1	B1 bradykinin receptor	15	120833217	6.532604774	0.082513364	0.584265657	0.141225764	0.887691593	1
bdnf	brain-derived neurotrophic factor isoform X1	2	120834252	40.29999202	-0.072939862	0.252264223	-0.289140731	0.772473685	1
bean1	LOW QUALITY PROTEIN: protein BEAN1	6	120820950	72.03650455	-0.077107278	0.236345253	-0.326248474	0.744236369	1
becn1	beclin 1	5	100174867	669.057597	-0.15318228	0.123233633	-1.243023324	0.213859239	1
bend3	BEN domain-containing protein 3	15	120832637	209.6690441	0.029321913	0.145036103	0.202169754	0.839784018	1
bend5	BEN domain-containing protein 5 isoform X1	8	120824279	662.2333551	-0.123540729	0.145189932	-0.850890472	0.394830198	1
bend7	BEN domain-containing protein 7 isoform X1	19	120808836	35.57835013	-1.203802527	0.352083124	-3.419086132	0.000628318	0.014754989
best1	bestrophin-2	19	120808686	33.84440883	-0.487609306	0.275230678	-1.771638649	0.07645456	0.81424813
bet1	BET1 homolog	10	120826478	439.5555471	-0.019353839	0.176318044	-0.109766637	0.912594451	1
bet1l	BET1-like protein	19	120809553	302.1273122	-0.916604298	0.131690782	-6.960276817	3.40E-12	1.80E-10
bfsp2	phakinin isoform X1	3	120816477	645.5568633	0.096630972	0.51150247	0.188915945	0.850158696	1
bglapl	bone gamma-carboxyglutamate (gla) protein, like	9	120825882	379.7516108	0.657844221	0.702294485	0.936707086	0.34890925	1
bgnb	biglycan b isoform X1	12	120829517	593.9241496	-0.011622228	0.159695408	-0.072777469	0.941983201	1
bhlha15	class A basic helix-loop-helix protein 15	5	120819321	65.28004938	-0.471512122	0.305444746	-1.543690396	0.122663354	0.990445887
bhlha9	class A basic helix-loop-helix protein 9	7	120821366	96.80626324	0.215657057	0.209728331	1.028268596	0.303823499	1
bhlhe22	class E basic helix-loop-helix protein 22	21	120811965	243.2877998	0.027886581	0.19801893	0.140827853	0.888005939	1
bhlhe40	class E basic helix-loop-helix protein 40	17	120835791	714.5966757	0.251970783	0.21729389	1.159585217	0.246217722	1
bhmt	betaine--homocysteine S-methyltransferase 1	14	120832005	717.5686082	0.079199757	0.226800476	0.349204545	0.726935754	1
bicc2	bicaudal C homolog 2 isoform X1	4	120816858	167.3786652	0.025201409	0.269076492	0.093658904	0.925380116	1
bicd2	protein bicaudal D homolog 2	17	120835807	926.2000414	0.003173576	0.076753693	0.041347539	0.967018835	1
bicdl1	BICD family-like cargo adapter 1 isoform X1	13	120830925	233.0600306	0.022037288	0.14993724	0.146976751	0.883150371	1
bicdl2	BICD family-like cargo adapter 2 isoform X1	7	120821360	133.4714918	0.191773105	0.183039542	1.047714076	0.29477036	1
bicdl2l	bicaudal-D-related protein 2-like	7	120821787	291.3578064	-0.169661488	0.219809986	-0.771855231	0.440200175	1
bicra	BRD4-interacting chromatin-remodeling complex-associated protein isoform X1	1	120816068	1477.747193	-0.167154796	0.118983578	-1.40485602	0.160064097	1
bicral	BRD4-interacting chromatin-remodeling complex-associated protein-like	5	120819207	477.284635	0.011978208	0.101316392	0.118225762	0.905888778	1
bida	BH3 interacting domain death agonist isoform X1	19	120808732	86.50734521	-0.796268795	0.449967627	-1.769613517	0.076791546	0.816990961
bik	bcl-2-interacting killer	4	120817682	47.3506031	-0.486992621	0.322853265	-1.508402342	0.131451584	1
bin1b	myc box-dependent-interacting protein 1b isoform X1	1	120819613	1582.651904	0.075755849	0.194357797	0.389775201	0.696702783	1
bin2a	bridging integrator 2a	12	120829440	308.8565073	0.11136883	0.269049801	0.413933886	0.678922527	1
bin2b	bridging integrator 2b isoform X1	17	120835495	373.2266075	-0.078711506	0.143117629	-0.549977716	0.582334658	1
bin3	bridging integrator 3	13	120831059	904.7771412	0.014735136	0.133406836	0.110452628	0.912050417	1
birc2	baculoviral IAP repeat-containing protein 2	7	120821377	2221.011853	0.010172274	0.10761549	0.094524254	0.924692717	1
birc5a	baculoviral IAP repeat-containing protein 5a	5	120818922	612.3100457	-0.18047422	0.161972709	-1.114226098	0.265182202	1
birc5b	baculoviral IAP repeat-containing protein 5b	12	120829133	7.2467478	0.245539546	0.624249224	0.393335765	0.694071506	1
birc6	LOW QUALITY PROTEIN: baculoviral IAP repeat-containing protein 6	6	120821068	3299.779159	0.007384103	0.153087186	0.048234625	0.961529255	1
birc7	baculoviral IAP repeat-containing protein 7	12	120829770	86.4353648	0.507681102	0.327743655	1.549018857	0.121377187	0.98968321
blk	LOW QUALITY PROTEIN: tyrosine-protein kinase Blk	18	120808376	11.09140188	0.635148753	0.561989715	1.130178607	0.258400972	1
blm	Bloom syndrome protein homolog isoform X1	19	120808854	844.3626576	-1.004333941	0.11106014	-9.043153901	1.52E-19	1.56E-17
blmh	bleomycin hydrolase	1	120823017	3630.267847	-0.016887915	0.101464234	-0.166442048	0.867809086	1
blnk	B-cell linker protein isoform X1	6	120820388	45.06772646	-0.081705464	0.346004271	-0.236140043	0.813324002	1
bloc1s1	biogenesis of lysosome-related organelles complex 1 subunit 1	17	120834588	559.8483533	-0.108153728	0.161790089	-0.668481785	0.503826105	1
bloc1s2	biogenesis of lysosome-related organelles complex 1 subunit 2	NA	120814814	401.5865637	0.186388072	0.159725497	1.166927485	0.243239655	1
bloc1s3	biogenesis of lysosome-related organelles complex 1 subunit 3	1	120821201	111.7247151	0.084695259	0.225722173	0.375219048	0.707497565	1
bloc1s4	biogenesis of lysosome-related organelles complex 1 subunit 4	10	120826240	359.1290445	0.098613746	0.147287166	0.669533868	0.503154984	1
bloc1s5	biogenesis of lysosome-related organelles complex 1 subunit 5	21	120811944	266.6623188	0.009438818	0.173829412	0.054299315	0.956696696	1
bloc1s6	biogenesis of lysosome-related organelles complex 1 subunit 6	2	120835521	589.9041117	0.077805325	0.158244455	0.491678048	0.622946959	1
blvra	biliverdin reductase A	3	120816012	987.9516221	-0.201179529	0.140091807	-1.436054927	0.150986712	1
blvrb	flavin reductase (NADPH)	1	120829425	1071.981691	0.017764018	0.102610406	0.173121018	0.862556304	1
blzf1	golgin-45	2	120831344	402.8258841	0.023183535	0.116407324	0.199158736	0.842138577	1
bmb	protein brambleberry	8	120823656	42.54807712	0.614643895	0.273222547	2.249608974	0.024473778	0.382648884
bmerb1	bMERB domain-containing protein 1	9	120824829	496.3820013	-0.029174257	0.194038954	-0.150352579	0.880486453	1
bmf1	BCL2 modifying factor 1	15	120832596	268.5559629	0.276971582	0.190431813	1.454439664	0.14582445	1
bmf2	BCL2 modifying factor 2	18	120808085	184.5038942	0.047049604	0.159415723	0.295137789	0.767888623	1
bmi1a	polycomb complex protein BMI-1-A	21	120811832	313.6713944	0.064739841	0.151448387	0.427471318	0.669036072	1
bmp10	bone morphogenetic protein 10	13	120831018	41.64303289	0.029035267	0.265038528	0.109551118	0.912765379	1
bmp15	bone morphogenetic protein 15	7	120823151	1.846079461	0.588895716	1.237255588	0.475969332	0.634096227	1
bmp16	bone morphogenetic protein 16 isoform X1	1	120826401	382.7274131	0.107694463	0.157770649	0.682601381	0.494858761	1
bmp1a	bone morphogenetic protein 1a	13	120830810	2396.238055	0.051656568	0.124605016	0.414562506	0.6784622	1
bmp2b	bone morphogenetic protein 2b	18	120808490	119.0466447	0.089237364	0.201649747	0.442536455	0.658101056	1
bmp3	bone morphogenetic protein 3	NA	120813111	659.9375545	-0.093302121	0.155877627	-0.598560057	0.549466299	1
bmp4	bone morphogenetic protein 4	15	120833309	544.2173415	-0.072061994	0.110502648	-0.652129113	0.514317885	1
bmp5	bone morphogenetic protein 5	6	120820291	256.4603893	-0.167595041	0.146999389	-1.140107053	0.254241704	1
bmp6	LOW QUALITY PROTEIN: bone morphogenetic protein 6	21	120812072	256.2878467	-0.112343454	0.147660388	-0.760823236	0.446762654	1
bmp7b	bone morphogenetic protein 7b	12	120828865	408.1388892	0.008822717	0.118515476	0.074443588	0.940657427	1
bmp8a	bone morphogenetic protein 8A	10	120826148	143.7435142	-0.300266314	0.216808177	-1.384939987	0.166070819	1
bmper	BMP-binding endothelial regulator protein	20	120810381	292.6803193	-0.233113978	0.201801758	-1.15516327	0.248023573	1
bmpr1ba	bone morphogenetic protein receptor type-1B	13	120831025	1098.609453	-0.102162441	0.108210657	-0.944107027	0.345114959	1
bmpr1bb	bone morphogenetic protein receptor, type IBb	14	120831885	417.622648	0.096164374	0.1324856	0.725847748	0.467932112	1
bms1	ribosome biogenesis protein BMS1 homolog isoform X1	5	120819554	1936.773718	0.206934337	0.168050531	1.231381627	0.218180166	1
bmt2	S-adenosylmethionine sensor upstream of mTORC1 isoform X1	19	120808870	258.4316633	-0.997425741	0.165922181	-6.011406879	1.84E-09	7.58E-08
bnc1	LOW QUALITY PROTEIN: zinc finger protein basonuclin-1	2	120809489	1290.748704	-0.074468107	0.130015692	-0.572762459	0.566805541	1
bnc2	zinc finger protein basonuclin-2 isoform X1	9	120825282	776.7253545	-0.087919386	0.187150992	-0.469777828	0.638513757	1
bnip1b	vesicle transport protein SEC20	7	120821809	535.0511002	-0.105189949	0.13560585	-0.775703616	0.437924004	1
bnip2	BCL2/adenovirus E1B 19 kDa protein-interacting protein 2 isoform X1	19	120809406	410.8370698	-0.971351625	0.118858998	-8.172301967	3.03E-16	2.31E-14
bnip3la	BCL2 interacting protein 3 like a	13	120831000	1369.610636	0.042773749	0.159418499	0.268311077	0.788459881	1
bnip3lb	BCL2 interacting protein 3 like b isoform X1	14	120831807	1718.325033	0.140643266	0.157374527	0.893685072	0.371490414	1
bnip4	BCL2 interacting protein 4	6	120820695	629.9091852	0.450092583	0.240746793	1.869568346	0.061543784	0.725784935
bnipl	bcl-2/adenovirus E1B 19 kDa-interacting protein 2-like protein isoform X1	20	120810141	230.3188422	0.174295334	0.167617186	1.039841668	0.298413467	1
boka	bcl-2-related ovarian killer protein homolog A isoform X1	8	120823715	306.7501558	0.180912217	0.207817017	0.870536106	0.384007497	1
bola1	bolA-like protein 1	20	120811107	283.2441735	0.035412345	0.154741948	0.228847741	0.818987259	1
bola3	bolA-like protein 3	2	120809556	272.8459482	-0.058604731	0.194223528	-0.301738579	0.762851356	1
bop1	ribosome biogenesis protein bop1 isoform X1	10	120826648	3437.195891	-0.012401407	0.129650482	-0.095652607	0.923796482	1
bora	protein aurora borealis isoform X1	6	120820551	286.1754402	0.10488473	0.181203025	0.578824384	0.562707676	1
borcs5	BLOC-1-related complex subunit 5	19	120809454	161.8513778	-0.848654653	0.151544	-5.600054463	2.14E-08	8.14E-07
borcs6	BLOC-1 related complex subunit 6	12	120829327	681.9400247	-0.082883675	0.130768824	-0.633818309	0.526199403	1
borcs7	BLOC-1-related complex subunit 7 isoform X1	6	120820487	318.0979257	0.155465967	0.163946631	0.948271799	0.342991104	1
borcs8	BLOC-1-related complex subunit 8 isoform X1	8	120823996	132.1672222	-0.15745805	0.207527752	-0.758732497	0.448012593	1
bpgm	bisphosphoglycerate mutase	19	120809117	360.8116146	-0.886923801	0.138822622	-6.38889966	1.67E-10	7.65E-09
bphl	valacyclovir hydrolase	8	120824301	238.4631744	0.10231126	0.198855865	0.514499584	0.606902751	1
bpifcl	lipopolysaccharide-binding protein	12	120829048	69.13956544	0.026439873	0.384852868	0.06870125	0.945227423	1
bpnt1	3'(2'),5'-bisphosphate nucleotidase 1 isoform X1	18	120807781	461.2760737	0.042691403	0.133017814	0.320945006	0.748252067	1
bpnt2	inositol monophosphatase 3	3	120815733	992.7116908	0.121798968	0.124833222	0.975693537	0.329216356	1
bptf	nucleosome-remodeling factor subunit BPTF isoform X1	11	120827534	3127.166734	-0.057859104	0.138098083	-0.418971084	0.675237265	1
braf	serine/threonine-protein kinase B-raf isoform X1	4	120817257	850.6750418	-0.072718111	0.133662856	-0.544041275	0.58641307	1
brat1	BRCA1-associated ATM activator 1 isoform X1	9	120824931	164.5471268	0.092121893	0.374024893	0.24629883	0.805450916	1
brca2	breast cancer type 2 susceptibility protein isoform X1	1	120825482	399.8023552	-0.379974941	0.131166635	-2.896887166	0.003768853	0.077939615
brcc3	lys-63-specific deubiquitinase BRCC36	14	120832091	264.3804417	0.179260767	0.168886565	1.061427043	0.288495872	1
brd2b	bromodomain-containing protein 2b	NA	120814169	539.7961845	-0.072192654	0.177919508	-0.405760196	0.684918808	1
brd4	LOW QUALITY PROTEIN: bromodomain-containing protein 4	11	120827166	3593.162707	-0.029859573	0.127097971	-0.234933514	0.814260337	1
brd7	bromodomain-containing protein 7	2	120811632	1431.238705	0.070832118	0.099764558	0.709992801	0.477708601	1
brd8b	bromodomain-containing protein 8 isoform X1	4	120817052	1078.254124	-0.089355009	0.08424712	-1.060629842	0.288858155	1
brd9	bromodomain-containing protein 9 isoform X1	20	120810567	1242.823701	0.018728789	0.097341699	0.192402525	0.847426915	1
brdt	bromodomain testis-specific protein	8	120824258	64.45474198	0.152544717	0.321095505	0.475075842	0.634732917	1
brf1b	BRF1 RNA polymerase III transcription initiation factor subunit b	NA	120814262	628.3988018	-0.149573936	0.110402878	-1.35480106	0.175480949	1
brf2	transcription factor IIIB 50 kDa subunit	14	120832119	203.2492433	0.246707998	0.167362802	1.474090986	0.140457095	1
bri3	brain protein I3	11	120828478	1200.461226	0.109221181	0.117133287	0.932452116	0.351102922	1
bricd5	LOW QUALITY PROTEIN: BRICHOS domain-containing protein 5	5	120819803	48.89065996	0.034577404	0.397849362	0.086910793	0.93074242	1
brinp1	BMP/retinoic acid-inducible neural-specific protein 1	14	120831834	608.3721555	0.146187552	0.185717023	0.787152144	0.431192808	1
brinp2	BMP/retinoic acid-inducible neural-specific protein 2	3	120815944	303.4242145	0.048738158	0.129142482	0.377398335	0.705877604	1
brinp3a.2	BMP/retinoic acid-inducible neural-specific protein 3a.2	8	120824136	144.9429492	0.105223064	0.328176663	0.320629332	0.748491306	1
brip1	Fanconi anemia group J protein isoform X1	1	120821589	332.414543	-0.116343986	0.15848128	-0.734118165	0.462876724	1
brk1	probable protein BRICK1	17	120835523	1857.465255	0.031038631	0.193010232	0.160813396	0.872240374	1
brms1	breast cancer metastasis-suppressor 1 isoform X1	7	120821521	94.88846694	0.011874894	0.198479979	0.059829178	0.952291687	1
brms1la	breast cancer metastasis-suppressor 1-like protein-A	15	120832707	979.7617288	-0.03614412	0.091633703	-0.394441328	0.693255237	1
brox	BRO1 domain-containing protein BROX	18	120807797	1117.319037	-0.051954602	0.093588111	-0.555141047	0.578798189	1
brpf1	peregrin isoform X1	12	120829415	1001.149301	0.234414162	0.202800996	1.155882696	0.247729141	1
brpf3a	bromodomain and PHD finger-containing protein 3 isoform X1	17	120835605	489.429089	-0.077305358	0.122668654	-0.630196509	0.528566023	1
brpf3b	LOW QUALITY PROTEIN: bromodomain and PHD finger-containing protein 3	12	120829493	570.4172876	0.049954047	0.112374697	0.444531089	0.656658657	1
brsk1a	serine/threonine-protein kinase BRSK1 isoform X1	5	120819072	1122.563892	0.015663723	0.151002602	0.10373148	0.917382444	1
brsk1b	serine/threonine-protein kinase BRSK1 isoform X1	11	120827591	509.1817822	-0.001362104	0.171950818	-0.007921474	0.993679644	1
brwd1	bromodomain and WD repeat-containing protein 3	1	120819769	2247.098024	-0.005315986	0.108964791	-0.048786272	0.961089623	1
brwd3	bromodomain and WD repeat-containing protein 3 isoform X1	7	120821569	1152.9297	-0.175447217	0.113514714	-1.545590086	0.122203597	0.990445887
bsdc1	BSD domain-containing protein 1	15	120833010	1565.336779	0.061677653	0.097741858	0.631025994	0.528023528	1
bsg	basigin isoform X1	8	120823436	8394.14538	0.126856654	0.086469991	1.467059863	0.142359771	1
bsk146	serine/threonine-protein kinase SBK1	5	120819260	545.7581228	-0.044852906	0.136134682	-0.329474495	0.741797069	1
bsna	protein bassoon	12	120829295	1395.587134	0.074108246	0.221700708	0.334271579	0.738174635	1
bsnb	LOW QUALITY PROTEIN: protein bassoon	17	120835825	1335.006819	-0.09361467	0.212193664	-0.441175611	0.659085868	1
bspry	B box and SPRY domain-containing protein	14	120831632	78.57290481	-0.175450642	0.260348794	-0.673906106	0.50037101	1
bsx	brain-specific homeobox protein homolog	7	120822681	34.6935355	-0.029048555	0.345313472	-0.084122276	0.932959213	1
btaf1	TATA-binding protein-associated factor 172	6	120820403	1173.382535	-0.020525492	0.126794421	-0.161880089	0.871400283	1
btbd10b	BTB/POZ domain-containing protein 10 isoform X1	2	120834857	1500.696934	-0.006896635	0.080201589	-0.085991255	0.931473369	1
btbd17b	BTB/POZ domain-containing protein 17	11	120828371	379.0259714	0.020624404	0.212165723	0.097208933	0.922560474	1
btbd3b	LOW QUALITY PROTEIN: BTB/POZ domain-containing protein 3	6	120820854	408.1135624	0.126297037	0.140972754	0.895896783	0.370307893	1
btbd7	BTB/POZ domain-containing protein 7 isoform X1	15	120832895	993.2022722	0.036903467	0.125833382	0.293272475	0.769313891	1
btbd8	AP2-interacting clathrin-endocytosis protein isoform X1	8	120823685	795.4189748	0.062432679	0.151587513	0.411858985	0.680442784	1
btbd9	BTB/POZ domain-containing protein 9	NA	120814398	113.0930066	0.350478998	0.257290745	1.362190459	0.173137786	1
btc	probetacellulin isoform X1	14	120831637	159.2089267	0.285564301	0.235353384	1.21334266	0.224998839	1
btd	biotinidase	10	120826662	65.04971048	-0.210208636	0.256756194	-0.818709111	0.412952397	1
btf3	transcription factor BTF3	14	120831444	8143.377754	0.165743377	0.124315918	1.3332434	0.182451941	1
btf3l4	transcription factor BTF3 homolog 4	8	120824456	732.8738301	0.068538746	0.115488765	0.593466783	0.552868806	1
btg1	protein BTG1	4	120817902	2233.351506	-0.151724085	0.158403085	-0.957835418	0.338145757	1
btg3	protein BTG3	7	120822975	316.9399125	0.012936937	0.139545994	0.092707336	0.926136069	1
btg4	protein BTG4	7	120821467	2.504927241	-0.082705539	0.8865186	-0.093292503	0.925671188	1
btk	tyrosine-protein kinase BTK	4	120818207	119.7961764	0.46225603	0.244923144	1.887351362	0.059113082	0.708224795
btr02	bloodthirsty-related gene family, member 2	11	120827997	124.6646007	0.394852984	0.232033169	1.70170922	0.088809891	0.878025093
bub1	mitotic checkpoint serine/threonine-protein kinase BUB1	18	120808422	483.5433888	-0.032048423	0.232515472	-0.137833508	0.890372001	1
bub1bb	mitotic checkpoint serine/threonine-protein kinase BUB1 beta	15	120832559	775.6523887	-0.09006132	0.149258405	-0.603391949	0.546247977	1
bub3	mitotic checkpoint protein BUB3	5	120819516	1448.753369	-0.133128138	0.136877671	-0.972606691	0.330748816	1
buc2l	uncharacterized protein buc2l	21	120811455	1.116362042	-2.208309788	1.957520158	-1.128115989	0.259270938	1
bud13	BUD13 homolog	7	120822711	747.0778431	0.008698752	0.17449945	0.04984974	0.960242129	1
bud23	probable 18S rRNA (guanine-N(7))-methyltransferase	1	120824613	942.9233646	-0.032337231	0.110824468	-0.291787828	0.770448852	1
bud31	protein BUD31 homolog	11	120827419	2019.558241	-0.043420728	0.113139222	-0.383781387	0.701140485	1
bves	blood vessel epicardial substance isoform X1	20	120810587	881.3469503	0.048818398	0.214800149	0.227273574	0.82021102	1
bxdc2	ribosome biogenesis protein BRX1 homolog	14	120831471	2084.4594	0.031266998	0.203927969	0.153323737	0.878142982	1
bysl	bystin	17	120835039	1759.756709	-0.014899174	0.130613042	-0.114071102	0.90918143	1
bzw1a	basic leucine zipper and W2 domain-containing protein 1-A	1	120825783	1579.184826	0.04285058	0.107436346	0.398846213	0.690006523	1
c10h18orf21	UPF0711 protein C18orf21 homolog isoform X1	10	120826433	308.065273	-0.061661657	0.165445109	-0.372701598	0.709370547	1
c10h5orf49	uncharacterized protein C5orf49 homolog	10	120826533	27.54638228	-0.183559579	0.322416267	-0.569324808	0.569135734	1
c10h6orf136	uncharacterized protein C6orf136 homolog	10	120826501	1081.118331	-0.073611141	0.109766215	-0.670617466	0.502464253	1
c10h6orf47	uncharacterized protein C6orf47 homolog	10	120826086	407.1929711	0.124302847	0.13067191	0.951259129	0.341472849	1
c10h6orf62	uncharacterized protein C6orf62 homolog	10	120827078	4154.067183	-0.041678223	0.120320089	-0.346394548	0.729046222	1
c11h16orf72	UPF0472 protein C16orf72 homolog	11	120827479	1313.74924	0.076446714	0.114696326	0.666514067	0.505082575	1
c11h16orf89	LOW QUALITY PROTEIN: UPF0764 protein C16orf89 homolog	11	120827558	170.0328997	0.009753711	0.156992276	0.062128605	0.950460418	1
c11h17orf75	protein Njmu-R1 isoform X1	11	120827518	692.9952655	-0.09749692	0.12313761	-0.79177207	0.428493591	1
c12h1orf127	uncharacterized protein C1orf127 homolog	12	120829813	83.87885397	0.319964895	0.354451469	0.902704384	0.366682809	1
c12h1orf174	UPF0688 protein C1orf174 homolog	12	120829344	242.9095699	0.112149042	0.18966153	0.591311493	0.55431173	1
c12h1orf194	protein C1orf194 homolog	12	120829484	25.56715	-0.222982394	0.386193188	-0.577385623	0.563678984	1
c13h12orf43	protein CUSTOS isoform X1	13	120830840	169.3762845	-0.093281003	0.253764728	-0.367588527	0.713180071	1
c13h22orf39	UPF0545 protein C22orf39 homolog	13	120831089	341.6786864	-0.087883836	0.141043793	-0.623096089	0.533221379	1
c13h2orf68	UPF0561 protein C2orf68 homolog	13	120830548	241.5125059	-0.003649184	0.163177092	-0.022363335	0.982158127	1
c13h5orf34	uncharacterized protein C5orf34 homolog	13	120830322	145.3030553	-0.218706563	0.236152761	-0.926123253	0.354381931	1
c13h5orf51	UPF0600 protein C5orf51 homolog	13	120830260	599.0779659	0.016548837	0.123078967	0.134457069	0.893041157	1
c13h9orf64	queuosine salvage protein	13	120830712	410.7773037	0.00861041	0.184013215	0.046792348	0.962678728	1
c13h9orf78	telomere length and silencing protein 1 homolog isoform X1	13	120830606	1264.808291	-0.143967336	0.176150047	-0.817299443	0.413757325	1
c13h9orf85	uncharacterized protein C9orf85 homolog	13	120830724	654.5378959	-0.010245647	0.265785914	-0.038548494	0.969250368	1
c14h18orf25	uncharacterized protein C18orf25 homolog isoform X1	14	120831871	1462.00712	0.020346328	0.119056422	0.170896519	0.864305134	1
c14h18orf54	lung adenoma susceptibility protein 2	14	120831877	304.1816732	-0.073691545	0.214313639	-0.343849069	0.730959796	1
c14h2orf42	uncharacterized protein C2orf42 homolog isoform X1	14	120832008	120.8681487	0.232034647	0.187935439	1.234650838	0.21696048	1
c15h14orf180	nutritionally-regulated adipose and cardiac enriched protein homolog	15	120832502	353.7119058	0.012850175	0.184644953	0.069593968	0.944516838	1
c15h14orf28	uncharacterized protein C14orf28 homolog isoform X1	15	120832569	255.7972204	-0.3404151	0.200517125	-1.697685921	0.089567056	0.88260101
c16h2orf49	ashwin	16	120834056	389.7637334	-0.078808033	0.176254922	-0.447125289	0.654784601	1
c16h2orf69	UPF0565 protein C2orf69 homolog	16	120833644	359.090909	0.22966184	0.143335279	1.602270161	0.109095881	0.95175087
c16h2orf76	UPF0538 protein C2orf76 homolog isoform X1	16	120833633	369.2175067	-0.053818222	0.151195159	-0.355952021	0.721876497	1
c16h3orf38	uncharacterized protein C3orf38 homolog	16	120833703	261.9483149	-0.005995615	0.17879194	-0.033534032	0.973248728	1
c17h1orf158	uncharacterized protein C1orf158 homolog	17	120835163	3.072368483	-1.487436593	0.9299352	-1.599505636	0.109708297	0.953750325
c17h1orf159	uncharacterized protein C1orf159 homolog	17	120835821	217.1119247	0.093565182	0.212001294	0.441342507	0.658965057	1
c17h1orf50	uncharacterized protein C1orf50 homolog	17	120835101	439.5836722	0.161415602	0.194227592	0.831064222	0.40593735	1
c17h3orf14	uncharacterized protein C3orf14 homolog isoform X1	17	120835584	153.5987023	0.250696203	0.21012163	1.193100409	0.232830051	1
c17h6orf89	bombesin receptor-activated protein C6orf89 homolog	17	120835384	773.6666214	-0.006868301	0.138519896	-0.049583499	0.960454296	1
c18h1orf131	uncharacterized protein C1orf131 homolog	18	120807795	426.1099246	-0.031549976	0.17396647	-0.18135665	0.856087643	1
c18h1orf198	uncharacterized protein C1orf198 homolog	18	120808080	1426.317376	-0.044229939	0.112246696	-0.394042237	0.693549856	1
c18h3orf33	protein C3orf33 homolog isoform X1	1	120827908	152.0994256	0.443334864	0.189696986	2.337068574	0.019435619	0.321097375
c19h11orf49	UPF0705 protein C11orf49 homolog	19	120808911	205.7868732	-1.037327218	0.153533532	-6.756356133	1.42E-11	7.06E-10
c19h11orf58	small acidic protein isoform X1	19	120809293	567.0545801	-0.795436057	0.116085245	-6.852171942	7.27E-12	3.72E-10
c19h11orf96	uncharacterized protein C11orf96 homolog	19	120809663	183.3162566	-1.00748981	0.189081721	-5.328330006	9.91E-08	3.56E-06
c19h12orf29	uncharacterized protein C12orf29 homolog isoform X1	19	120808907	188.6959851	-0.990316285	0.1970822	-5.024889537	5.04E-07	1.66E-05
c19h12orf4	protein C12orf4 homolog isoform X1	19	120809328	541.1002595	-1.073106618	0.113434713	-9.460125491	3.08E-21	3.45E-19
c19h12orf73	protein BRAWNIN	19	120808933	456.7974088	-0.808895692	0.120521459	-6.7116321	1.92E-11	9.51E-10
c19h15orf39	uncharacterized protein C15orf39 homolog	19	120809554	372.0420306	-0.601956229	0.181074376	-3.32435898	0.00088622	0.020215635
c19h15orf40	UPF0235 protein C15orf40 homolog	19	120809103	182.3523159	-0.721686686	0.21694159	-3.326640533	0.000878997	0.020089196
c19h15orf61	uncharacterized protein C15orf61 homolog	19	120809219	105.3622835	-0.671281525	0.202822668	-3.309696748	0.000933971	0.021203714
c19h1orf109	uncharacterized protein C1orf109 homolog	10	120826157	101.2173277	-0.016687006	0.20504282	-0.081383029	0.935137345	1
c1d	nuclear nucleic acid-binding protein C1D	6	120820414	461.9643269	0.053003409	0.182607056	0.29025937	0.771617819	1
c1galt1a	glycoprotein-N-acetylgalactosamine 3-beta-galactosyltransferase 1-A isoform X1	12	120829107	249.5124006	0.294724641	0.155212982	1.898840137	0.057585498	0.698801482
c1galt1b	glycoprotein-N-acetylgalactosamine 3-beta-galactosyltransferase 1-B	17	120835601	868.8918017	0.036803403	0.124319275	0.2960394	0.767199992	1
c1galt1c1	C1GALT1-specific chaperone 1	4	120817275	499.1125917	0.037576473	0.148788543	0.252549505	0.800616354	1
c1h19orf47	uncharacterized protein C19orf47 homolog isoform X1	1	120830971	631.5765735	0.012074934	0.112434788	0.107394999	0.914475622	1
c1h19orf54	UPF0692 protein C19orf54 homolog isoform X1	1	120826270	161.4689325	-0.041830703	0.243775164	-0.171595425	0.863755605	1
c1h7orf57	uncharacterized protein C7orf57 homolog	1	120815621	3058.738936	0.036284796	0.138140257	0.262666345	0.792807759	1
c1ql2	complement C1q-like protein 2	1	120819397	58.34856007	0.069118043	0.26069576	0.265129141	0.790909979	1
c1ql3a	complement C1q-like protein 3	21	120811362	23.77091099	0.433122532	0.365855868	1.183861104	0.236468049	1
c1ql4a	LOW QUALITY PROTEIN: complement C1q-like protein 4	12	120829122	188.0717477	0.299287798	0.207753534	1.440590651	0.149700363	1
c1qtnf12	adipolin	12	120828831	338.7261948	0.055036944	0.145186921	0.379076457	0.704631089	1
c1qtnf13	complement C1q tumor necrosis factor-related protein 4	19	120809875	59.69984197	-0.840609421	0.243211784	-3.456285736	0.000547674	0.013014617
c1qtnf2	complement C1q tumor necrosis factor-related protein 2	4	120818515	13.84936358	0.106126233	0.546152745	0.19431603	0.845928435	1
c1qtnf4	complement C1q tumor necrosis factor-related protein 4	2	120810080	342.8172643	0.225598723	0.247096778	0.912997431	0.361243893	1
c1qtnf5	complement C1q tumor necrosis factor-related protein 5	1	120828688	106.0491958	0.240376241	0.245908524	0.977502679	0.328320352	1
c1qtnf6a	complement C1q tumor necrosis factor-related protein 1	11	120828226	601.7921991	-0.007385363	0.1427327	-0.051742614	0.958733782	1
c1qtnf6b	complement C1q tumor necrosis factor-related protein 6 isoform X1	NA	120813842	81.6450657	-0.097299035	0.290198822	-0.335284045	0.737410828	1
c1qtnf9	complement C1q and tumor necrosis factor-related protein 9A	21	120811299	54.72104367	-1.182985998	0.410993479	-2.878357101	0.003997523	0.082170933
c20h1orf43	protein C1orf43 homolog isoform X1	20	120810636	214.0555296	0.297315637	0.126697069	2.346665467	0.018942253	0.314467715
c20h8orf37	protein C8orf37 homolog	20	120810527	245.2400898	-0.015407369	0.220305824	-0.069936275	0.94424438	1
c21h8orf34	uncharacterized protein C8orf34 homolog isoform X1	21	120811863	34.36066275	0.203962631	0.3619949	0.56344062	0.573134884	1
c2cd2l	phospholipid transfer protein C2CD2L	7	120821698	440.8235603	0.049279516	0.167912187	0.293483854	0.769152339	1
c2cd3	C2 domain-containing protein 3 isoform X1	1	120812714	825.1173875	-0.308224875	0.120736747	-2.55286714	0.010684024	0.19692543
c2cd4a	C2 calcium-dependent domain-containing protein 4A	19	120809892	6.306946489	-1.55446169	0.774440994	-2.007204812	0.044727859	0.592718518
c2cd5	C2 domain-containing protein 5 isoform X1	19	120809784	755.1306618	-1.134200792	0.147621545	-7.683165708	1.55E-14	1.05E-12
c2h15orf48	normal mucosa of esophagus-specific gene 1 protein	2	120834917	108.5532048	0.606813615	0.423996026	1.431177602	0.152379321	1
c2h16orf87	UPF0547 protein C16orf87 homolog	2	120811426	366.3326728	0.08076414	0.13763557	0.586797005	0.557340048	1
c3h14orf119	uncharacterized protein C14orf119 homolog	3	120816302	187.4978834	0.040909738	0.145588533	0.280995606	0.77871377	1
c3h1orf35	multiple myeloma tumor-associated protein 2	3	120815627	497.3083976	0.13534056	0.140714578	0.961809088	0.336145512	1
c3h5orf22	UPF0489 protein C5orf22 homolog isoform X1	3	120816027	669.0382639	-0.141807042	0.108391034	-1.308291253	0.190774541	1
c3h7orf25	UPF0415 protein C7orf25 homolog isoform X1	3	120815970	316.4005942	0.128470886	0.293808017	0.437261336	0.661921832	1
c3h7orf26	uncharacterized protein C7orf26 homolog	3	120816349	278.6650495	0.171049395	0.147906372	1.156470764	0.247488651	1
c4b	complement C4-B isoform X1	20	120810611	334.6432217	-0.736809618	0.331416854	-2.223211066	0.026201571	0.402295926
c4h11orf98	uncharacterized protein C11orf98 homolog	4	120818267	989.9301368	-0.072233814	0.209480955	-0.344822823	0.730227574	1
c4h12orf56	uncharacterized protein C12orf56 homolog isoform X1	4	120817593	86.91348159	-0.053073351	0.364784484	-0.145492347	0.884322158	1
c5h10orf88	ATPase PAAT	5	120819652	327.4448554	0.300127465	0.256272779	1.171125027	0.241548525	1
c5h10orf90	(E2-independent) E3 ubiquitin-conjugating enzyme FATS isoform X1	5	120819852	62.8757562	0.386382999	0.28841049	1.339698148	0.1803435	1
c5h16orf91	protein CCSMST1	5	120818992	219.9742879	0.061220474	0.20538933	0.298070374	0.765649453	1
c5h8orf33	UPF0488 protein C8orf33 homolog	5	120818984	312.3354712	-0.343553053	0.183617787	-1.871022736	0.06134193	0.72511909
c6	complement component C6 isoform X1	14	120831901	1199.990315	0.408584963	0.359379043	1.136919281	0.255572031	1
c7a	complement component C7	13	120830519	878.0059271	-0.152916907	0.273800938	-0.55849665	0.576505291	1
c7b	complement component 7b	14	120832026	199.3982469	0.045145465	0.357444421	0.126300656	0.899493937	1
c7h11orf54	ester hydrolase C11orf54 homolog isoform X1	7	120821461	387.4937065	-0.071553762	0.171493359	-0.417239257	0.676503413	1
c7h11orf68	UPF0696 protein C11orf68 homolog	7	120821330	473.3305257	0.152227398	0.127189319	1.196856771	0.231362386	1
c7h17orf49	chromatin complexes subunit BAP18	7	120822452	1147.700245	0.2856864	0.116078312	2.46115227	0.013849157	0.244699156
c7h17orf97	protein LIAT1	7	120821808	10.06989757	0.147109009	0.536298223	0.274304487	0.783850636	1
c7h20orf27	UPF0687 protein C20orf27 homolog	7	120822160	1660.025825	0.155317526	0.126793261	1.224966723	0.220587759	1
c7h21orf91	protein EURL homolog	7	120822556	374.3075452	-0.038221301	0.13368344	-0.285909019	0.774947806	1
c7h4orf48	neuropeptide-like protein C4orf48 homolog	7	120821686	508.8798397	0.059871958	0.161626861	0.370433217	0.711059727	1
c7h4orf54	uncharacterized protein C4orf54 homolog isoform X1	7	120821489	138.1900513	-0.06257464	0.277417144	-0.225561546	0.821542452	1
c7h5orf15	LOW QUALITY PROTEIN: keratinocyte-associated transmembrane protein 2	7	120821968	1462.776525	0.273153835	0.127029381	2.150320129	0.031529901	0.461858958
c8a	complement component C8 alpha chain	3	120815685	346.5974901	0.18028554	0.246107339	0.732548411	0.463833906	1
c8b	complement component C8 beta chain	3	120815687	448.5804497	0.147152088	0.234301543	0.628045749	0.529973971	1
c8g	complement component C8 gamma chain	21	120811941	392.7347872	0.219703654	0.24886956	0.882806454	0.377340853	1
c8h19orf25	UPF0449 protein C19orf25 homolog	8	120823891	343.5175193	-0.089392835	0.298184016	-0.299790835	0.764336707	1
c8h1orf112	uncharacterized protein C1orf112 homolog isoform X1	8	120823796	329.9140827	-0.336002567	0.171942557	-1.954155923	0.05068278	0.639569269
c8h1orf210	type III endosome membrane protein TEMP	8	120823749	157.0298625	-0.021719233	0.20273342	-0.10713198	0.914684277	1
c8h1orf52	UPF0690 protein C1orf52 homolog	8	120823751	779.691921	0.095261031	0.148741	0.64044904	0.521880709	1
c8h8orf82	UPF0598 protein C8orf82 homolog	8	120823470	165.3670927	0.334858616	0.247612798	1.352347772	0.176264089	1
c9	complement component C9	14	120831546	982.7971231	1.492692003	0.454485001	3.284359216	0.001022146	0.023095851
c9h17orf67	uncharacterized protein C17orf67 homolog	9	120825107	1252.735196	0.085387191	0.304994388	0.279963155	0.779505773	1
c9h19orf53	leydig cell tumor 10 kDa protein homolog isoform X1	9	120824842	968.7604635	-0.033994037	0.13531613	-0.251219403	0.801644484	1
c9h22orf23	UPF0193 protein EVG1 isoform X1	9	120824824	36.84290897	-0.457499643	0.285675341	-1.601467039	0.109273515	0.952001692
c9h4orf33	UPF0462 protein C4orf33 homolog isoform X1	9	120825166	219.2576117	0.208373963	0.187322331	1.112381864	0.265973999	1
c9h6orf120	UPF0669 protein C6orf120 homolog	9	120824648	831.9792948	0.083098155	0.192633368	0.431379858	0.666192193	1
c9orf72	guanine nucleotide exchange C9orf72 homolog	15	120833230	513.0518136	0.114623332	0.191235573	0.599382898	0.548917579	1
ca10a	carbonic anhydrase-related protein 10a isoform X1	5	120819511	235.0184573	-0.133034857	0.195373729	-0.680925005	0.495918945	1
ca12	carbonic anhydrase 12	19	120809754	58.02619445	-2.180664043	0.379602002	-5.744606277	9.21E-09	3.62E-07
ca14	carbonic anhydrase 14 isoform X1	20	120810711	520.5989056	0.040662419	0.199985238	0.203327104	0.838879372	1
ca15b	carbonic anhydrase XVb	5	120819122	439.7853346	-0.386667791	0.995308678	-0.388490324	0.697653213	1
ca4a	carbonic anhydrase 4a	7	120822686	217.2761608	-0.132372442	0.217955739	-0.607336344	0.543627724	1
ca4b	carbonic anhydrase 4b	1	120823880	13.13448942	0.347805515	0.774032511	0.449342256	0.65318478	1
ca4c	carbonic anhydrase IV c	7	120821800	25.66142914	-0.590860777	0.409966848	-1.441240381	0.149516784	1
ca5a	carbonic anhydrase 5A, mitochondrial isoform X1	19	120809342	1038.484346	-0.859996699	0.178641434	-4.814094242	1.48E-06	4.58E-05
ca6	carbonic anhydrase 6 isoform X1	12	120829018	307.8388086	-0.003021994	0.228785137	-0.013208872	0.989461151	1
ca7	carbonic anhydrase 7	2	120810422	148.1139011	0.165276281	0.293256557	0.56358938	0.573033616	1
ca8	carbonic anhydrase-related protein isoform X1	3	120816384	128.231934	0.048057997	0.180482248	0.26627548	0.790027056	1
cab39	calcium-binding protein 39	1	120834869	723.2607977	-0.015368335	0.124086707	-0.123851584	0.901432788	1
cab39l	calcium-binding protein 39-like	1	120822598	516.678166	0.175540867	0.141351319	1.241876398	0.214282169	1
cab39l1	calcium binding protein 39, like 1	4	120818272	632.5370768	-0.160537981	0.150684305	-1.065392847	0.286698193	1
cabcoco1	ciliary-associated calcium-binding coiled-coil protein 1	5	120819817	24.70311662	-0.155186174	0.368417066	-0.421224174	0.673591393	1
cabin1	calcineurin-binding protein cabin-1 isoform X1	13	120830534	1473.675032	-0.154449393	0.1289085	-1.19813195	0.230865652	1
cables1	CDK5 and ABL1 enzyme substrate 1 isoform X1	3	120816147	222.5806262	-0.082067454	0.156183411	-0.525455639	0.599266484	1
cables2b	CDK5 and ABL1 enzyme substrate 2	12	120829457	224.2755036	0.112809764	0.209947509	0.537323662	0.591044063	1
cabp1a	calcium-binding protein 1a	13	120830653	153.0132912	-0.03088943	0.28255519	-0.109321758	0.91294729	1
cabp2a	calcium-binding protein 2a isoform X1	9	120825805	142.3635193	-0.26092042	0.307765254	-0.847790375	0.396554724	1
cabp2b	calcium-binding protein 2 isoform X1	4	120817440	34.98678401	0.248199394	0.421485468	0.588868214	0.555949682	1
cabp4	calcium-binding protein 4	9	120824699	36.54176963	-0.790491377	0.751032531	-1.052539462	0.292552115	1
cabp5a	calcium-binding protein 5a	5	120819141	444.6824923	-0.361050362	0.29054807	-1.242652764	0.213995818	1
cabp5b	calcium-binding protein 5b	11	120827388	91.81643617	0.121349755	0.265675078	0.456760025	0.647843542	1
cabp7b	calcium-binding protein 7	14	120831662	92.80812041	0.082448612	0.228969128	0.36008615	0.71878271	1
cabz01093075.1	C-C chemokine receptor type 8	20	120811212	5.174168676	-1.098023616	1.642412901	-0.668542981	0.503787056	1
cacfd1	calcium channel flower homolog isoform X1	14	120831974	1521.635246	-0.002069605	0.120686187	-0.017148652	0.986318026	1
cachd1	VWFA and cache domain-containing protein 1 isoform X1	8	120823893	1826.459255	-0.109056061	0.124854268	-0.873466828	0.38240868	1
cacna1aa	voltage-dependent P/Q-type calcium channel subunit alpha-1A isoform X1	11	120827313	1076.910063	0.051685812	0.23078847	0.223953182	0.822793733	1
cacna1ba	calcium channel, voltage-dependent, N type, alpha 1B subunit, a isoform X1	13	120830281	227.3110602	-0.236667077	0.218370263	-1.083788028	0.278458795	1
cacna1bb	voltage-dependent N-type calcium channel subunit alpha-1B	14	120831493	235.4549626	-0.073310446	0.204257781	-0.358911397	0.719661374	1
cacna1c	voltage-dependent L-type calcium channel subunit alpha-1C isoform X1	4	120818340	634.9557237	-0.044358606	0.185743084	-0.238816998	0.811247489	1
cacna1da	calcium channel, voltage-dependent, L type, alpha 1D subunit, a isoform X1	17	120835798	749.5945123	-0.035706701	0.184918059	-0.193094718	0.846884789	1
cacna1db	voltage-dependent L-type calcium channel subunit alpha-1D isoform X1	12	120829866	345.7584288	-0.011410123	0.241634978	-0.047220494	0.962337494	1
cacna1fa	voltage-dependent L-type calcium channel subunit alpha-1D isoform X1	12	120828763	204.2045465	0.081622236	0.513662251	0.158902539	0.873745661	1
cacna1fb	calcium channel, voltage-dependent, L type, alpha 1F subunit isoform X1	NA	120814961	496.4999216	-0.06975771	0.336581675	-0.207253439	0.835811935	1
cacna1g	LOW QUALITY PROTEIN: voltage-dependent T-type calcium channel subunit alpha-1G	5	120819163	275.9312783	0.026393098	0.183471741	0.143853751	0.885615957	1
cacna1ha	voltage-dependent T-type calcium channel subunit alpha-1I	11	120827895	206.7914554	0.245502137	0.315551913	0.778008709	0.436563879	1
cacna1ia	LOW QUALITY PROTEIN: voltage-dependent T-type calcium channel subunit alpha-1I	11	120827659	206.0536905	0.133349785	0.333221314	0.400183841	0.689021115	1
cacna1sb	calcium channel, voltage-dependent, L type, alpha 1S subunit, b isoform X1	12	120829078	1573.804036	0.034274702	0.262644621	0.130498395	0.896172124	1
cacna2d2a	LOW QUALITY PROTEIN: voltage-dependent calcium channel subunit alpha-2/delta-2a	17	120834646	836.3668686	0.069317872	0.203795224	0.340134921	0.733754924	1
cacna2d3a	voltage-dependent calcium channel subunit alpha-2/delta-3 isoform X1	12	120829159	281.1741786	0.200888206	0.283768404	0.707930141	0.478988641	1
cacna2d4a	voltage-dependent calcium channel subunit alpha-2/delta-4 isoform X1	4	120818343	141.5820737	-0.050754106	0.2393069	-0.212087935	0.832038432	1
cacna2d4b	voltage-dependent calcium channel subunit alpha-2/delta-4 isoform X1	19	120809184	362.1750926	-0.933580945	0.309704079	-3.014428963	0.002574635	0.054661833
cacnb1	voltage-dependent L-type calcium channel subunit beta-1 isoform X1	11	120827592	599.2413744	0.081474512	0.155482116	0.524012114	0.600270115	1
cacnb2a	voltage-dependent L-type calcium channel subunit beta-2a	21	120812037	288.1724126	-0.038465137	0.209426781	-0.183668662	0.854273395	1
cacnb2b	voltage-dependent L-type calcium channel subunit beta-2b isoform X1	3	120816406	117.4966936	-0.050571682	0.353786773	-0.142943958	0.886334442	1
cacnb3a	voltage-dependent L-type calcium channel subunit beta-3a isoform X1	12	120829552	201.9936441	0.197162225	0.201563841	0.978162669	0.327993877	1
cacnb3b	voltage-dependent L-type calcium channel subunit beta-4	12	120829111	427.7701889	-0.086241496	0.158147488	-0.545323211	0.585531243	1
cacnb4a	voltage-dependent L-type calcium channel subunit beta-4a isoform X1	16	120834172	81.25899201	-0.001245611	0.33228589	-0.003748612	0.997009047	1
cacnb4b	voltage-gated calcium channel beta 4.1 subunit	1	100192309	813.2203294	0.150326116	0.127536106	1.178694571	0.238519818	1
cacng1b	voltage-dependent calcium channel gamma-1 subunit	11	120828480	22.14878683	0.121455099	0.485356088	0.250239158	0.802402404	1
cacng2a	calcium channel, voltage-dependent, gamma subunit 2a	11	120827450	196.3489568	0.108844402	0.157753793	0.689963775	0.490216968	1
cacng3b	voltage-dependent calcium channel gamma-3 subunit	11	120828413	136.8788007	0.056830289	0.250589977	0.226785962	0.82059018	1
cacng6b	voltage-dependent calcium channel gamma-6 subunit	20	120811084	812.1638356	-0.263449112	0.257250175	-1.024096922	0.305789498	1
cacng7a	calcium channel, voltage-dependent, gamma subunit 7a	10	120826996	31.14684836	0.149280855	0.341513519	0.437115508	0.662027581	1
cacng7b	voltage-dependent calcium channel gamma-7 subunit	20	120809974	116.4014886	0.155955927	0.225138245	0.692711836	0.48849041	1
cacng8b	voltage-dependent calcium channel gamma-4 subunit	20	120810725	412.9678072	0.022490114	0.201523212	0.111600613	0.911140086	1
cactin	cactin	3	120816444	1230.369922	0.001743122	0.127408583	0.013681354	0.9890842	1
cacul1	CDK2-associated and cullin domain-containing protein 1	6	120820248	256.9304633	0.123251729	0.252657819	0.48782076	0.625676805	1
cad	CAD protein isoform X1	18	120807858	1979.699587	0.069546239	0.132916637	0.523232009	0.600812809	1
cadm1a	cell adhesion molecule 1a isoform X1	7	120822800	1049.785484	-0.069350575	0.154346959	-0.449316108	0.65320364	1
cadm1b	cell adhesion molecule 1b isoform X1	1	120822804	247.0041724	-0.075448753	0.21673433	-0.348116298	0.727752845	1
cadm2a	cell adhesion molecule 2a isoform X1	7	120822021	970.2626644	0.039554428	0.210008214	0.188347051	0.850604604	1
cadps2	calcium-dependent secretion activator 2 isoform X1	19	120809275	210.1297417	-0.873515937	0.228561631	-3.821796042	0.000132483	0.003416553
cadpsa	calcium-dependent secretion activator 1	17	120834842	283.0614851	0.157196201	0.231449393	0.679181738	0.497022717	1
cadpsb	calcium-dependent secretion activator 1 isoform X1	17	120835071	1846.06249	0.08244115	0.174353954	0.472837855	0.636328864	1
cahz	carbonic anhydrase isoform X1	3	120816137	1616.098004	-0.286038795	0.225352239	-1.26929644	0.204335356	1
calb2a	calbindin 2a isoform X1	19	120809481	803.101672	-0.526085391	0.227654562	-2.310893253	0.020838752	0.337991007
calca	calcitonin/calcitonin-related polypeptide, alpha	2	120830980	12.82570717	-0.189317463	0.646638599	-0.292771671	0.769696683	1
calcoco1a	calcium-binding and coiled-coil domain-containing protein 1	12	120829619	721.8652422	-0.188388233	0.236910189	-0.795188398	0.426503919	1
calcoco2	calcium-binding and coiled-coil domain-containing protein 2	5	120819461	585.0380901	0.156068893	0.180318369	0.865518549	0.38675424	1
calcr	calcitonin gene-related peptide type 1 receptor	10	120826497	194.0332451	0.224171519	0.199865126	1.121613977	0.262026606	1
calcrla	calcitonin gene-related peptide type 1 receptor	16	120833790	661.1893364	-0.101259963	0.156893561	-0.64540547	0.51866446	1
calcrlb	calcitonin gene-related peptide type 1 receptor	1	120811079	87.4456842	-0.152192772	0.270946076	-0.561708713	0.574314497	1
cald1a	caldesmon 1a isoform X1	4	120817759	1285.404705	-0.151335185	0.137524853	-1.10042063	0.271148894	1
cald1b	caldesmon 1b	19	120809213	344.4012788	-1.086081494	0.239376152	-4.537133231	5.70E-06	0.000167259
calhm3	calcium homeostasis modulator protein 3	6	120821076	7.279034178	-0.892652064	0.835478011	-1.068432744	0.285325353	1
calhm5.1	calcium homeostasis modulator protein 5	20	120810066	183.7661496	-0.037757333	0.208884178	-0.180757268	0.856558106	1
calhm6	calcium homeostasis modulator protein 6 isoform X1	20	120810064	19.25784428	-0.156462522	0.423223255	-0.369692639	0.711611517	1
calm1a	calmodulin-1a isoform X1	15	120832662	14514.78637	-0.00783348	0.082508442	-0.094941562	0.924361244	1
calm2a	calmodulin 2a (phosphorylase kinase, delta)	6	120820584	10046.88371	0.003844341	0.107919749	0.035622224	0.971583587	1
calm3a	calmodulin 3a (phosphorylase kinase, delta)	1	120820837	2410.791102	0.043271983	0.121635847	0.355750252	0.722027608	1
calml4a	calmodulin-like protein 4a	2	120831594	272.9412485	-0.004876787	0.295120495	-0.01652473	0.986815773	1
caln1	calcium-binding protein 8 isoform X1	1	120824949	120.9454814	0.152234168	0.252611366	0.6026418	0.546747007	1
calr	calreticulin	8	120824354	4554.88593	-0.167163656	0.179186929	-0.932900948	0.350871113	1
calr3b	calreticulin 3b	3	120815584	9266.00175	-0.256219868	0.184175268	-1.391174124	0.164172632	1
calub	calumenin-B	19	120808786	3323.316551	-1.083004563	0.148808306	-7.277850228	3.39E-13	2.00E-11
caly	calcyon neuron-specific vesicular protein	9	120825468	297.6576951	0.046614416	0.140116643	0.332682934	0.739373633	1
camk1a	calcium/calmodulin-dependent protein kinase type 1 isoform X1	17	120834952	581.3644653	0.067529042	0.124369041	0.542973082	0.587148336	1
camk1b	calcium/calmodulin-dependent protein kinase type 1 isoform X1	17	120835087	1154.078391	-0.146809836	0.146003095	-1.005525507	0.314643874	1
camk1da	calcium/calmodulin-dependent protein kinase type 1D	4	120817663	566.3721689	0.251917304	0.180533338	1.395406004	0.162893442	1
camk1db	calcium/calmodulin-dependent protein kinase 1Db	19	120809704	262.3752041	-0.96259004	0.165764031	-5.806989802	6.36E-09	2.51E-07
camk1gb	calcium/calmodulin-dependent protein kinase IGb	12	120829290	413.1850633	0.034532745	0.205036697	0.168422265	0.866251093	1
camk2a	calcium/calmodulin-dependent protein kinase type II subunit alpha isoform X1	7	120821702	1163.491572	-0.11032276	0.136137359	-0.810378294	0.417722789	1
camk2d1	calcium/calmodulin-dependent protein kinase type II delta 1 chain isoform X1	7	120822206	355.5422532	0.01678221	0.246128248	0.068184819	0.945638511	1
camk2g2	calcium/calmodulin-dependent protein kinase type II subunit gamma isoform X1	6	120820869	1823.354878	0.040626065	0.127652266	0.318255731	0.750290961	1
camk2n1a	calcium/calmodulin-dependent protein kinase II inhibitor 1a	3	120815567	183.880874	0.05853059	0.200498732	0.291924988	0.770343978	1
camkk1a	calcium/calmodulin-dependent protein kinase kinase 1 isoform X1	7	120821976	229.7448354	0.003219578	0.169736786	0.018968065	0.984866581	1
camkk1b	calcium/calmodulin-dependent protein kinase kinase 1b	1	120813042	87.22651996	0.219646911	0.365943377	0.600221031	0.548358939	1
camkmt	calmodulin-lysine N-methyltransferase	6	120820480	104.9488122	-0.098361269	0.219242974	-0.448640459	0.653691042	1
camkvl	caM kinase-like vesicle-associated, like isoform X1	12	120829060	244.635156	-0.060354797	0.178471109	-0.338176849	0.735229921	1
camlg	calcium signal-modulating cyclophilin ligand isoform X1	NA	120812950	538.8169915	-0.345619563	0.176934665	-1.953373931	0.050775303	0.639569269
camsap1a	calmodulin-regulated spectrin-associated protein 1a isoform X1	14	120831680	510.309739	0.136011942	0.154036506	0.882985113	0.377244315	1
camsap1b	calmodulin-regulated spectrin-associated protein 1-B isoform X1	13	120831143	972.5708163	0.176713741	0.11959054	1.477656518	0.139499738	1
camsap2a	calmodulin-regulated spectrin-associated protein 2a isoform X1	8	120823590	929.7156084	0.086002423	0.185583016	0.46341753	0.643065116	1
camsap2b	calmodulin-regulated spectrin-associated protein 2 isoform X1	3	120816566	811.4055929	-0.06423824	0.126939019	-0.506055905	0.612817404	1
camsap3	calmodulin-regulated spectrin-associated protein 3 isoform X1	11	120827168	1024.611786	0.016213051	0.135809077	0.119381203	0.904973353	1
camta1a	calmodulin-binding transcription activator 1 isoform X1	12	120828963	878.9639817	0.001985063	0.21015529	0.009445694	0.992463539	1
camta2	calmodulin-binding transcription activator 2 isoform X1	7	120821660	1402.584368	-0.02718197	0.132063334	-0.205825258	0.836927411	1
cand1	cullin-associated NEDD8-dissociated protein 1	4	120817994	1116.380408	-0.001514311	0.140286752	-0.010794398	0.991387484	1
cand2	cullin-associated NEDD8-dissociated protein 2 isoform X1	17	120835231	273.0697745	0.075130288	0.185344319	0.405355223	0.68521642	1
cant1a	LOW QUALITY PROTEIN: soluble calcium-activated nucleotidase 1	11	120827966	601.4014345	0.321760287	0.206654073	1.556999497	0.119470605	0.987915697
canx	calnexin isoform X1	4	120817328	5518.887173	0.052360439	0.168164136	0.311365076	0.755523101	1
cap1	adenylyl cyclase-associated protein 1	10	120826587	6292.725463	0.071177822	0.078036864	0.912105098	0.361713395	1
cap2	adenylyl cyclase-associated protein 2	10	120826131	1127.961802	0.030864136	0.171410269	0.180060017	0.857105452	1
capgb	LOW QUALITY PROTEIN: capping protein (actin filament), gelsolin-like b	7	120821895	552.4768408	-0.205884717	0.226638378	-0.908428303	0.363651978	1
capn1	calpain-1 catalytic subunit	7	120821247	810.5540955	-0.127931172	0.149698713	-0.854590996	0.392777614	1
capn10	calpain-10	3	120815905	463.724467	-0.026941021	0.09320473	-0.289052079	0.772541524	1
capn12	calpain-12	1	120826185	837.230409	0.15736182	0.316314347	0.497485561	0.618846683	1
capn15	LOW QUALITY PROTEIN: calpain-15	5	120819372	392.8131931	0.132195205	0.215349582	0.613863299	0.539305664	1
capn3a	calpain-3 isoform X1	15	120833187	1520.985156	0.095617743	0.287631084	0.332431884	0.739563167	1
capn3b	calpain-3b isoform X1	18	120808321	212.7961031	0.463554672	0.249314123	1.859319743	0.06298183	0.73410221
capn5a	calpain-5a	1	120823995	680.7267769	-0.158323669	0.183478593	-0.862899951	0.388192478	1
capn5b	calpain-5 isoform X1	7	120822337	505.6411797	0.008119839	0.267034728	0.030407425	0.975742123	1
capn7	calpain-7 isoform X1	20	120810288	501.4076927	-0.098164955	0.104907052	-0.935732659	0.349410851	1
capn9	calpain-9	9	120825265	3386.400317	0.215178266	0.134163644	1.603849295	0.108747276	0.951332995
capns1b	calpain small subunit 1b	1	120833970	3026.392352	0.121158706	0.163056296	0.743048315	0.457452429	1
caprin1a	LOW QUALITY PROTEIN: caprin-1a	2	120834203	3762.897168	0.075390601	0.126206437	0.597359394	0.550267458	1
caprin1b	caprin-1b isoform X1	19	120809835	3990.622946	-0.955697836	0.116449552	-8.2069688	2.27E-16	1.77E-14
caprin2	caprin-2 isoform X1	4	120818448	9.500859503	-0.05338226	0.605229997	-0.088201609	0.929716438	1
capslb	calcyphosine-like b	NA	120814761	48.53605251	0.327711356	0.29220794	1.12150052	0.26207487	1
capza1a	F-actin-capping protein subunit alpha-1a	17	120835727	3580.530942	0.013015952	0.123244172	0.105611095	0.915890922	1
capzb	F-actin-capping protein subunit beta isoform X1	17	120835041	3935.495769	-0.033863589	0.110244423	-0.307168269	0.758715297	1
car15	carbonic anhydrase 15	14	120832124	21.03360699	0.576792544	0.399217625	1.444807313	0.148512016	1
card11	caspase recruitment domain-containing protein 11	11	120828194	478.5763333	-0.247270954	0.256586622	-0.963693869	0.335199429	1
card14	caspase recruitment domain-containing protein 14	9	120824940	106.3947683	-0.192314082	0.25943141	-0.741290664	0.458517221	1
card19	caspase recruitment domain family, member 19 isoform X1	17	120835820	551.3570776	0.061264192	0.172812266	0.354512983	0.722954476	1
card9	caspase recruitment domain-containing protein 9 isoform X1	13	120830798	16.20063488	-0.074013978	0.499455215	-0.148189418	0.882193282	1
carhsp1	calcium-regulated heat-stable protein 1	11	120827458	2011.271947	0.101506659	0.094532825	1.07377157	0.282925075	1
carm1	histone-arginine methyltransferase CARM1 isoform X1	11	120827390	2723.974889	0.103348737	0.148565195	0.695645686	0.486650748	1
carm1l	histone-arginine methyltransferase CARM1 isoform X1	1	120820271	43.14323334	-0.034020881	0.42543649	-0.079967004	0.936263499	1
carmil3	capping protein, Arp2/3 and myosin-I linker protein 3 isoform X1	3	120816004	551.2455817	0.033609049	0.161564643	0.208022304	0.835211552	1
carnmt1	carnosine N-methyltransferase	13	120830742	985.1874264	-0.131361407	0.141489425	-0.92841855	0.3531905	1
cars1	cysteine--tRNA ligase, cytoplasmic isoform X1	2	120833382	1143.597688	0.06453932	0.168610169	0.382772406	0.701888523	1
cars2	cysteine--tRNA ligase, mitochondrial isoform X1	1	120822150	495.0588678	-0.019244421	0.200299461	-0.096078248	0.923458427	1
cart4	cocaine- and amphetamine-regulated transcript 4	10	120826747	17.61185615	0.303259479	0.671081999	0.45189631	0.651343683	1
cartl	cocaine- and amphetamine-regulated transcript-like	2	120812862	47.49272277	0.307320143	0.309230307	0.993822843	0.320309123	1
casc3	LOW QUALITY PROTEIN: protein CASC3	11	120827819	359.9525833	0.270010528	0.249519704	1.082121067	0.279198736	1
casd1	N-acetylneuraminate 9-O-acetyltransferase	10	120826561	1262.839916	-0.007060601	0.105976555	-0.066624176	0.946880899	1
caska	peripheral plasma membrane protein CASK isoform X1	16	120833881	1167.552292	0.180095902	0.133691594	1.347099672	0.177948134	1
caskin1	LOW QUALITY PROTEIN: caskin-1	11	120827456	683.9263463	0.055225286	0.196666924	0.28080617	0.778859071	1
casp10	truncated caspase-10	16	100653427	127.6077829	0.314049026	0.190175034	1.651368315	0.098663391	0.917047829
casp2	caspase-2 isoform X1	20	120810840	746.0843023	-0.100770594	0.090317591	-1.115736076	0.264535124	1
casp3a	caspase-3a	9	120824960	870.5067418	0.073296992	0.135345497	0.541554715	0.588125296	1
casp7	caspase-7 isoform X1	5	120819358	576.2459447	0.018902415	0.172947642	0.109295595	0.91296804	1
casp8	caspase 8, apoptosis-related cysteine peptidase	3	100653426	377.1860172	0.066286327	0.206199989	0.321466201	0.747857122	1
casp8ap2	CASP8-associated protein 2	18	120807760	476.8941901	0.058134976	0.139228999	0.417549333	0.676276648	1
casp9	caspase-9	12	120829328	178.1928028	-0.031007373	0.179414261	-0.172825575	0.862788533	1
caspa	caspase a	1	120824590	174.1938413	-0.245238859	0.441413428	-0.555576345	0.578500506	1
casq1a	calsequestrin-1a isoform X1	3	120816502	4181.518664	0.138730977	0.713849387	0.194342084	0.845908036	1
casq2	LOW QUALITY PROTEIN: calsequestrin-2	16	120834426	849.1217324	0.005898403	0.203289557	0.029014785	0.976852799	1
casr	extracellular calcium-sensing receptor	7	120821234	23.9365159	0.170966012	0.517233592	0.330539266	0.740992529	1
cass4	cas scaffolding protein family member 4	17	120835613	65.54490299	-0.157075171	0.267040932	-0.588206349	0.556393797	1
cast	calpastatin isoform X1	17	120834702	5095.796682	0.106727951	0.138083886	0.772921112	0.43956907	1
castor1	cytosolic arginine sensor for mTORC1 subunit 1	13	120830807	354.3365341	0.121134246	0.190987383	0.634252607	0.525915981	1
castor2	cytosolic arginine sensor for mTORC1 subunit 2	7	120822906	139.4227205	-0.015573391	0.197741057	-0.078756485	0.937226317	1
casz1	zinc finger protein castor homolog 1 isoform X1	12	120829422	874.8563411	0.103586414	0.144838851	0.715183892	0.474495421	1
cat	LOW QUALITY PROTEIN: catalase	19	120809762	2742.044056	-0.931600497	0.102333505	-9.103572601	8.74E-20	9.01E-18
cav1	caveolin-1	19	120809546	561.18902	-0.853469902	0.236179219	-3.613653668	0.000301912	0.007448416
cav2	caveolin-2	19	120809625	237.7744147	-0.587552302	0.242559118	-2.422305568	0.015422376	0.267358468
cav3	caveolin-3	17	120834969	2717.612985	-0.036200781	0.206793393	-0.175057724	0.861034277	1
cavin1a	caveolae-associated protein 1	11	120828239	638.8119248	-0.113752868	0.151982666	-0.748459482	0.454183056	1
cavin2b	caveolae-associated protein 2b	1	120826134	2773.193572	0.000397185	0.232412898	0.001708963	0.998636446	1
cavin4a	caveolae-associated protein 4a	3	120815829	1571.98573	0.045882398	0.244832311	0.187403362	0.851344387	1
cax1	cation/H+ exchanger protein 1 isoform X1	4	120818345	69.89797371	-0.082353653	0.366547598	-0.224673831	0.822233024	1
cbarpb	voltage-dependent calcium channel beta subunit-associated regulatory protein	8	120823820	317.9313216	0.243605377	0.167183538	1.45711342	0.145085074	1
cbfa2t2	protein CBFA2T2	17	120835562	667.4894908	-0.020661942	0.172003373	-0.120125215	0.904383958	1
cbfa2t3	protein CBFA2T3 isoform X1	2	120833124	1639.928514	0.049495355	0.15835618	0.312557139	0.754617146	1
cbl	E3 ubiquitin-protein ligase CBL	1	120815782	901.1675378	0.137960864	0.140052121	0.985068012	0.324590665	1
cblb	E3 ubiquitin-protein ligase CBL-B-B isoform X1	7	120821431	592.5139661	-0.112948778	0.141938788	-0.795756959	0.426173313	1
cblc	E3 ubiquitin-protein ligase CBL-C isoform X1	20	120810617	176.3804617	-0.015872354	0.211446549	-0.075065563	0.940162548	1
cbln1	cerebellin-1 isoform X1	19	120809564	99.4586208	-0.027048896	0.229196941	-0.118015956	0.906055015	1
cbln12	cerebellin 12	3	120816417	90.88533201	-0.165510023	0.351195868	-0.471275542	0.637443979	1
cbln18	cerebellin 18	1	120817643	165.4486366	0.029263236	0.23552789	0.12424531	0.901121048	1
cbln2b	cerebellin-2b	21	120811892	352.0211855	0.144377183	0.185993977	0.776246552	0.437603425	1
cbln4	cerebellin-4	12	120829545	82.03045435	0.183632304	0.326448129	0.562516024	0.573764489	1
cbr1	carbonyl reductase [NADPH] 1	6	120821041	2242.646844	-0.056803825	0.188711496	-0.30100882	0.763407769	1
cbr4	carbonyl reductase family member 4	8	120823875	131.8592199	-0.04320417	0.308744319	-0.139935108	0.888711262	1
cbwd	COBW domain containing	13	120830877	521.31308	-0.097138653	0.120830856	-0.803922578	0.421441689	1
cbx1a	chromobox protein homolog 1a	11	120827750	5205.866828	-0.057430035	0.126434488	-0.454227606	0.649665015	1
cbx1b	chromobox protein homolog 1b isoform X1	5	120819468	181.6659246	0.133184524	0.181745323	0.732808534	0.463675216	1
cbx2	LOW QUALITY PROTEIN: chromobox protein homolog 2	11	120828336	178.2110823	0.197781488	0.293555985	0.673743674	0.500474291	1
cbx3a	chromobox protein homolog 3a isoform X1	10	120826321	3202.756423	-0.02528842	0.108382099	-0.233326541	0.815507851	1
cbx3b	LOW QUALITY PROTEIN: chromobox protein homolog 3b	20	120810770	632.7407754	-0.138501319	0.121334822	-1.141480381	0.253670072	1
cbx4	E3 SUMO-protein ligase CBX4 isoform X1	11	120827915	745.0435724	0.042764501	0.134384928	0.318223937	0.750315077	1
cbx5	chromobox protein homolog 5	12	120828978	488.6084786	-0.101171287	0.182081133	-0.555638495	0.57845801	1
cbx6b	neuronal pentraxin receptor	11	120828205	285.3014292	0.201567968	0.27149453	0.74243841	0.457821755	1
cbx7a	chromobox homolog 7a isoform X1	11	120827418	91.17155748	0.372411548	0.267717338	1.391062495	0.164206477	1
cbx7b	chromobox protein homolog 7 isoform X1	5	120819406	27.58792917	-0.221002576	0.313196144	-0.705636324	0.480414329	1
cbx8a	chromobox protein homolog 8a isoform X1	11	120828316	117.1013457	0.016543974	0.22256153	0.074334385	0.940744318	1
cbx8b	chromobox protein homolog 8b	9	120825272	186.1363107	0.08098358	0.181700058	0.445699256	0.655814502	1
cby1	protein chibby homolog 1 isoform X1	5	120819875	390.4488997	-0.021156567	0.205537954	-0.102932653	0.918016422	1
cc2d1a	coiled-coil and C2 domain-containing protein 1A	9	120824753	1047.487931	-0.205758867	0.14522666	-1.416811948	0.156537915	1
cc2d1b	coiled-coil and C2 domain-containing protein 1B isoform X1	3	120816038	803.2322731	0.05544565	0.106606628	0.520095714	0.602996865	1
cc2d2a	LOW QUALITY PROTEIN: coiled-coil and C2 domain-containing protein 2A	8	120824318	275.3429475	-0.199772527	0.208050824	-0.960210214	0.336949427	1
ccar1	cell division cycle and apoptosis regulator protein 1 isoform X1	6	120820910	2387.123512	-0.036209584	0.10199234	-0.355022585	0.722572672	1
ccbe1	collagen and calcium-binding EGF domain-containing protein 1 isoform X1	14	120832142	34.37175912	-0.349519625	0.318802073	-1.096353051	0.272924301	1
ccdc102a	coiled-coil domain-containing protein 102A	2	120832446	837.2958534	-0.083136603	0.108536781	-0.765976308	0.443690399	1
ccdc103	coiled-coil domain-containing protein 103	11	120828071	63.1379502	0.302384704	0.227756471	1.327666795	0.184288208	1
ccdc106a	coiled-coil domain-containing protein 106a	20	120811192	654.9143149	-0.009666591	0.138776095	-0.069656027	0.944467442	1
ccdc106b	coiled-coil domain-containing protein 106b isoform X1	10	120826995	16.57248614	-0.147788698	0.499078667	-0.296123051	0.767136111	1
ccdc107	coiled-coil domain-containing protein 107 isoform X1	4	120817113	448.5147918	-0.102220106	0.102987147	-0.992552075	0.32092829	1
ccdc115	coiled-coil domain-containing protein 115	12	120829056	253.0715105	0.060619032	0.217327213	0.278929782	0.780298712	1
ccdc117	coiled-coil domain-containing protein 117	13	120831222	321.586381	0.004968166	0.12572003	0.039517696	0.968477645	1
ccdc12	coiled-coil domain-containing protein 12	20	120810573	573.6878403	0.026660231	0.118183641	0.225583091	0.821525694	1
ccdc120b	coiled-coil domain-containing protein 120	17	120835472	380.3884729	-0.027166848	0.145717304	-0.186435288	0.852103421	1
ccdc124	coiled-coil domain-containing protein 124	8	120823492	1066.344715	-0.016540073	0.133819679	-0.123599709	0.901632223	1
ccdc125	coiled-coil domain-containing protein 125	13	120830443	38.2516507	-0.035950748	0.421870444	-0.085217509	0.932088471	1
ccdc126	LOW QUALITY PROTEIN: coiled-coil domain-containing protein 126	10	120826244	365.0067125	-0.087970457	0.210913885	-0.417091825	0.676611245	1
ccdc13	coiled-coil domain-containing protein 13 isoform X1	3	120816013	22.11448745	0.032072882	0.450762548	0.0711525	0.943276385	1
ccdc130	coiled-coil domain-containing protein 130 homolog	9	120824617	321.0087983	0.104175199	0.114425409	0.91042016	0.36260097	1
ccdc135	dynein regulatory complex subunit 7 isoform X1	12	120828956	79.70040403	-0.056365154	0.268470418	-0.209949216	0.833707309	1
ccdc137	coiled-coil domain-containing protein 137	11	120828281	772.4163438	0.171456942	0.164492435	1.042339374	0.297254364	1
ccdc14	coiled-coil domain-containing protein 14	1	120822761	221.7875982	-0.249772761	0.210642595	-1.185765685	0.235714846	1
ccdc142	uncharacterized protein ccdc142 isoform X1	4	120818124	440.5224875	-0.00314511	0.185458748	-0.016958541	0.98646969	1
ccdc146	coiled-coil domain-containing protein 146 isoform X1	4	120817427	37.55615913	0.06156315	0.410980347	0.149795849	0.880925684	1
ccdc149a	coiled-coil domain-containing protein 149-A isoform X1	7	120822768	68.28047102	0.049515959	0.323900556	0.152873954	0.878497676	1
ccdc15	coiled-coil domain-containing protein 15	7	120823156	194.0554318	-0.185847759	0.186049188	-0.998917339	0.317834736	1
ccdc167	coiled-coil domain-containing protein 167	18	120807909	263.0563592	0.186735637	0.282545697	0.660904199	0.508673753	1
ccdc169	coiled-coil domain containing 169	7	120822913	22.18250212	-0.02124668	0.369158655	-0.057554333	0.954103626	1
ccdc172	coiled-coil domain-containing protein 172	6	120820749	7.512017122	-0.859120247	1.247263226	-0.688804279	0.490946442	1
ccdc173	coiled-coil domain-containing protein 173	16	120833833	91.52247062	-0.072537103	0.273413065	-0.265302255	0.790776627	1
ccdc174	coiled-coil domain-containing protein 174	17	120835617	429.9151746	-0.105529866	0.148368314	-0.711269568	0.476917206	1
ccdc177	coiled-coil domain-containing protein 177	15	120833310	214.163544	0.041969015	0.232459637	0.180543236	0.856726114	1
ccdc18	coiled-coil domain-containing protein 18 isoform X1	3	120816218	435.3828153	-0.206704953	0.138627786	-1.491078807	0.135940806	1
ccdc181	coiled-coil domain-containing protein 181 isoform X1	8	120823955	41.93968186	-0.148453257	0.269600007	-0.550642632	0.581878678	1
ccdc186	coiled-coil domain-containing protein 186 isoform X1	5	120819354	480.5558996	0.06489713	0.143563443	0.452044958	0.651236595	1
ccdc187	coiled-coil domain-containing protein 187 isoform X1	12	120829532	476.5008506	-0.146266991	0.107490387	-1.360744855	0.173594334	1
ccdc189	coiled-coil domain-containing protein 189 isoform X1	5	120819047	27.82931068	-0.29035665	0.4093108	-0.709379402	0.478089067	1
ccdc191	coiled-coil domain-containing protein 191	21	120811763	87.02226798	-0.076401283	0.236154803	-0.323522036	0.746299921	1
ccdc22	coiled-coil domain-containing protein 22 isoform X1	12	120829206	1319.951298	-0.033915023	0.098432799	-0.344550021	0.730432685	1
ccdc24	coiled-coil domain-containing protein 24 isoform X1	3	120816056	18.15247057	-0.089445846	0.425765565	-0.210082386	0.833603373	1
ccdc25	coiled-coil domain-containing protein 25	18	120808098	662.5272456	-0.19730995	0.212327029	-0.929273826	0.352747196	1
ccdc28a	coiled-coil domain-containing protein 28A	1	120807616	342.838941	-0.234344788	0.180942615	-1.295133201	0.195274283	1
ccdc28b	coiled-coil domain-containing protein 28B isoform X1	15	120832584	415.0377276	-0.022011148	0.137157134	-0.160481246	0.872501994	1
ccdc30	coiled-coil domain-containing protein 30 isoform X1	12	120828691	305.001941	-0.349192159	0.137455968	-2.540392851	0.011072802	0.203307523
ccdc32	coiled-coil domain-containing protein 32	15	120832790	741.4819088	0.087767329	0.113280073	0.774781713	0.438468657	1
ccdc39	LOW QUALITY PROTEIN: coiled-coil domain-containing protein 39	3	120815572	311.9945757	-0.31345089	0.19486117	-1.608585695	0.107706964	0.948917138
ccdc3a	coiled-coil domain-containing protein 3a	4	120817605	199.0687799	-0.201446521	0.32524669	-0.619365321	0.535675721	1
ccdc3b	coiled-coil domain-containing protein 3	17	120835731	155.4435984	-0.412921114	0.165499365	-2.495001198	0.01259567	0.225214733
ccdc40	coiled-coil domain-containing protein 40 isoform X1	9	120824939	53.50174379	-0.501745882	0.274288537	-1.829263033	0.067360214	0.760298995
ccdc43	coiled-coil domain-containing protein 43	11	120828089	763.7133649	-0.090479849	0.192752069	-0.469410518	0.638776231	1
ccdc47	coiled-coil domain-containing protein 47	11	120828270	1693.138992	-0.056233035	0.150320198	-0.374088349	0.708338586	1
ccdc50a	coiled-coil domain-containing protein 50 isoform X1	8	120823948	643.8148585	0.124362927	0.145193559	0.856531984	0.391703589	1
ccdc51	mitochondrial potassium channel	17	120835422	292.5257632	0.237286517	0.23468272	1.011094969	0.311970978	1
ccdc57	coiled-coil domain-containing protein 57	5	120819752	67.89909536	0.061483929	0.290384031	0.21173316	0.832315217	1
ccdc59	thyroid transcription factor 1-associated protein 26 homolog	4	120817214	523.7256564	0.091091801	0.227172974	0.400979922	0.688434906	1
ccdc61	centrosomal protein CCDC61 isoform X1	7	120823000	309.1053777	0.121032432	0.133189802	0.908721467	0.36349717	1
ccdc62	coiled-coil domain-containing protein 62 isoform X1	14	120831722	171.8144325	-0.09516974	0.217839236	-0.436880619	0.662197928	1
ccdc65	dynein regulatory complex subunit 2 isoform X1	NA	120815155	16.10757471	-0.173097356	0.447170119	-0.387095087	0.698685815	1
ccdc66	coiled-coil domain-containing protein 66 isoform X1	17	120835112	218.0181447	-0.004408063	0.168236976	-0.026201512	0.97909661	1
ccdc69	coiled-coil domain-containing protein 69	4	120818004	642.6734771	0.051513526	0.191334833	0.269232346	0.78775089	1
ccdc71	uncharacterized protein ccdc71	17	120835630	902.8269338	0.094204336	0.101976295	0.923786609	0.355597429	1
ccdc77	coiled-coil domain-containing protein 77	19	120808799	370.6753856	-0.810116802	0.155433284	-5.211990514	1.87E-07	6.45E-06
ccdc80	coiled-coil domain-containing protein 80 isoform X1	16	120833656	573.8505737	-0.110980848	0.130899136	-0.847834839	0.396529958	1
ccdc80l2	coiled-coil domain-containing protein 80	14	120832227	495.8435595	-0.051489333	0.44604378	-0.115435603	0.90809986	1
ccdc82	coiled-coil domain-containing protein 82	14	120832030	512.9209648	0.008716419	0.109985298	0.079250766	0.936833166	1
ccdc85al	coiled-coil domain containing 85A, like	9	120825638	167.6337724	-0.026973431	0.229582816	-0.117488893	0.906472645	1
ccdc85b	coiled-coil domain-containing protein 85B	4	120817645	273.5152778	0.076881673	0.155852291	0.493298315	0.621801819	1
ccdc85cb	LOW QUALITY PROTEIN: coiled-coil domain-containing protein 85C-B	18	120808149	945.4818621	0.125292952	0.16479045	0.760316831	0.447065223	1
ccdc86	coiled-coil domain-containing protein 86	9	120825844	660.4235837	0.041991442	0.22349398	0.187886233	0.850965835	1
ccdc88aa	girdin isoform X1	9	120825087	930.3034302	-0.08588459	0.288911441	-0.297269604	0.766260686	1
ccdc88b	coiled-coil domain containing 88A	4	120817715	57.59004853	-0.090979913	0.300909815	-0.302349438	0.762385695	1
ccdc88c	protein Daple isoform X1	15	120832733	1889.809421	-0.178221519	0.155324114	-1.147416938	0.251209344	1
ccdc9	coiled-coil domain-containing protein 9 isoform X1	1	120821015	1028.758656	0.047102919	0.126069695	0.373626028	0.708682567	1
ccdc90b	LOW QUALITY PROTEIN: coiled-coil domain-containing protein 90B, mitochondrial	7	120821484	323.8054436	0.056180645	0.132890517	0.422758871	0.672471198	1
ccdc92	coiled-coil domain-containing protein 92 isoform X1	13	120830553	208.0867664	-0.053173919	0.162221884	-0.327785115	0.743074143	1
ccdc93	coiled-coil domain-containing protein 93 isoform X1	16	120833907	1224.425496	-0.045277873	0.144313858	-0.313745842	0.753714081	1
ccdc96	coiled-coil domain-containing protein 96	7	120821506	92.70909526	-0.737209854	0.281103257	-2.622558915	0.008727218	0.165057648
ccdc97	coiled-coil domain-containing protein 97	11	120828223	503.7121173	0.039824243	0.123620843	0.322148291	0.747340355	1
cchcr1	coiled-coil alpha-helical rod protein 1	7	120821658	251.5871449	-0.428157491	0.159914223	-2.67741969	0.007419164	0.143381185
cckar	cholecystokinin receptor type A	7	120822950	28.84736027	-0.274118412	0.529526163	-0.517667362	0.604690374	1
ccl20a.3	C-C motif chemokine 20a.3	3	120816436	29.30424876	1.15060682	0.437301322	2.631153305	0.008509564	0.161966273
ccl20b	C-C motif chemokine 20b	21	120811441	8.559058357	0.589910744	0.568098602	1.038394993	0.2990862	1
ccl25b	C-C motif chemokine 25b	8	120824072	783.02746	0.081554522	0.270408213	0.301597798	0.762958687	1
ccl27a	C-C motif chemokine 27a	13	120830673	328.9805678	0.423431119	0.290282359	1.458687051	0.144651262	1
ccl44	chemokine (C-C motif) ligand 44	8	120824024	247.2431929	0.384364169	0.244398623	1.572693674	0.115789765	0.974641877
ccm2	cerebral cavernous malformations protein 2 homolog isoform X1	18	120808039	437.3737466	0.078584109	0.123529437	0.636156945	0.524674133	1
ccm2l	cerebral cavernous malformations 2 protein-like	12	120829456	83.01818337	-0.237891569	0.235954998	-1.008207372	0.31335492	1
ccn1	CCN family member 1	8	120823582	706.3964513	-0.054367583	0.200993536	-0.270494186	0.786780089	1
ccn1l2	cellular communication network factor 1, like 2	13	120831339	61.3719684	-0.001430307	0.313771224	-0.004558438	0.996362905	1
ccn2a	CCN family member 2a	18	120808506	578.5952749	-0.093910403	0.268531465	-0.349718434	0.726550018	1
ccn4a	cellular communication network factor 4a	10	120826276	227.8720106	-0.088963684	0.141267272	-0.629754389	0.528855292	1
ccn5	WNT1-inducible-signaling pathway protein 2	12	120828945	35.97570427	-0.087925015	0.448424142	-0.196075561	0.844551025	1
ccn6	cellular communication network factor 6 isoform X1	18	120808214	145.5704724	0.014609349	0.264766845	0.055178166	0.955996524	1
ccna1	cyclin-A1	7	120821295	5.386494296	0.638127246	0.767957039	0.830941334	0.406006772	1
ccna2	cyclin-A2	4	120817612	1626.558688	-0.056922694	0.165555113	-0.343829272	0.730974685	1
ccnb1	G2/mitotic-specific cyclin-B1 isoform X1	14	120832028	1738.820525	0.107574417	0.170847295	0.629652445	0.528922003	1
ccnb2	G2/mitotic-specific cyclin-B2 isoform X1	2	120809226	295.896897	-0.056171765	0.206294579	-0.272289101	0.785399736	1
ccnb3	G2/mitotic-specific cyclin-B3	7	120822425	422.2224187	0.029379018	0.212051668	0.138546508	0.889808516	1
ccnc	cyclin-C	18	120808157	784.459777	-0.067093892	0.127266079	-0.527193831	0.598058992	1
ccnd1	G1/S-specific cyclin-D1	2	120812234	896.0672519	-0.023068557	0.131537292	-0.175376553	0.860783763	1
ccnd2a	G1/S-specific cyclin-D2a isoform X1	19	120808903	1190.405171	-1.061912207	0.135538898	-7.834741363	4.70E-15	3.26E-13
ccnd3	G1/S-specific cyclin-D3	17	120835040	13.71106332	0.461989526	0.499748644	0.924443781	0.355255309	1
ccndbp1	cyclin-D1-binding protein 1 homolog	17	120834777	406.5498133	-0.052710645	0.130301385	-0.404528666	0.685824003	1
ccndx	cyclin Dx	11	120827676	34.79111147	-0.035595906	0.486947335	-0.073100114	0.941726451	1
ccne1	G1/S-specific cyclin-E1	2	120832265	245.421033	0.107330812	0.22984152	0.466977474	0.640515994	1
ccne2	G1/S-specific cyclin-E2 isoform X1	20	120810502	320.6293217	-0.294969681	0.196207602	-1.503355008	0.132747522	1
ccnf	cyclin-F isoform X1	11	120828324	915.9223484	-0.078184517	0.145218226	-0.538393277	0.590305567	1
ccng1	cyclin-G1	4	120816990	32985.37648	0.13300058	0.115170866	1.154810974	0.248167842	1
ccng2	cyclin-G2	14	120831628	227.2441015	0.172151125	0.199431927	0.863207445	0.388023421	1
ccnh	cyclin-H	13	120830759	271.8734501	0.068387971	0.187780722	0.364190584	0.715715698	1
ccni	cyclin-I isoform X1	14	120831627	2417.931162	0.146234379	0.126567637	1.155385241	0.247932703	1
ccnj	cyclin-J	6	120820395	219.3524902	0.007748431	0.208900466	0.037091496	0.970412052	1
ccnjl	LOW QUALITY PROTEIN: cyclin-J-like protein	4	120817634	1149.712949	-0.007499478	0.130264952	-0.057570959	0.954090383	1
ccnk	LOW QUALITY PROTEIN: cyclin-K	18	120808147	808.4026547	0.077229095	0.118391426	0.65232	0.514194761	1
ccnl1a	cyclin-L1a	1	120823107	2573.474471	0.075597393	0.113241728	0.667575408	0.50440466	1
ccnq	cyclin-Q	12	120829236	884.0002496	0.029807006	0.106446088	0.280019746	0.779462356	1
ccnt1	cyclin-T1 isoform X1	12	120829929	734.8834865	-0.028006211	0.095165712	-0.294288886	0.768537165	1
ccnt2a	cyclin-T2a isoform X1	16	120833719	1932.712216	0.029335538	0.113313197	0.258888977	0.795720904	1
ccny	cyclin-Y isoform X1	21	120811433	510.6756062	0.083135282	0.107369272	0.774293062	0.438757505	1
ccnyl1	cyclin-Y-like protein 1 isoform X1	16	120833723	898.2326415	0.018949806	0.08913241	0.212602865	0.831636736	1
ccpg1	cell cycle progression protein 1	2	120834042	559.2967151	-0.22386985	0.192936212	-1.160330908	0.245914105	1
ccr10	C-C chemokine receptor type 10	5	120818941	6.007732655	1.358260935	0.834105873	1.628403515	0.103439353	0.931382737
ccr12a	chemokine (C-C motif) receptor 12a	3	120816149	129.124901	0.111445798	0.346494777	0.321637742	0.747727148	1
ccr6a	C-C chemokine receptor type 6a	NA	120814786	24.74575793	0.330844182	0.380084953	0.870447985	0.384055633	1
ccr6b	C-C chemokine receptor type 6	15	120832447	5.134811024	-0.188324832	0.988027973	-0.190606781	0.848833677	1
ccr7	C-C chemokine receptor type 7	9	120825697	7.475852632	-0.773387203	0.744924584	-1.038208726	0.299172891	1
ccr9a	C-C chemokine receptor type 9a isoform X1	3	120816093	37.66569295	-0.02093057	0.348473317	-0.060063622	0.952104963	1
ccsapa	centriole, cilia and spindle-associated protein isoform X1	9	120824636	45.19886113	-0.054661709	0.293205353	-0.186428074	0.852109078	1
ccsapb	centriole, cilia and spindle-associated protein	2	120811795	276.6951857	0.119681623	0.162937245	0.734525881	0.462628293	1
ccser1	serine-rich coiled-coil domain-containing protein 1	13	120830403	222.2848865	0.238380502	0.196230132	1.214800703	0.224442113	1
ccser2a	serine-rich coiled-coil domain-containing protein 2 isoform X1	6	120820709	583.2914201	-0.011968825	0.150331819	-0.079616048	0.936542632	1
cct2	T-complex protein 1 subunit beta	NA	120815260	9685.109732	0.214543166	0.136529439	1.571405894	0.116088398	0.975203197
cct3	T-complex protein 1 subunit gamma	10	120826758	11230.46942	0.02583688	0.091314237	0.282944703	0.777219226	1
cct4	T-complex protein 1 subunit delta	9	120825834	10780.07402	0.182008505	0.129805927	1.402158655	0.160867875	1
cct5	T-complex protein 1 subunit epsilon	21	120811571	16272.78158	-0.088091955	0.145166947	-0.606832043	0.543962381	1
cct6a	T-complex protein 1 subunit zeta	7	120821777	11684.11084	0.053782722	0.082799713	0.649552035	0.515981624	1
cct7	T-complex protein 1 subunit eta	7	120821958	13982.11782	0.008550045	0.075811276	0.112780645	0.910204463	1
cct8	T-complex protein 1 subunit theta isoform X1	7	120821370	9870.493247	0.027294648	0.075324216	0.362362196	0.717081386	1
ccz1	vacuolar fusion protein CCZ1 homolog	5	120818914	739.1010932	-0.133097061	0.125845939	-1.057619036	0.29022916	1
cd109	CD109 antigen isoform X1	15	120833436	158.3962827	0.154679715	0.260155422	0.594566563	0.552133236	1
cd151	CD151 antigen isoform X1	19	120808823	80.10694191	-0.51963652	0.314426401	-1.652649134	0.098402292	0.916838513
cd164	sialomucin core protein 24 isoform X1	18	120808469	1983.675459	-0.08498582	0.116344791	-0.73046519	0.465105883	1
cd164l2	CD164 sialomucin-like 2 protein	10	120826083	78.01780216	-0.146668132	0.262243719	-0.55928177	0.575969435	1
cd226	CD226 antigen isoform X1	21	120811312	78.02944718	-0.121257677	0.44224917	-0.274184069	0.78394317	1
cd247	T-cell surface glycoprotein CD3 zeta chain	1	120817557	25.69017852	0.4092632	0.482176952	0.848782171	0.396002513	1
cd247l	CD247 antigen like isoform X1	16	120833760	18.22210829	1.347879951	0.616418385	2.18663165	0.028769425	0.431740032
cd248a	CD248 molecule, endosialin a	7	120822657	531.4377335	-0.046795472	0.212616468	-0.220093358	0.825798447	1
cd27	tumor necrosis factor receptor superfamily member 6	20	120810871	2.19622303	-0.005458006	1.347113579	-0.00405163	0.996767276	1
cd276	CD276 antigen	2	120831969	566.2727996	-0.013791345	0.14507788	-0.095061666	0.924265846	1
cd28	cytotoxic T-lymphocyte protein 4	16	120833513	1.829392712	-0.0895132	1.790859029	-0.049983387	0.960135627	1
cd2bp2	CD2 antigen cytoplasmic tail-binding protein 2 isoform X1	11	120827543	1022.862301	-0.053947746	0.162380868	-0.332229695	0.739715822	1
cd302	CD302 antigen isoform X1	16	120834036	1184.201087	0.139187809	0.179909048	0.773656526	0.439133935	1
cd36	platelet glycoprotein 4	4	120817348	203.2611816	-0.199995966	0.36071965	-0.554436017	0.579280483	1
cd4-1	CD4-1 molecule isoform X1	20	120810838	13.84724111	0.259172132	0.817016295	0.317217825	0.751078325	1
cd40	CD40	12	100462700	169.5269181	0.278561394	0.176095162	1.581879876	0.113676996	0.966035477
cd40lg	CD40 ligand	4	120816898	0.933273714	0.484905743	2.142935148	0.226281109	0.82098279	1
cd63	CD63 antigen	12	120829070	1301.684088	-0.068400694	0.19501267	-0.35075	0.725775911	1
cd74a	CD74 molecule, major histocompatibility complex, class II invariant chain a	4	120817358	226.829073	0.629001197	0.236469697	2.659965329	0.00781487	0.15005805
cd79a	B-cell antigen receptor complex-associated protein alpha chain	20	120811073	10.48064415	-0.070006821	1.168306735	-0.059921611	0.952218068	1
cd79b	B-cell antigen receptor complex-associated protein beta chain	5	120819561	6.040544961	1.628839081	0.755975556	2.154618715	0.031191683	0.457465265
cd82b	CD82 molecule b	19	120809099	1177.672867	-1.01146709	0.11740849	-8.614939928	7.00E-18	6.13E-16
cd8a	T-cell surface glycoprotein CD8 alpha chain	17	120834704	3.645662252	1.330027631	2.033167567	0.65416528	0.513005328	1
cd8b	uncharacterized protein cd8b isoform X1	17	120835573	6.287511567	-0.007921312	0.915150526	-0.008655748	0.993093798	1
cd99	CD99 molecule isoform X1	1	120818318	980.9494578	0.007377747	0.159232614	0.046333142	0.963044724	1
cd99l2	CD99 antigen-like protein 2 isoform X1	7	120823032	2340.561626	0.091528318	0.174663074	0.524027868	0.600259157	1
cd9a	CD9 molecule a isoform X1	19	120809010	1072.200748	-0.804255733	0.173798157	-4.627527406	3.70E-06	0.000110307
cd9b	CD9 molecule b isoform X1	4	120818412	1223.040417	-0.048673143	0.19271311	-0.252567885	0.80060215	1
cdadc1	cytidine and dCMP deaminase domain-containing protein 1 isoform X1	1	120822562	301.4091609	0.180081977	0.140727588	1.279649421	0.200668461	1
cdan1	codanin-1 isoform X1	15	120832947	400.816814	-0.169424133	0.167945135	-1.008806441	0.313067472	1
cdc123	cell division cycle protein 123 homolog	4	120817692	811.6894075	0.07306534	0.112077174	0.651919895	0.51445285	1
cdc14ab	LOW QUALITY PROTEIN: dual specificity protein phosphatase CDC14AB	8	120823410	762.8438729	0.043955357	0.119084352	0.369111103	0.712044914	1
cdc14b	dual specificity protein phosphatase CDC14B isoform X1	13	120830637	1475.001648	-0.036963617	0.080539796	-0.458948474	0.646271168	1
cdc16	cell division cycle protein 16 homolog	16	120833731	665.2306503	0.004158535	0.113244494	0.036721737	0.970706876	1
cdc20	cell division cycle protein 20 homolog	3	120815747	1260.07739	0.108282103	0.166714963	0.649504403	0.516012401	1
cdc23	cell division cycle protein 23 homolog	7	120822959	442.5520174	-0.051398282	0.145564657	-0.35309589	0.724016554	1
cdc25b	M-phase inducer phosphatase 2	15	120833103	2127.519083	-0.098052507	0.15224672	-0.644036907	0.519551502	1
cdc26	anaphase-promoting complex subunit CDC26	14	120831784	126.5951863	0.216723924	0.283939526	0.763274938	0.445299445	1
cdc27	cell division cycle protein 27 homolog isoform X1	11	120828041	1629.079955	0.008311547	0.099207588	0.083779342	0.933231873	1
cdc34a	cell division cycle 34 homolog (S. cerevisiae) a	8	120823648	551.0552854	-0.024251707	0.212934808	-0.11389264	0.9093229	1
cdc37	hsp90 co-chaperone Cdc37	11	120828374	2315.487217	0.047224658	0.126038682	0.374683843	0.70789561	1
cdc37l1	hsp90 co-chaperone Cdc37-like 1	14	120832276	217.816171	0.098673695	0.200672849	0.49171423	0.622921377	1
cdc40	pre-mRNA-processing factor 17	18	120807911	1595.258991	0.017864378	0.10520329	0.169808172	0.865161	1
cdc42bpab	serine/threonine-protein kinase MRCK alpha isoform X1	18	120808345	2765.448656	0.056091039	0.129988265	0.431508485	0.666098684	1
cdc42ep1a	cdc42 effector protein 1	5	120819870	950.6609734	-0.007773341	0.141209617	-0.055048241	0.956100032	1
cdc42ep3	cdc42 effector protein 3	6	120820396	617.424547	0.090245628	0.14512082	0.621865477	0.534030328	1
cdc42ep4a	cdc42 effector protein 4a	11	120828029	649.4884009	0.182038961	0.146907937	1.239136322	0.215295018	1
cdc42ep4b	cdc42 effector protein 4	5	120819201	875.7265795	0.017875901	0.113067594	0.158099246	0.874378595	1
cdc42ep5	cdc42 effector protein 5	20	120811057	372.3581165	-0.006203276	0.148650135	-0.041730714	0.966713369	1
cdc42l	cell division cycle 42, like	20	120810875	2030.716696	-0.033713699	0.147657815	-0.228323158	0.819395022	1
cdc42se1	CDC42 small effector protein 1	10	120826459	379.6473622	0.147372783	0.11334894	1.30016905	0.193543036	1
cdc42se2	CDC42 small effector protein 2	2	120833301	677.0108788	0.040519586	0.150552498	0.269139244	0.787822532	1
cdc45	cell division control protein 45 homolog	13	120831189	411.9620536	-0.409880543	0.1952982	-2.098742047	0.035839646	0.508476306
cdc5l	cell division cycle 5-like protein	6	120820532	2239.751135	0.099481311	0.102601539	0.969588884	0.332251456	1
cdc6	cell division control protein 6 homolog	9	120824605	97.17092561	0.085696254	0.494493331	0.173301132	0.862414734	1
cdc7	cell division cycle 7-related protein kinase isoform X1	3	120816225	347.1262888	-0.058360721	0.137832906	-0.423416455	0.671991441	1
cdc73	parafibromin	3	120816536	953.5989746	-0.071646725	0.126043611	-0.568428062	0.56974434	1
cdca2	cell division cycle-associated protein 2 isoform X1	13	120831032	1198.58528	-0.167657627	0.149888124	-1.118551775	0.263331407	1
cdca3	cell division cycle-associated protein 3	20	120810846	1487.988297	0.219228521	0.152221166	1.440197362	0.149811569	1
cdca4	cell division cycle-associated protein 4 isoform X1	15	120832725	1551.627122	0.009466381	0.088652483	0.10678078	0.914962896	1
cdca5	sororin	10	120826484	480.1812443	-0.042294638	0.184586758	-0.229131483	0.818766724	1
cdca7a	cell division cycle-associated protein 7a	16	120834398	1189.694646	0.093714673	0.229238496	0.408808619	0.682680115	1
cdca7b	cell division cycle-associated 7-like protein	10	120826419	696.0103954	-0.05070713	0.166249515	-0.305006184	0.760361443	1
cdca8	borealin	10	120826155	992.2326805	-0.221794193	0.170002362	-1.3046536	0.192010828	1
cdca9	borealin-2	7	120822716	43.90149688	-0.354704563	0.537193336	-0.660292187	0.509066343	1
cdcp1b	CUB domain-containing protein 1	10	120826628	521.5052542	-0.022892333	0.10243556	-0.223480335	0.823161686	1
cdcp2	CUB domain-containing protein 2	3	120816340	3.58770587	0.363884967	0.815100884	0.446429362	0.655287127	1
cdh10a	cadherin-10a	21	120811840	347.1926867	0.216555676	0.155482056	1.39280173	0.163679755	1
cdh11	cadherin-11	6	120820682	1969.707572	-0.024893192	0.128701819	-0.19341756	0.846631965	1
cdh13	cadherin-13	19	120809452	245.9395281	-0.85882672	0.232798771	-3.689137692	0.000225015	0.00565044
cdh15	cadherin-15	2	120810842	1151.284367	-0.047128136	0.185743315	-0.253727224	0.799706301	1
cdh16	cadherin-17	2	120835671	71.1612708	-0.270229491	0.367354741	-0.735609102	0.461968622	1
cdh17	cadherin-17	20	120810996	2514.516159	0.072204751	0.212738655	0.339405883	0.734303987	1
cdh23	cadherin-23 isoform X1	6	120821003	163.9339904	0.121764759	0.169179503	0.719737062	0.471686902	1
cdh26.1	cadherin-like protein 26 isoform X1	12	120828857	1053.586354	0.00328259	0.220543758	0.014884074	0.988124666	1
cdh5	cadherin-5	6	120820683	873.5546809	-0.165580117	0.156966324	-1.05487669	0.291481724	1
cdh7a	cadherin-7a	21	120811895	75.14432057	0.269318754	0.197237992	1.365450699	0.172111438	1
cdh8	cadherin-8 isoform X1	2	120808270	391.3954307	0.191043921	0.205657956	0.928940093	0.352920133	1
cdhr1a	cadherin-related family member 1 isoform X1	6	120821062	409.0149244	0.039271529	0.420627023	0.093364256	0.925614186	1
cdhr2	cadherin-related family member 2	4	120817507	832.5613549	0.123030106	0.260593824	0.472114433	0.636845111	1
cdhr5a	cadherin-related family member 5 isoform X1	2	120834407	87.34888572	0.318602937	0.276586833	1.15190927	0.249358359	1
cdhr5b	cadherin-related family member 5 isoform X1	19	120809246	227.2849883	-0.650711032	0.248100828	-2.62276848	0.008721852	0.165057648
cdin1	CDAN1-interacting nuclease 1 isoform X1	15	120833031	468.0669965	-0.067827163	0.128527653	-0.527724275	0.597690722	1
cdipt	CDP-diacylglycerol--inositol 3-phosphatidyltransferase	11	120827912	814.7998258	0.074178411	0.130214886	0.569661531	0.568907286	1
cdk1	cyclin-dependent kinase 1	6	120820752	2343.808156	-0.050173439	0.144350607	-0.347580377	0.728155345	1
cdk10	cyclin-dependent kinase 10 isoform X1	19	120809253	784.8333631	0.123188399	0.154224538	0.798760042	0.424429564	1
cdk11b	cyclin-dependent kinase 11B isoform X1	12	120829139	2639.40955	0.014637461	0.086893014	0.168453823	0.866226268	1
cdk12	LOW QUALITY PROTEIN: cyclin-dependent kinase 12	11	120828432	1757.337613	0.12374981	0.158757473	0.779489673	0.435691318	1
cdk13	cyclin-dependent kinase 13 isoform X1	21	120811332	1719.397145	0.024514921	0.131400286	0.186566729	0.852000355	1
cdk14	cyclin-dependent kinase 14 isoform X1	20	120810192	676.0585045	-0.08436572	0.148739436	-0.567204789	0.570575055	1
cdk15	cyclin-dependent kinase 15	1	120817490	108.6831854	0.169542748	0.27245005	0.622289289	0.533751663	1
cdk16	cyclin-dependent kinase 16 isoform X1	12	120829163	848.867687	-0.06204135	0.134862762	-0.460033213	0.645492381	1
cdk17	cyclin-dependent kinase 17	4	120816938	721.6506043	-0.117896156	0.126819888	-0.929634599	0.352560307	1
cdk18	cyclin-dependent kinase 18 isoform X1	17	120835498	411.9823544	-0.256438082	0.326901909	-0.784449632	0.432776326	1
cdk19	cyclin-dependent kinase 19 isoform X1	18	120808514	324.9289315	-0.234738302	0.24277925	-0.966879588	0.333604232	1
cdk2	cyclin-dependent kinase 2	17	120835335	963.3057491	-0.053400062	0.175139483	-0.304900193	0.760442168	1
cdk20	cyclin-dependent kinase 20 isoform X1	NA	120814997	221.5138121	0.049755371	0.135518907	0.367147079	0.713509311	1
cdk21	cyclin-dependent kinase 6	11	120827306	10.64413919	0.168304456	0.592872234	0.283879808	0.776502491	1
cdk2ap2	cyclin-dependent kinase 2-associated protein 2 isoform X1	9	120825110	508.3294325	-0.149630091	0.160950484	-0.929665369	0.35254437	1
cdk4	cyclin-dependent kinase 4	17	120835334	1232.104097	0.078833965	0.107410797	0.73394824	0.462980285	1
cdk5	cyclin-dependent-like kinase 5	3	120815976	982.2982731	-0.130154886	0.106475401	-1.222393948	0.221558687	1
cdk5r1b	cyclin-dependent kinase 5 activator 1b	5	120819173	968.7726297	0.024128407	0.189260691	0.127487685	0.89855442	1
cdk5rap1	CDK5 regulatory subunit-associated protein 1	17	120835493	197.7848086	0.102192409	0.162699994	0.628103336	0.529936248	1
cdk5rap2	CDK5 regulatory subunit-associated protein 2 isoform X1	14	120832316	1699.456835	-0.171471461	0.122786337	-1.396502782	0.162563143	1
cdk5rap3	CDK5 regulatory subunit-associated protein 3 isoform X1	5	120819462	871.1064001	-0.054677563	0.095127386	-0.574782565	0.56543836	1
cdk6	cyclin-dependent kinase 6	10	120826379	1948.510311	-0.12160218	0.087680137	-1.386884007	0.165477135	1
cdk7	cyclin-dependent kinase 7	13	120831288	712.6880065	-0.09726435	0.109201755	-0.890684858	0.37309826	1
cdk8	cyclin-dependent kinase 8 isoform X1	21	120811930	1004.262079	-0.009187436	0.13771961	-0.06671117	0.946811642	1
cdk9	cyclin-dependent kinase 9	14	120831655	1373.829638	-0.035573602	0.100746965	-0.353098502	0.724014596	1
cdkal1	threonylcarbamoyladenosine tRNA methylthiotransferase	20	120810083	782.7653836	-0.149246153	0.138581569	-1.07695529	0.281500241	1
cdkl1	cyclin-dependent kinase-like 1	15	120832744	97.18924251	0.379661895	0.188867573	2.010201588	0.044409857	0.590796913
cdkl5	cyclin-dependent kinase-like 5 isoform X1	2	120830586	192.7467927	-0.04547905	0.210915939	-0.215626426	0.829278955	1
cdkn1a	cyclin-dependent kinase inhibitor 1 isoform X1	17	120834939	310.6343449	0.369726842	0.17209864	2.148342621	0.031686547	0.463585436
cdkn1bb	cyclin-dependent kinase inhibitor 1Bb	19	120809056	839.8029437	-0.932808217	0.086591548	-10.77250886	4.64E-27	6.98E-25
cdkn1ca	cyclin-dependent kinase inhibitor 1Ca	2	120833580	83.02863037	0.275961882	0.242863873	1.136282142	0.255838502	1
cdkn1cb	cyclin-dependent kinase inhibitor 1C	19	120809676	666.1190024	-0.801107492	0.10818972	-7.404654472	1.31E-13	8.10E-12
cdkn1d	cyclin-dependent kinase inhibitor 1D	4	120817084	929.6982305	0.108860111	0.228284842	0.476860881	0.63346119	1
cdkn2a/b	cyclin-dependent kinase 4 inhibitor B	9	120825585	88.91001259	0.051462333	0.229770938	0.223972333	0.822778832	1
cdkn2aipnl	CDKN2AIP N-terminal-like protein	7	120821565	767.386515	-0.036374367	0.112026012	-0.324695722	0.745411373	1
cdkn2c	cyclin-dependent kinase 4 inhibitor C	8	120824355	1.285146704	0.749604947	1.66319032	0.450703048	0.652203585	1
cdkn2d	cyclin-dependent kinase 4 inhibitor D	9	120825227	203.7611942	0.070426138	0.151607007	0.464530889	0.642267434	1
cdkn3	cyclin-dependent kinase inhibitor 3	15	120832745	124.2146712	0.399929321	0.213448214	1.873659717	0.060977341	0.722360915
cdnf	cerebral dopamine neurotrophic factor	4	120817572	59.47420315	-0.269869435	0.3447984	-0.782687607	0.433810582	1
cdo1	cysteine dioxygenase type 1	13	120830485	1316.105113	0.110341423	0.130417366	0.84606388	0.397517109	1
cdon	cell adhesion molecule-related/down-regulated by oncogenes	1	120825469	1869.392367	-0.162103989	0.121273515	-1.336680882	0.181326825	1
cdpf1	cysteine-rich DPF motif domain-containing protein 1	4	120818088	105.7283127	0.037544885	0.20222504	0.185658935	0.852712234	1
cdr2a	cerebellar degeneration-related protein 2 isoform X1	11	120827856	87.54843842	-0.032413441	0.209126558	-0.154994379	0.876825748	1
cds1	phosphatidate cytidylyltransferase 2	13	120830679	651.8195439	-0.116167457	0.117054684	-0.992420399	0.320992492	1
cds2	phosphatidate cytidylyltransferase 2	13	120830776	1749.025797	-0.042240823	0.13983233	-0.30208195	0.762589592	1
cdt1	DNA replication factor Cdt1	6	120820367	368.5872462	-0.093393531	0.21579776	-0.432782669	0.665172665	1
cdv3	protein CDV3 homolog isoform X1	21	120811791	3036.448113	-0.023554036	0.184017027	-0.127999221	0.89814959	1
cdx1a	homeobox protein CDX-1a isoform X1	4	120817835	35.82254216	0.319917599	0.476404321	0.671525393	0.501885888	1
cdx4	homeobox protein CDX-4	4	120816894	354.4002743	-0.344849399	0.33759112	-1.021500206	0.307017512	1
cdyl	chromodomain Y-like protein isoform X1	3	120816626	363.557703	0.101090908	0.143635827	0.703800094	0.481557275	1
cebp1	CCAAT/enhancer binding protein (C/EBP) 1	21	120811692	55.94734727	-0.033901618	0.384875685	-0.088084593	0.929809442	1
cebpa	LOW QUALITY PROTEIN: CCAAT/enhancer-binding protein alpha	2	120835463	465.1924347	-0.020134318	0.152943724	-0.131645273	0.895264874	1
cebpb	CCAAT/enhancer-binding protein beta	12	120828833	418.8183164	0.155185025	0.158341408	0.980065965	0.327053558	1
cebpd	LOW QUALITY PROTEIN: CCAAT/enhancer-binding protein delta	3	120815984	981.5068764	0.420548399	0.243918995	1.7241314	0.084684125	0.859434652
cebpg	CCAAT/enhancer-binding protein gamma	2	120835467	690.2774545	0.275129676	0.124430275	2.211115236	0.027027858	0.411546482
cebpz	CCAAT/enhancer-binding protein zeta	18	120808245	1701.495709	0.013793077	0.151965385	0.0907646	0.927679639	1
celf1	CUGBP Elav-like family member 1 isoform X1	2	120833585	430.9127928	-0.001305055	0.1569991	-0.0083125	0.993367661	1
celf3a	CUGBP Elav-like family member 3 isoform X1	10	120826279	837.5542779	0.004811426	0.137197285	0.035069399	0.972024402	1
celf3b	CUGBP Elav-like family member 3 isoform X1	20	120810544	1254.257374	0.004916573	0.134908051	0.036443878	0.970928428	1
celf4	CUGBP Elav-like family member 4 isoform X1	17	120835059	934.7420984	0.164545109	0.214537715	0.766975212	0.443096253	1
celf5a	CUGBP Elav-like family member 5a	8	120824002	227.1746943	-0.026888876	0.222940167	-0.120610281	0.903999725	1
celf6	CUGBP Elav-like family member 3-B isoform X1	2	120833747	222.1634405	0.023870284	0.140418658	0.169993676	0.86501511	1
celsr1a	cadherin EGF LAG seven-pass G-type receptor 1 isoform X1	4	120817727	1926.070344	-0.039697237	0.134210276	-0.295783889	0.767395127	1
celsr2	cadherin EGF LAG seven-pass G-type receptor 2 isoform X1	17	120835034	1549.165255	0.102228201	0.144639483	0.70677936	0.479703603	1
celsr3	LOW QUALITY PROTEIN: cadherin EGF LAG seven-pass G-type receptor 3	12	120828995	1321.043815	0.038478227	0.196636581	0.195681935	0.844859125	1
cemip2	cell surface hyaluronidase	13	120830639	619.1699508	0.034059644	0.153637253	0.221688708	0.824556221	1
cenatac	coiled-coil domain-containing protein 84	13	120830218	257.7245314	0.048217321	0.141047678	0.341851223	0.732462859	1
cenpe	centromere-associated protein E isoform X1	18	120807632	1900.329947	-0.141222029	0.143889458	-0.981461954	0.326364987	1
cenpf	centromere protein F isoform X1	2	120811844	3686.763906	-0.10693657	0.150545467	-0.710327399	0.477501133	1
cenph	centromere protein H isoform X1	13	120831292	419.5788429	-0.385425978	0.148033197	-2.603645564	0.009223809	0.174036604
cenpi	LOW QUALITY PROTEIN: centromere protein I	4	120817844	647.8525383	-0.046729175	0.140408186	-0.33280948	0.739278102	1
cenpj	centromere protein J isoform X1	16	120834177	363.0335749	-0.13245119	0.195535354	-0.677377199	0.498166661	1
cenpk	centromere protein K	9	120825816	365.4373167	-0.38457107	0.230955335	-1.665131788	0.095886466	0.909410183
cenpl	centromere protein L	1	120825154	160.4164997	-0.082931727	0.216793804	-0.382537347	0.702062833	1
cenpn	centromere protein N	2	120830806	317.9481009	-0.115257119	0.171032562	-0.673889921	0.5003813	1
cenpo	centromere protein O	15	120833084	251.0831184	-0.150388623	0.201210252	-0.747420279	0.454809908	1
cenpt	uncharacterized protein cenpt isoform X1	5	120819071	501.3576536	-0.247776453	0.159876069	-1.549803267	0.121188743	0.98968321
cenpu	centromere protein U	4	120818290	342.2393409	-0.251162285	0.166519546	-1.508305131	0.131476451	1
cenpv	centromere protein V isoform X1	7	120821515	212.4495809	0.185284125	0.17540533	1.056319811	0.290822128	1
cenpw	centromere protein W	18	120808190	139.6935016	-0.08205972	0.237052177	-0.346167333	0.729216963	1
cenpx	centromere protein X	11	120827615	170.7534437	-0.187589834	0.171885353	-1.091366021	0.275111858	1
cep104	centrosomal protein of 104 kDa isoform X1	12	120829306	194.4247013	-0.228552152	0.202806303	-1.126947976	0.259764477	1
cep126	centrosomal protein of 126 kDa isoform X1	1	120818509	51.19772768	0.071952396	0.255595179	0.281509206	0.778319868	1
cep131	centrosomal protein of 131 kDa isoform X1	5	120819632	1393.999751	-0.028504813	0.172385974	-0.165354596	0.868664888	1
cep135	LOW QUALITY PROTEIN: centrosomal protein of 135 kDa	8	120824145	576.9129325	-0.178598494	0.185596157	-0.962296295	0.33590079	1
cep152	centrosomal protein of 152 kDa isoform X1	19	120808891	377.0660776	-1.251873334	0.1617104	-7.741452227	9.83E-15	6.73E-13
cep162	LOW QUALITY PROTEIN: centrosomal protein of 162 kDa	20	120810688	389.4898224	-0.102102262	0.242736259	-0.420630452	0.674024954	1
cep170aa	centrosomal protein of 170 kDa isoform X1	6	120820672	1502.384174	-0.066670315	0.121308444	-0.549593358	0.582598316	1
cep170ab	centrosomal protein of 170 kDa isoform X1	9	120825211	263.9927021	0.173132576	0.147918173	1.170461833	0.241815165	1
cep170b	centrosomal protein of 170 kDa protein B isoform X1	15	120832514	693.5095272	0.088497649	0.134994329	0.655565679	0.512103614	1
cep19	centrosomal protein of 19 kDa	NA	120814882	82.42587341	0.006232925	0.206841819	0.030133775	0.975960364	1
cep192	LOW QUALITY PROTEIN: centrosomal protein of 192 kDa	20	120810038	1083.661693	-0.17795713	0.124577977	-1.428479858	0.153153788	1
cep20	lisH domain-containing protein FOPNL	9	120824839	210.5287225	0.001518454	0.194906739	0.007790671	0.993784007	1
cep290	centrosomal protein of 290 kDa isoform X1	19	120808904	1111.799565	-0.982732682	0.144035722	-6.822839973	8.93E-12	4.53E-10
cep295	uncharacterized protein cep295 isoform X1	1	120817959	792.2658653	0.045324687	0.162984238	0.278092455	0.780941388	1
cep350	LOW QUALITY PROTEIN: centrosome-associated protein 350	8	120824097	1336.155641	-0.098302468	0.130878374	-0.75109787	0.452593758	1
cep41	centrosomal protein of 41 kDa isoform X1	19	120808984	101.9118625	-1.154009943	0.223265562	-5.168777182	2.36E-07	8.05E-06
cep43	FGFR1 oncogene partner isoform X1	NA	120814791	355.4558996	-0.119683418	0.164790123	-0.726277862	0.467668448	1
cep44	centrosomal protein of 44 kDa	9	120825428	78.97081848	-0.700358618	0.284361337	-2.462917868	0.013781148	0.244038611
cep55l	centrosomal protein of 55 kDa isoform X1	5	120818883	439.5524374	-0.031469433	0.177368949	-0.177423572	0.859175693	1
cep57	centrosomal protein of 57 kDa isoform X1	1	120832548	147.8649928	-0.139866682	0.185894482	-0.752398244	0.451811602	1
cep57l1	centrosomal protein CEP57L1	18	120808457	393.9753897	-0.127430325	0.196594612	-0.648188288	0.516863176	1
cep63	centrosomal protein of 63 kDa isoform X1	8	120824271	237.7075531	-0.194064209	0.193768348	-1.001526882	0.316572151	1
cep68	LOW QUALITY PROTEIN: centrosomal protein of 68 kDa	6	120820438	554.9710857	0.117799784	0.156501038	0.752709277	0.451624634	1
cep70	centrosomal protein of 70 kDa isoform X1	1	120818282	267.4840709	-0.219441734	0.238156029	-0.921420022	0.35683118	1
cep72	centrosomal protein of 72 kDa isoform X1	20	120810568	146.7005245	-0.276147292	0.217102399	-1.271967946	0.203384509	1
cep76	centrosomal protein of 76 kDa isoform X1	20	120810039	181.3542356	-0.210360555	0.208770609	-1.007615752	0.313638964	1
cep78	centrosomal protein of 78 kDa isoform X1	13	120830483	220.6845181	-0.194000736	0.183084952	-1.059621417	0.289316866	1
cep83	centrosomal protein of 83 kDa isoform X1	4	120817314	670.4620214	-0.22638875	0.131351987	-1.723527404	0.084793194	0.859434652
cep85	centrosomal protein of 85 kDa isoform X1	20	120809975	658.6194618	-0.026567477	0.114096612	-0.232850705	0.815877338	1
cep89	centrosomal protein of 89 kDa isoform X1	2	120809994	121.9870477	-0.304533136	0.204111478	-1.491994173	0.135700673	1
cep97	centrosomal protein of 97 kDa	16	120834358	316.9511971	-0.235982638	0.134933978	-1.748874834	0.080312658	0.835489291
cept1b	choline/ethanolaminephosphotransferase 1b isoform X1	17	120835360	415.3906666	0.073565166	0.142951023	0.514617973	0.606820003	1
cercam	procollagen galactosyltransferase 2	14	120832245	707.893377	-0.092202017	0.156347522	-0.589724838	0.55537514	1
cerk	ceramide kinase	4	120817989	191.0765991	-0.084188433	0.162400539	-0.51839996	0.604179243	1
cerkl	ceramide kinase-like protein isoform X1	16	120833715	83.76200035	0.130412625	0.222919272	0.585021759	0.558533086	1
cers1	ceramide synthase 1	8	120824010	1709.787074	0.093024622	0.158708251	0.586136017	0.557784114	1
cers2a	ceramide synthase 2a isoform X1	10	120826405	1058.343735	0.090224691	0.13307779	0.677984588	0.497781465	1
cers2b	ceramide synthase 2	20	120810545	809.61271	-0.122694659	0.191448123	-0.640876792	0.521602735	1
cers3b	ceramide synthase 2	19	120809008	30.75248972	-1.130117573	0.407721651	-2.771787	0.00557495	0.110509752
cers5	ceramide synthase 5 isoform X1	17	120835436	554.8777843	-0.001254504	0.156935693	-0.007993747	0.99362198	1
cers6	ceramide synthase 6	16	120833686	208.7074388	-0.082139836	0.156198332	-0.525868843	0.598979338	1
cetn2	caltractin	4	120818204	677.3181239	-0.107108339	0.169768116	-0.630909628	0.528099616	1
cetn3	centrin-3	14	120831777	460.6620472	-0.000837992	0.123289405	-0.006796953	0.994576858	1
cfap100	cilia- and flagella-associated protein 100	4	120817403	29.81717044	-0.225152374	0.358348854	-0.628304992	0.529804162	1
cfap126	protein Flattop	12	120829245	8.988366276	-0.104799613	0.637477478	-0.164397358	0.869418343	1
cfap161	cilia- and flagella-associated protein 161	19	120809009	99.36500742	-1.185335653	0.444286067	-2.667955943	0.007631426	0.147007962
cfap20	cilia- and flagella-associated protein 20	10	120826365	620.6036619	-0.0593737	0.154020956	-0.385491047	0.699873638	1
cfap206	cilia- and flagella-associated protein 206	18	120808166	40.37684503	-0.410459591	0.290340034	-1.413720268	0.157444052	1
cfap221	cilia- and flagella-associated protein 221 isoform X1	1	120819320	15.99965918	-0.689951421	0.516089949	-1.336882111	0.181261121	1
cfap251	cilia- and flagella-associated protein 251	13	120831353	42.33952372	-0.308373931	0.344526268	-0.895066527	0.370751526	1
cfap298	cilia- and flagella-associated protein 298	7	120822855	387.4939859	-0.260171137	0.186718625	-1.3933861	0.163503067	1
cfap300	cilia- and flagella-associated protein 300	10	120826445	31.17755107	-0.358215796	0.400010015	-0.895517067	0.370510746	1
cfap36	LOW QUALITY PROTEIN: cilia- and flagella-associated protein 36	6	120820744	697.4206336	-0.060141437	0.08675827	-0.693206961	0.488179681	1
cfap410	cilia and flagella associated protein 410 isoform X1	3	120816193	293.0820043	-0.294551048	0.13870125	-2.12363658	0.033700544	0.48503625
cfap43	cilia- and flagella-associated protein 43 isoform X1	6	120820555	68.17138613	-0.284468246	0.438084584	-0.649345484	0.516115092	1
cfap45	LOW QUALITY PROTEIN: cilia- and flagella-associated protein 45	1	120811599	32.87948614	-0.51868435	0.315691421	-1.643010599	0.10038074	0.922435767
cfap52	LOW QUALITY PROTEIN: cilia- and flagella-associated protein 52	9	120825366	59.47178682	0.035890074	0.580847077	0.061789196	0.950730707	1
cfap53	LOW QUALITY PROTEIN: cilia- and flagella-associated protein 53	NA	120814750	68.77404671	-0.214002117	0.416006183	-0.514420522	0.606958015	1
cfap57	cilia- and flagella-associated protein 57 isoform X1	17	120835103	76.58081844	0.071663432	0.251172696	0.285315377	0.775402533	1
cfap58	cilia- and flagella-associated protein 58	7	120823069	28.12139041	-0.037453417	0.337217429	-0.111066076	0.91156395	1
cfap61	cilia- and flagella-associated protein 61 isoform X1	18	120808244	26.09444023	-0.131062124	0.402328716	-0.325758812	0.744606844	1
cfap65	LOW QUALITY PROTEIN: cilia- and flagella-associated protein 65	16	120834280	44.46004939	-0.508560934	0.366132395	-1.389008296	0.164830227	1
cfap70	cilia- and flagella-associated protein 70	2	120835634	46.02497996	-0.566182792	0.297002634	-1.906322457	0.056608382	0.690202082
cfap73	coiled-coil domain-containing protein 42 homolog isoform X1	13	120830518	75.70681382	-0.019638792	0.249629525	-0.07867175	0.937293716	1
cfap74	cilia- and flagella-associated protein 74 isoform X1	12	120829299	99.55918574	-0.148280948	0.246222987	-0.602222198	0.547026242	1
cfap91	cilia- and flagella-associated protein 91 isoform X1	16	120833865	47.92236465	-0.020374378	0.305417879	-0.066709842	0.946812699	1
cfap92	uncharacterized protein cfap92	17	120835105	32.46214419	-0.540316803	0.379996798	-1.421898307	0.155055775	1
cfap97	LOW QUALITY PROTEIN: cilia- and flagella-associated protein 97	9	120825460	155.8260061	-0.041325251	0.177360747	-0.233001109	0.815760545	1
cfap99	LOW QUALITY PROTEIN: cilia- and flagella-associated protein 99	15	120833249	60.05905589	0.060193012	0.57536102	0.104617814	0.916679078	1
cfd	complement factor D	15	120832694	641.848968	0.094448409	0.289118274	0.32667741	0.743911888	1
cfi	complement factor I	7	120821950	1202.062157	0.160260774	0.226627885	0.707153817	0.479470895	1
cfl1	cofilin-1	4	120817411	14613.72222	-0.008623256	0.14437528	-0.059728063	0.952372221	1
cfl1l	non-muscle cofilin 1-like	6	120820582	5923.641547	0.040543964	0.157235645	0.257854789	0.796518978	1
cfl2	cofilin-2	15	120832406	4420.737485	0.084768933	0.072932344	1.16229546	0.24511547	1
cflar	CASP8 and FADD-like apoptosis regulator	16	100653428	77.07818841	0.115292681	0.251152354	0.45905475	0.64619485	1
cftr	LOW QUALITY PROTEIN: cystic fibrosis transmembrane conductance regulator	19	120809893	237.7822405	-0.798414907	0.24562731	-3.250513578	0.001151968	0.02580969
cga	glycoprotein hormones alpha chain isoform X1	15	120833424	15.80266761	-0.396996788	0.414320778	-0.958187012	0.337968465	1
cgnb	cingulin isoform X1	10	120826208	621.7992313	-0.124257684	0.172222621	-0.72149456	0.470605287	1
cgnl1	cingulin-like protein 1 isoform X1	2	120810557	1187.971595	-0.176097857	0.115981189	-1.518331201	0.128930926	1
cgref1	cell growth regulator with EF hand domain protein 1	2	120808369	761.1327457	-0.160769248	0.221608635	-0.725464726	0.468166977	1
cgrrf1	cell growth regulator with RING finger domain protein 1	18	120807810	169.5016791	0.05850073	0.13800138	0.423914091	0.671628467	1
ch25h	LOW QUALITY PROTEIN: cholesterol 25-hydroxylase-like protein	5	120819662	109.8210915	0.193478831	0.2363542	0.818596968	0.413016398	1
ch25hl1.1	cholesterol 25-hydroxylase-like protein 1, member 1	19	120809648	2.578248601	-2.679529996	1.47620478	-1.815147893	0.069501185	0.776762657
ch25hl2	cholesterol 25-hydroxylase-like protein 2	14	120831757	3.561777813	0.632299651	1.110077979	0.56959931	0.568949496	1
chac1	glutathione-specific gamma-glutamylcyclotransferase 1	18	120808155	3600.960649	0.464010915	0.139504436	3.326137355	0.000880585	0.020106276
chac2	putative glutathione-specific gamma-glutamylcyclotransferase 2	5	120819183	138.6091401	0.065360143	0.155865896	0.419335753	0.674970771	1
chad	chondroadherin	5	120819599	229.5561171	0.232829367	0.205874745	1.130927286	0.258085697	1
chadla	LOW QUALITY PROTEIN: chondroadherin-like protein	11	120827765	23.68204015	0.09963272	0.566345018	0.175922303	0.860354984	1
chadlb	LOW QUALITY PROTEIN: chondroadherin-like b	5	120819864	271.1401684	-0.250341357	0.31486685	-0.795070541	0.42657247	1
chaf1a	chromatin assembly factor 1 subunit A isoform X1	8	120824122	1827.06146	-0.195992555	0.118883984	-1.648603521	0.099228887	0.919608558
chaf1b	chromatin assembly factor 1 subunit B	16	120833849	536.424995	-0.095867637	0.184434773	-0.519791551	0.603208869	1
chata	choline O-acetyltransferase	6	120820971	103.8484322	-0.058601391	0.249064423	-0.235286075	0.813986702	1
chchd1	coiled-coil-helix-coiled-coil-helix domain-containing protein 1	6	120820455	568.8062185	0.030226544	0.15047981	0.20086777	0.84080197	1
chchd10	coiled-coil-helix-coiled-coil-helix domain-containing protein 10, mitochondrial	14	120832300	345.9236126	0.363564323	0.264806705	1.372942287	0.169770289	1
chchd2	coiled-coil-helix-coiled-coil-helix domain-containing protein 2	1	120835652	1369.235722	0.156597152	0.170410412	0.918941221	0.358126318	1
[truncated: 21,907 more rows]
