# Supplementary material for: A Y-linked duplication of anti-Mullerian hormone is the sex determination gene in threespine stickleback
Source: PLoS Genet. 2025 Nov 4;21(11):e1011932. doi: 10.1371/journal.pgen.1011932 (PMC12599925; doi:10.1371/journal.pgen.1011932)
Supplement: S1 File — (ZIP) [file pgen.1011932.s018.zip › S1_File/DEseq_pvals_d8.tsv]

symbol	genename	chromosome	id	baseMean	log2FoldChange	lfcSE	stat	pvalue	padj
a1cf	APOBEC1 complementation factor isoform X1	5	120819678	2174.680891	-0.137987133	0.162089956	-0.851299711	0.394602885	1
aaas	aladin	12	120828916	851.24767	-0.197442105	0.12780154	-1.544911784	0.122367603	1
aacs	acetoacetyl-CoA synthetase	13	120830949	889.6191968	-0.238531443	0.106425477	-2.241300207	0.025006636	0.404000509
aadac	arylacetamide deacetylase	1	120826463	181.7873437	-0.00629974	0.200780648	-0.031376231	0.974969497	1
aadacl4	arylacetamide deacetylase-like 4	17	120835161	12.34167561	1.242314424	0.836160098	1.485737513	0.137348564	1
aadat	kynurenine/alpha-aminoadipate aminotransferase, mitochondrial isoform X1	7	120821257	478.8937896	-0.287295594	0.134040628	-2.143347114	0.032085236	0.491644234
aagab	alpha- and gamma-adaptin-binding protein p34	19	120809218	589.2680854	-0.992287934	0.136142189	-7.288614509	3.13E-13	2.03E-11
aanat1	serotonin N-acetyltransferase	9	120825377	29.61440313	0.058920257	0.410928716	0.143383159	0.885987583	1
aanat2	arylalkylamine N-acetyltransferase 2	11	120827719	5.679660293	0.124397171	0.725212606	0.171532003	0.863805468	1
aar2	protein AAR2 homolog	12	120829705	421.0174602	0.073631895	0.241494259	0.304901225	0.760441382	1
aars1	alanine--tRNA ligase, cytoplasmic	19	120809021	3138.088015	-0.192980561	0.138782889	-1.390521287	0.16437064	1
aars2	alanine--tRNA ligase, mitochondrial isoform X1	9	120824580	770.2028262	-0.272270014	0.114277911	-2.382525299	0.01719435	0.305525562
aarsd1	alanyl-tRNA editing protein Aarsd1	5	120819387	535.8320813	-0.000276885	0.131100142	-0.002112012	0.998314859	1
aasdh	beta-alanine-activating enzyme	8	120824146	184.7652629	0.166782244	0.317342482	0.525559145	0.599194549	1
aasdhppt	L-aminoadipate-semialdehyde dehydrogenase-phosphopantetheinyl transferase isoform X1	1	120824217	97.04185868	0.286631869	0.223679674	1.281439049	0.200039496	1
aass	alpha-aminoadipic semialdehyde synthase, mitochondrial isoform X1	19	120808988	1465.715687	-1.306238361	0.104226818	-12.53265129	4.95E-36	1.77E-33
aatf	protein AATF	8	120823515	754.2780716	0.025150186	0.165708299	0.151773848	0.879365309	1
aatka	serine/threonine-protein kinase LMTK1 isoform X1	11	120827297	900.8805066	0.1617491	0.15858271	1.019966807	0.307744203	1
aatkb	serine/threonine-protein kinase LMTK1 isoform X1	5	120819631	798.2012743	0.023400231	0.130856154	0.178824074	0.858075842	1
abat	4-aminobutyrate aminotransferase, mitochondrial	11	120828303	3121.297081	0.053773615	0.203946192	0.263665698	0.792037529	1
abca12	ATP-binding cassette sub-family A member 12	16	120833727	3380.699789	0.396810131	0.191659957	2.0703862	0.038416193	0.555485393
abca1b	phospholipid-transporting ATPase ABCA1b isoform X1	4	120817300	3742.570685	-0.191935838	0.201013825	-0.954838991	0.339659126	1
abca2	LOW QUALITY PROTEIN: ATP-binding cassette sub-family A member 2	13	120830720	294.4009843	-0.075992513	0.176603207	-0.430300865	0.666976798	1
abca3b	ATP-binding cassette sub-family A member 3	11	120827632	1141.576833	0.155911828	0.099690447	1.563959567	0.117827064	0.991996599
abca4a	retinal-specific phospholipid-transporting ATPase ABCA4a isoform X1	21	120811647	239.9565877	0.19217981	0.147359915	1.304152554	0.192181573	1
abca5	ATP-binding cassette sub-family A member 5	5	120819630	1253.04746	0.132568887	0.129576578	1.02309298	0.306263886	1
abca7	phospholipid-transporting ATPase ABCA1 isoform X1	8	120823593	334.2611107	0.094336688	0.185267282	0.509192377	0.610617386	1
abcb10	ATP-binding cassette sub-family B member 10, mitochondrial	2	120811869	613.591068	-0.341641129	0.158630627	-2.153689588	0.031264523	0.481185488
abcb11a	bile salt export pump	16	120834514	159.1285779	-0.360673347	0.427284	-0.844106841	0.398609705	1
abcb11b	bile salt export pump	1	120826953	424.3739283	-0.147242938	0.210040526	-0.701021566	0.483289557	1
abcb4	ATP-binding cassette, sub-family B (MDR/TAP), member 4 isoform X1	20	120810334	498.5426729	-0.13436027	0.180279907	-0.745286995	0.456098241	1
abcb6a	ATP-binding cassette, sub-family B (MDR/TAP), member 6a	1	120825703	617.4292608	0.100998129	0.113073526	0.893207566	0.371746027	1
abcb6b	ATP-binding cassette sub-family B member 6, mitochondrial	16	120833602	65.14066729	-0.5544229	0.438489619	-1.264392306	0.206089253	1
abcb7	ATP-binding cassette sub-family B member 7, mitochondrial	4	120817109	2488.730037	-0.188688479	0.084101972	-2.243567819	0.024860222	0.402168112
abcb8	mitochondrial potassium channel ATP-binding subunit isoform X1	3	120815975	470.539264	-0.096795783	0.130545153	-0.741473588	0.45840634	1
abcb9	ATP-binding cassette sub-family B member 9	13	120830985	77.31625346	-0.153970272	0.261418415	-0.588980205	0.555874552	1
abcc1	multidrug resistance-associated protein 1 isoform X1	11	120828518	914.772226	0.064010762	0.118120282	0.541911692	0.587879342	1
abcc10	ATP-binding cassette sub-family C member 10	9	120824576	222.6277204	0.592561754	0.288071101	2.056998264	0.039686393	0.569349196
abcc12	ATP-binding cassette sub-family C member 12	2	120812034	188.7834184	-0.178635289	0.370653884	-0.481946356	0.629844055	1
abcc2	canalicular multispecific organic anion transporter 1 isoform X1	6	120820192	642.1412739	0.110581057	0.189888074	0.582348615	0.560331886	1
abcc3	ATP-binding cassette sub-family C member 3 isoform X1	5	120818904	1146.46309	-0.111692265	0.133446357	-0.836982497	0.402602407	1
abcc6a	multidrug resistance-associated protein 1	9	120824748	166.0174652	-0.258755675	0.261314786	-0.990206787	0.322073056	1
abcc9	LOW QUALITY PROTEIN: ATP-binding cassette sub-family C member 9	4	120817500	653.9986176	-0.04957636	0.264374292	-0.187523376	0.851250298	1
abcd4	ATP-binding cassette sub-family D member 4 isoform X1	18	120808493	398.6250567	0.265926721	0.166708377	1.595161119	0.110676211	0.974154448
abce1	ATP-binding cassette sub-family E member 1	7	120823105	3167.230785	-0.258496846	0.164576934	-1.570674826	0.116258199	0.989270033
abcf1	ATP-binding cassette sub-family F member 1 isoform X1	10	120826368	3719.859257	-0.172530218	0.140065595	-1.231781565	0.218030691	1
abcf2b	ATP-binding cassette, sub-family F, member 2b	21	120811995	3210.12525	-0.355888645	0.246037937	-1.446478743	0.14804297	1
abcg2a	broad substrate specificity ATP-binding cassette transporter ABCG2	7	120822355	208.3505633	-0.115074378	0.227035869	-0.506855496	0.612256214	1
abcg2b	broad substrate specificity ATP-binding cassette transporter ABCG2b isoform X1	9	120825020	190.5107628	-0.074899581	0.203025124	-0.368917797	0.712188997	1
abcg2d	broad substrate specificity ATP-binding cassette transporter ABCG2d	9	120824948	55.07279038	0.370136934	0.388076364	0.953773453	0.34019833	1
abcg4a	ATP-binding cassette sub-family G member 4	7	120821524	218.208523	0.25764037	0.159731877	1.612955259	0.106754228	0.963474242
abcg5	ATP-binding cassette sub-family G member 5	6	120820678	145.625179	-0.39647696	0.258352424	-1.534636114	0.124873237	1
abcg8	ATP-binding cassette sub-family G member 8	6	120820677	242.3699246	-0.737317218	0.28627416	-2.575563295	0.010007695	0.19271533
abhd10b	abhydrolase domain containing 10, depalmitoylase b	21	120811539	919.3243301	0.070644205	0.130418075	0.541674953	0.588042447	1
abhd11	protein ABHD11	7	120821799	497.612037	0.102434346	0.117113045	0.874662138	0.381757767	1
abhd12	lysophosphatidylserine lipase ABHD12	6	120821097	509.8815397	0.028316151	0.129576127	0.218529075	0.827016907	1
abhd13	protein ABHD13	16	120833589	426.8856027	-0.070151255	0.144740607	-0.484668789	0.62791131	1
abhd14a	protein ABHD14A	17	120835818	457.5097394	0.10592777	0.16758444	0.632085954	0.527330713	1
abhd14b	protein ABHD14B	17	120834645	193.2243956	-0.046887552	0.151337527	-0.309821052	0.756697042	1
abhd15a	protein ABHD15	1	120824522	106.5311191	0.219487256	0.238610365	0.919856337	0.357647838	1
abhd16a	LOW QUALITY PROTEIN: phosphatidylserine lipase ABHD16A	20	120810825	1477.59808	-0.048306991	0.100274542	-0.481747308	0.629985465	1
abhd17aa	abhydrolase domain containing 17A, depalmitoylase a	3	120816519	1423.000844	0.056912831	0.102635658	0.55451324	0.579227647	1
abhd17ab	alpha/beta hydrolase domain-containing protein 17A	8	120824421	415.8877763	0.036613029	0.180248981	0.20312475	0.839037527	1
abhd17b	alpha/beta hydrolase domain-containing protein 17B	13	120830640	500.1357514	0.051408344	0.137933573	0.372703638	0.709369028	1
abhd17c	alpha/beta hydrolase domain-containing protein 17C	2	120807886	723.8879833	-0.142217572	0.091171757	-1.559886262	0.118786762	0.994758339
abhd18	protein ABHD18	4	120817956	2172.431829	0.093771751	0.244547164	0.383450578	0.701385708	1
abhd3	phospholipase ABHD3	3	120816300	154.3029963	0.11570446	0.193834713	0.596923317	0.550558579	1
abhd4	(Lyso)-N-acylphosphatidylethanolamine lipase	3	120816171	227.5316594	-0.064312871	0.165777259	-0.387947488	0.698054895	1
abhd5a	1-acylglycerol-3-phosphate O-acyltransferase ABHD5 isoform X1	20	120810020	171.0224641	-0.120102916	0.195091074	-0.615624865	0.538142136	1
abhd6b	monoacylglycerol lipase ABHD6b	12	120829689	35.58257661	0.628995224	0.376160766	1.672144683	0.094495795	0.925267921
abhd8b	protein ABHD8	8	120823786	38.25099387	0.451961432	0.285659249	1.582169779	0.113610817	0.985019738
abi1a	abl interactor 1a isoform X1	21	120812088	1109.309159	0.017139	0.09405612	0.182220993	0.855409299	1
abi2b	LOW QUALITY PROTEIN: abl interactor 2b	1	120820319	665.3006178	0.248525758	0.174662311	1.422892875	0.154767212	1
abi3b	abl interactor 1 isoform X1	5	120819302	120.7303178	0.234191837	0.265459041	0.882214583	0.377660778	1
abitram	protein Abitram	10	120826428	216.6712684	0.037831898	0.176817062	0.213960677	0.830577722	1
abl1	LOW QUALITY PROTEIN: tyrosine-protein kinase ABL1	14	120831583	1949.503725	-0.055858269	0.105869245	-0.527615641	0.597766135	1
abl2	LOW QUALITY PROTEIN: tyrosine-protein kinase ABL2	8	120823792	773.1388741	-0.06023045	0.123922321	-0.486033908	0.626943125	1
ablim1a	actin-binding LIM protein 1a isoform X1	6	120821054	773.4144956	0.162960352	0.174327609	0.934793707	0.349894623	1
ablim2	actin-binding LIM protein 2 isoform X1	7	120822115	852.9463583	-0.015738596	0.185487535	-0.084849886	0.932380733	1
ablim3	actin-binding LIM protein 3 isoform X1	4	120817573	445.9379438	0.115958597	0.17768029	0.652624987	0.513998073	1
abr	active breakpoint cluster region-related protein isoform X1	7	120822461	922.4120119	0.092356532	0.143041171	0.645663978	0.518496994	1
abracl	costars family protein ABRACL	18	120807870	1050.107233	-0.050462104	0.213036405	-0.236870801	0.812757023	1
abraxas1	BRCA1-A complex subunit Abraxas 1	NA	120815447	776.0368869	0.006721406	0.120759346	0.055659506	0.955613059	1
abraxas2	BRISC complex subunit Abraxas 2	6	120820301	748.8692363	0.03389052	0.116896329	0.289919452	0.77187786	1
abt1	activator of basal transcription 1 isoform X1	12	120829747	863.045843	-0.058231095	0.18555534	-0.313820634	0.753657272	1
abtb1	ankyrin repeat and BTB/POZ domain-containing protein 1 isoform X1	12	120828668	725.0507118	-0.012588246	0.16834044	-0.074778505	0.940390945	1
acaa1	3-ketoacyl-CoA thiolase, peroxisomal	9	120825342	228.3698607	-0.088763835	0.299350717	-0.296521204	0.766832076	1
acaa2	3-ketoacyl-CoA thiolase, mitochondrial	13	120831083	2583.605805	-0.252780937	0.130456967	-1.937657623	0.052665007	0.682210527
acaca	acetyl-CoA carboxylase 1 isoform X1	7	120821695	1646.715528	-0.036976296	0.09764773	-0.378670307	0.704932706	1
acacb	LOW QUALITY PROTEIN: acetyl-CoA carboxylase	13	120830227	1483.621596	-0.127869474	0.125478138	-1.019057792	0.308175531	1
acad11	acyl-CoA dehydrogenase family member 11 isoform X1	21	120811388	284.8891694	-0.028989925	0.208984152	-0.138718292	0.889672763	1
acad8	isobutyryl-CoA dehydrogenase, mitochondrial	1	120822978	754.7759869	0.026670284	0.151946747	0.175523888	0.860668002	1
acad9	complex I assembly factor ACAD9, mitochondrial	17	120835106	1412.918516	-0.160450071	0.0994383	-1.613564107	0.106622007	0.963431401
acadl	long-chain specific acyl-CoA dehydrogenase, mitochondrial	1	120828883	166.5017383	-0.446810435	0.377134175	-1.184751913	0.23611555	1
acadm	medium-chain specific acyl-CoA dehydrogenase, mitochondrial	3	120816640	4094.870525	-0.081748249	0.113635081	-0.719392717	0.471898983	1
acadsb	short/branched chain specific acyl-CoA dehydrogenase, mitochondrial	5	120819195	703.2713728	-0.035652227	0.114720445	-0.310774834	0.755971803	1
acadvl	very long-chain specific acyl-CoA dehydrogenase, mitochondrial	7	120821571	2809.496031	-0.191172907	0.136675594	-1.398734775	0.161892532	1
acana	aggrecan core protein isoform X1	2	120831250	382.1353165	0.152433068	0.310053731	0.491634363	0.622977847	1
acanb	aggrecan core protein	19	120809487	340.3812151	-0.971627298	0.302827982	-3.208512282	0.001334236	0.030427822
acap1	arf-GAP with coiled-coil, ANK repeat and PH domain-containing protein 1	7	120822071	335.8525278	0.149154634	0.213904345	0.697295953	0.485617601	1
acap3a	arf-GAP with coiled-coil, ANK repeat and PH domain-containing protein 3 isoform X1	12	120828809	446.6264376	0.068975813	0.14309602	0.48202468	0.629788414	1
acap3b	arf-GAP with coiled-coil, ANK repeat and PH domain-containing protein 3b isoform X1	17	120835144	621.5222833	0.175306779	0.132092853	1.327148098	0.184459697	1
acat1	acetyl-CoA acetyltransferase, mitochondrial	7	120822708	1301.65967	0.064218524	0.144851041	0.443341818	0.657518513	1
acat2	acetyl-CoA acetyltransferase, cytosolic	18	120808462	768.354537	-0.009208516	0.151193307	-0.060905581	0.951434405	1
acbd3	Golgi resident protein GCP60 isoform X1	18	120807925	1744.314656	-0.074836064	0.151613236	-0.493598485	0.621589771	1
acbd4	acyl-CoA-binding domain-containing protein 4	5	120819771	441.3078615	0.109385388	0.131338724	0.832849483	0.404929623	1
acbd5a	acyl-CoA-binding domain-containing protein 5A	21	120811464	781.9183824	0.071015463	0.104888294	0.677058046	0.498369126	1
acbd6	acyl-CoA-binding domain-containing protein 6 isoform X1	8	120823717	587.1357942	-0.028628638	0.112760705	-0.253888427	0.799581756	1
acbd7	acyl-CoA-binding domain-containing protein 7	20	120810347	1201.47065	0.301419535	0.183739852	1.640469016	0.100907686	0.943451385
acd	adrenocortical dysplasia protein homolog	19	120809102	166.7726743	-0.181714819	0.192393054	-0.944497812	0.344915319	1
ace	angiotensin-converting enzyme	5	120819300	1228.81419	-0.263600316	0.20848156	-1.264381922	0.206092979	1
ace2	angiotensin-converting enzyme 2	2	120808741	647.6455247	-0.200561744	0.206276605	-0.972295156	0.330903733	1
acer1	alkaline ceramidase 1	8	120823914	282.2341411	-0.5490861	0.195031271	-2.815374675	0.00487204	0.101430788
acer2	alkaline ceramidase 2 isoform X1	9	120824972	236.1406675	-0.051898609	0.209645071	-0.247554635	0.804479014	1
acer3	alkaline ceramidase 3	7	120822134	647.3918737	-0.065014247	0.195901415	-0.33187227	0.73998571	1
ache	acetylcholinesterase	7	120822201	699.2964255	0.027539528	0.204108457	0.134925952	0.89267042	1
acin1a	apoptotic chromatin condensation inducer in the nucleus	3	120816301	7126.155964	0.082589013	0.113062251	0.730473803	0.46510062	1
acin1b	apoptotic chromatin condensation inducer 1b	7	120822554	1685.593045	0.156824198	0.112433147	1.394821738	0.163069602	1
ackr4a	atypical chemokine receptor 4 isoform X1	3	120816179	66.88263791	0.097638095	0.273039369	0.35759713	0.720644827	1
ackr4b	atypical chemokine receptor 4b	21	120811391	107.1465552	0.109407265	0.324268337	0.337397311	0.735817412	1
aclya	ATP-citrate synthase	11	120828434	673.9276826	0.057315173	0.162021048	0.353751402	0.723525197	1
aclyb	ATP-citrate synthase isoform X1	5	120819475	2657.32318	-0.235190012	0.091940429	-2.558069548	0.010525504	0.201572082
acmsd	2-amino-3-carboxymuconate-6-semialdehyde decarboxylase isoform X1	16	120833720	137.0175994	-0.129915502	0.267186711	-0.486234895	0.626800633	1
aco1	cytoplasmic aconitate hydratase isoform X1	7	120821601	1819.094258	-0.006357321	0.096525886	-0.065861308	0.947488245	1
aco2	aconitate hydratase, mitochondrial	5	120819866	995.2781193	-0.593234118	0.200991096	-2.951544267	0.003161892	0.067855431
acod1	cis-aconitate decarboxylase	16	120833795	9.445899598	0.312895731	0.685890609	0.456188971	0.648254096	1
acot11b	acyl-coenzyme A thioesterase 11b	8	120824440	200.4783879	-0.078216933	0.215958911	-0.362184326	0.717214291	1
acot13	acyl-coenzyme A thioesterase 13 isoform X1	10	120827081	243.819454	0.040742236	0.255465557	0.159482304	0.873288899	1
acot20	acyl-coenzyme A thioesterase 2, mitochondrial	18	120807715	303.9146878	0.14379682	0.256878864	0.559784554	0.5756264	1
acot7	cytosolic acyl coenzyme A thioester hydrolase isoform X1	12	120829582	169.9666716	0.044736537	0.271762398	0.164616361	0.869245953	1
acot8	acyl-coenzyme A thioesterase 8	17	120835511	191.2815659	-0.05604159	0.217695552	-0.25743103	0.796846051	1
acot9.1	acyl-CoA thioesterase 9, tandem duplicate 1 isoform X1	21	120811472	666.2283392	-0.185422891	0.11159763	-1.661530731	0.096606902	0.932111334
acox1	peroxisomal acyl-coenzyme A oxidase 1 isoform X1	9	120824866	1417.983741	-0.145585762	0.141928229	-1.025770302	0.304999868	1
acox3	peroxisomal acyl-coenzyme A oxidase 3	7	120822271	779.9569923	-0.127525239	0.245054834	-0.52039471	0.602788496	1
acp1	low molecular weight phosphotyrosine protein phosphatase isoform X1	18	120807905	1186.883943	-0.02516304	0.095483845	-0.263531905	0.792140635	1
acp2	lysosomal acid phosphatase	1	120825691	673.7652883	-0.154766147	0.12350771	-1.253088958	0.210173334	1
acp5a	tartrate-resistant acid phosphatase type 5a isoform X1	9	120824810	517.5148297	0.256635186	0.334301953	0.767674802	0.44268041	1
acp6	lysophosphatidic acid phosphatase type 6	16	120833779	536.4276967	-0.213968268	0.139351989	-1.535451835	0.124672879	1
acp7	acid phosphatase type 7	15	120832556	258.2366482	-0.02367752	0.175517349	-0.134901307	0.892689906	1
acsbg2	long-chain-fatty-acid--CoA ligase ACSBG2 isoform X1	8	120823695	1283.951763	0.088730556	0.108698909	0.816296662	0.414330483	1
acsf2	medium-chain acyl-CoA ligase ACSF2, mitochondrial	5	120819593	274.4886254	-0.018146585	0.145382202	-0.124819849	0.900666173	1
acsf3	malonate--CoA ligase ACSF3, mitochondrial isoform X1	2	120810785	210.0688779	-0.231492379	0.26188834	-0.883935419	0.376731076	1
acsl1a	long-chain-fatty-acid--CoA ligase 1a isoform X1	9	120825006	1800.78435	-0.077755729	0.11769053	-0.660679577	0.508817824	1
acsl2	long-chain-fatty-acid--CoA ligase 1	13	120831056	1526.139815	-0.291869368	0.190016879	-1.536018115	0.124533937	1
acsl3a	long-chain-fatty-acid--CoA ligase 3a isoform X1	1	120821648	88.53081394	0.26534913	0.249471393	1.063645524	0.287489311	1
acsl3b	long-chain-fatty-acid--CoA ligase 3b	3	120816036	1152.716476	0.020628893	0.151043594	0.136575757	0.89136614	1
acsl4a	long-chain-fatty-acid--CoA ligase 4	4	120818468	949.7307238	0.161320689	0.169887816	0.949571856	0.342329845	1
acsl5	long-chain-fatty-acid--CoA ligase 5	5	120819507	870.336087	-0.036482835	0.443243812	-0.08230873	0.934401212	1
acsl6	LOW QUALITY PROTEIN: long-chain-fatty-acid--CoA ligase 6	7	120822732	813.2657806	0.113316443	0.195224003	0.580443187	0.561615789	1
acss1	acetyl-coenzyme A synthetase 2-like, mitochondrial	18	120808492	1013.328529	-0.086222201	0.251336735	-0.343054514	0.73155745	1
acss1a	acetyl-coenzyme A synthetase 2-like, mitochondrial	6	100862659	20.9756026	0.066640233	0.348474108	0.191234388	0.848341963	1
acss2	acetyl-coenzyme A synthetase, cytoplasmic isoform X1	12	120828824	1306.811476	0.107401748	0.087924682	1.221519885	0.221889242	1
acss2l	acyl-CoA synthetase short chain family member 2 like isoform X1	3	120815661	146.0835521	-0.515860472	0.409934193	-1.258398252	0.208247764	1
acss3	acyl-CoA synthetase short-chain family member 3, mitochondrial isoform X1	4	120817339	880.8759015	0.04330554	0.186614143	0.23205926	0.816491987	1
acta1b	actin alpha 1, skeletal muscle b	2	120811837	134324.1936	-0.251310203	0.268627049	-0.935535733	0.349512277	1
acta2	actin, aortic smooth muscle	5	120819659	1791.918112	-0.035212185	0.269004724	-0.130898016	0.895855984	1
actb1	actin, cytoplasmic 1	9	120824906	9764.635926	-0.02190181	0.127752496	-0.17143939	0.863878285	1
actb2	actin, cytoplasmic 2	11	100174883	97072.00176	-0.015686768	0.127434177	-0.123097026	0.902030267	1
actl6a	actin-like protein 6A	8	120823960	3309.166825	-0.017644739	0.101026493	-0.174654577	0.861351061	1
actn1	alpha-actinin-1 isoform X1	15	120832792	2150.355457	-0.109663131	0.112796245	-0.972223241	0.330939501	1
actn2b	alpha-actinin-2b isoform X1	6	120820978	717.9330143	-0.156106916	0.101294835	-1.541114281	0.123288975	1
actn3b	alpha-actinin-3b	7	120821242	7614.371156	-0.265426512	0.337471901	-0.786514404	0.431566184	1
actr10	actin-related protein 10	18	120807991	1148.656026	0.018776217	0.089858314	0.208953583	0.834484474	1
actr1b	actin related protein 1B	14	120831898	3648.291796	-0.017899534	0.093975043	-0.190471141	0.848939955	1
actr2a	actin-related protein 2-A	9	120825335	531.0352744	-0.119052985	0.164482992	-0.723801186	0.469187801	1
actr5	actin-related protein 5	12	120829383	462.5052251	0.053237236	0.142182494	0.374428909	0.708085239	1
actr6	actin-related protein 6	19	120809225	435.7105731	-1.024758847	0.130960216	-7.824963024	5.08E-15	3.88E-13
actr8	actin-related protein 8	12	120829872	413.1948045	-0.096509605	0.241810113	-0.399113187	0.689809806	1
acvr1ba	activin A receptor type 1Ba	12	120829102	2007.244598	0.03176763	0.117583713	0.270170327	0.78702922	1
acvr1l	activin receptor type-1	15	120832437	860.3962637	-0.087203226	0.095216319	-0.915843278	0.359749101	1
acvr2ab	activin receptor type-2A isoform X1	1	120815576	2176.35851	0.062363021	0.118668652	0.525522283	0.599220167	1
acvrl1	serine/threonine-protein kinase receptor R3	12	120829101	410.4198705	-0.126895994	0.142776108	-0.888776114	0.374123416	1
acyp1	acylphosphatase-1	15	120832812	82.63165657	0.247517509	0.268344617	0.922386715	0.356326897	1
ada	adenosine deaminase	12	120829291	751.0181486	-0.149267008	0.174012214	-0.857796157	0.391005032	1
ada2a	adenosine deaminase 2-A isoform X1	19	120809521	716.232656	-0.990963144	0.192976585	-5.135147073	2.82E-07	9.76E-06
ada2b	adenosine deaminase 2-A	4	120817710	65.25297777	0.522565612	0.301803406	1.731476858	0.083366749	0.875164807
adad1	adenosine deaminase domain-containing protein 1 isoform X1	4	120818357	7.881813107	-1.110440571	0.731992149	-1.517011586	0.129263759	1
adad2	adenosine deaminase domain-containing protein 2	7	120822904	12.14307464	-0.382622192	0.564677254	-0.677594484	0.498028845	1
adal	adenosine deaminase-like protein	19	120809838	329.8433818	-0.76287258	0.16377461	-4.658063785	3.19E-06	9.78E-05
adam10a	disintegrin and metalloproteinase domain-containing protein 10	2	120831617	2462.323962	-0.099857823	0.12920745	-0.772848799	0.43961187	1
adam11	disintegrin and metalloproteinase domain-containing protein 11 isoform X1	5	120819476	383.6940365	0.028812743	0.148267597	0.194329335	0.845918018	1
adam12b	disintegrin and metalloproteinase domain-containing protein 12 isoform X1	6	120820881	182.2999715	0.207704511	0.166483875	1.247595367	0.212179276	1
adam15	LOW QUALITY PROTEIN: disintegrin and metalloproteinase domain-containing protein 12	20	120810723	207.0048883	-0.184864428	0.252301233	-0.732713136	0.46373341	1
adam17a	disintegrin and metalloproteinase domain-containing protein 17a isoform X1	15	120833295	949.5448412	-0.021230508	0.149812705	-0.141713668	0.887306179	1
adam19a	disintegrin and metalloproteinase domain-containing protein 33	7	120821229	523.6769028	-0.115306379	0.162680669	-0.708789675	0.478455006	1
adam19b	disintegrin and metalloproteinase domain-containing protein 19	4	120817509	856.0930436	0.114552298	0.10871732	1.053671104	0.292033523	1
adam22	disintegrin and metalloproteinase domain-containing protein 22 isoform X1	20	120811241	1795.134427	0.141133877	0.164930992	0.855714715	0.392155599	1
adam8a	disintegrin and metalloproteinase domain-containing protein 8a	6	120820261	329.2890731	-0.383252771	0.209175553	-1.832206326	0.066920687	0.783978579
adamts1	A disintegrin and metalloproteinase with thrombospondin motifs 1	1	120826316	450.7835983	-0.13315222	0.140833605	-0.945457723	0.344425245	1
adamts10	A disintegrin and metalloproteinase with thrombospondin motifs 10 isoform X1	8	120823692	882.8226087	-0.041933919	0.122898749	-0.341207042	0.732947722	1
adamts12	A disintegrin and metalloproteinase with thrombospondin motifs 12 isoform X1	13	120830567	801.1887955	-0.184596407	0.160567402	-1.14965058	0.250287817	1
adamts13	A disintegrin and metalloproteinase with thrombospondin motifs 13	13	120830829	108.4917971	-0.37496936	0.306899254	-1.221799514	0.221783452	1
adamts15a	A disintegrin and metalloproteinase with thrombospondin motifs 15a	7	120822023	682.9156524	-0.095752633	0.127635717	-0.750202494	0.453132757	1
adamts17	A disintegrin and metalloproteinase with thrombospondin motifs 17 isoform X1	2	120808097	113.3592646	0.09496059	0.271221061	0.350122478	0.726246782	1
adamts18	A disintegrin and metalloproteinase with thrombospondin motifs 18 isoform X1	2	120811916	336.9383927	-0.12808439	0.162180226	-0.789765767	0.429664575	1
adamts3	A disintegrin and metalloproteinase with thrombospondin motifs 3 isoform X1	13	120830986	378.7497903	-0.047061832	0.266040931	-0.176896961	0.859589326	1
adamts6	LOW QUALITY PROTEIN: A disintegrin and metalloproteinase with thrombospondin motifs 6	14	120831693	345.2985619	-0.198528369	0.246579579	-0.805128997	0.420745244	1
adamtsl2	LOW QUALITY PROTEIN: ADAMTS-like protein 2	13	120830186	93.22653433	-0.083062579	0.362896427	-0.22888784	0.818956092	1
adamtsl4	ADAMTS-like protein 4	20	120810541	999.2869794	-0.132322698	0.209255252	-0.632350664	0.527157764	1
adamtsl5	ADAMTS-like protein 5	2	120808680	121.9145414	0.027993428	0.179109067	0.156292636	0.87580236	1
adap2	arf-GAP with dual PH domain-containing protein 1	11	120827519	226.033495	0.001245126	0.179011221	0.006955577	0.994450298	1
adar	double-stranded RNA-specific adenosine deaminase	20	120810483	962.3607267	-0.02573472	0.10205072	-0.252175781	0.800905198	1
adarb1b	double-stranded RNA-specific editase 1 isoform X1	16	120833591	363.7043067	0.106903993	0.16216206	0.659241706	0.50974057	1
adarb2	double-stranded RNA-specific editase B2	21	120811893	100.2200957	0.58876699	0.301069792	1.955583076	0.050514288	0.667307581
adat1	tRNA-specific adenosine deaminase 1	19	120809148	119.6734758	0.12306143	0.261938786	0.469809881	0.638490854	1
adat2	tRNA-specific adenosine deaminase 2	18	120808294	87.62354462	0.256419415	0.21763125	1.178228838	0.238705389	1
adat3	probable inactive tRNA-specific adenosine deaminase-like protein 3 isoform X1	16	120834111	47.19731997	-0.05620577	0.341666281	-0.164504879	0.869333706	1
adck1	aarF domain-containing protein kinase 1	15	120832899	400.5440701	0.001419519	0.134327692	0.01056758	0.991568448	1
adck2	uncharacterized aarF domain-containing protein kinase 2	19	120808607	256.8293411	-1.046125399	0.150551825	-6.948606578	3.69E-12	2.17E-10
adck5	uncharacterized aarF domain-containing protein kinase 5 isoform X1	10	120826272	349.9252046	0.037154048	0.127471376	0.291469736	0.770692086	1
adcy2a	adenylate cyclase type 2	20	120810605	248.8608538	0.003656265	0.226845623	0.016117854	0.98714037	1
adcy3a	adenylate cyclase type 3 isoform X1	20	120810053	850.8712139	0.166947727	0.126109114	1.323835538	0.185557671	1
adcy5	LOW QUALITY PROTEIN: adenylate cyclase type 5	16	120834348	340.9966728	0.24685242	0.179531006	1.374984883	0.169136131	1
adcy7	adenylate cyclase type 7 isoform X1	2	120811617	542.2342986	0.074566645	0.204222921	0.365123782	0.715019009	1
adcy9	adenylate cyclase type 9	9	120825138	666.1777728	0.032627624	0.168912437	0.193162946	0.846831357	1
adcyap1a	adenylate cyclase activating polypeptide 1a isoform X1	21	120811913	183.5627327	0.057551007	0.217318912	0.264822819	0.791145957	1
adcyap1b	adenylate cyclase activating polypeptide 1b isoform X1	3	120816580	424.1625134	0.260006782	0.182157225	1.427375624	0.153471653	1
adcyap1r1b	pituitary adenylate cyclase-activating polypeptide type I receptor isoform X1	8	120823758	501.5258606	0.221516904	0.20484688	1.081377971	0.279529016	1
add1	alpha-adducin isoform X1	14	120832352	2015.633875	0.085581804	0.11643288	0.735031238	0.46232047	1
add2	LOW QUALITY PROTEIN: beta-adducin	13	120830774	672.097462	0.025315867	0.150950047	0.167710229	0.866811249	1
add3a	adducin 3 (gamma) a isoform X1	9	120825665	1984.123692	-0.076324267	0.130084012	-0.586730572	0.557384672	1
add3b	adducin 3 (gamma) b	6	120820361	1123.550249	0.005469032	0.128189894	0.042663516	0.965969763	1
adgb	androglobin isoform X1	18	120807651	115.5698009	0.220762919	0.266662047	0.827875291	0.40774113	1
adgra1a	adhesion G protein-coupled receptor A1	5	120819559	361.7763289	0.22368868	0.20626572	1.08446852	0.278157118	1
adgra2	adhesion G protein-coupled receptor A2	13	120830598	470.7014735	-0.165667137	0.151271881	-1.095161477	0.273445899	1
adgra3	adhesion G protein-coupled receptor A3	7	120822423	1106.300145	0.045691724	0.162974295	0.280361536	0.779200144	1
adgrb1a	LOW QUALITY PROTEIN: adhesion G protein-coupled receptor B1	20	120810433	665.4078962	0.162754354	0.179940023	0.90449224	0.365734447	1
adgrb2	LOW QUALITY PROTEIN: adhesion G protein-coupled receptor B2	10	120826790	416.5782386	0.118694877	0.216317129	0.548707715	0.583206051	1
adgrb3	adhesion G protein-coupled receptor B3 isoform X1	6	120820197	847.3835851	0.291916342	0.209358111	1.394339775	0.163215025	1
adgrd1	adhesion G-protein coupled receptor D1 isoform X1	13	120831155	356.5355812	-0.074438972	0.167149701	-0.445343133	0.656071801	1
adgrd2	adhesion G-protein coupled receptor D2 isoform X1	13	120830471	438.511856	0.202573568	0.165665713	1.222785115	0.221410869	1
adgrf3a	adhesion G-protein coupled receptor F3	15	120833266	68.53723615	-0.04867413	0.334653933	-0.145446161	0.884358621	1
adgrf3b	adhesion G-protein coupled receptor F3	18	120808431	78.22121068	0.147439549	0.364588393	0.404400008	0.685918595	1
adgrg1	adhesion G-protein coupled receptor G1 isoform X1	2	120810147	329.0469158	-0.021771192	0.329827707	-0.066007772	0.947371638	1
adgrg4a	adhesion G-protein coupled receptor G4	4	120817582	61.07782055	0.18073963	0.380503659	0.475001032	0.634786238	1
adgrg6	LOW QUALITY PROTEIN: adhesion G-protein coupled receptor G6	18	120807755	423.8464004	-0.152223063	0.217296224	-0.700532481	0.483594828	1
adgrl1a	adhesion G protein-coupled receptor L1 isoform X1	11	120827167	283.9075145	0.196423724	0.243624357	0.80625651	0.420094961	1
adgrl2a	LOW QUALITY PROTEIN: adhesion G protein-coupled receptor L2	8	120823936	1663.773204	0.077940917	0.133461448	0.583995741	0.559223177	1
adgrl3.1	LOW QUALITY PROTEIN: adhesion G protein-coupled receptor L3	9	120825034	704.7921433	0.107418731	0.168233423	0.638510046	0.523141716	1
adgrl4	adhesion G protein-coupled receptor L4	8	120823944	136.7490292	-0.106566509	0.234484708	-0.454471039	0.649489832	1
adgrv1	LOW QUALITY PROTEIN: adhesion G-protein coupled receptor V1	13	120830314	1631.060105	0.232837	0.179838214	1.294702584	0.195422848	1
adhfe1	hydroxyacid-oxoacid transhydrogenase, mitochondrial	3	120816166	476.0809132	0.013842067	0.226995767	0.060979406	0.95137561	1
adi1	1,2-dihydroxy-3-keto-5-methylthiopentene dioxygenase	15	120832691	798.5800579	0.007668771	0.130606777	0.058716483	0.953177931	1
adipor1a	adiponectin receptor protein 1a	17	120835326	2015.642777	-0.049710945	0.113007659	-0.439890053	0.66001674	1
adipor2	adiponectin receptor protein 2	4	120817610	1209.967454	0.032115006	0.099973242	0.321236017	0.748031539	1
adm2a	protein ADM2a	4	120818082	81.44889484	0.230950895	0.235688742	0.979897861	0.327136539	1
adm2b	protein ADM2	19	120809791	17.23252221	-0.916589318	0.406038669	-2.257394156	0.023983457	0.390576278
adma	adrenomedullin a	2	120812664	115.2332379	0.236897718	0.288124852	0.822205083	0.410960187	1
adnp2b	activity-dependent neuroprotector homeobox protein 2b	10	120826123	650.7224488	0.106960454	0.1281476	0.834666074	0.403905749	1
adnpa	activity-dependent neuroprotector homeobox a	17	120834916	926.563236	0.011008884	0.110616637	0.099522855	0.920723143	1
adnpb	activity-dependent neuroprotector homeobox b	12	120829462	947.9471368	0.140289145	0.099357857	1.411958247	0.157962255	1
adoa	2-aminoethanethiol (cysteamine) dioxygenase a	5	120819585	527.3667103	0.087294507	0.135566608	0.643923374	0.519625124	1
adora1b	adenosine receptor A1b	12	120829476	185.3622083	0.279607417	0.232076844	1.204805326	0.228278464	1
adora2aa	LOW QUALITY PROTEIN: adenosine A2a receptor a	13	120830360	15.21138983	0.128249042	0.496845075	0.258126825	0.79630903	1
adora2b	adenosine receptor A2b	7	120822464	255.8725284	-0.186135208	0.232440819	-0.800785374	0.423255908	1
adpgk	ADP-dependent glucokinase isoform X1	19	120809336	322.1299663	-1.3049252	0.227333211	-5.740143271	9.46E-09	3.94E-07
adpgk2	ADP-dependent glucokinase	2	120831602	1640.541723	-0.042891885	0.184108217	-0.232971052	0.815783885	1
adprh	ADP-ribosylarginine hydrolase	5	120819115	81.49344958	0.594424244	0.369053252	1.610673369	0.107250933	0.964835346
adprhl1	protein ADP-ribosylarginine hydrolase-like protein 1 isoform X1	2	120809567	154.6114318	-0.075774118	0.182568469	-0.415044932	0.678109011	1
adprm	manganese-dependent ADP-ribose/CDP-alcohol diphosphatase	5	120819488	149.7719326	0.129777038	0.154521011	0.839866611	0.40098318	1
adprs	ADP-ribose glycohydrolase ARH3	15	120832759	557.8509791	-0.000404183	0.114324226	-0.003535409	0.997179158	1
adra1aa	adrenoceptor alpha 1Aa	13	120831356	28.67449802	0.304803434	0.423102254	0.720401348	0.471277921	1
adra1ab	alpha-1A adrenergic receptor	14	120831811	19.74275402	-0.3087812	0.375974074	-0.821283224	0.411484961	1
adra1d	alpha-1D adrenergic receptor	9	120824876	33.11818379	-0.054743235	0.280363725	-0.195257911	0.845191045	1
adra2a	alpha-2A adrenergic receptor	9	120825669	37.68107894	-0.085966677	0.321249946	-0.267600597	0.789006771	1
adra2b	LOW QUALITY PROTEIN: alpha-2B adrenergic receptor	13	120831023	122.8971869	0.247954043	0.202876471	1.222192212	0.221634948	1
adra2c	alpha-2C adrenergic receptor	9	120824979	63.26308129	0.393844013	0.248269093	1.586359412	0.112657802	0.982993756
adra2db	alpha-2Db adrenergic receptor	4	120818112	41.03992926	0.381049697	0.232671062	1.637718475	0.101480435	0.945496825
adrb1	beta-1 adrenergic receptor	5	120819287	25.18512741	0.26527335	0.417808799	0.634915661	0.525483422	1
adrb2a	adrenoceptor beta 2, surface a	4	120818107	82.02660223	0.128636102	0.259248002	0.496189366	0.619760813	1
adrb3a	adrenoceptor beta 3a	13	120830601	61.79483832	0.095465084	0.259481684	0.367906832	0.712942705	1
adrm1	proteasomal ubiquitin receptor ADRM1 isoform X1	12	120828742	1777.851809	-0.131061287	0.162338362	-0.807334044	0.419474055	1
adsl	adenylosuccinate lyase	11	120828215	2023.981187	-0.254717902	0.150893699	-1.688061883	0.09139935	0.913375598
adss1	adenylosuccinate synthetase isozyme 1	15	120832555	3035.413089	-0.158286915	0.187463308	-0.844362115	0.398467086	1
adssl	adenylosuccinate synthase, like isoform X1	7	120822441	1207.408367	-0.189776528	0.096860434	-1.959278099	0.050080227	0.664257811
aebp1a	adipocyte enhancer-binding protein 1 isoform X1	14	120831697	628.6693486	-0.352978597	0.221730277	-1.591927826	0.111400922	0.977273511
aebp1b	LOW QUALITY PROTEIN: inactive carboxypeptidase-like protein X2	13	120830319	2203.654074	-0.138817865	0.186372269	-0.744841845	0.456367335	1
aebp2	zinc finger protein AEBP2 isoform X1	4	120817259	756.5811784	0.174289076	0.11471669	1.519300077	0.12868698	1
afap1	actin filament-associated protein 1 isoform X1	7	120821504	1428.052564	0.027564776	0.114711886	0.240295728	0.810101007	1
afap1l1a	actin filament-associated protein 1-like 1 isoform X1	4	120818467	524.9676586	-0.288824361	0.121512423	-2.376912201	0.017458243	0.308343437
afap1l2	actin filament-associated protein 1-like 2 isoform X1	5	120818961	430.4006942	-0.040812188	0.206371048	-0.197761208	0.843231899	1
afdna	afadin isoform X1	18	120807656	2851.224822	0.044314785	0.127521069	0.347509517	0.72820857	1
aff1	AF4/FMR2 family member 1 isoform X1	14	120831817	525.511555	0.028771337	0.116928031	0.246060217	0.805635619	1
aff2	AF4/FMR2 family member 2	4	120817646	274.2655644	0.182400397	0.168095603	1.085099159	0.27787774	1
aff3	AF4/FMR2 family member 3 isoform X1	16	120833579	282.6210665	-0.231693142	0.187419294	-1.23622887	0.216373502	1
aff4	AF4/FMR2 family member 4 isoform X1	7	120822238	1612.733999	0.137334405	0.100376038	1.368199093	0.171249765	1
afg1la	AFG1 like ATPase a isoform X1	15	120833279	380.0987923	-0.054509469	0.172313674	-0.316338615	0.751745505	1
afg1lb	lactation elevated protein 1 homolog B	18	120808456	227.6269933	0.148392046	0.190449517	0.779167353	0.435881139	1
afg3l1	AFG3-like protein 1	19	120809185	1051.987306	-1.163068484	0.105394456	-11.03538586	2.58E-28	5.67E-26
afg3l2	AFG3-like protein 2 isoform X1	3	120815728	1740.3689	-0.059425662	0.086449122	-0.687406198	0.491826793	1
afmid	kynurenine formamidase isoform X1	9	120824816	335.0846007	-0.090317911	0.20445157	-0.441756995	0.658665061	1
afp4	antifreeze protein type IV	20	120810918	18136.66492	-0.675555516	0.4118963	-1.640110668	0.100982159	0.943451385
aftpha	LOW QUALITY PROTEIN: aftiphilin a	9	120825290	481.6906267	0.154902857	0.153403944	1.009771017	0.312605009	1
aga	N(4)-(beta-N-acetylglucosaminyl)-L-asparaginase	4	120817942	216.526506	0.029414518	0.286704241	0.102595337	0.918284144	1
agap2	arf-GAP with GTPase, ANK repeat and PH domain-containing protein 2 isoform X1	12	120828754	1093.171689	0.079428468	0.180245572	0.440668065	0.659453319	1
agbl2	cytosolic carboxypeptidase 2 isoform X1	19	120809677	17.06147984	-0.625758374	0.54544443	-1.147244961	0.251280394	1
agbl4	cytosolic carboxypeptidase 6	8	120824277	72.80124365	0.262145844	0.237225939	1.105047131	0.269139167	1
agbl5	cytosolic carboxypeptidase-like protein 5 isoform X1	18	120807846	340.2097253	0.146919252	0.147341582	0.997133668	0.318699633	1
agfg1a	arf-GAP domain and FG repeat-containing protein 1a isoform X1	1	120809235	698.9487932	-0.097918301	0.097020118	-1.009257697	0.312851062	1
agfg1b	arf-GAP domain and FG repeat-containing protein 1b isoform X1	3	120816233	712.0182069	0.026434509	0.117922517	0.22416846	0.822626225	1
agfg2	arf-GAP domain and FG repeat-containing protein 2	7	120822577	557.283597	0.09074519	0.208992403	0.434203296	0.66414082	1
aggf1	angiogenic factor with G patch and FHA domains 1 isoform X1	17	120835739	691.7540604	0.020536594	0.164128458	0.125125124	0.900424494	1
agk	acylglycerol kinase, mitochondrial isoform X1	19	120808909	745.6535021	-1.248278208	0.140949588	-8.856203321	8.28E-19	8.70E-17
agla	glycogen debranching enzyme isoform X1	3	120816025	1246.513476	0.002250341	0.190230863	0.011829528	0.990561623	1
agmat	agmatinase, mitochondrial	12	120828750	512.564792	-0.110552304	0.18073962	-0.611666132	0.540758674	1
agmo	alkylglycerol monooxygenase	20	120810977	721.975027	0.018999617	0.230070595	0.082581685	0.934184165	1
ago1	protein argonaute-1	20	120810423	2294.451174	0.06472882	0.198836297	0.325538251	0.744773738	1
ago2	protein argonaute-2 isoform X1	10	120826115	706.8916266	-0.027326555	0.179049634	-0.152619997	0.878697954	1
ago3b	protein argonaute-3 isoform X1	10	120826431	1036.05255	-0.051431885	0.199097941	-0.258324543	0.796156446	1
ago4	protein argonaute-4 isoform X1	10	120826154	2457.777961	0.08371602	0.125394919	0.66761892	0.504376877	1
agpat2	1-acyl-sn-glycerol-3-phosphate acyltransferase beta	14	120831986	899.1953454	-0.042736916	0.128038914	-0.333780685	0.738545059	1
agpat3	1-acyl-sn-glycerol-3-phosphate acyltransferase gamma	16	120833910	1454.790384	0.034898843	0.155664661	0.224192456	0.822607554	1
agpat4	1-acyl-sn-glycerol-3-phosphate acyltransferase delta	6	120820427	145.1960746	0.055648992	0.240562197	0.231328914	0.817059285	1
agpat5	1-acyl-sn-glycerol-3-phosphate acyltransferase epsilon	6	120820632	393.7398334	-0.099032442	0.234638904	-0.422063179	0.672978903	1
agpat9l	glycerol-3-phosphate acyltransferase 3-like	13	120830568	1195.910387	-0.044481805	0.169811611	-0.261947962	0.793361562	1
agps	alkyldihydroxyacetonephosphate synthase, peroxisomal	16	120833969	1099.086253	-0.135343311	0.115244598	-1.174400483	0.240234652	1
agr1	anterior gradient 1 isoform X1	16	120833593	217.7713438	0.055747939	0.209886668	0.265609721	0.790539798	1
agr2	anterior gradient protein 2 homolog	10	120827088	2513.526556	0.159734	0.269905827	0.591813826	0.553975264	1
agrn	LOW QUALITY PROTEIN: agrin	12	120828744	1324.825079	0.187795516	0.221988248	0.845970529	0.397569185	1
agt	angiotensinogen	6	120820780	1860.386097	-0.172263701	0.189044737	-0.911232459	0.362172905	1
agtpbp1	cytosolic carboxypeptidase 1 isoform X1	13	120830233	802.6178842	0.030408497	0.145420886	0.209106809	0.834364859	1
agtr1b	type-1A angiotensin II receptor	21	120811966	121.6477564	0.118135067	0.290789385	0.406256462	0.684554172	1
agtr2	type-2 angiotensin II receptor	4	120818307	84.25662945	-0.147168831	0.215799956	-0.68196877	0.495258698	1
agxta	alanine--glyoxylate and serine--pyruvate aminotransferase a	8	120823713	904.1244648	-0.432053227	0.262108507	-1.648375443	0.099275652	0.938077953
agxtb	alanine--glyoxylate and serine--pyruvate aminotransferase b	3	120815749	4252.234751	0.617519093	0.2490804	2.479195845	0.013167898	0.245053581
ahctf1	protein ELYS isoform X1	2	120833641	2765.183217	-0.042853396	0.117105463	-0.365938486	0.714410978	1
ahcy	adenosylhomocysteinase	17	120834974	8906.802218	0.113424264	0.130890853	0.866556079	0.386185287	1
ahcyl1	S-adenosylhomocysteine hydrolase-like protein 1 isoform X1	12	120829510	945.0440317	0.089487468	0.176871084	0.50594742	0.612893562	1
ahcyl2b	adenosylhomocysteinase like 2b	4	120817170	1170.602576	-0.098941428	0.099837442	-0.991025273	0.32167324	1
ahdc1	LOW QUALITY PROTEIN: AT-hook DNA-binding motif-containing protein 1	10	120826068	477.0126031	0.055768108	0.208372121	0.267637091	0.788978678	1
ahi1	jouberin isoform X1	15	120833260	310.990336	0.104236177	0.150099977	0.694444989	0.487403188	1
ahnak	neuroblast differentiation-associated protein AHNAK	4	120816968	10598.31884	0.170039006	0.203934897	0.83379063	0.404398977	1
ahr2	aryl hydrocarbon receptor 2	1	120819053	319.2582935	-0.074238298	0.20379568	-0.364278077	0.715650369	1
ahrra	aryl-hydrocarbon receptor repressor a	21	120811835	176.3403228	-0.239219184	0.339965497	-0.70365724	0.481646255	1
ahsa1a	activator of 90 kDa heat shock protein ATPase homolog 1a	15	120832630	1639.38857	-0.096106807	0.163444617	-0.588008395	0.556526658	1
aicda	single-stranded DNA cytosine deaminase isoform X1	20	120810728	1.068801942	1.285526499	1.89792307	0.677333302	0.498194506	1
aida	axin interactor, dorsalization-associated protein	18	120808103	532.9095525	-0.454191515	0.184155294	-2.466350567	0.013649767	0.253247845
aif1l	allograft inflammatory factor 1-like isoform X1	14	120832049	1024.22186	0.17139517	0.135925768	1.260946865	0.207327992	1
aifm1	apoptosis-inducing factor 1, mitochondrial isoform X1	7	120822052	2197.078836	-0.099007651	0.098356198	-1.006623403	0.314115784	1
aifm2	apoptosis-inducing factor 2 isoform X1	19	120809817	213.9270582	-0.995639075	0.149121075	-6.676716045	2.44E-11	1.30E-09
aifm4	apoptosis inducing factor mitochondria associated 4 isoform X1	1	120826946	243.0339158	0.100215495	0.185936502	0.538976982	0.589902737	1
aig1	LOW QUALITY PROTEIN: androgen-induced gene 1 protein	18	120808289	642.8147655	0.175956315	0.156511857	1.12423633	0.260912781	1
aimp1a	aminoacyl tRNA synthase complex-interacting multifunctional protein 1a isoform X1	9	120825122	2609.34885	-0.028471385	0.094836997	-0.300213899	0.764014004	1
aimp2	aminoacyl tRNA synthase complex-interacting multifunctional protein 2 isoform X1	11	120827668	3335.711453	-0.147038316	0.123929265	-1.186469684	0.235436867	1
aipl1	aryl-hydrocarbon-interacting protein-like 1	1	120824603	113.8024682	-0.22801956	0.422714955	-0.539416827	0.589599273	1
aire	LOW QUALITY PROTEIN: autoimmune regulator	3	120816316	8.348860027	0.354581417	0.638233683	0.555566757	0.578507062	1
ajap1	LOW QUALITY PROTEIN: adherens junction-associated protein 1	12	120829333	432.8847462	0.239888459	0.206284233	1.162902543	0.244869046	1
ajm1	apical junction component 1 homolog	14	120832013	395.7479485	0.105272629	0.140057787	0.751637097	0.452269328	1
ajuba	LIM domain-containing protein ajuba	7	120822129	512.9036556	0.016708206	0.211821442	0.07887873	0.937129082	1
ak1	LOW QUALITY PROTEIN: adenylate kinase isoenzyme 1	14	120831597	9815.910124	0.009773845	0.193810373	0.050429938	0.95977978	1
ak2	adenylate kinase 2, mitochondrial	10	120826171	2380.277983	0.111593598	0.146590676	0.761259861	0.44650187	1
ak3	GTP:AMP phosphotransferase AK3, mitochondrial	14	120832284	1677.720772	0.063291355	0.186619281	0.339146921	0.734499053	1
ak4	adenylate kinase 4, mitochondrial	8	120824021	254.7159949	0.127717675	0.311640055	0.409824323	0.681934822	1
ak5	adenylate kinase isoenzyme 5	3	120816592	151.0707244	0.118994138	0.17520804	0.679159122	0.497037045	1
ak6	adenylate kinase isoenzyme 6	13	120830445	1267.697494	-0.097916666	0.145832681	-0.671431565	0.501945642	1
ak7a	adenylate kinase 7a isoform X1	18	120808225	90.50577021	-0.180701578	0.344353906	-0.524755417	0.599753228	1
ak7b	adenylate kinase 7 isoform X1	15	120832972	97.97963717	-0.394814845	0.270351813	-1.46037432	0.144187227	1
ak9	adenylate kinase 9 isoform X1	18	120807900	77.61137538	-0.183976638	0.303090162	-0.607003002	0.54384892	1
akap10	A-kinase anchor protein 10, mitochondrial isoform X1	7	120821458	467.8012505	0.182065088	0.113161723	1.608892859	0.107639771	0.966501155
akap11	A-kinase anchor protein 11 isoform X1	16	120833923	602.7454077	0.049771671	0.175900344	0.282953801	0.777212252	1
akap12a	LOW QUALITY PROTEIN: A-kinase anchor protein 12	15	120833255	367.3828988	-0.000487896	0.225980035	-0.002159021	0.998277352	1
akap12b	A-kinase anchor protein 12b	18	120807692	3100.276274	0.004072777	0.185136648	0.021998762	0.982448943	1
akap13	A-kinase anchor protein 13 isoform X1	19	120808993	210.8087809	-0.39600145	0.243054215	-1.629272095	0.103255431	0.95206662
akap17a	A-kinase anchor protein 17A	16	120833562	385.0560711	0.023470801	0.128820246	0.182198074	0.855427284	1
akap1b	A kinase (PRKA) anchor protein 1b	1	120829750	2058.187463	-0.066706929	0.145108468	-0.459703903	0.645728767	1
akap9	A-kinase anchor protein 9 isoform X1	10	120826695	1827.018159	0.075086377	0.106053618	0.70800392	0.478942823	1
akip1	A-kinase-interacting protein 1	19	120809287	84.19638151	-1.202993105	0.247151624	-4.867429504	1.13E-06	3.70E-05
akirin1	akirin-1	20	120810011	1673.618302	-0.028572614	0.118342264	-0.241440484	0.809213739	1
akirin2	akirin-2	18	120807702	1730.924807	-0.087917329	0.107703088	-0.816293485	0.4143323	1
akna	microtubule organization protein AKNA isoform X1	14	120831479	215.2630733	-0.133623791	0.170661088	-0.782977498	0.433640326	1
akr1a1a	aldo-keto reductase family 1 member A1-A	13	120830134	304.7170218	0.202059342	0.288943216	0.699304676	0.484361645	1
akr1a1b	aldo-keto reductase family 1 member A1-B	8	120823776	1190.405733	-0.440709417	0.280891361	-1.568967504	0.116655511	0.991054225
akr1b1.2	aldo-keto reductase family 1 member B1	4	120818001	1673.105317	-0.185345678	0.164509519	-1.126656247	0.259887848	1
akr7a3	aflatoxin B1 aldehyde reductase member 3	17	120835394	665.3144158	-0.377971507	0.204252174	-1.850513994	0.064239503	0.769201789
akt1	RAC-alpha serine/threonine-protein kinase	15	120832554	1476.356347	-0.011951784	0.120463433	-0.099215038	0.920967535	1
akt1s1	proline-rich AKT1 substrate 1	11	120827382	1097.270104	0.067524329	0.168576262	0.400556567	0.688746629	1
akt2	RAC-beta serine/threonine-protein kinase	1	120816700	1216.880579	0.012777061	0.111840857	0.11424323	0.909044984	1
akt3a	RAC-gamma serine/threonine-protein kinase	6	120820483	207.7256603	-0.013410485	0.177882084	-0.075389747	0.939904617	1
akt3b	RAC-gamma serine/threonine-protein kinase	9	120825835	351.3912664	0.084797894	0.169035478	0.501657372	0.615908555	1
alad	delta-aminolevulinic acid dehydratase	14	120831529	1147.147593	-0.184683007	0.177023387	-1.04326897	0.296823738	1
alas1	5-aminolevulinate synthase, nonspecific, mitochondrial	17	120835380	2903.33031	-0.135790416	0.196341173	-0.691604385	0.489185807	1
alas2	5-aminolevulinate synthase, erythroid-specific, mitochondrial	12	120829692	2462.410118	-0.678743819	0.200091106	-3.392173853	0.000693404	0.016524441
alcama	CD166 antigen homolog A	7	120822360	1288.421847	0.002739927	0.131626419	0.020815936	0.983392485	1
aldh16a1	aldehyde dehydrogenase family 16 member A1	11	120827215	1448.578416	0.036808166	0.122932811	0.299416938	0.76462194	1
aldh18a1	delta-1-pyrroline-5-carboxylate synthase	5	120819717	129.7379949	-0.193106519	0.264712858	-0.729494294	0.465699357	1
aldh1a2	LOW QUALITY PROTEIN: retinal dehydrogenase 2	2	120810508	1183.60993	-0.194819814	0.119885074	-1.625054792	0.104150884	0.955265015
aldh1a3	aldehyde dehydrogenase family 1 member A3 isoform X1	2	120811078	215.3854192	0.044716856	0.198830601	0.224899266	0.82205764	1
aldh1l1	cytosolic 10-formyltetrahydrofolate dehydrogenase	17	120835586	1369.758802	0.18676812	0.25382987	0.735800401	0.461852177	1
aldh1l2	mitochondrial 10-formyltetrahydrofolate dehydrogenase	4	120818154	520.8908244	-0.36515848	0.17669617	-2.066589671	0.038772835	0.559315351
aldh3a2b	aldehyde dehydrogenase family 3 member A2b	7	120821780	1109.398314	0.040383203	0.127382703	0.317022656	0.751226411	1
aldh3b1	aldehyde dehydrogenase family 3 member B1	11	120828386	174.1072072	-0.243163163	0.193048444	-1.259596597	0.207814924	1
aldh3b2	aldehyde dehydrogenase family 3 member B1 isoform X1	13	120830902	56.66410396	0.355976542	0.380542453	0.935445018	0.349559006	1
aldh5a1	LOW QUALITY PROTEIN: succinate-semialdehyde dehydrogenase, mitochondrial	20	120810591	1184.703556	-0.007362031	0.123277046	-0.059719397	0.952379122	1
aldh6a1	methylmalonate-semialdehyde dehydrogenase [acylating], mitochondrial	18	120807986	2155.591602	-0.015738898	0.112189771	-0.140288172	0.888432309	1
aldh7a1	alpha-aminoadipic semialdehyde dehydrogenase	8	120823954	2567.980396	-0.215145696	0.095270815	-2.258253963	0.023929831	0.39022431
aldh8a1	2-aminomuconic semialdehyde dehydrogenase	18	120808001	279.6398202	0.134841116	0.211142376	0.638626496	0.52306594	1
aldh9a1b	4-trimethylaminobutyraldehyde dehydrogenase B	3	120815650	537.2755951	-0.4107895	0.22917083	-1.792503431	0.07305236	0.82074551
aldoab	aldolase a, fructose-bisphosphate, b isoform X1	5	120819114	9357.656644	-0.138196565	0.173651702	-0.795826149	0.426133091	1
aldob	fructose-bisphosphate aldolase B	4	120817094	22471.49168	0.015435977	0.189992161	0.081245338	0.935246844	1
aldoca	fructose-bisphosphate aldolase C-A	1	120827748	116.9922801	0.50342976	0.197814775	2.544955305	0.010929173	0.208483802
aldocb	fructose-bisphosphate aldolase C-B	7	120821372	10298.09392	0.236990258	0.144130369	1.644277052	0.100118987	0.941485042
alg1	chitobiosyldiphosphodolichol beta-mannosyltransferase isoform X1	11	120827557	151.493743	-0.125674822	0.234245894	-0.536508111	0.591607431	1
alg10	dol-P-Glc:Glc(2)Man(9)GlcNAc(2)-PP-Dol alpha-1,2-glucosyltransferase isoform X1	4	120817839	256.5621008	0.114861818	0.201134615	0.57106937	0.56795262	1
alg11	GDP-Man:Man(3)GlcNAc(2)-PP-Dol alpha-1,2-mannosyltransferase	1	120821231	381.1774242	0.04051896	0.135725642	0.298535778	0.765294274	1
alg12	dol-P-Man:Man(7)GlcNAc(2)-PP-Dol alpha-1,6-mannosyltransferase	4	120817156	182.0057044	0.010965019	0.182125089	0.060205975	0.951991587	1
alg13	putative bifunctional UDP-N-acetylglucosamine transferase and deubiquitinase ALG13 isoform X1	9	120824589	25.97158516	-0.168999847	0.370953703	-0.455582047	0.648690556	1
alg2	alpha-1,3/1,6-mannosyltransferase ALG2	20	120810628	624.3962447	0.007375865	0.109906621	0.067110286	0.946493905	1
alg3	dol-P-Man:Man(5)GlcNAc(2)-PP-Dol alpha-1,3-mannosyltransferase	3	120815564	830.2361607	-0.063516257	0.132880233	-0.477996283	0.63265285	1
alg5	dolichyl-phosphate beta-glucosyltransferase	7	120822383	599.5650963	-0.188822194	0.152120585	-1.241266548	0.214507298	1
alg6	dolichyl pyrophosphate Man9GlcNAc2 alpha-1,3-glucosyltransferase	8	120824203	309.6878435	0.062412806	0.196115674	0.318244862	0.750299205	1
alg8	LOW QUALITY PROTEIN: probable dolichyl pyrophosphate Glc1Man9GlcNAc2 alpha-1,3-glucosyltransferase	7	120822695	355.4751365	-0.042678995	0.160115859	-0.266550706	0.789815114	1
alg9	alpha-1,2-mannosyltransferase ALG9	7	120821358	591.778238	-0.060377782	0.194168237	-0.310956021	0.755834056	1
alkal1	protein ALKAL-like	8	120823981	16.47273343	-0.131222103	0.351126159	-0.373717821	0.708614265	1
alkal2b	ALK and LTK ligand 1 isoform X1	NA	120814857	5.376772295	-0.016962955	0.711606354	-0.023837554	0.980982185	1
alkbh1	nucleic acid dioxygenase ALKBH1 isoform X1	15	120832933	101.2704109	-0.339847099	0.245073271	-1.386716299	0.165528289	1
alkbh2	DNA oxidative demethylase ALKBH2	13	120831318	72.13028806	0.002190839	0.228279833	0.009597162	0.99234269	1
alkbh3	alpha-ketoglutarate-dependent dioxygenase alkB homolog 3 isoform X1	19	120809369	335.7299032	-1.002966414	0.156092577	-6.425458739	1.31E-10	6.50E-09
alkbh4	alpha-ketoglutarate-dependent dioxygenase alkB homolog 4	7	120822933	102.7258965	0.105542311	0.2541699	0.415243154	0.677963911	1
alkbh5	RNA demethylase ALKBH5	9	120825509	1516.067094	-0.028343274	0.099775085	-0.28407166	0.776355465	1
alkbh6	alpha-ketoglutarate-dependent dioxygenase alkB homolog 6	16	120834116	121.4933214	0.462560411	0.245114783	1.887117561	0.059144515	0.737292034
alkbh7	alpha-ketoglutarate-dependent dioxygenase alkB homolog 7, mitochondrial	11	120828361	370.2978033	0.082078031	0.156062869	0.525929269	0.598937352	1
alkbh8	alkylated DNA repair protein alkB homolog 8 isoform X1	1	120828245	220.7424128	-0.318576312	0.235832455	-1.350858652	0.176740715	1
allc	allantoicase isoform X1	NA	120813665	187.6052548	-0.036445709	0.200830741	-0.181474754	0.855994947	1
alms1	serine-rich adhesin for platelets	15	120833085	689.0001889	-0.029875481	0.219201816	-0.136292122	0.891590351	1
alox12	arachidonate 12-lipoxygenase, 12S-type	7	120822087	133.9932048	-0.375105792	0.201902746	-1.857853842	0.063189773	0.761871152
alox5a	polyunsaturated fatty acid 5-lipoxygenase isoform X1	6	120820912	143.8407514	-0.338799612	0.431471158	-0.785219604	0.432324823	1
alp3	alkaline phosphatase, tissue-nonspecific isozyme	1	120819089	183.6780334	-0.542613184	0.27239302	-1.992023084	0.046368525	0.630813769
alpi.1	alkaline phosphatase, intestinal, tandem duplicate 1 isoform X1	8	120824403	220.7366204	-0.321325542	0.20016712	-1.605286337	0.108430805	0.967228169
alpi.2	intestinal-type alkaline phosphatase	8	120824195	459.4621812	-0.08050296	0.436764367	-0.184316684	0.853765026	1
alpk1	alpha-protein kinase 1 isoform X1	7	120822488	248.878958	0.117947447	0.264555044	0.445833297	0.655717668	1
alpk2	alpha-protein kinase 2 isoform X1	14	120832149	410.5934975	-0.306378269	0.251717017	-1.217153581	0.223545788	1
alpl	alkaline phosphatase, tissue-nonspecific isozyme	17	120835691	1010.196116	-0.099808008	0.168927674	-0.590832787	0.554632464	1
als2b	alsin isoform X1	1	120817059	625.9354313	0.139257895	0.135385754	1.028600801	0.303667301	1
alx1	ALX homeobox protein 1	19	120809795	215.0809117	-0.979050527	0.280296382	-3.492911755	0.000477784	0.011659565
alx3	homeobox protein aristaless-like 3	12	120829914	199.2239932	0.209514779	0.198537089	1.055292894	0.29129139	1
alx4a	homeobox protein aristaless-like 4	2	120808563	359.2937257	-0.100230479	0.15370763	-0.652085255	0.514346175	1
alyref	THO complex subunit 4	11	120828357	6023.983933	0.116032226	0.097077559	1.195252809	0.231988271	1
amacr	alpha-methylacyl-CoA racemase	14	120832137	192.3814563	0.121807736	0.241073736	0.505271696	0.61336802	1
ambra1b	activating molecule in BECN1-regulated autophagy protein 1b isoform X1	19	120808843	988.0826696	-1.026471295	0.133759165	-7.674025886	1.67E-14	1.22E-12
amd1	S-adenosylmethionine decarboxylase proenzyme	18	120808515	934.3252087	0.057509817	0.124503326	0.461913901	0.644143065	1
amdhd1	probable imidazolonepropionase	4	120818398	129.369039	0.368725069	0.348316664	1.058591525	0.289785848	1
amdhd2	N-acetylglucosamine-6-phosphate deacetylase	11	120827909	350.7829477	-0.153741312	0.123697925	-1.242877051	0.213913143	1
amer2	APC membrane recruitment protein 2	21	120811610	771.0185096	0.178415649	0.154547717	1.1544373	0.24832093	1
amh	muellerian-inhibiting factor isoform X1	8	120823390	19.87289542	0.562231158	0.486265924	1.156221585	0.247590533	1
amigo1	amphoterin-induced protein 1	12	120829593	707.520775	0.108670413	0.190309079	0.571020644	0.567985649	1
amigo3	amphoterin-induced protein 3 isoform X1	17	120835863	108.1052068	0.079786142	0.211772669	0.376753728	0.706356631	1
ammecr1	AMME syndrome candidate gene 1 protein isoform X1	7	120823013	3845.138778	-0.079421197	0.101688754	-0.781022429	0.434789303	1
amn	protein amnionless	11	120827671	33.83019627	0.564632796	0.48195603	1.171544209	0.241380099	1
amot	angiomotin isoform X1	7	120821959	770.4833834	-0.033116686	0.149638238	-0.221311656	0.824849775	1
amotl2a	angiomotin-like 2a isoform X1	8	120823706	1356.342964	-0.076837625	0.105792201	-0.726307077	0.467650542	1
amotl2b	angiomotin-like protein 2b isoform X1	3	120815756	762.577582	0.135422895	0.126998722	1.066332736	0.286273256	1
ampd1	AMP deaminase 1 isoform X1	12	120829718	2974.35971	-0.140574032	0.519022693	-0.270843711	0.78651124	1
ampd2b	AMP deaminase 2 isoform X1	12	120829503	712.975173	0.285734582	0.180665795	1.581564364	0.113749055	0.985019738
ampd3a	AMP deaminase 3 isoform X1	2	120813123	121.0289466	0.049485837	0.343655169	0.143998524	0.885501635	1
amph	amphiphysin	3	120815999	1619.93002	0.170365656	0.226063132	0.753619815	0.451077542	1
amt	aminomethyltransferase, mitochondrial isoform X1	12	120829029	1032.10367	-0.089577946	0.169591332	-0.528198847	0.597361329	1
amy2a	pancreatic alpha-amylase	3	120816474	4406.264856	-0.309594029	0.35628074	-0.868960891	0.384868523	1
anapc1	anaphase-promoting complex subunit 1	6	120820738	858.6858461	-0.113664554	0.15761316	-0.721161571	0.470810113	1
anapc10	anaphase-promoting complex subunit 10	7	120823109	477.8499601	-0.257751024	0.206630432	-1.247401079	0.212250471	1
anapc11	anaphase-promoting complex subunit 11	9	120825711	189.1532962	0.134851589	0.201982204	0.667640942	0.504362817	1
anapc13	anaphase-promoting complex subunit 13	19	120809681	109.8734386	-0.920645758	0.300847288	-3.060176359	0.002212067	0.049204361
anapc15	LOW QUALITY PROTEIN: anaphase-promoting complex subunit 15	1	120818188	285.2424682	0.00767082	0.177143432	0.043302877	0.965460098	1
anapc16	anaphase-promoting complex subunit 16	5	120819299	616.9423193	0.181962552	0.142098245	1.28054046	0.200355125	1
anapc2	anaphase-promoting complex subunit 2	11	120827686	773.4931743	-0.036452517	0.168168369	-0.21676203	0.828393804	1
anapc4	anaphase-promoting complex subunit 4	8	120823900	667.3991222	-0.17532914	0.113518163	-1.544502975	0.122466531	1
anapc5	anaphase-promoting complex subunit 5	13	120830648	607.9459629	-0.006152807	0.146017615	-0.042137432	0.96638914	1
anapc7	anaphase-promoting complex subunit 7	13	120831361	1159.573783	0.275689928	0.20543176	1.342002465	0.179595196	1
and1	actinodin1	21	120812099	2242.638507	0.015899574	0.244908546	0.064920454	0.948237335	1
and2	actinodin2	3	120816402	2619.88933	-0.08105743	0.241307451	-0.335909353	0.736939224	1
and3	actinodin3 isoform X1	3	120814405	419.3708561	-0.033272636	0.237704336	-0.139974881	0.888679837	1
angel1	protein angel homolog 1 isoform X1	15	120833061	197.4700161	-0.085701126	0.137843154	-0.621729289	0.534119889	1
angel2	protein angel homolog 2 isoform X1	18	120808253	196.346144	0.03409307	0.194333357	0.175436016	0.860737043	1
angpt1	angiopoietin-1 isoform X1	10	120826479	535.6422409	-0.02868631	0.139366087	-0.205834218	0.836920411	1
angpt2a	angiopoietin-2a	6	120820627	41.79794447	-0.180441385	0.293783165	-0.614199202	0.539083701	1
angpt2b	angiopoietin-2b isoform X1	10	120826143	78.48948741	-0.002279278	0.231507339	-0.009845382	0.992144648	1
angptl1a	angiopoietin-related protein 1a	8	120824036	172.4798502	-0.255369256	0.231638554	-1.102447117	0.270267337	1
angptl2b	angiopoietin-related protein 2b	13	120830425	539.8505875	-0.210094007	0.145528421	-1.44366307	0.148833774	1
angptl3	angiopoietin-related protein 3	8	120823428	447.9859405	-0.343599975	0.429180738	-0.800595052	0.423366116	1
angptl4	angiopoietin-related protein 4	3	120815804	2000.97343	0.120025237	0.120377794	0.99707124	0.318729932	1
angptl5	angiopoietin-related protein 5	7	120822888	156.3827441	-0.001320724	0.211616359	-0.006241125	0.995020335	1
angptl6	angiopoietin-related protein 6	11	120828143	143.5963235	0.253823023	0.361283308	0.702559508	0.482330304	1
angptl7	angiopoietin-related protein 7	12	120829138	1110.639805	0.065843786	0.214992875	0.306260319	0.759406449	1
angptl8	uncharacterized protein angptl8	11	120827428	15.10676799	0.447256524	0.747955533	0.597972078	0.549858564	1
ank1a	ankyrin-1a isoform X1	13	120831213	3445.796213	-0.016163423	0.109523217	-0.147579881	0.882674334	1
ank2b	ankyrin-2b isoform X1	7	120822395	4056.047391	0.103185565	0.184784342	0.558410763	0.576563925	1
ank3a	ankyrin-3 isoform X1	6	120820651	3515.507269	0.130106569	0.181947877	0.715076045	0.474562055	1
ankar	ankyrin and armadillo repeat-containing protein	15	120833278	40.13455892	0.137889968	0.390791591	0.352847839	0.724202517	1
ankdd1a	ankyrin repeat and death domain-containing protein 1A	2	120811421	95.0045536	0.085483421	0.224951099	0.380008907	0.703938803	1
ankdd1b	ankyrin repeat and death domain-containing protein 1B	13	120831188	19.55915131	0.875541558	0.461851627	1.895720414	0.057997024	0.726907389
ankef1a	ankyrin repeat and EF-hand domain-containing protein 1a	18	120807835	43.65888218	-0.104852369	0.365704009	-0.286713753	0.774331506	1
ankfn1	LOW QUALITY PROTEIN: ankyrin repeat and fibronectin type-III domain-containing protein 1	5	120819409	96.45507121	-0.016576428	0.232707099	-0.071233012	0.943212308	1
ankfy1	rabankyrin-5	7	120823034	1556.552655	-0.099310953	0.076808064	-1.292975604	0.196019497	1
ankha	ANKH inorganic pyrophosphate transport regulator a	21	120811413	755.0656601	-0.034776109	0.158519301	-0.219380913	0.826353337	1
ankhd1	ankyrin repeat and KH domain-containing protein 1 isoform X1	4	120817504	5302.944112	-0.077805271	0.126634185	-0.614409695	0.538944631	1
ankk1	ankyrin repeat and protein kinase domain-containing protein 1 isoform X1	1	120828823	73.20614792	-0.08167145	0.225169172	-0.362711509	0.716820402	1
ankle1	ankyrin repeat and LEM domain-containing protein 1	8	120824193	704.9008605	-0.103835057	0.148996716	-0.696894937	0.485868547	1
ankle2	ankyrin repeat and LEM domain-containing protein 2	13	120831252	1051.871438	-0.055114067	0.10871101	-0.506977787	0.612170404	1
ankmy1	ankyrin repeat and MYND domain-containing protein 1	8	120823766	43.27644796	-0.234843485	0.308058456	-0.762334162	0.44586059	1
ankmy2a	ankyrin repeat and MYND domain-containing protein 2a	20	120810436	335.3448826	0.190353689	0.154213561	1.234351166	0.217072078	1
ankra2	ankyrin repeat family A protein 2 isoform X1	14	120831443	701.5242537	0.103694305	0.124349402	0.833894683	0.404340334	1
ankrd10a	ankyrin repeat domain-containing protein 10a	1	120822769	422.7637745	-0.204854235	0.138944565	-1.47435947	0.140384831	1
ankrd10b	ankyrin repeat domain-containing protein 10b isoform X1	16	120833665	630.9205612	-0.157080501	0.126733571	-1.239454543	0.215177213	1
ankrd11	ankyrin repeat domain-containing protein 11 isoform X1	2	120810833	2657.4167	0.104711323	0.141704302	0.738942441	0.459941949	1
ankrd12	ankyrin repeat domain-containing protein 12 isoform X1	3	120815660	2072.688506	0.033856492	0.10869865	0.311471136	0.755442483	1
ankrd13a	ankyrin repeat domain-containing protein 13A	13	120831204	1204.771924	-0.031162293	0.096523843	-0.32284555	0.746812215	1
ankrd13b	ankyrin repeat domain-containing protein 13B isoform X1	1	120827244	161.0595726	0.170946388	0.250543531	0.682302145	0.495047917	1
ankrd13c	ankyrin repeat domain-containing protein 13C isoform X1	8	120824364	468.3517721	0.072911981	0.148124703	0.492233771	0.622554094	1
ankrd13d	LOW QUALITY PROTEIN: ankyrin repeat domain-containing protein 13D	4	120817448	310.588478	0.043092973	0.140034826	0.307730402	0.758287484	1
ankrd16	ankyrin repeat domain-containing protein 16	4	120817416	87.74974659	-0.125807022	0.214009882	-0.587856133	0.556628863	1
ankrd1a	ankyrin repeat domain-containing protein 1	6	120820710	228.1750488	-0.058378872	0.231265695	-0.252432044	0.800707134	1
ankrd22	ankyrin repeat domain-containing protein 22 isoform X1	5	120819665	67.2703803	-0.195802666	0.214954313	-0.910903641	0.362346147	1
ankrd24	LOW QUALITY PROTEIN: ankyrin repeat domain-containing protein 24	8	120823640	67.57019451	-0.09889273	0.301666717	-0.327821149	0.743046896	1
ankrd27	ankyrin repeat domain-containing protein 27	19	120808924	442.4225684	-1.059538763	0.162718147	-6.511497229	7.44E-11	3.79E-09
ankrd28b	serine/threonine-protein phosphatase 6 regulatory ankyrin repeat subunit A	20	120810642	1478.007904	-0.037252517	0.103291068	-0.360655747	0.71835681	1
ankrd29	ankyrin repeat domain-containing protein 29 isoform X1	NA	120814873	51.32299213	0.157993377	0.206756894	0.764150467	0.444777581	1
ankrd33aa	photoreceptor ankyrin repeat protein	12	120829106	101.4087661	0.286559866	0.31707166	0.903770036	0.366117353	1
ankrd33ab	photoreceptor ankyrin repeat protein	17	120835371	155.4062377	0.443475405	0.247408237	1.792484395	0.073055407	0.82074551
ankrd33ba	ankyrin repeat domain-containing protein 33B	21	120811987	74.04219001	0.151792006	0.211512725	0.717649522	0.472973415	1
ankrd34ba	ankyrin repeat domain-containing protein 34B	14	120831721	1.50646463	-0.031601045	1.290022174	-0.024496513	0.980456565	1
ankrd34c	ankyrin repeat domain-containing protein 34C	19	120809000	31.09333288	-0.768592845	0.353325375	-2.175311762	0.029606762	0.460871064
ankrd39	ankyrin repeat domain-containing protein 39 isoform X1	13	120831021	62.82142306	0.066477326	0.22187094	0.299621602	0.764465805	1
ankrd40	ankyrin repeat domain-containing protein 40	11	120827437	425.5861696	-0.09637388	0.115440315	-0.834837286	0.403809329	1
ankrd44	LOW QUALITY PROTEIN: serine/threonine-protein phosphatase 6 regulatory ankyrin repeat subunit B	16	120833712	389.4701768	0.162471276	0.229859897	0.706827412	0.479673737	1
ankrd45	ankyrin repeat domain-containing protein 45 isoform X1	3	120815734	42.3525505	-0.085974051	0.393926434	-0.218249002	0.827235107	1
ankrd49	ankyrin repeat domain-containing protein 49	9	120825570	394.564541	-0.092662697	0.221518887	-0.418306081	0.675723345	1
ankrd50	ankyrin repeat domain-containing protein 50	4	120817597	1109.155627	-0.106044361	0.137430026	-0.771624399	0.440336919	1
ankrd50l	ankyrin repeat domain-containing protein 50 isoform X1	16	120833567	232.3417223	0.025501797	0.200416843	0.127243781	0.898747455	1
ankrd52a	serine/threonine-protein phosphatase 6 regulatory ankyrin repeat subunit C	12	120829754	1001.359333	0.077713631	0.244871255	0.317365267	0.750966459	1
ankrd52b	serine/threonine-protein phosphatase 6 regulatory ankyrin repeat subunit C isoform X1	17	120835297	1423.763783	-0.176816125	0.104964966	-1.684525154	0.092080222	0.916707742
ankrd53	ankyrin repeat domain-containing protein 53	7	120822697	3.617015845	0.674578018	1.005886653	0.670630251	0.502456107	1
ankrd54	ankyrin repeat domain-containing protein 54	11	120827554	522.1311139	-0.030744204	0.102966261	-0.298585221	0.765256543	1
ankrd6b	ankyrin repeat domain-containing protein 6b isoform X1	18	120808058	545.8701472	0.263161797	0.226255055	1.163120079	0.244780787	1
ankrd9	ankyrin repeat domain-containing protein 9	15	120832732	418.7127134	-0.023675662	0.275661782	-0.085886631	0.931556539	1
anks1ab	ankyrin repeat and SAM domain-containing protein 1A isoform X1	17	120835687	406.6797639	0.243803821	0.246904404	0.987442174	0.323425918	1
anks1b	LOW QUALITY PROTEIN: ankyrin repeat and sterile alpha motif domain-containing protein 1B	4	120817182	611.3105149	0.078349502	0.1565549	0.500460234	0.61675105	1
anks3	ankyrin repeat and SAM domain-containing protein 3 isoform X1	5	120818977	303.9748869	-0.12213812	0.140406063	-0.869892067	0.384359391	1
anks4b	ankyrin repeat and SAM domain-containing protein 4B	11	120827949	112.0732431	-0.013606043	0.21285723	-0.063920982	0.949033145	1
ankzf1	ankyrin repeat and zinc finger domain-containing protein 1 isoform X1	16	120833761	311.8895959	0.040970459	0.142597297	0.287315818	0.773870512	1
anln	anillin isoform X1	10	120826409	1916.825132	-0.334559078	0.125785205	-2.65976494	0.00781952	0.155081813
ano10a	anoctamin-10 isoform X1	20	120810018	585.9834771	-0.065466471	0.147841289	-0.442815881	0.657898915	1
ano10b	anoctamin-10	19	120809433	633.9547588	-0.757333536	0.22961622	-3.298258006	0.000972867	0.022783404
ano11	anoctamin-7 isoform X1	12	120829308	161.0896631	0.10197514	0.258831293	0.393983041	0.69359356	1
ano1a	anoctamin-1a isoform X1	2	120835272	499.7044729	0.059610994	0.145378705	0.410039379	0.681777061	1
ano2b	anoctamin-2b isoform X1	4	120817624	352.5287591	0.262137702	0.200031014	1.310485289	0.190031718	1
ano3	anoctamin-3 isoform X1	19	120808677	207.6513547	-0.650618922	0.151066864	-4.306827487	1.66E-05	0.000475556
ano5a	anoctamin-5 isoform X1	19	120808675	908.6171337	-1.156496511	0.139373287	-8.297834797	1.06E-16	9.57E-15
ano5b	anoctamin-5b isoform X1	2	120833816	1649.98021	-0.057892735	0.145982026	-0.396574405	0.69168133	1
ano6	anoctamin-6 isoform X1	4	120817470	727.1203532	0.022822448	0.102822263	0.221960177	0.824344885	1
ano7	anoctamin-7	1	120823391	95.27815129	0.581583446	0.383758195	1.515494531	0.129647214	1
ano8a	anoctamin-8 isoform X1	3	120816387	150.6071811	0.241097117	0.181720379	1.326747823	0.184592116	1
ano8b	anoctamin-8 isoform X1	8	120823783	596.041299	0.183234726	0.174638103	1.049225359	0.29407441	1
anos1b	anosmin-1b	8	120824477	501.5855233	-0.024856512	0.223709038	-0.111110899	0.911528406	1
anp32a	acidic leucine-rich nuclear phosphoprotein 32 family member A isoform X1	2	120812641	4573.322474	0.133476392	0.134060055	0.995646262	0.319422049	1
anp32b	acidic leucine-rich nuclear phosphoprotein 32 family member B isoform X1	9	120825877	3876.033709	0.063150565	0.129536968	0.487509987	0.625896967	1
anp32e	acidic leucine-rich nuclear phosphoprotein 32 family member E isoform X1	10	120826258	1451.251902	0.18361142	0.15537716	1.181714354	0.237319061	1
antkmt	adenine nucleotide translocase lysine N-methyltransferase	11	120828250	183.4651977	-0.053519958	0.187376201	-0.285628366	0.775162775	1
antxr1c	anthrax toxin receptor 1	5	120819512	479.7613694	-0.151165829	0.16283411	-0.928342521	0.353229924	1
antxr1d	anthrax toxin receptor 1	6	120820421	899.1195354	-0.14612854	0.12221473	-1.195670439	0.231825192	1
anxa11a	annexin A11a isoform X1	6	120820516	1732.300204	-0.09166089	0.093019869	-0.985390447	0.32443232	1
anxa13	annexin A13	21	120811756	2800.928708	0.089247147	0.173982833	0.512965245	0.607975632	1
anxa14	annexin A2	10	120826938	252.9735389	0.246556763	0.247527611	0.99607782	0.319212336	1
anxa1a	annexin A1a	13	120830574	3373.902163	-0.023127468	0.137905469	-0.167705227	0.866815184	1
anxa3b	annexin A3b	14	120832277	909.4407697	-0.041332201	0.138852914	-0.297668945	0.765955848	1
anxa4	annexin A4 isoform X1	14	120832275	1291.115732	0.016033515	0.122549901	0.130832539	0.895907782	1
anxa5a	annexin A5a	4	120817025	61.02364538	0.057871814	0.238232716	0.242921355	0.808066322	1
anxa5b	annexin A5b isoform X1	9	120825246	2189.774948	0.072106131	0.157485218	0.457859679	0.647053257	1
anxa6	annexin A6 isoform X1	4	120817517	3198.939448	-0.217438089	0.155919219	-1.394556039	0.163149759	1
aoc1	amiloride-sensitive amine oxidase [copper-containing]	21	120811880	554.795772	0.084861757	0.31203233	0.271964629	0.785649216	1
aoc2	retina-specific copper amine oxidase	11	120827137	846.7651332	-0.032035253	0.530560627	-0.060380005	0.951852983	1
aox6	aldehyde oxidase 6	1	120825730	360.7415409	0.233444424	0.286277808	0.815447157	0.4148164	1
ap1ar	AP-1 complex-associated regulatory protein isoform X1	4	120817406	641.8207498	-0.076245506	0.126744103	-0.601570437	0.547460112	1
ap1b1	LOW QUALITY PROTEIN: AP-1 complex subunit beta-1	13	120831225	2190.864423	-0.09586696	0.084644943	-1.132577524	0.257391712	1
ap1g1	AP-1 complex subunit gamma-1 isoform X1	2	120812753	2162.968461	-0.051163602	0.098915965	-0.517243118	0.604986456	1
ap1g2	AP-1 complex subunit gamma-like 2	3	120816020	1124.752147	-0.008269956	0.101893311	-0.081162896	0.935312407	1
ap1m1	AP-1 complex subunit mu-1 isoform X1	3	120814472	1567.334549	-0.036074989	0.142689633	-0.252821373	0.800406251	1
ap1m2	AP-1 complex subunit mu-2	9	120825225	512.8282221	0.058711803	0.118581964	0.495115792	0.620518387	1
ap1m3	adaptor related protein complex 1 subunit mu 3	8	120823747	743.1265393	0.02811251	0.153515383	0.183125033	0.854699914	1
ap1s1	AP-1 complex subunit sigma-1A	7	120822268	1411.487153	-0.041601226	0.10897606	-0.381746473	0.702649426	1
ap1s2	AP-1 complex subunit sigma-2	2	120811534	1568.596901	0.008397002	0.148475452	0.056554814	0.95489983	1
ap1s3a	AP-1 complex subunit sigma-3a isoform X1	1	120816589	97.75501283	0.206782396	0.255143528	0.810455189	0.41767861	1
ap1s3b	AP-1 complex subunit sigma-3b isoform X1	3	120815769	291.6091211	0.027898238	0.163277624	0.170863819	0.864330846	1
ap2a1	AP-2 complex subunit alpha-2 isoform X1	11	120827257	2603.635831	0.023061565	0.107382737	0.214760454	0.829954086	1
ap2b1	AP-2 complex subunit beta isoform X1	7	120821222	4438.510567	-0.002217672	0.110125063	-0.020137761	0.983933477	1
ap2m1b	AP-2 complex subunit mu-B	1	120823435	1334.092769	0.04510733	0.139553527	0.323226011	0.746524083	1
ap2s1	AP-2 complex subunit sigma	1	120817621	3354.972563	0.047282491	0.120040906	0.393886487	0.693664847	1
ap3b1a	AP-3 complex subunit beta-1 isoform X1	14	120831500	373.8997173	-0.21513487	0.148670814	-1.447055171	0.147881472	1
ap3d1	AP-3 complex subunit delta-1 isoform X1	8	120823646	2810.724339	0.038156702	0.119546791	0.31917797	0.749591562	1
ap3m1	AP-3 complex subunit mu-1	6	120820629	817.1695212	-0.224097175	0.145214128	-1.54321882	0.122777692	1
ap3m2	AP-3 complex subunit mu-2	13	120830978	957.8479984	0.106950198	0.102823181	1.04013703	0.298276242	1
ap3s1	AP-3 complex subunit sigma-1 isoform X1	13	120830486	1513.912519	0.007449888	0.099893113	0.074578594	0.940550006	1
ap3s2	AP-3 complex subunit sigma-2 isoform X1	2	120832083	615.0018214	0.043901907	0.139574944	0.314540029	0.753110919	1
ap4b1	AP-4 complex subunit beta-1	12	120829199	247.1157117	-0.093511951	0.209711508	-0.44590758	0.655664007	1
ap4e1	AP-4 complex subunit epsilon-1	19	120808671	439.6334384	-1.12507789	0.141162372	-7.970097667	1.59E-15	1.27E-13
ap4m1	AP-4 complex subunit mu-1	7	120823076	411.1681086	-0.03813261	0.159435847	-0.239172123	0.810972118	1
ap4s1	AP-4 complex subunit sigma-1	NA	120815157	446.1718638	0.000964925	0.155911259	0.006188936	0.995061975	1
ap5b1	AP-5 complex subunit beta-1	17	120835099	111.9622609	0.118742959	0.322813463	0.36783769	0.712994263	1
ap5m1	AP-5 complex subunit mu-1	15	120832709	400.7514973	-0.000535956	0.188915129	-0.002837018	0.99773639	1
ap5s1	AP-5 complex subunit sigma-1	15	120833371	84.97844893	0.310245722	0.360406883	0.860820747	0.389336776	1
ap5z1	AP-5 complex subunit zeta-1 isoform X1	11	120828196	475.7725752	0.019855009	0.129580127	0.153225722	0.878220274	1
apaf1	apoptotic protease-activating factor 1 isoform X1	4	120817649	534.3928538	0.125748398	0.136907938	0.918488729	0.358363057	1
apba2a	LOW QUALITY PROTEIN: amyloid-beta A4 precursor protein-binding family A member 2	19	120809204	118.8790233	-0.760047584	0.168059435	-4.522492797	6.11E-06	0.00018259
apba2b	amyloid-beta A4 precursor protein-binding family A member 2	2	120808346	1141.501892	0.221766648	0.174462896	1.271139326	0.203679087	1
apbb1	amyloid-beta A4 precursor protein-binding family B member 1 isoform X1	1	120829472	3403.270695	0.090665245	0.075255449	1.204766513	0.228293451	1
apbb3	amyloid-beta A4 precursor protein-binding family B member 3 isoform X1	7	120822762	185.5693699	0.096920538	0.182437748	0.531252657	0.595243708	1
apc2	adenomatous polyposis coli protein 2	8	120823883	2061.969268	0.209325972	0.206624422	1.013074691	0.311024486	1
apcdd1l	protein APCDD1-like	17	120835660	592.0884501	-0.027830796	0.125406296	-0.221925034	0.824372242	1
apeh	acylamino-acid-releasing enzyme isoform X1	12	120829838	1434.725722	-0.030766047	0.138895273	-0.221505355	0.824698968	1
apex1	DNA-(apurinic or apyrimidinic site) endonuclease	4	120817316	4783.804583	-0.087203781	0.108541964	-0.803410753	0.421737362	1
apex2	DNA-(apurinic or apyrimidinic site) lyase 2	12	120828788	306.5705986	0.021690611	0.145664521	0.148907989	0.881626238	1
aph1b	gamma-secretase subunit Aph-1b	2	120810910	736.0794414	-0.118564592	0.142415991	-0.832523026	0.405113787	1
api5	apoptosis inhibitor 5	19	120808929	1327.340022	-0.974287708	0.127825622	-7.622006396	2.50E-14	1.78E-12
aplf	aprataxin and PNK-like factor	9	120825433	132.9744209	-0.247908133	0.265228538	-0.934696298	0.349944835	1
apln	apelin isoform X1	4	120817377	800.691806	0.019259453	0.133393575	0.144380665	0.885199884	1
aplnr2	apelin receptor 2	19	120808608	23.18831374	-3.049269427	0.958934592	-3.17985132	0.001473506	0.033416382
aplnra	apelin receptor A	13	120831158	754.090126	0.142342343	0.129543088	1.098803071	0.271853973	1
aplp1	amyloid-like protein 1 isoform X1	20	120811117	4104.622679	0.129712975	0.200898695	0.645663604	0.518497237	1
aplp2	amyloid-like protein 2 isoform X1	1	120818105	5181.933684	0.142014671	0.109813806	1.293231483	0.19593101	1
apnl	actinoporin-like protein	11	120828153	794.4184625	0.087705126	0.207500643	0.422673994	0.672533133	1
apoa2	apolipoprotein A-II	20	120810445	40083.08269	-0.069763334	0.206911999	-0.337164273	0.735993068	1
apobb.1	apolipoprotein Bb, tandem duplicate 1	18	120808133	28421.77405	0.114267645	0.272098293	0.419949877	0.67452207	1
apobec2a	C->U-editing enzyme APOBEC-2a	17	120835831	663.5477042	-0.39374157	0.250050073	-1.574650887	0.11533705	0.987983816
apobec2b	C->U-editing enzyme APOBEC-2b	12	120829055	173.4697595	-0.239207774	0.24676786	-0.96936357	0.332363822	1
apoc1	apolipoprotein C-I	20	120810447	12222.21523	0.383898026	0.281204045	1.365193824	0.172192139	1
apoc2	apolipoprotein C-II	20	120811186	6908.53302	-0.177745882	0.207108183	-0.858227226	0.390767005	1
apoc4	apolipoprotein C-IV	20	120810446	79.80246593	-0.236306721	0.324732872	-0.72769572	0.466799871	1
apoda.1	apolipoprotein Da, duplicate 1	3	120816403	357.2652848	0.307988862	0.260054609	1.184323794	0.236284914	1
apodb	apolipoprotein Db	21	120812102	85.50950131	0.56728663	0.374868628	1.513294491	0.130204871	1
apoea	apolipoprotein Ea	10	120826338	6680.544655	-0.34671238	0.195499587	-1.773468603	0.07615109	0.834943671
apoeb	apolipoprotein Eb	20	120810444	33577.05668	-0.08832755	0.162523212	-0.54347652	0.586801753	1
apof	uncharacterized protein apof	17	120835600	240.6569743	-0.018775169	0.189369781	-0.099145538	0.921022716	1
apoob	apolipoprotein O, b isoform X1	21	120811474	299.4466144	-0.068102439	0.216567139	-0.3144634	0.75316911	1
apool	MICOS complex subunit MIC27 isoform X1	4	120818044	1032.889438	-0.121958441	0.125587727	-0.971101587	0.331497694	1
appa	amyloid beta (A4) precursor protein a isoform X1	1	120824652	5341.033574	0.109209276	0.109345165	0.99875725	0.3179123	1
appbp2	amyloid protein-binding protein 2 isoform X1	1	120829824	1237.500883	0.095109598	0.094754847	1.003743886	0.315502078	1
appl1	DCC-interacting protein 13-alpha isoform X1	17	120834774	1273.016287	0.121316914	0.098514935	1.231457078	0.218151961	1
appl2	DCC-interacting protein 13-beta	19	120808951	726.3629424	-0.876996286	0.096866304	-9.053677554	1.38E-19	1.62E-17
aprt	adenine phosphoribosyltransferase	6	120820371	819.9258476	-0.080561256	0.141828805	-0.568017589	0.570023025	1
aptx	aprataxin isoform X1	9	120825231	362.315269	0.160290453	0.306138651	0.523587768	0.600565291	1
aqp10a	aquaporin-10a	20	120810635	28.05789297	-0.279038877	0.403287842	-0.691909967	0.488993871	1
aqp10b	aquaporin-10b	10	120826683	22.47669484	-0.22958174	0.476507106	-0.481801295	0.629947109	1
aqp11	aquaporin-11	7	120822261	82.4674745	0.040427402	0.292593452	0.138169195	0.8901067	1
aqp12	aquaporin 12	NA	120814879	65.64532628	-0.204280027	0.487664118	-0.418894932	0.675292921	1
aqp4	aquaporin-4 isoform X1	3	120816586	107.7236551	0.512621757	0.427220322	1.199900218	0.230178095	1
aqp7	aquaporin-7 isoform X1	17	120834599	148.8978834	-0.088700777	0.321911591	-0.275543907	0.782898398	1
aqp8b	aquaporin-8b	11	120827274	33.75955485	0.315930544	0.435209432	0.725927614	0.467883147	1
aqp9b	aquaporin-9b	2	120812800	329.1767847	0.225338986	0.17976591	1.253513449	0.210018908	1
aqr	RNA helicase aquarius isoform X1	15	120832505	2517.188593	-0.106675472	0.102148494	-1.04431762	0.296338463	1
araf	serine/threonine-protein kinase A-Raf isoform X1	13	120830450	1044.521013	-0.096754829	0.114178563	-0.847399254	0.39677262	1
arap3	arf-GAP with Rho-GAP domain, ANK repeat and PH domain-containing protein 3	4	120817803	318.1251736	-0.067582955	0.170341762	-0.396749184	0.691552427	1
areg	proheparin-binding EGF-like growth factor	13	120831386	52.9908222	-0.486316829	0.268348594	-1.812257783	0.069946374	0.801328787
arel1	apoptosis-resistant E3 ubiquitin protein ligase 1 isoform X1	15	120832522	724.6338774	0.018566379	0.126354322	0.146939006	0.883180164	1
arf1	ADP-ribosylation factor 1 isoform X1	3	120815628	6326.725736	-0.046519219	0.128562466	-0.361841371	0.717470575	1
arf2a	ADP-ribosylation factor 2a	11	120827987	421.7838728	-0.101695612	0.145263884	-0.700074993	0.483880472	1
arf2b	ADP-ribosylation factor 2b	5	120818956	4614.160583	0.085936816	0.140942186	0.609730971	0.542040035	1
arf3a	ADP-ribosylation factor 3a	12	120829129	1058.575444	0.14316582	0.161284134	0.887662147	0.374722513	1
arf6a	ADP-ribosylation factor 6a	18	120807978	757.3181766	-0.102748847	0.153795411	-0.668087864	0.504077508	1
arf6b	ADP-ribosylation factor 6b	15	120832778	1414.399832	-0.097174857	0.110516957	-0.87927554	0.379251895	1
arfgap1	ADP-ribosylation factor GTPase-activating protein 1 isoform X1	17	120834928	1793.055876	0.053516745	0.119990519	0.446008114	0.655591384	1
arfgap2	ADP-ribosylation factor GTPase-activating protein 2 isoform X1	2	120833394	1355.141591	-0.054991728	0.138025561	-0.398416983	0.690322841	1
arfgap3	ADP-ribosylation factor GTPase-activating protein 3	4	120817184	1237.456553	-0.054864085	0.110052506	-0.498526448	0.618113032	1
arfgef1	LOW QUALITY PROTEIN: brefeldin A-inhibited guanine nucleotide-exchange protein 1	21	120811867	1042.07495	0.063862501	0.172764928	0.369649682	0.711643528	1
arfgef2	brefeldin A-inhibited guanine nucleotide-exchange protein 2 isoform X1	12	120828687	1714.258201	-0.025987992	0.099326479	-0.26164213	0.79359736	1
arfgef3	brefeldin A-inhibited guanine nucleotide-exchange protein 3 isoform X1	6	120820937	543.0301585	0.198296434	0.189449239	1.046699552	0.295238171	1
arfip1	arfaptin-1 isoform X1	9	120824726	658.5879363	0.015878527	0.108901371	0.145806494	0.884074149	1
arfip2b	arfaptin-2b isoform X1	7	120821313	783.7210348	0.129528353	0.120837198	1.071924501	0.283753944	1
arfrp1	ADP-ribosylation factor-related protein 1	17	120835551	655.8090895	-0.025454699	0.118260519	-0.215242579	0.829578195	1
arg1	arginase-1	5	120819614	334.7621649	0.153302575	0.222410933	0.689276257	0.490649436	1
arg2	arginase-2, mitochondrial	15	120832956	650.9991519	-0.112077399	0.164273265	-0.682261954	0.495073326	1
arglu1a	arginine and glutamate-rich protein 1-A	16	120834511	2252.879575	0.16226754	0.120248262	1.349437713	0.177196414	1
arhgap1	rho GTPase-activating protein 1	1	120822173	2148.020819	0.114996466	0.111222052	1.033935846	0.301166156	1
arhgap10	LOW QUALITY PROTEIN: rho GTPase-activating protein 10	9	120825369	611.4116265	-0.039959674	0.111076553	-0.359748957	0.719034877	1
arhgap11a	rho GTPase-activating protein 11A isoform X1	15	120832523	626.9356965	-0.253096563	0.184628216	-1.37084444	0.170423454	1
arhgap12b	rho GTPase-activating protein 12b isoform X1	21	120811637	1543.833095	0.098218374	0.088146531	1.114262503	0.265166588	1
arhgap15	rho GTPase-activating protein 15	16	120833547	80.2056894	0.168770721	0.283180255	0.595983365	0.55118634	1
arhgap17b	rho GTPase-activating protein 17b isoform X1	11	120828016	1340.335782	-0.018899229	0.112715595	-0.167671825	0.866841463	1
arhgap18	rho GTPase-activating protein 18 isoform X1	18	120808502	914.0284534	-0.006681396	0.159821663	-0.04180532	0.966653894	1
arhgap21b	rho GTPase-activating protein 21 isoform X1	3	120815677	1266.37277	0.138958433	0.128968407	1.077461026	0.281274353	1
arhgap22	rho GTPase-activating protein 22 isoform X1	6	120820299	120.9029942	0.424933955	0.180828285	2.349930796	0.018776902	0.326273762
arhgap23a	rho GTPase-activating protein 23 isoform X1	11	120827260	1418.546436	0.074037053	0.133204633	0.5558144	0.57833774	1
arhgap24	rho GTPase-activating protein 24 isoform X1	14	120831462	326.1054221	0.101395264	0.146318005	0.692978721	0.488322906	1
arhgap25	rho GTPase-activating protein 25 isoform X1	13	120831017	50.60494194	0.392601416	0.292908987	1.340352918	0.180130635	1
arhgap27	rho GTPase-activating protein 27 isoform X1	5	120819269	362.058936	0.176689058	0.11735224	1.505630043	0.132162172	1
arhgap27l	rho GTPase-activating protein 27 isoform X1	11	120828038	818.0642918	0.102652637	0.140143618	0.732481709	0.463874603	1
arhgap28	rho GTPase-activating protein 28 isoform X1	21	120811605	20.80348005	0.26907126	0.362354964	0.742562645	0.457746511	1
arhgap29a	rho GTPase-activating protein 29 isoform X1	21	120811651	452.442095	0.122845779	0.122794178	1.00042023	0.317107184	1
arhgap31	rho GTPase-activating protein 31	7	120822073	426.9892707	-0.059253118	0.14597688	-0.405907555	0.684810526	1
arhgap32b	rho GTPase-activating protein 32 isoform X1	7	120821534	1028.31853	0.201860099	0.14234469	1.418107687	0.156159327	1
arhgap35a	rho GTPase-activating protein 35	1	120817405	2484.297649	0.109930691	0.123288032	0.891657437	0.372576574	1
arhgap35b	rho GTPase-activating protein 35	7	120822789	1163.883635	0.098731645	0.133433694	0.739930393	0.459342231	1
arhgap36	LOW QUALITY PROTEIN: rho GTPase-activating protein 36	7	120822179	58.53765987	0.231820204	0.244690021	0.947403591	0.343433162	1
arhgap39	LOW QUALITY PROTEIN: rho GTPase-activating protein 39	8	120823739	496.409471	0.229992034	0.160943428	1.42902408	0.152997313	1
arhgap42a	LOW QUALITY PROTEIN: rho GTPase-activating protein 42	7	120822353	429.8689145	-0.103455513	0.134684676	-0.768131289	0.44240919	1
arhgap44a	rho GTPase-activating protein 44 isoform X1	11	120827702	287.2135412	0.161441496	0.218956683	0.737321619	0.460926788	1
arhgap45b	rho GTPase-activating protein 45 isoform X1	8	120823536	291.9187133	0.056856721	0.201599859	0.282027581	0.777922362	1
arhgap46a	rho GTPase-activating protein 39 isoform X1	17	120835045	1250.805923	0.1283669	0.120663106	1.063845477	0.287398706	1
arhgap4b	SLIT-ROBO Rho GTPase-activating protein 3 isoform X1	12	120828898	581.440436	0.128044965	0.168707094	0.758977957	0.447865743	1
arhgap5	rho GTPase-activating protein 5	15	120833167	1197.204933	-0.009787129	0.152163669	-0.064319747	0.94871563	1
arhgap9	rho GTPase-activating protein 9 isoform X1	17	120834576	293.9252791	0.053296526	0.146398766	0.364050376	0.715820392	1
arhgef10	rho guanine nucleotide exchange factor 10 isoform X1	15	120833096	405.9771449	0.089942004	0.178195971	0.504736465	0.613743946	1
arhgef10la	LOW QUALITY PROTEIN: rho guanine nucleotide exchange factor 10-like protein	17	120835412	773.5311542	0.089376983	0.136122935	0.656590185	0.511444462	1
arhgef11	rho guanine nucleotide exchange factor 11	7	120822514	1007.313987	0.194883369	0.147441221	1.321769902	0.186244784	1
arhgef12a	rho guanine nucleotide exchange factor 12 isoform X1	1	120820673	1703.059925	0.031111933	0.113109103	0.275061266	0.783269169	1
arhgef15b	rho guanine nucleotide exchange factor 15	7	120822569	370.9075404	0.251488753	0.135126202	1.861139801	0.062724437	0.759641852
arhgef16	LOW QUALITY PROTEIN: rho guanine nucleotide exchange factor 16	12	120828935	642.2082272	-0.092755362	0.114226597	-0.812029464	0.416774725	1
arhgef18a	rho guanine nucleotide exchange factor 18a	3	120816188	367.5730359	0.003283967	0.148098377	0.022174226	0.982308978	1
arhgef18b	rho guanine nucleotide exchange factor 18 isoform X1	8	120823509	921.3911849	-0.034923254	0.126789722	-0.275442315	0.782976438	1
arhgef19	rho guanine nucleotide exchange factor 19 isoform X1	12	120829303	200.1471081	-0.051979721	0.18915643	-0.274797538	0.783471789	1
arhgef1a	rho guanine nucleotide exchange factor 1a isoform X1	10	120826212	57.54249209	0.032046437	0.341748874	0.093771888	0.925290364	1
arhgef1b	rho guanine nucleotide exchange factor 1b isoform X1	20	120811072	1361.632899	0.060804332	0.131936823	0.460859449	0.644899447	1
arhgef25a	rho guanine nucleotide exchange factor 25 isoform X1	12	120829089	743.2742789	-0.121679381	0.120926991	-1.006221858	0.31430886	1
arhgef25b	rho guanine nucleotide exchange factor 25 isoform X1	17	120835598	233.0129637	0.029150926	0.169567877	0.171913024	0.863505907	1
arhgef28a	LOW QUALITY PROTEIN: rho guanine nucleotide exchange factor 28	14	120832001	280.9416103	0.038904735	0.301932073	0.128852607	0.897474278	1
arhgef3	rho guanine nucleotide exchange factor 3 isoform X1	17	120835577	103.7089	0.197236799	0.212444305	0.928416506	0.35319156	1
arhgef33	rho guanine nucleotide exchange factor 33 isoform X1	6	120821087	171.2024445	0.014089124	0.266575372	0.052852311	0.957849582	1
arhgef37	rho guanine nucleotide exchange factor 37 isoform X1	4	120817142	506.2070854	-0.159499004	0.345053229	-0.462244636	0.643905897	1
arhgef38	rho guanine nucleotide exchange factor 38 isoform X1	9	120825865	111.7320008	0.051737451	0.203368222	0.254402831	0.799184364	1
arhgef39	rho guanine nucleotide exchange factor 39 isoform X1	4	120817260	322.0098086	-0.489925096	0.161847103	-3.027085972	0.002469237	0.054329904
arhgef3l	rho guanine nucleotide exchange factor (GEF) 3, like isoform X1	12	120829063	91.88884694	-0.113406392	0.20789266	-0.54550455	0.585406552	1
arhgef4	rho guanine nucleotide exchange factor 4 isoform X1	21	120811348	310.2522513	0.264569497	0.143124832	1.848522681	0.064526766	0.769811295
arhgef40	LOW QUALITY PROTEIN: rho guanine nucleotide exchange factor 40	7	120822537	397.0594702	-0.075092397	0.23665116	-0.317312608	0.751006412	1
arhgef5	rho guanine nucleotide exchange factor 5 isoform X1	20	120810809	1086.393541	0.039776673	0.140224905	0.2836634	0.776668346	1
arhgef6	rho guanine nucleotide exchange factor 6 isoform X1	4	120816896	1146.069477	-0.133901942	0.116538744	-1.148990779	0.250559783	1
arhgef7a	rho guanine nucleotide exchange factor 7a isoform X1	16	120833581	907.7614681	0.118282099	0.142345668	0.830949763	0.40600201	1
arhgef7b	rho guanine nucleotide exchange factor 7b isoform X1	1	120822819	375.7792106	0.095003322	0.293250679	0.323966247	0.745963588	1
arid1aa	LOW QUALITY PROTEIN: AT-rich interactive domain-containing protein 1A	20	120810161	4063.817216	0.069849171	0.121355141	0.57557653	0.564901449	1
arid1ab	LOW QUALITY PROTEIN: AT-rich interactive domain-containing protein 1A	10	120826371	2431.350125	0.182679667	0.179535916	1.017510434	0.308910671	1
arid1b	AT-rich interactive domain-containing protein 1B isoform X1	15	120832512	554.6023296	0.183970785	0.177112926	1.038720262	0.298934855	1
arid2	AT-rich interactive domain-containing protein 2 isoform X1	4	120817638	1737.625757	0.019175652	0.147765544	0.129770794	0.89674777	1
arid3a	AT-rich interactive domain-containing protein 3A	8	120824497	2651.784174	0.075197757	0.143323759	0.524670559	0.599812227	1
arid3c	AT-rich interactive domain-containing protein 3A isoform X1	13	120831047	934.0551954	0.129703838	0.129749276	0.999649808	0.31748001	1
arid4a	AT-rich interactive domain-containing protein 4A	15	120832407	1586.759671	-0.091891959	0.096229321	-0.95492681	0.339614711	1
arid4b	AT-rich interactive domain-containing protein 4B isoform X1	6	120820345	805.2435995	0.067678327	0.141387992	0.478670965	0.632172724	1
arid5a	AT-rich interactive domain-containing protein 5A isoform X1	13	120831210	19.7360651	0.03945626	0.459226425	0.085918967	0.931530834	1
arid5b	AT-rich interactive domain-containing protein 5B isoform X1	6	120820675	589.9241741	0.109588205	0.093213906	1.175663688	0.239729295	1
arih1	E3 ubiquitin-protein ligase arih1	19	120808884	1206.854793	-1.006412406	0.084982522	-11.84258105	2.35E-32	6.91E-30
arih2	E3 ubiquitin-protein ligase ARIH2	12	120829321	2298.10134	-0.060279431	0.084627781	-0.712288923	0.476285882	1
arl1	ADP-ribosylation factor-like protein 1	4	120817742	2302.407706	0.09677958	0.097349732	0.994143262	0.320153126	1
arl10	ADP-ribosylation factor-like 10 isoform X1	7	120822455	54.7498404	0.104890162	0.275453897	0.380790262	0.703358886	1
arl11	ADP-ribosylation factor-like protein 11	1	120827540	106.8921787	0.259574218	0.335272939	0.774217622	0.438802109	1
arl13a	ADP-ribosylation factor-like protein 13A	4	120818011	88.37384245	0.291806844	0.223948072	1.303011189	0.192570942	1
arl13b	ADP-ribosylation factor-like protein 13B isoform X1	1	120815918	702.2008482	-0.013432528	0.132532079	-0.10135303	0.919270221	1
arl14	ADP-ribosylation factor-like protein 14	3	120815642	53.94634906	-0.059941543	0.334094526	-0.179414922	0.857611915	1
arl15a	ADP-ribosylation factor-like protein 15a isoform X1	13	120830763	320.4593121	0.137967834	0.144060105	0.957710215	0.338208905	1
arl16	ADP-ribosylation factor-like protein 16	11	120828003	157.1849089	0.032189242	0.176246672	0.182637446	0.855082501	1
arl2	ADP-ribosylation factor-like protein 2	7	120821641	444.0328496	-0.005958794	0.160184945	-0.037199461	0.970325968	1
arl3b	ADP-ribosylation factor-like protein 3	5	120819533	1123.151916	0.113727237	0.110775548	1.026645668	0.304587342	1
arl3l1	ADP ribosylation factor like GTPase 3, like 1	4	120817365	686.5610435	0.17354073	0.248561188	0.698181126	0.485063929	1
arl4aa	ADP-ribosylation factor-like 4aa	20	120811029	253.1636117	-0.052755957	0.150056125	-0.351574831	0.725157144	1
arl4d	ADP-ribosylation factor-like protein 4D	5	120819684	313.1719036	0.143433232	0.12799117	1.120649433	0.262437114	1
arl5a	ADP-ribosylation factor-like protein 5A isoform X1	16	120834170	302.5147417	0.181644452	0.10978597	1.654532465	0.098019373	0.934874958
arl5c	putative ADP-ribosylation factor-like protein 5C	11	120828367	181.5038474	0.056224678	0.210769914	0.266758556	0.789655065	1
arl6	ADP-ribosylation factor-like protein 6	2	120835379	394.4304173	0.102246337	0.196995032	0.519030028	0.603739801	1
arl6ip1	ADP-ribosylation factor-like protein 6-interacting protein 1	11	120827692	3862.01594	-0.08343337	0.145926077	-0.571750928	0.567490727	1
arl6ip4	ADP-ribosylation factor-like protein 6-interacting protein 4	13	120831093	1185.558398	-0.05863978	0.178594004	-0.328341259	0.742653652	1
arl6ip5a	ADP-ribosylation factor-like 6 interacting protein 5a	17	120834687	740.1317812	-0.415438813	0.214192407	-1.939559009	0.052433307	0.680979585
arl6ip6	ADP-ribosylation factor-like protein 6-interacting protein 6	1	120822195	310.8753197	0.031963585	0.143261267	0.223113939	0.82344683	1
arl8	ADP-ribosylation factor-like 8	21	120811604	826.157438	-0.310640535	0.170086173	-1.826371479	0.067794325	0.788529508
arl9	ADP-ribosylation factor-like protein 9	4	120817043	361.8151994	-0.095674672	0.155828049	-0.613975936	0.539231229	1
armc1	armadillo repeat-containing protein 1	21	120811321	857.949916	-0.008786469	0.141859441	-0.061937851	0.950612325	1
armc10	armadillo repeat-containing protein 10	19	120809877	283.4661481	-1.430593186	0.189424417	-7.552316678	4.28E-14	3.00E-12
armc1l	armadillo repeat containing 1, like	18	120808046	570.6291752	-0.083134918	0.218500415	-0.380479453	0.703589546	1
armc2	armadillo repeat-containing protein 2 isoform X1	18	120808445	75.20073398	0.08331283	0.231495631	0.359889425	0.718929825	1
armc3	LOW QUALITY PROTEIN: armadillo repeat-containing protein 3	21	120812029	40.25186459	-0.204140701	0.302857435	-0.674048835	0.500280266	1
armc5	armadillo repeat-containing protein 5	11	120827561	321.872838	-0.173478955	0.204868742	-0.846780982	0.39711721	1
armc6	armadillo repeat-containing protein 6	3	120815568	491.8677491	-0.075233657	0.148361978	-0.507095268	0.612087975	1
armc7	armadillo repeat-containing protein 7	5	120819604	91.94443973	-0.077406691	0.205065512	-0.377472987	0.705822136	1
armc8	armadillo repeat-containing protein 8 isoform X1	16	120834136	451.1498631	-0.098654867	0.125133988	-0.788393856	0.430466363	1
armh1	armadillo-like helical domain containing protein 1 isoform X1	8	120824350	35.06556736	0.594108754	0.458870321	1.294720373	0.195416709	1
armh3	armadillo-like helical domain-containing protein 3	9	120825481	1104.738112	-0.130332908	0.104468993	-1.247575037	0.212186725	1
armt1	damage-control phosphatase ARMT1 isoform X1	18	120807697	682.6902503	0.036724045	0.122474281	0.299851077	0.764290753	1
arnt	aryl hydrocarbon receptor nuclear translocator isoform X1	20	120810232	1565.586662	-0.013271231	0.101591441	-0.13063336	0.896065351	1
arnt2	aryl hydrocarbon receptor nuclear translocator 2 isoform X1	2	120834428	1524.966918	0.115204436	0.102528832	1.123629649	0.261170173	1
arntl1a	aryl hydrocarbon receptor nuclear translocator-like 1a isoform X1	19	120809084	751.9734846	0.024172944	0.136569372	0.177001211	0.859507438	1
arpc1a	actin-related protein 2/3 complex subunit 1A	9	120825025	2956.827075	-0.063098865	0.111908598	-0.563842871	0.572861073	1
arpc2	actin-related protein 2/3 complex subunit 2	1	120824804	2375.737975	-0.070703379	0.091426825	-0.773332979	0.439325343	1
arpc3	actin-related protein 2/3 complex subunit 3	14	120832338	2656.438911	0.068695661	0.100705662	0.682142992	0.495148538	1
arpc4	actin-related protein 2/3 complex subunit 4	17	120835776	463.5387183	0.13463612	0.175758341	0.766029759	0.443658596	1
arpc5b	actin-related protein 2/3 complex subunit 5b	8	120823730	2065.051929	0.070180839	0.117255399	0.598529705	0.549486545	1
arpin	arpin	19	120809579	163.6714261	-0.477886907	0.426714166	-1.119922762	0.262746678	1
arpp21	cAMP-regulated phosphoprotein 21	10	120825959	643.181995	-0.251613138	0.164480521	-1.529744286	0.126080037	1
arr3a	arrestin 3a, retinal (X-arrestin)	7	120821792	4847.655039	0.209516652	0.477472665	0.438803448	0.660803962	1
arr3b	arrestin 3b, retinal (X-arrestin) isoform X1	4	120817862	2087.163395	0.195516897	0.376077235	0.519884955	0.603143762	1
arrb1	beta-arrestin-1 isoform X1	1	120823450	219.7258478	0.113432808	0.16670729	0.680431001	0.496231597	1
arrb2b	arrestin, beta 2b isoform X1	7	120822191	648.1678096	0.030041877	0.168554612	0.178232305	0.85854054	1
arrdc1a	arrestin domain-containing protein 1a	13	120831232	264.576382	0.201011003	0.169481342	1.186036182	0.235608011	1
arrdc1b	arrestin domain-containing protein 1b	14	120832184	336.1845281	-0.029743065	0.127072458	-0.234063824	0.81493543	1
arrdc2	arrestin domain-containing protein 2 isoform X1	8	120823865	752.1177898	-0.011320426	0.202101602	-0.056013539	0.955331021	1
arrdc3a	arrestin domain-containing protein 3a isoform X1	13	120830315	2297.054008	0.108470003	0.205588933	0.527606235	0.597772665	1
arsa	arylsulfatase A	19	120808848	240.319139	-1.080605805	0.166910292	-6.474171189	9.53E-11	4.81E-09
arsb	arylsulfatase B isoform X1	14	120831501	90.07598635	0.237163566	0.231788526	1.023189415	0.306218297	1
arsh	arylsulfatase D isoform X1	16	120833534	302.5263151	-0.194045825	0.154154205	-1.258777374	0.208110755	1
arsia	arylsulfatase I isoform X1	4	120817788	68.35211491	0.142944223	0.315443857	0.453152659	0.650438819	1
arsj	arylsulfatase J isoform X1	7	120822806	122.3620767	-0.209563643	0.185817928	-1.127790229	0.259408521	1
arsk	arylsulfatase K isoform X1	13	120831265	87.13916645	-0.223980751	0.228932747	-0.97836921	0.327891751	1
arv1	protein ARV1	18	120807753	241.7893737	0.114552827	0.149782853	0.764792663	0.444395018	1
arvcfa	armadillo repeat protein deleted in velo-cardio-facial syndrome homolog isoform X1	14	120832093	118.7561806	0.072588825	0.179577545	0.404219946	0.686050988	1
arvcfb	ARVCF delta catenin family member b isoform X1	13	120831251	2193.055838	0.01722294	0.108970195	0.158051845	0.874415946	1
arxa	LOW QUALITY PROTEIN: aristaless-related homeobox protein	21	120812031	63.78191027	-0.471438562	0.326709799	-1.442988743	0.149023642	1
as3mt	arsenite methyltransferase isoform X1	9	120825130	404.373877	-0.20155971	0.185291628	-1.087797178	0.276684656	1
asah1b	acid ceramidase	9	120824959	755.9206275	0.155517984	0.148103144	1.050065379	0.293688055	1
asah2	neutral ceramidase	5	120819809	257.5204743	-0.067113096	0.270476578	-0.24812905	0.804034559	1
asap1b	arf-GAP with SH3 domain, ANK repeat and PH domain-containing protein 1 isoform X1	21	120811827	1567.19435	0.099158305	0.108611147	0.912966191	0.361260323	1
asap2a	arf-GAP with SH3 domain, ANK repeat and PH domain-containing protein 2a	15	120833072	803.1822771	-0.001807355	0.099317257	-0.018197796	0.985481061	1
asap3	arf-GAP with SH3 domain, ANK repeat and PH domain-containing protein 3	15	120832400	991.739915	-0.043291193	0.136329822	-0.317547489	0.750828211	1
asb1	ankyrin repeat and SOCS box protein 1	16	120833956	113.1162764	0.240719418	0.242042428	0.994533978	0.319962972	1
asb10	ankyrin repeat and SOCS box protein 10 isoform X1	3	120816562	139.6148498	-0.078829271	0.237037851	-0.332559846	0.739466558	1
asb11	ankyrin repeat and SOCS box protein 11	16	120834372	15.56674325	-2.18611041	1.299318231	-1.682505761	0.092470809	0.918267146
asb13b	ankyrin repeat and SOCS box protein 13 isoform X1	19	120809662	222.0359501	-0.892781156	0.13148703	-6.789880027	1.12E-11	6.18E-10
asb14b	dynein heavy chain 12, axonemal	12	120829364	90.56219577	-0.418612628	0.238805928	-1.752940684	0.079612189	0.855760829
asb16	ankyrin repeat and SOCS box protein 16 isoform X1	11	120827505	50.28392163	0.09695987	0.225933223	0.429152777	0.667812047	1
asb2a.1	ankyrin repeat and SOCS box protein 2 isoform X1	NA	120814272	109.6844709	0.003519154	0.217481088	0.016181424	0.987089655	1
asb3	ankyrin repeat and SOCS box protein 3 isoform X1	5	120819641	209.2905982	-0.202722942	0.262119966	-0.773397557	0.439287135	1
asb4	ankyrin repeat and SOCS box protein 4	10	120826160	53.6273913	-0.282956304	0.271252923	-1.043145638	0.296880846	1
asb5a	ankyrin repeat and SOCS box protein 5 isoform X1	4	120818194	105.7180644	-0.212686329	0.312960014	-0.679595857	0.496760394	1
asb5b	ankyrin repeat and SOCS box protein 5b isoform X1	9	120825635	252.4270983	0.363686814	0.154191633	2.358667626	0.018340674	0.320291765
asb6	ankyrin repeat and SOCS box protein 6	13	120831162	339.8153937	0.034338916	0.136443955	0.251670482	0.801295774	1
asb7	ankyrin repeat and SOCS box protein 7	2	120810677	239.1814217	-0.161373638	0.141869781	-1.137477174	0.255338862	1
asb8	ankyrin repeat and SOCS box protein 8	12	120829673	394.7371946	0.103683186	0.121696419	0.851982229	0.394223956	1
ascc1	activating signal cointegrator 1 complex subunit 1	5	120819293	731.0736209	0.077016874	0.123980057	0.621203727	0.534465588	1
ascc2	activating signal cointegrator 1 complex subunit 2	13	120831342	479.8814852	0.095891366	0.188711467	0.508137465	0.611356943	1
ascc3	LOW QUALITY PROTEIN: activating signal cointegrator 1 complex subunit 3	20	120810495	947.9146481	-0.092515748	0.113917589	-0.81212874	0.416717764	1
ascl1a	achaete-scute homolog 1a	4	120818386	230.0542931	0.212009742	0.226596309	0.935627519	0.349465001	1
ascl1b	achaete-scute homolog 1b	19	120809126	151.4534446	-0.647056541	0.218758201	-2.957861864	0.003097809	0.066597432
asf1ba	histone chaperone asf1b-A	11	120827284	406.0821058	-0.170408315	0.191254129	-0.89100463	0.372926686	1
asf1bb	histone chaperone asf1b-B	9	120825680	1098.655019	-0.117409465	0.165911095	-0.70766494	0.479153355	1
asgrl1	LOW QUALITY PROTEIN: asialoglycoprotein receptor-like 1	13	120830663	1.901399863	0.171329765	1.081846007	0.158367978	0.874166845	1
asgrl2	LOW QUALITY PROTEIN: C-type lectin domain family 10 member A	7	120822293	253.9281905	0.102500095	0.189978941	0.539533986	0.589518453	1
ash1l	histone-lysine N-methyltransferase ASH1L isoform X1	10	120825936	1960.156116	0.007613421	0.124975887	0.06091912	0.951423622	1
ash2l	LOW QUALITY PROTEIN: set1/Ash2 histone methyltransferase complex subunit ASH2	14	120831788	729.6411573	0.184833865	0.196482325	0.940714975	0.346850943	1
asic1b	acid-sensing ion channel 1B isoform X1	17	120835155	308.909601	0.128918975	0.164438465	0.783995244	0.433042901	1
asic1c	LOW QUALITY PROTEIN: acid-sensing ion channel 1C	3	120815972	82.48983062	0.122058274	0.281149078	0.43414076	0.664186228	1
asic2	acid-sensing ion channel 2 isoform X1	11	120827595	185.3161857	0.189485426	0.222105313	0.853133246	0.393585417	1
asic4a	acid-sensing ion channel 4-A isoform X1	16	120833774	109.9148084	0.302578802	0.173245184	1.746535144	0.080718006	0.860439117
asip1	agouti signaling protein 1	17	120834561	27.96290374	-0.147643286	0.354945449	-0.415960501	0.677438907	1
asip2b	agouti-signaling protein 2b	3	120815855	26.89185133	-0.110594397	0.340699854	-0.324609465	0.745476663	1
asl	argininosuccinate lyase isoform X1	7	120821783	630.989289	-0.051802312	0.30483633	-0.169934838	0.865061383	1
asmt	acetylserotonin O-methyltransferase isoform X1	16	120833566	65.87520924	0.048493111	0.357491727	0.135648205	0.892099395	1
asmt2	acetylserotonin O-methyltransferase 2	15	120833317	201.9341524	0.185301661	0.181641816	1.020148692	0.307657947	1
asmtl	probable bifunctional dTTP/UTP pyrophosphatase/methyltransferase protein isoform X1	16	120833730	383.571806	-0.190847454	0.143837087	-1.326830641	0.184564712	1
asns	asparagine synthetase [glutamine-hydrolyzing]	10	120826689	585.5135258	-0.297085771	0.248706959	-1.194521341	0.232274098	1
aspa	aspartoacylase isoform X1	7	120821462	356.0068345	0.146671745	0.148500594	0.987684567	0.323307155	1
aspdh	putative L-aspartate dehydrogenase	11	120827239	75.91025874	-0.094243709	0.282261873	-0.333887491	0.738464459	1
aspg	60 kDa lysophospholipase isoform X1	15	120832777	570.8323309	0.051012501	0.11452576	0.445423815	0.656013505	1
asph	aspartyl/asparaginyl beta-hydroxylase	3	120816330	1564.629945	-0.011538597	0.121968188	-0.09460333	0.924629904	1
asphd1	aspartate beta-hydroxylase domain-containing protein 2 isoform X1	11	120827386	36.60522239	0.20727016	0.24595367	0.84272034	0.399384869	1
asphd2	aspartate beta-hydroxylase domain-containing protein 2	13	120830655	441.8863238	0.060921387	0.110622843	0.550712543	0.581830745	1
aspm	abnormal spindle-like microcephaly-associated protein	8	120824083	820.6553949	-0.185220668	0.229592313	-0.806737238	0.419817885	1
aspn	asporin	17	120835643	1137.582046	-0.149622853	0.367205434	-0.407463614	0.683667513	1
aspscr1	tether containing UBX domain for GLUT4	9	120824772	584.1883927	-0.115504501	0.108502276	-1.064535279	0.287086281	1
asrgl1	isoaspartyl peptidase/L-asparaginase isoform X1	6	120820977	206.8413093	0.005152146	0.26693329	0.019301249	0.984600788	1
ass1	argininosuccinate synthase	14	120832096	598.8300733	0.06787451	0.171084074	0.396731902	0.691565172	1
aste1b	protein asteroid homolog 1	10	120825943	313.9364732	-0.075368823	0.156356074	-0.48203323	0.629782341	1
astn1	astrotactin-1 isoform X1	3	120815875	583.9280758	0.23972217	0.164750856	1.455058717	0.145653007	1
asxl1	putative Polycomb group protein ASXL1	12	120829188	1253.020462	0.021784755	0.123197124	0.17682844	0.859643149	1
asxl2	putative Polycomb group protein ASXL2 isoform X1	15	120833265	699.2619188	-0.018878726	0.09747674	-0.193674167	0.84643102	1
asz1	ankyrin repeat, SAM and basic leucine zipper domain-containing protein 1 isoform X1	19	120809772	7.712996724	-0.480901697	0.860573337	-0.558815474	0.576287661	1
atad1a	outer mitochondrial transmembrane helix translocase	13	120830967	643.3516943	0.217419632	0.117689704	1.847397217	0.064689592	0.769811295
atad1b	outer mitochondrial transmembrane helix translocase	5	120819655	1427.7882	-0.093346955	0.131542414	-0.709633889	0.477931198	1
atad2b	LOW QUALITY PROTEIN: ATPase family AAA domain-containing protein 2B	18	120808160	720.5406829	-0.024841886	0.189319964	-0.131216409	0.895604116	1
atad3	ATPase family AAA domain containing 3	17	120834754	1137.581384	-0.27497292	0.210338393	-1.3072883	0.191114816	1
atad5a	ATPase family AAA domain-containing protein 5 isoform X1	11	120827521	876.5751126	-0.324758886	0.166443029	-1.951171446	0.051036655	0.672189411
atad5b	ATPase family AAA domain-containing protein 5b isoform X1	9	120824963	113.1607987	-0.238591421	0.265483117	-0.898706569	0.368808977	1
atat1	alpha-tubulin N-acetyltransferase 1 isoform X1	10	120826705	571.9919233	0.032864378	0.096454685	0.340723499	0.733311746	1
atcaya	caytaxin isoform X1	8	120823816	608.5551245	0.045173371	0.151625909	0.297926463	0.76575929	1
atcayb	caytaxin	3	120816400	229.5302667	0.011806133	0.215982917	0.054662348	0.956407466	1
atf1	cyclic AMP-dependent transcription factor ATF-1	17	120834680	727.5728668	-0.007162023	0.14414391	-0.049686615	0.960372123	1
atf2	cyclic AMP-dependent transcription factor ATF-2	16	120833901	239.3607812	0.155135288	0.14970676	1.036261074	0.300080361	1
atf3	cyclic AMP-dependent transcription factor ATF-3	18	120808290	53.89638389	0.014171934	0.320988552	0.044150902	0.964784118	1
atf4a	cyclic AMP-dependent transcription factor ATF-4	9	120824619	3753.853958	-0.005494579	0.153178194	-0.035870506	0.971385613	1
atf4b	activating transcription factor 4b	11	120828216	4202.623959	-0.083325082	0.116662117	-0.714242844	0.475077028	1
atf5a	uncharacterized protein atf5a	7	120822024	326.7902579	0.105223262	0.185909771	0.565991025	0.571399882	1
atf6	cyclic AMP-dependent transcription factor ATF-6 alpha	8	120824285	1205.344586	-0.098122564	0.103944062	-0.943993935	0.345172748	1
atf6b	LOW QUALITY PROTEIN: cyclic AMP-dependent transcription factor ATF-6 beta	10	120826729	618.503807	0.198084649	0.177992028	1.112884953	0.265757843	1
atf7a	cyclic AMP-dependent transcription factor ATF-7a isoform X1	12	120829485	668.2467267	-0.071920237	0.124534991	-0.577510272	0.563594802	1
atf7b	cyclic AMP-dependent transcription factor ATF-7b isoform X1	17	120834677	664.4775489	0.056881638	0.093463558	0.608596967	0.542791615	1
atf7ip2	probable serine/threonine-protein kinase kinX	11	120827875	242.7282814	-0.048445328	0.156029808	-0.310487646	0.756190153	1
atg10	ubiquitin-like-conjugating enzyme ATG10 isoform X1	3	120816215	179.9422309	0.187678729	0.233795753	0.802746526	0.422121255	1
atg101	autophagy-related protein 101	7	120822823	386.1053593	0.162439697	0.159394527	1.019104613	0.308153305	1
atg12	ubiquitin-like protein ATG12	20	120810210	142.9642103	0.275226438	0.162307464	1.695710304	0.089940756	0.904565056
atg13	autophagy-related protein 13 isoform X1	1	120815762	730.7559463	0.091072108	0.131753777	0.691229582	0.489421276	1
atg14	beclin 1-associated autophagy-related key regulator	15	120832418	405.3473247	0.111679445	0.21359538	0.522855153	0.601075055	1
atg16l1	autophagy-related protein 16-1 isoform X1	1	120821915	1509.541116	-0.046231549	0.096957904	-0.476820841	0.633489704	1
atg2a	autophagy-related protein 2 homolog A	4	120816932	1405.522145	0.062764482	0.156132485	0.401995026	0.687687687	1
atg2b	autophagy-related protein 2 homolog B isoform X1	15	120832801	1187.164833	0.020485192	0.106939265	0.191559124	0.848087564	1
atg3	ubiquitin-like-conjugating enzyme ATG3	1	120822181	2233.03907	-0.026530228	0.11868952	-0.223526292	0.823125922	1
atg4b	cysteine protease ATG4B isoform X1	8	120823712	637.2839985	-0.118199009	0.100160047	-1.180101373	0.237959899	1
atg4c	cysteine protease ATG4C	8	120824215	330.5386537	0.076190145	0.123104495	0.618906277	0.535978103	1
atg4da	cysteine protease ATG4D	9	120825792	592.3918942	0.129194453	0.114661517	1.126746417	0.259849711	1
atg5	autophagy protein 5	20	120810241	270.4132343	0.075727801	0.151070051	0.501276064	0.616176848	1
atg7	ubiquitin-like modifier-activating enzyme ATG7 isoform X1	17	120834635	948.3104246	0.023220811	0.090414663	0.256825724	0.797313311	1
atg9a	autophagy-related protein 9A	15	120833003	642.1496479	0.017857603	0.133504654	0.133760153	0.893592237	1
atg9b	autophagy-related protein 9B	3	120815974	586.8699299	-0.132588324	0.096919256	-1.368028705	0.171303091	1
atic	bifunctional purine biosynthesis protein PURH	2	120832651	5295.634409	-0.117787	0.155499717	-0.757474044	0.448765911	1
atl1	LOW QUALITY PROTEIN: atlastin-1	15	120833355	611.4972204	0.129847375	0.175931692	0.738055625	0.460480648	1
atl3	atlastin-3	4	120817794	939.2418235	-0.132760921	0.14188548	-0.935690674	0.349432474	1
atm	serine-protein kinase ATM	1	120819465	681.0575412	-0.288045008	0.161197801	-1.786904073	0.073952994	0.826639175
atmin	ATM interactor	2	120830789	282.1967722	0.111775455	0.154181535	0.724960061	0.468476533	1
atn1	atrophin-1 isoform X1	20	120810794	1812.500873	-0.014235145	0.13421361	-0.106063351	0.915532088	1
atoh1a	protein atonal homolog 1a	13	120830635	48.8031699	-0.268108522	0.411399857	-0.65169814	0.514595923	1
atoh1b	protein atonal homolog 1b	4	120817550	46.85505196	0.057275458	0.414985178	0.138018081	0.890226128	1
atoh1c	protein atonal homolog 1	5	120819664	3.272434017	0.813929548	0.977323823	0.832814599	0.4049493	1
atoh7	protein atonal homolog 7	6	120820257	81.38188917	-0.030327849	0.298237972	-0.1016901	0.919002661	1
atoh8	protein atonal homolog 8 isoform X1	4	120817960	631.8523663	-0.00667513	0.172592052	-0.03867577	0.969148892	1
atox1	copper transport protein ATOX1	4	120818338	1443.896506	0.115528343	0.107285332	1.076832603	0.281555057	1
atp10a	LOW QUALITY PROTEIN: phospholipid-transporting ATPase VA	8	120823731	425.1111684	-0.031674148	0.187805542	-0.168653959	0.866068835	1
atp10d	probable phospholipid-transporting ATPase VD isoform X1	15	120833432	632.0242973	0.145075117	0.149191568	0.972408291	0.330847469	1
atp11a	probable phospholipid-transporting ATPase IH isoform X1	1	120822497	1076.424944	-0.022537334	0.110410884	-0.204122391	0.838257857	1
atp11b	LOW QUALITY PROTEIN: probable phospholipid-transporting ATPase IF	8	120824086	719.294671	-0.06969584	0.105861119	-0.658370521	0.510300073	1
atp11c	phospholipid-transporting ATPase 11C isoform X1	4	120817384	737.6348384	-0.085494748	0.11580629	-0.738256514	0.460358587	1
atp13a1	manganese-transporting ATPase 13A1	11	120827169	1156.601591	-0.010049153	0.099336361	-0.101162885	0.919421159	1
atp13a2	cation-transporting ATPase 13A2	12	120828660	471.0948481	-0.033394834	0.124899411	-0.267373833	0.789181345	1
atp13a3	LOW QUALITY PROTEIN: probable cation-transporting ATPase 13A3	8	120823643	1531.234229	0.091744069	0.125536812	0.730814073	0.464892727	1
atp1a2a	sodium/potassium-transporting ATPase subunit alpha-2 isoform X1	3	120815788	2092.998576	-0.041412111	0.210645733	-0.196596012	0.844143692	1
atp1a3b	sodium/potassium-transporting ATPase subunit alpha-3b isoform X1	20	120810803	10026.8176	0.089663798	0.176488693	0.508042734	0.611423374	1
atp1b1a	LOW QUALITY PROTEIN: sodium/potassium-transporting ATPase subunit beta-1a	8	120824049	3711.128579	0.092300136	0.098307238	0.938894619	0.347784852	1
atp1b1b	sodium/potassium-transporting ATPase subunit beta-1b	1	120822481	7951.8206	-0.05128211	0.160385457	-0.319742895	0.74916324	1
atp1b2a	sodium/potassium-transporting ATPase subunit beta-2a	7	120822879	2934.701803	0.215451657	0.162857651	1.322944642	0.185853788	1
atp1b2b	sodium/potassium-transporting ATPase subunit beta-2b isoform X1	7	120822127	3607.7308	0.147271327	0.166801431	0.88291405	0.377282712	1
atp1b4	protein ATP1B4	4	120817274	3107.117073	0.191219054	0.196116495	0.975027898	0.329546422	1
atp23	mitochondrial inner membrane protease ATP23 homolog	4	120817134	532.6811789	0.069085105	0.133922914	0.51585724	0.605954121	1
atp2a1	sarcoplasmic/endoplasmic reticulum calcium ATPase 1	11	120827205	4717.556201	-0.10516639	0.24952657	-0.421463696	0.673416516	1
atp2a1l	LOW QUALITY PROTEIN: ATPase sarcoplasmic/endoplasmic reticulum Ca2+ transporting 1, like	5	120819150	63129.96127	-0.052353348	0.347769233	-0.150540482	0.880338214	1
atp2a2a	sarcoplasmic/endoplasmic reticulum calcium ATPase 2 isoform X1	13	120831359	2302.351498	-0.000543927	0.161027027	-0.00337786	0.997304863	1
atp2a2b	sarcoplasmic/endoplasmic reticulum calcium ATPase 2b isoform X1	14	120832057	2909.063804	-0.012164269	0.119193802	-0.102054542	0.918713383	1
atp2a3	sarcoplasmic/endoplasmic reticulum calcium ATPase 1	7	120821634	897.0292454	0.1090898	0.128811234	0.846896627	0.397052743	1
atp2b1a	plasma membrane calcium-transporting ATPase 1a isoform X1	4	120818098	1167.527603	0.089163731	0.125086508	0.712816531	0.475959295	1
atp2b2	plasma membrane calcium-transporting ATPase 2 isoform X1	17	120835188	1300.426828	0.156673658	0.176589299	0.887220565	0.374960163	1
atp2b3b	plasma membrane calcium-transporting ATPase 3b	12	120828981	447.9499798	0.029512513	0.228606157	0.12909763	0.897280397	1
atp2c1	LOW QUALITY PROTEIN: calcium-transporting ATPase type 2C member 1	20	120810458	1269.371962	-0.185933229	0.085944449	-2.163411726	0.030509526	0.471949077
atp5f1b	ATP synthase subunit beta, mitochondrial	1	120827074	22142.06412	-0.128658265	0.089817541	-1.432440306	0.15201785	1
atp5f1c	ATP synthase subunit gamma, mitochondrial isoform X1	4	120817376	7108.169446	-0.016696181	0.085706808	-0.19480577	0.845545005	1
atp5f1d	ATP synthase subunit delta, mitochondrial	8	120823821	2404.93452	-0.005077891	0.16610809	-0.030569801	0.975612626	1
atp5f1e	ATP synthase subunit epsilon, mitochondrial	12	120829050	2775.013821	0.123478108	0.130685517	0.944849211	0.344735864	1
atp5fa1	ATP synthase subunit alpha, mitochondrial	14	120831839	664.757019	-0.279106792	0.163025465	-1.712044137	0.086888535	0.889649557
atp5if1b	ATPase inhibitor B, mitochondrial	15	120833235	2741.816241	-0.003683214	0.14424474	-0.025534477	0.979628648	1
atp5l	ATP synthase subunit g, mitochondrial	7	120822291	3171.114688	0.00583477	0.124606698	0.046825495	0.962652309	1
atp5mc1	ATP synthase F(0) complex subunit C1, mitochondrial	11	120828084	8925.652897	0.010888415	0.116718324	0.093287965	0.925674793	1
atp5mc3a	ATP synthase membrane subunit c locus 3a	16	120833902	7261.199131	-0.095187572	0.12006824	-0.792778944	0.427906626	1
atp5md	ATP synthase membrane subunit DAPIT, mitochondrial	9	120825134	2114.864707	0.146136324	0.127677854	1.144570647	0.252387057	1
atp5mea	ATP synthase membrane subunit ea	14	120832306	795.84662	0.062805181	0.199964507	0.314081643	0.753459032	1
atp5mf	ATP synthase subunit f, mitochondrial	11	120828156	3820.180527	0.086244781	0.141506237	0.609476891	0.542208386	1
atp5mj	ATP synthase subunit ATP5MPL, mitochondrial	18	120807935	1495.71565	0.091816715	0.208459892	0.440452666	0.659609288	1
atp5pb	ATP synthase F(0) complex subunit B1, mitochondrial	12	120829360	8592.394177	-0.018818543	0.105339314	-0.178646915	0.858214954	1
atp5pd	ATP synthase subunit d, mitochondrial	9	120825675	4246.766371	-0.118557858	0.100325879	-1.181727575	0.237313813	1
atp5pf	ATP synthase-coupling factor 6, mitochondrial	1	120824707	3286.925956	-0.078745477	0.129820483	-0.606572052	0.544134953	1
atp5po	ATP synthase subunit O, mitochondrial	4	120817776	7006.59004	-0.012381341	0.097477481	-0.127017454	0.898926584	1
atp6ap1a	ATPase H+ transporting accessory protein 1a	12	120829284	1394.134167	0.202915789	0.164883594	1.230660881	0.218449725	1
atp6ap1b	V-type proton ATPase subunit S1b	12	120829712	1632.082232	-0.142771779	0.121809583	-1.172089872	0.241160976	1
atp6ap1la	ATPase H+ transporting accessory protein 1 like a	17	120835116	93.15558752	0.213888959	0.207557895	1.030502643	0.302774112	1
atp6ap1lb	ATPase H+ transporting accessory protein 1 like b	12	120829654	452.3732401	-0.008400408	0.179452794	-0.046811243	0.962663668	1
atp6ap2	renin receptor	16	120833642	2400.282446	0.09623805	0.116479583	0.826222479	0.408677899	1
atp6v0a1a	V-type proton ATPase 116 kDa subunit a isoform X1	11	120828236	877.906928	-0.035632146	0.150253677	-0.237146582	0.812543076	1
atp6v0a1b	V-type proton ATPase 116 kDa subunit a isoform X1	5	120819027	1636.176172	-0.027531854	0.176419603	-0.15605893	0.875986571	1
atp6v0a2a	V-type proton ATPase 116 kDa subunit a2	14	120832226	713.2394449	0.084525002	0.128381881	0.658387316	0.510289284	1
atp6v0a2b	V-type proton ATPase 116 kDa subunit a	13	120830766	996.9451389	-0.125339717	0.116861811	-1.072546424	0.283474674	1
atp6v0b	V-type proton ATPase 21 kDa proteolipid subunit	3	120816062	1364.141243	0.028806631	0.120876555	0.238314462	0.811637205	1
atp6v0ca	ATPase H+ transporting V0 subunit ca	11	120827203	3277.667178	0.093515274	0.113772626	0.821948807	0.411106033	1
atp6v0cb	ATPase H+ transporting V0 subunit cb	5	120818967	3180.742409	-0.015199506	0.14894751	-0.102046055	0.918720119	1
atp6v0e1	V-type proton ATPase subunit e 1	4	120817560	513.1418432	-0.139017368	0.126350423	-1.1002525	0.271222122	1
atp6v1ab	V-type proton ATPase catalytic subunit A	21	120811495	1745.696454	0.132917382	0.125796562	1.056605839	0.290691515	1
atp6v1ba	V-type proton ATPase subunit B, kidney isoform	6	120820490	4622.483114	0.10247526	0.114479935	0.895137302	0.370713696	1
atp6v1c1b	V-type proton ATPase subunit C 1-B	10	120826581	1927.753355	0.147477339	0.130496508	1.130124798	0.258423642	1
atp6v1d	V-type proton ATPase subunit D	18	120807650	1845.368068	0.090923264	0.108923518	0.834744103	0.403861804	1
atp6v1e1a	V-type proton ATPase subunit E 1a	19	120808731	105.7029673	-1.143081809	0.283333184	-4.034408509	5.47E-05	0.001479498
atp6v1e1b	V-type proton ATPase subunit E 1	4	120817712	2105.539363	0.126988406	0.10506293	1.208688981	0.226782356	1
atp6v1f	V-type proton ATPase subunit F	4	120817923	915.0522241	0.162526709	0.140029947	1.160656791	0.2457815	1
atp6v1g1	V-type proton ATPase subunit G 1	14	120831780	2586.744521	0.133101578	0.120084606	1.108398339	0.267689822	1
atp6v1h	V-type proton ATPase subunit H isoform X1	3	120816603	1401.300057	0.014333508	0.120808885	0.118646143	0.905555706	1
atp7a	copper-transporting ATPase 1	4	120817771	1219.641499	-0.088128689	0.139260668	-0.632832587	0.526842974	1
atp7b	copper-transporting ATPase 2	1	120821980	173.1617158	0.118955706	0.230088324	0.517000182	0.605156032	1
atp8a1	phospholipid-transporting ATPase IA isoform X1	4	120817502	691.6175028	0.170738908	0.149975874	1.138442493	0.254935759	1
atp8a2	phospholipid-transporting ATPase IB isoform X1	21	120811775	2100.01861	-0.011929597	0.127383127	-0.093651312	0.925386148	1
atp8b1	phospholipid-transporting ATPase IC	14	120832095	1759.219055	0.032097214	0.136061054	0.235903025	0.813507921	1
atp8b3	phospholipid-transporting ATPase IC isoform X1	8	120824190	121.5182786	-0.134246843	0.297328772	-0.451509763	0.65162219	1
atp9b	probable phospholipid-transporting ATPase IIB isoform X1	10	120826286	855.6863001	-0.121565315	0.114309492	-1.063475243	0.287566486	1
atpaf1	ATP synthase mitochondrial F1 complex assembly factor 1	8	120824033	855.334398	0.01536445	0.124361959	0.123546224	0.901674573	1
atpaf2	ATP synthase mitochondrial F1 complex assembly factor 2 isoform X1	5	120819185	825.0334818	-0.025454388	0.114250253	-0.222795028	0.823695038	1
atpv0e2	ATPase H+ transporting V0 subunit e2	9	120825512	497.7804401	0.055230931	0.211878986	0.260672056	0.794345418	1
atr	LOW QUALITY PROTEIN: serine/threonine-protein kinase ATR	15	120832494	713.4949074	-0.254838946	0.153847391	-1.65643983	0.097632781	0.934874958
atraid	all-trans retinoic acid-induced differentiation factor	18	120808124	294.132947	-0.089837515	0.139944015	-0.641953248	0.520903539	1
atrn	LOW QUALITY PROTEIN: attractin	15	120832779	359.8325033	0.184508689	0.201152381	0.91725829	0.359007308	1
atrnl1a	LOW QUALITY PROTEIN: attractin-like protein 1	6	120820841	222.9143002	0.188970979	0.150167469	1.258401572	0.208246564	1
atrnl1b	attractin-like protein 1	5	120818960	1740.168454	-0.034105863	0.167267788	-0.203899767	0.838431827	1
atrx	transcriptional regulator ATRX	4	120818074	6228.300347	0.069880749	0.11117143	0.628585502	0.529620454	1
atxn10	ataxin-10	4	120817917	262.2786256	-0.11370148	0.150130035	-0.757353314	0.448838218	1
atxn1a	LOW QUALITY PROTEIN: ataxin-1a	10	120825951	96.51508072	0.352996344	0.207069488	1.704724089	0.088245895	0.895501727
atxn1l	ataxin-1-like	2	120812743	532.6927072	-0.151484918	0.128812546	-1.176010587	0.239590646	1
atxn2	ataxin-2 isoform X1	13	120830813	530.0222085	0.083969292	0.130570057	0.643097616	0.520160761	1
atxn2l	ataxin-2-like protein	11	120827818	547.0360456	0.175120153	0.252322114	0.694034105	0.487660821	1
atxn3	ataxin-3	15	120833376	818.9667273	-0.057238597	0.181553209	-0.315271745	0.752555336	1
atxn7l1	LOW QUALITY PROTEIN: ataxin-7-like protein 1	4	120817429	98.92321727	0.197776365	0.295606094	0.669053747	0.503461193	1
atxn7l2a	ataxin-7-like protein 2a isoform X1	17	120834851	161.773578	0.186183391	0.248093328	0.750457065	0.452979473	1
atxn7l2b	ataxin-7-like protein 2b isoform X1	12	120829515	223.8682936	-0.212758785	0.164958122	-1.289774535	0.197128952	1
atxn7l3a	ataxin-7-like protein 3 isoform X1	11	120827506	437.8683434	-0.047709906	0.154870219	-0.308063783	0.758033799	1
atxn7l3b	ataxin-7-like protein 3 isoform X1	5	120819138	1014.44966	0.065271123	0.089329315	0.730679762	0.46497478	1
auh	methylglutaconyl-CoA hydratase, mitochondrial	14	120831895	1302.43793	-0.233307601	0.15215249	-1.533380105	0.125182228	1
aup1	lipid droplet-regulating VLDL assembly factor AUP1	4	120818453	1502.616935	-0.08754819	0.118758121	-0.7371975	0.461002254	1
aurka	aurora kinase A isoform X1	17	120834699	1215.455138	-0.403484048	0.189211486	-2.132450079	0.032969864	0.501104937
aurkaip1	aurora kinase A-interacting protein	12	120829798	752.4109714	-0.18968762	0.146370217	-1.295944111	0.194994741	1
aurkb	aurora kinase B	4	120817006	1203.533242	-0.384548847	0.148171407	-2.595297259	0.009450914	0.183054809
auts2a	LOW QUALITY PROTEIN: autism susceptibility gene 2 protein	7	120822076	870.061755	0.110082538	0.141039043	0.780511098	0.435090098	1
aven	cell death regulator Aven	18	120808427	333.1498834	0.209959596	0.214413211	0.979228824	0.32746693	1
avil	advillin	17	120835299	124.1518335	0.022154211	0.240893704	0.091966752	0.926724456	1
avl9	late secretory pathway protein AVL9 homolog	21	120811457	664.2461967	0.242030634	0.132916579	1.820921333	0.068618816	0.79282375
avpi1	uncharacterized protein avpi1 isoform X1	9	120824817	47.04508037	-0.538556141	0.449907344	-1.197037897	0.231291784	1
avpr1aa	arginine vasopressin receptor 1Aa	19	120809721	75.47677801	-1.059812308	0.217913547	-4.863453071	1.15E-06	3.76E-05
avpr2aa	LOW QUALITY PROTEIN: vasopressin V2 receptor	12	120829100	72.47315959	-0.13311458	0.26452466	-0.503221818	0.614808327	1
avpr2ab	vasopressin V2 receptor	12	120829372	13.3824036	0.187397556	0.494874313	0.378677073	0.704927681	1
avpr2l	arginine vasopressin receptor 2, like isoform X1	4	120817879	3.6474652	0.913548175	0.874677551	1.044439946	0.29628189	1
axdnd1	axonemal dynein light chain domain-containing protein 1	8	120824222	39.11646466	0.168292466	0.378071461	0.44513401	0.656222912	1
axin1	axin-1 isoform X1	11	120827628	347.9697515	0.329218917	0.225040215	1.46293371	0.143485519	1
azi2	5-azacytidine-induced protein 2 isoform X1	20	120811218	272.7476624	-0.030156179	0.123819512	-0.243549486	0.807579754	1
azin1b	antizyme inhibitor 1b	10	120826124	2506.641136	-0.017339224	0.095173662	-0.182185109	0.855437459	1
b3galnt2	UDP-GalNAc:beta-1,3-N-acetylgalactosaminyltransferase 2 isoform X1	6	120820346	278.0380208	0.190705813	0.1517034	1.257096493	0.208718697	1
b3galt1b	beta-1,3-galactosyltransferase 1	16	120833687	46.19444849	0.108308776	0.249173587	0.434671979	0.66380054	1
b3galt2	beta-1,3-galactosyltransferase 2	8	120824092	583.4495216	0.238107906	0.151841823	1.568131241	0.116850507	0.991054225
b3galt4	beta-1,3-galactosyltransferase 5 isoform X1	12	120829380	94.42341828	0.254016548	0.178263898	1.424946672	0.154172617	1
b3galt6	beta-1,3-galactosyltransferase 6	17	120835278	233.8282499	-0.058179998	0.150313276	-0.387058277	0.698713065	1
b3galt8	beta-1,3-galactosyltransferase 2	13	120831242	72.69716181	-0.037379049	0.251891407	-0.148393506	0.882032225	1
b3gat1a	galactosylgalactosylxylosylprotein 3-beta-glucuronosyltransferase 1 isoform X1	1	120815825	685.0032399	0.083944258	0.148719674	0.564446221	0.57245049	1
b3gat2	galactosylgalactosylxylosylprotein 3-beta-glucuronosyltransferase 2	6	120820958	331.1225493	0.138679686	0.16568449	0.837010671	0.40258657	1
b3gat3	galactosylgalactosylxylosylprotein 3-beta-glucuronosyltransferase 3	7	120822759	619.710285	0.152764578	0.143805869	1.062297244	0.288100765	1
b3glcta	beta 3-glucosyltransferase a isoform X1	1	120822288	389.0669071	0.158975761	0.116692048	1.362353003	0.173086508	1
b3glctb	beta-1,3-glucosyltransferase	7	120822550	21.72578586	0.229535115	0.4417513	0.519602579	0.6033406	1
b3gnt2b	N-acetyllactosaminide beta-1,3-N-acetylglucosaminyltransferase 2	6	120820698	322.2050976	0.001652826	0.149446157	0.011059676	0.991175835	1
b3gnt2l	N-acetyllactosaminide beta-1,3-N-acetylglucosaminyltransferase 2	1	120819433	10.53456238	-0.052857038	0.685798897	-0.07707367	0.938564939	1
b3gnt5a	lactosylceramide 1,3-N-acetyl-beta-D-glucosaminyltransferase A	8	120823419	56.28278448	0.215816008	0.273197967	0.789961984	0.42954997	1
b3gnt5b	lactosylceramide 1,3-N-acetyl-beta-D-glucosaminyltransferase B	3	120815575	119.591239	-0.070747131	0.184238404	-0.383997741	0.700980122	1
b3gnt7	UDP-GlcNAc:betaGal beta-1,3-N-acetylglucosaminyltransferase 7	8	120824256	294.6583598	-0.061239874	0.166682663	-0.367403982	0.713317702	1
b3gnt7l	UDP-GlcNAc:betaGal beta-1,3-N-acetylglucosaminyltransferase 7, like	12	120829330	216.9025698	0.105351548	0.18794365	0.56054859	0.575105307	1
b3gnt9	UDP-GlcNAc:betaGal beta-1,3-N-acetylglucosaminyltransferase 9	19	120809176	97.04612721	0.825957436	0.277830218	2.972885538	0.002950144	0.063816834
b3gntl1	LOW QUALITY PROTEIN: UDP-GlcNAc:betaGal beta-1,3-N-acetylglucosaminyltransferase-like protein 1	9	120825148	120.2450252	0.300382808	0.196027575	1.532349766	0.125436146	1
b4galnt1a	beta-1,4 N-acetylgalactosaminyltransferase 1a	12	120829097	234.5132399	-0.059630308	0.188344043	-0.3166031	0.751544783	1
b4galnt1b	beta-1,4 N-acetylgalactosaminyltransferase 1 isoform X1	17	120835599	588.9066991	0.129411006	0.15790024	0.819574477	0.412458729	1
b4galnt3b	beta-1,4-N-acetylgalactosaminyltransferase 3	19	120809787	302.8973681	-0.756398662	0.164481126	-4.598695795	4.25E-06	0.000128753
b4galt1l	beta-1,4-galactosyltransferase 1 isoform X1	4	120817303	1909.929589	-0.135548777	0.131153723	-1.033510706	0.301364963	1
b4galt2	beta-1,4-galactosyltransferase 2	3	120816058	631.1045535	0.090243293	0.160728421	0.56146444	0.574480965	1
b4galt3	beta-1,4-galactosyltransferase 3	12	120829516	119.5111484	0.052092721	0.206218773	0.252609016	0.800570362	1
b4galt4	beta-1,4-galactosyltransferase 4	7	120822075	300.4155556	0.042856874	0.127524597	0.336067514	0.736819955	1
b4galt5	LOW QUALITY PROTEIN: beta-1,4-galactosyltransferase 5	12	120829421	177.4078211	0.161067812	0.244711845	0.65819377	0.510413628	1
b4galt6	beta-1,4-galactosyltransferase 6	8	120823438	804.7913269	0.096747616	0.173900819	0.556337899	0.577979884	1
b4galt7	beta-1,4-galactosyltransferase 7	4	120818035	370.102253	-0.011214793	0.147057302	-0.07626138	0.93921115	1
b4gat1	beta-1,4-glucuronyltransferase 1	7	120821255	218.0613286	0.193209022	0.200315933	0.964521491	0.334784539	1
b9d1	B9 domain-containing protein 1 isoform X1	11	120827663	370.5621724	-0.118417374	0.158586464	-0.746705433	0.455241389	1
b9d2	B9 domain-containing protein 2	17	120834990	75.50161876	-0.469573763	0.339029131	-1.38505432	0.166035858	1
baalcb	brain and acute leukemia cytoplasmic protein isoform X1	18	120808125	96.03838333	0.463344951	0.204944762	2.260828459	0.023769882	0.388395404
babam1	BRISC and BRCA1-A complex member 1 isoform X1	8	120823787	404.2896253	0.057683429	0.128329095	0.449496112	0.653073812	1
babam2	BRISC and BRCA1-A complex member 2 isoform X1	15	120832627	1073.495742	-0.027191923	0.111624431	-0.243601896	0.80753916	1
bace1	beta-secretase 1	1	120827779	528.7926516	0.177931365	0.138798758	1.281937725	0.199864493	1
bace2	beta-secretase 2	1	120825547	389.7980205	-0.115637438	0.13258174	-0.872197313	0.383100745	1
bach1b	transcription regulator protein BACH1b	7	120821645	226.1510643	0.022751498	0.169440293	0.134274423	0.893185578	1
bach2b	transcription regulator protein BACH2 isoform X1	18	120807887	674.7176432	0.01889538	0.25134196	0.075177977	0.940073107	1
badb	BCL2 associated agonist of cell death b	7	120821354	878.5956178	0.082175569	0.120195092	0.683684896	0.494174163	1
bag1	BAG family molecular chaperone regulator 1	3	120816549	632.8850476	0.01943405	0.153516438	0.126592632	0.899262829	1
bag2	BAG family molecular chaperone regulator 2	6	120820295	491.7773653	0.077525884	0.310564383	0.249629025	0.802874251	1
bag3	BAG family molecular chaperone regulator 3 isoform X1	6	120820241	660.6322925	-0.113096825	0.131173053	-0.862195571	0.388579907	1
bag4	BAG family molecular chaperone regulator 4	13	120830745	728.6622576	-0.073554692	0.113354023	-0.64889353	0.516407197	1
bag5	BAG family molecular chaperone regulator 5	15	120833171	391.2763471	0.124367908	0.157795399	0.788159279	0.430603545	1
bag6l	large proline-rich protein BAG6 isoform X1	10	120826704	719.5141933	0.052889024	0.177559068	0.297867211	0.765804515	1
bahcc1b	LOW QUALITY PROTEIN: BAH and coiled-coil domain-containing protein 1	5	120818924	1384.675	0.063257091	0.174577174	0.362344569	0.717094556	1
bahd1	bromo adjacent homology domain-containing 1 protein	15	120832981	443.2036217	0.044129808	0.131686483	0.335112661	0.737540102	1
baiap2a	brain-specific angiogenesis inhibitor 1-associated protein 2a isoform X1	11	120827298	609.1943482	0.191799081	0.139123134	1.378628233	0.168009407	1
baiap2b	brain-specific angiogenesis inhibitor 1-associated protein 2 isoform X1	5	120819643	310.3439899	0.419057208	0.260655046	1.607708021	0.107899141	0.966501155
baiap2l1a	brain-specific angiogenesis inhibitor 1-associated protein 2-like protein 1a isoform X1	5	120819685	147.6482979	0.247482413	0.225942022	1.095335921	0.273369496	1
baiap2l1b	brain-specific angiogenesis inhibitor 1-associated protein 2-like protein 1b	11	120828477	184.8412742	-0.079921977	0.125795418	-0.635332979	0.525211269	1
baiap2l2a	brain-specific angiogenesis inhibitor 1-associated protein 2-like protein 2 isoform X1	11	120828217	95.92640523	-0.337048293	0.295924327	-1.138967845	0.254716566	1
baiap2l2b	brain-specific angiogenesis inhibitor 1-associated protein 2-like protein 2 isoform X1	9	120824610	57.9800152	-0.457925038	0.434543531	-1.053807055	0.291971263	1
baiap3	LOW QUALITY PROTEIN: BAI1-associated protein 3	11	120827470	198.1475695	0.295295886	0.207752287	1.421384528	0.155205002	1
bambia	BMP and activin membrane-bound inhibitor (Xenopus laevis) homolog a	21	120811969	531.2558164	-0.127497283	0.136486708	-0.934136991	0.350233233	1
banf1	barrier-to-autointegration factor	7	120821403	2470.331047	0.00379961	0.180564048	0.021043002	0.983211352	1
bap1	ubiquitin carboxyl-terminal hydrolase BAP1	17	120835808	1078.870231	0.061997398	0.097890026	0.633337235	0.526513443	1
bard1	BRCA1-associated RING domain protein 1	16	120833728	286.2035509	0.040388407	0.164985564	0.244799642	0.806611571	1
barhl1b	barH-like homeobox 1b	14	120831965	210.0349496	0.37624962	0.224034237	1.679429117	0.093068443	0.919088423
barhl2	barH-like 2 homeobox protein	8	120824360	240.8500686	0.236959113	0.207982646	1.139321561	0.254569059	1
barx1	homeobox protein BarH-like 1	17	120835048	162.9515764	-0.06011879	0.251539721	-0.239003166	0.811103127	1
barx2	homeobox protein BarH-like 2	1	120828177	153.4641251	-0.075687157	0.171262096	-0.441937584	0.658534372	1
batf	basic leucine zipper transcriptional factor ATF-like	18	120807996	13.47459528	0.120031761	0.477254142	0.251504913	0.801423764	1
batf2	basic leucine zipper transcriptional factor ATF-like 2	7	120822636	30.25594323	-0.088071421	0.373789953	-0.23561741	0.813729562	1
baz1a	bromodomain adjacent to zinc finger domain protein 1A isoform X1	15	120832404	1963.150014	-0.127163091	0.113727652	-1.118136962	0.263508502	1
baz1b	tyrosine-protein kinase BAZ1B	1	120827016	2209.230469	-0.023891653	0.112466859	-0.212432825	0.831769379	1
baz2a	bromodomain adjacent to zinc finger domain protein 2A isoform X1	12	120828882	2724.317339	0.128920014	0.144754857	0.890609247	0.373138837	1
baz2ba	bromodomain adjacent to zinc finger domain protein 2B isoform X1	2	120808168	4103.454707	0.093288705	0.140723431	0.662922333	0.507380298	1
bbln	UPF0184 protein C9orf16 homolog	14	120831460	406.7331798	0.047516892	0.216147191	0.219835806	0.825999033	1
bbox1	gamma-butyrobetaine dioxygenase isoform X1	2	120835828	167.7546742	-0.125155643	0.269315584	-0.464717417	0.642133834	1
bbs1	Bardet-Biedl syndrome 1 protein	5	120819540	213.2184746	0.184710716	0.219810481	0.840318056	0.40073008	1
bbs10	Bardet-Biedl syndrome 10 protein	19	120809007	71.30261913	-1.099786853	0.315908773	-3.481343188	0.000498906	0.012150674
bbs12	Bardet-Biedl syndrome 12 protein	4	120818214	42.02441732	-0.046328099	0.275777689	-0.167990742	0.866590562	1
bbs2	Bardet-Biedl syndrome 2 protein homolog isoform X1	19	120809813	527.1776469	-0.716017696	0.129176618	-5.542935757	2.97E-08	1.17E-06
bbs4	Bardet-Biedl syndrome 4 protein	2	120813598	233.6338164	0.07643035	0.18022963	0.424072055	0.671513265	1
bbs5	Bardet-Biedl syndrome 5 protein homolog	16	120833836	239.6731615	0.129305814	0.188967424	0.684275686	0.493801097	1
bbs7	Bardet-Biedl syndrome 7 protein isoform X1	4	120817611	347.5127797	-0.094623292	0.17703701	-0.534483114	0.593007329	1
bcam	basal cell adhesion molecule	20	120810386	2407.096188	0.037572845	0.132760278	0.283012698	0.777167103	1
bcan	LOW QUALITY PROTEIN: brevican core protein	20	120810516	194.0448853	0.41268835	0.28377336	1.454288557	0.145866322	1
bcap31	B-cell receptor-associated protein 31	12	120829832	2914.27686	-0.032741143	0.099512789	-0.329014427	0.742144784	1
bcar3	breast cancer anti-estrogen resistance protein 3 isoform X1	8	120823504	485.1501395	0.007911592	0.123868083	0.063871107	0.949072858	1
bcas1	breast carcinoma-amplified sequence 1 isoform X1	12	120829571	2811.901412	0.197600409	0.162311657	1.21741354	0.223446914	1
bcas2	pre-mRNA-splicing factor SPF27	12	120829501	1685.511157	-0.046617753	0.138596271	-0.336356471	0.73660207	1
bcas3	breast carcinoma-amplified sequence 3 isoform X1	1	120825254	625.21026	0.024384233	0.139917941	0.174275239	0.861649157	1
bcat1	LOW QUALITY PROTEIN: branched-chain-amino-acid aminotransferase, cytosolic	4	120817127	18.71202352	0.264869123	0.569523582	0.465071388	0.641880335	1
bcat2	branched-chain-amino-acid aminotransferase, mitochondrial	11	120827440	856.1493883	-0.281791511	0.161205528	-1.748026354	0.080459464	0.859912468
bckdha	2-oxoisovalerate dehydrogenase subunit alpha, mitochondrial	1	120819376	1910.494434	-0.109171557	0.095578493	-1.142218854	0.253363061	1
bckdhb	2-oxoisovalerate dehydrogenase subunit beta, mitochondrial	20	120810771	1320.307695	0.052165453	0.1073767	0.485817245	0.627096746	1
bckdk	3-methyl-2-oxobutanoate dehydrogenase [lipoamide] kinase, mitochondrial	7	120822932	693.618689	-0.035942712	0.114298771	-0.314462804	0.753169562	1
bcl10	B-cell lymphoma/leukemia 10	3	120815674	186.5548879	0.106599057	0.160244194	0.665228829	0.505904144	1
bcl11ba	BAF chromatin remodeling complex subunit BCL11B a	15	120832915	805.819982	0.195228978	0.19317052	1.010656167	0.312181023	1
bcl2b	apoptosis regulator Bcl-2	3	120815681	315.111881	0.062039992	0.1422631	0.436093354	0.662768999	1
bcl2l1	bcl-2-like protein 1	12	120828689	1584.013766	0.185127102	0.137313458	1.348207995	0.177591494	1
bcl2l10	bcl-2-like protein 10	2	120830772	201.0993835	0.064349284	0.231917029	0.277466837	0.781421667	1
bcl2l12	uncharacterized protein bcl2l12	11	120827463	220.3321247	-0.12496719	0.156933911	-0.796304567	0.425855032	1
bcl2l13	bcl-2-like protein 13	19	120808728	536.9354702	-0.637972922	0.162045048	-3.937009685	8.25E-05	0.002183873
bcl2l16	BCL2 like 16 isoform X1	13	120830703	84.71778912	-0.032555918	0.267187012	-0.121846935	0.903020242	1
bcl3	B-cell lymphoma 3 protein	20	120810621	249.3698191	0.062088779	0.174041052	0.356747895	0.721280547	1
bcl6aa	BCL6A transcription repressor a isoform X1	8	120823552	362.7746941	0.192072919	0.200295422	0.958948122	0.337584881	1
bcl6ab	BCL6A transcription repressor b isoform X1	3	120815846	355.1400688	0.068183748	0.259595262	0.262654053	0.792817234	1
bcl6b	LOW QUALITY PROTEIN: B-cell CLL/lymphoma 6 member B protein	7	120822069	156.6938806	-0.093057779	0.227170109	-0.409639188	0.682070646	1
bcl7a	B-cell CLL/lymphoma 7 protein family member A isoform X1	14	120831763	1580.55599	0.184190793	0.147551972	1.248311299	0.211917078	1
bcl7bb	B-cell CLL/lymphoma 7 protein family member B-B isoform X1	1	120827026	341.5261755	-0.04263147	0.138752777	-0.307247685	0.758654852	1
bcl9	B-cell CLL/lymphoma 9 protein	16	120833778	2041.811774	0.017318661	0.111376583	0.155496426	0.876429972	1
bcl9l	B-cell CLL/lymphoma 9-like protein isoform X1	1	120819893	888.2441094	0.025695642	0.13466396	0.190813059	0.848672057	1
bco1	beta,beta-carotene 15,15'-dioxygenase	21	120811631	533.618843	-0.018948191	0.278824873	-0.06795732	0.945819609	1
bco1l	beta-carotene oxygenase 1, like isoform X1	NA	120814859	127.8490478	0.269067965	0.291038422	0.924510116	0.355220787	1
bco2a	beta,beta-carotene 9',10'-oxygenase	7	120822014	525.8765488	0.158726466	0.405532353	0.39140272	0.695499582	1
bco2b	beta-carotene oxygenase 2b isoform X1	1	120829416	93.78169672	0.819813464	0.392651018	2.087893389	0.036807453	0.540885406
bco2l	beta-carotene 15, 15-dioxygenase 2, like	13	120830626	101.8761198	0.29162522	0.31240505	0.933484333	0.350569956	1
bcor	LOW QUALITY PROTEIN: BCL-6 corepressor	16	120834256	1527.013501	0.04269193	0.130520682	0.327089392	0.743600275	1
bcorl1	LOW QUALITY PROTEIN: BCL-6 corepressor-like protein 1	4	120817344	489.8967082	0.055616322	0.14635353	0.380013533	0.70393537	1
bcr	LOW QUALITY PROTEIN: breakpoint cluster region protein	14	120832056	1178.492776	0.113304025	0.123713253	0.915860037	0.35974031	1
bdh1	D-beta-hydroxybutyrate dehydrogenase, mitochondrial isoform X1	21	120811325	149.40871	-0.052545367	0.28023553	-0.187504299	0.851265253	1
bdh2	3-hydroxybutyrate dehydrogenase type 2 isoform X1	9	120825214	1065.1827	0.037571621	0.161713654	0.232334256	0.816278408	1
bdkrb1	B1 bradykinin receptor	15	120833217	6.532604774	0.311102872	0.594727286	0.52310173	0.600903462	1
bdnf	brain-derived neurotrophic factor isoform X1	2	120834252	40.29999202	0.293973556	0.230076416	1.277721383	0.201347683	1
bean1	LOW QUALITY PROTEIN: protein BEAN1	6	120820950	72.03650455	0.277394119	0.22974036	1.207424411	0.227268739	1
becn1	beclin 1	5	100174867	669.057597	0.069140066	0.121887316	0.567245784	0.570547206	1
bend3	BEN domain-containing protein 3	15	120832637	209.6690441	-0.087430789	0.148600686	-0.588360603	0.556290276	1
bend5	BEN domain-containing protein 5 isoform X1	8	120824279	662.2333551	0.055614761	0.146335109	0.3800507	0.70390778	1
bend7	BEN domain-containing protein 7 isoform X1	19	120808836	35.57835013	-1.087020743	0.358026501	-3.036146043	0.002396233	0.052818948
best1	bestrophin-2	19	120808686	33.84440883	-0.672646219	0.30431078	-2.210392344	0.027077945	0.429774227
bet1	BET1 homolog	10	120826478	439.5555471	-0.029682958	0.179485002	-0.165378487	0.868646086	1
bet1l	BET1-like protein	19	120809553	302.1273122	-0.893968121	0.135796373	-6.583151695	4.61E-11	2.38E-09
bfsp2	phakinin isoform X1	3	120816477	645.5568633	0.019335525	0.512288387	0.037743439	0.969892242	1
bglapl	bone gamma-carboxyglutamate (gla) protein, like	9	120825882	379.7516108	-0.104671441	0.269508213	-0.388379411	0.697735278	1
bgnb	biglycan b isoform X1	12	120829517	593.9241496	-0.110673575	0.154429908	-0.716658947	0.473584562	1
bhlha15	class A basic helix-loop-helix protein 15	5	120819321	65.28004938	0.024130386	0.309886671	0.077868421	0.937932719	1
bhlha9	class A basic helix-loop-helix protein 9	7	120821366	96.80626324	0.419684435	0.253895804	1.652979012	0.098335135	0.934874958
bhlhe22	class E basic helix-loop-helix protein 22	21	120811965	243.2877998	0.089984695	0.203744734	0.44165409	0.658739536	1
bhlhe40	class E basic helix-loop-helix protein 40	17	120835791	714.5966757	0.171682525	0.215314884	0.797355581	0.425244549	1
bhmt	betaine--homocysteine S-methyltransferase 1	14	120832005	717.5686082	0.164500475	0.224928392	0.731345979	0.464567853	1
bicc2	bicaudal C homolog 2 isoform X1	4	120816858	167.3786652	0.169989878	0.286008909	0.594351689	0.552276914	1
bicd2	protein bicaudal D homolog 2	17	120835807	926.2000414	-0.071255785	0.081693868	-0.872229301	0.383083298	1
bicdl1	BICD family-like cargo adapter 1 isoform X1	13	120830925	233.0600306	-0.052311594	0.156795445	-0.333629553	0.738659115	1
bicdl2	BICD family-like cargo adapter 2 isoform X1	7	120821360	133.4714918	-0.117261626	0.192183162	-0.61015557	0.541758759	1
bicdl2l	bicaudal-D-related protein 2-like	7	120821787	291.3578064	0.172051779	0.226223158	0.760540081	0.44693182	1
bicra	BRD4-interacting chromatin-remodeling complex-associated protein isoform X1	1	120816068	1477.747193	0.081900691	0.119720677	0.684098131	0.493913202	1
bicral	BRD4-interacting chromatin-remodeling complex-associated protein-like	5	120819207	477.284635	0.157839201	0.104206372	1.514678976	0.129853721	1
bida	BH3 interacting domain death agonist isoform X1	19	120808732	86.50734521	-0.769613047	0.462614172	-1.66361753	0.096188886	0.930946946
bik	bcl-2-interacting killer	4	120817682	47.3506031	0.050105417	0.290908679	0.172237616	0.863250727	1
bin1b	myc box-dependent-interacting protein 1b isoform X1	1	120819613	1582.651904	-0.049864187	0.194172709	-0.256803271	0.797330645	1
bin2a	bridging integrator 2a	12	120829440	308.8565073	0.087431889	0.271907998	0.32154953	0.747793984	1
bin2b	bridging integrator 2b isoform X1	17	120835495	373.2266075	-0.140266596	0.140997118	-0.994818886	0.319824359	1
bin3	bridging integrator 3	13	120831059	904.7771412	0.057182872	0.134897309	0.423899283	0.671639267	1
birc2	baculoviral IAP repeat-containing protein 2	7	120821377	2221.011853	-0.014412928	0.107909328	-0.133565169	0.893746428	1
birc5a	baculoviral IAP repeat-containing protein 5a	5	120818922	612.3100457	-0.172227564	0.17224346	-0.999907712	0.317355172	1
birc5b	baculoviral IAP repeat-containing protein 5b	12	120829133	7.2467478	-0.248555682	0.588716237	-0.422199467	0.67287943	1
birc6	LOW QUALITY PROTEIN: baculoviral IAP repeat-containing protein 6	6	120821068	3299.779159	0.042785004	0.152973421	0.279689137	0.779716013	1
birc7	baculoviral IAP repeat-containing protein 7	12	120829770	86.4353648	0.052689265	0.338224196	0.155782068	0.876204806	1
blk	LOW QUALITY PROTEIN: tyrosine-protein kinase Blk	18	120808376	11.09140188	-0.231014129	0.487390514	-0.473981587	0.635513037	1
blm	Bloom syndrome protein homolog isoform X1	19	120808854	844.3626576	-1.132243368	0.113286145	-9.99454409	1.61E-23	2.55E-21
blmh	bleomycin hydrolase	1	120823017	3630.267847	-0.131312435	0.102382276	-1.282569995	0.199642768	1
blnk	B-cell linker protein isoform X1	6	120820388	45.06772646	0.029765931	0.2781341	0.10702007	0.914773058	1
bloc1s1	biogenesis of lysosome-related organelles complex 1 subunit 1	17	120834588	559.8483533	-0.156107781	0.163634055	-0.954005455	0.340080881	1
bloc1s2	biogenesis of lysosome-related organelles complex 1 subunit 2	NA	120814814	401.5865637	0.193192257	0.164811586	1.1722007	0.241116487	1
bloc1s3	biogenesis of lysosome-related organelles complex 1 subunit 3	1	120821201	111.7247151	0.072634757	0.234417644	0.309851918	0.756673568	1
bloc1s4	biogenesis of lysosome-related organelles complex 1 subunit 4	10	120826240	359.1290445	0.025433284	0.151858975	0.167479624	0.866992679	1
bloc1s5	biogenesis of lysosome-related organelles complex 1 subunit 5	21	120811944	266.6623188	0.033750485	0.175294291	0.192536133	0.847322267	1
bloc1s6	biogenesis of lysosome-related organelles complex 1 subunit 6	2	120835521	589.9041117	0.039667463	0.160765327	0.246741407	0.805108359	1
blvra	biliverdin reductase A	3	120816012	987.9516221	-0.189902017	0.142257291	-1.3349194	0.181902728	1
blvrb	flavin reductase (NADPH)	1	120829425	1071.981691	-0.255895864	0.109045268	-2.346693878	0.018940809	0.328186203
blzf1	golgin-45	2	120831344	402.8258841	-0.107739318	0.124940025	-0.862328289	0.38850689	1
bmb	protein brambleberry	8	120823656	42.54807712	0.04850503	0.288915536	0.16788654	0.86667254	1
bmerb1	bMERB domain-containing protein 1	9	120824829	496.3820013	-0.080989951	0.195291677	-0.414712761	0.67835219	1
bmf1	BCL2 modifying factor 1	15	120832596	268.5559629	0.004801365	0.190397804	0.025217541	0.979881445	1
bmf2	BCL2 modifying factor 2	18	120808085	184.5038942	0.216400109	0.152969936	1.414657778	0.157168859	1
bmi1a	polycomb complex protein BMI-1-A	21	120811832	313.6713944	0.200367243	0.14977477	1.337790359	0.180964786	1
bmp10	bone morphogenetic protein 10	13	120831018	41.64303289	-0.150100415	0.329243182	-0.455895288	0.648465278	1
bmp15	bone morphogenetic protein 15	7	120823151	1.846079461	-1.948348619	1.569892987	-1.241070975	0.214579531	1
bmp16	bone morphogenetic protein 16 isoform X1	1	120826401	382.7274131	-0.062740827	0.155363279	-0.403833053	0.686335489	1
bmp1a	bone morphogenetic protein 1a	13	120830810	2396.238055	-0.132628743	0.124431856	-1.065874503	0.286480376	1
bmp2b	bone morphogenetic protein 2b	18	120808490	119.0466447	-0.179714224	0.194882878	-0.922165281	0.35644237	1
bmp3	bone morphogenetic protein 3	NA	120813111	659.9375545	-0.04748926	0.1517078	-0.313031102	0.754257032	1
bmp4	bone morphogenetic protein 4	15	120833309	544.2173415	-0.176966567	0.11264455	-1.571017563	0.116178569	0.989112751
bmp5	bone morphogenetic protein 5	6	120820291	256.4603893	-0.14336108	0.153832025	-0.931932605	0.351371356	1
bmp6	LOW QUALITY PROTEIN: bone morphogenetic protein 6	21	120812072	256.2878467	-0.253113236	0.153377311	-1.650265181	0.09888871	0.935509457
bmp7b	bone morphogenetic protein 7b	12	120828865	408.1388892	0.049243008	0.126016012	0.390767861	0.695968833	1
bmp8a	bone morphogenetic protein 8A	10	120826148	143.7435142	-0.374274402	0.21395061	-1.749349545	0.080230617	0.858286957
bmper	BMP-binding endothelial regulator protein	20	120810381	292.6803193	-0.174910357	0.198795527	-0.879850563	0.378940269	1
bmpr1ba	bone morphogenetic protein receptor type-1B	13	120831025	1098.609453	0.172297022	0.109233967	1.577320933	0.114721698	0.986061113
bmpr1bb	bone morphogenetic protein receptor, type IBb	14	120831885	417.622648	0.108267335	0.142781045	0.758275266	0.448286211	1
bms1	ribosome biogenesis protein BMS1 homolog isoform X1	5	120819554	1936.773718	-0.162390389	0.172998628	-0.938680209	0.347894958	1
bmt2	S-adenosylmethionine sensor upstream of mTORC1 isoform X1	19	120808870	258.4316633	-1.225231117	0.195387736	-6.270767759	3.59E-10	1.69E-08
bnc1	LOW QUALITY PROTEIN: zinc finger protein basonuclin-1	2	120809489	1290.748704	0.0375211	0.132821124	0.282493468	0.777565155	1
bnc2	zinc finger protein basonuclin-2 isoform X1	9	120825282	776.7253545	-0.010512969	0.18643119	-0.056390612	0.955030635	1
bnip1b	vesicle transport protein SEC20	7	120821809	535.0511002	0.050136712	0.138426601	0.362189867	0.717210151	1
bnip2	BCL2/adenovirus E1B 19 kDa protein-interacting protein 2 isoform X1	19	120809406	410.8370698	-1.025887286	0.12755228	-8.042876879	8.78E-16	7.20E-14
bnip3la	BCL2 interacting protein 3 like a	13	120831000	1369.610636	0.059328559	0.159127678	0.3728362	0.709270359	1
bnip3lb	BCL2 interacting protein 3 like b isoform X1	14	120831807	1718.325033	0.131568324	0.157249344	0.836685996	0.402769093	1
bnip4	BCL2 interacting protein 4	6	120820695	629.9091852	0.163084503	0.238616577	0.683458393	0.494317233	1
bnipl	bcl-2/adenovirus E1B 19 kDa-interacting protein 2-like protein isoform X1	20	120810141	230.3188422	-0.081128415	0.17698273	-0.458397356	0.646666991	1
boka	bcl-2-related ovarian killer protein homolog A isoform X1	8	120823715	306.7501558	0.116220725	0.213081857	0.545427596	0.585459465	1
bola1	bolA-like protein 1	20	120811107	283.2441735	0.153589758	0.15961134	0.962273474	0.33591225	1
bola3	bolA-like protein 3	2	120809556	272.8459482	-0.007245369	0.201011288	-0.036044586	0.971246807	1
bop1	ribosome biogenesis protein bop1 isoform X1	10	120826648	3437.195891	-0.122545805	0.131817277	-0.929664212	0.35254497	1
bora	protein aurora borealis isoform X1	6	120820551	286.1754402	-0.357222525	0.200405206	-1.782501225	0.074667532	0.828608904
borcs5	BLOC-1-related complex subunit 5	19	120809454	161.8513778	-0.878433766	0.154331809	-5.691851659	1.26E-08	5.12E-07
borcs6	BLOC-1 related complex subunit 6	12	120829327	681.9400247	-0.191455548	0.132871724	-1.440905125	0.149611488	1
borcs7	BLOC-1-related complex subunit 7 isoform X1	6	120820487	318.0979257	-0.037740377	0.168093203	-0.224520541	0.822352285	1
borcs8	BLOC-1-related complex subunit 8 isoform X1	8	120823996	132.1672222	0.315295332	0.212592473	1.48309734	0.138048551	1
bpgm	bisphosphoglycerate mutase	19	120809117	360.8116146	-0.914417177	0.140689671	-6.499533144	8.06E-11	4.10E-09
bphl	valacyclovir hydrolase	8	120824301	238.4631744	-0.041613258	0.204492856	-0.203494926	0.838748212	1
bpifcl	lipopolysaccharide-binding protein	12	120829048	69.13956544	0.818771781	0.351685184	2.328138399	0.019904756	0.342213007
bpnt1	3'(2'),5'-bisphosphate nucleotidase 1 isoform X1	18	120807781	461.2760737	0.080251213	0.138075614	0.581212067	0.561097536	1
bpnt2	inositol monophosphatase 3	3	120815733	992.7116908	-0.126969027	0.130000533	-0.976680819	0.328727194	1
bptf	nucleosome-remodeling factor subunit BPTF isoform X1	11	120827534	3127.166734	-0.04264608	0.138438349	-0.308051062	0.758043478	1
braf	serine/threonine-protein kinase B-raf isoform X1	4	120817257	850.6750418	0.095200679	0.137456934	0.692585501	0.488569712	1
brat1	BRCA1-associated ATM activator 1 isoform X1	9	120824931	164.5471268	-0.564620057	0.38410078	-1.469978937	0.141567459	1
brca2	breast cancer type 2 susceptibility protein isoform X1	1	120825482	399.8023552	-0.054890857	0.127590548	-0.430211002	0.667042159	1
brcc3	lys-63-specific deubiquitinase BRCC36	14	120832091	264.3804417	0.152605478	0.174593713	0.874060557	0.382085276	1
brd2b	bromodomain-containing protein 2b	NA	120814169	539.7961845	-0.042689352	0.179967385	-0.237206048	0.812496945	1
brd4	LOW QUALITY PROTEIN: bromodomain-containing protein 4	11	120827166	3593.162707	0.066366206	0.12788054	0.518970327	0.603781434	1
brd7	bromodomain-containing protein 7	2	120811632	1431.238705	-0.004330115	0.103420872	-0.04186887	0.966603233	1
brd8b	bromodomain-containing protein 8 isoform X1	4	120817052	1078.254124	0.161528802	0.086063343	1.876859491	0.060537354	0.74651756
brd9	bromodomain-containing protein 9 isoform X1	20	120810567	1242.823701	0.061917014	0.099338132	0.623295536	0.533090331	1
brdt	bromodomain testis-specific protein	8	120824258	64.45474198	-0.199967724	0.331465705	-0.603283298	0.546320242	1
brf1b	BRF1 RNA polymerase III transcription initiation factor subunit b	NA	120814262	628.3988018	0.033012195	0.114710415	0.28778725	0.773509598	1
brf2	transcription factor IIIB 50 kDa subunit	14	120832119	203.2492433	-0.011629894	0.188059727	-0.061841492	0.950689061	1
bri3	brain protein I3	11	120828478	1200.461226	-0.092019941	0.117730277	-0.781616622	0.434439915	1
bricd5	LOW QUALITY PROTEIN: BRICHOS domain-containing protein 5	5	120819803	48.89065996	0.600589699	0.423261253	1.418957428	0.155911428	1
brinp1	BMP/retinoic acid-inducible neural-specific protein 1	14	120831834	608.3721555	0.061750622	0.185892238	0.332185047	0.739749534	1
brinp2	BMP/retinoic acid-inducible neural-specific protein 2	3	120815944	303.4242145	0.3152561	0.127418695	2.47417461	0.013354441	0.248146277
brinp3a.2	BMP/retinoic acid-inducible neural-specific protein 3a.2	8	120824136	144.9429492	0.297948921	0.326513701	0.912515829	0.361497241	1
brip1	Fanconi anemia group J protein isoform X1	1	120821589	332.414543	-0.365036174	0.162348936	-2.248466686	0.024546447	0.39801378
brk1	probable protein BRICK1	17	120835523	1857.465255	0.093681658	0.193744189	0.483532736	0.628717522	1
brms1	breast cancer metastasis-suppressor 1 isoform X1	7	120821521	94.88846694	-0.013225446	0.204575847	-0.064648129	0.948454164	1
brms1la	breast cancer metastasis-suppressor 1-like protein-A	15	120832707	979.7617288	0.03802371	0.093169043	0.408115279	0.683189043	1
brox	BRO1 domain-containing protein BROX	18	120807797	1117.319037	0.097411836	0.09303519	1.047042912	0.295079787	1
brpf1	peregrin isoform X1	12	120829415	1001.149301	0.144477123	0.203928954	0.708467924	0.478654725	1
brpf3a	bromodomain and PHD finger-containing protein 3 isoform X1	17	120835605	489.429089	0.063779985	0.122281583	0.521582918	0.601960759	1
brpf3b	LOW QUALITY PROTEIN: bromodomain and PHD finger-containing protein 3	12	120829493	570.4172876	-0.003341245	0.11933972	-0.027997758	0.977663939	1
brsk1a	serine/threonine-protein kinase BRSK1 isoform X1	5	120819072	1122.563892	0.191497724	0.150380952	1.273417417	0.20286996	1
brsk1b	serine/threonine-protein kinase BRSK1 isoform X1	11	120827591	509.1817822	0.344888786	0.173594875	1.986745211	0.046950639	0.635327757
brwd1	bromodomain and WD repeat-containing protein 3	1	120819769	2247.098024	0.158272074	0.110799078	1.428460201	0.153159442	1
brwd3	bromodomain and WD repeat-containing protein 3 isoform X1	7	120821569	1152.9297	0.086158041	0.115778852	0.744160443	0.456779416	1
bsdc1	BSD domain-containing protein 1	15	120833010	1565.336779	0.015006649	0.096535014	0.155452906	0.876464278	1
bsg	basigin isoform X1	8	120823436	8394.14538	-0.019642106	0.086833741	-0.226203618	0.821043056	1
bsk146	serine/threonine-protein kinase SBK1	5	120819260	545.7581228	0.125486166	0.135152357	0.928479307	0.353158997	1
bsna	protein bassoon	12	120829295	1395.587134	0.251430797	0.221487634	1.135191127	0.256295246	1
bsnb	LOW QUALITY PROTEIN: protein bassoon	17	120835825	1335.006819	0.169995793	0.211191661	0.804936104	0.420856553	1
bspry	B box and SPRY domain-containing protein	14	120831632	78.57290481	-0.28055422	0.261722714	-1.071952124	0.283741536	1
bsx	brain-specific homeobox protein homolog	7	120822681	34.6935355	-0.117524158	0.372140409	-0.315805956	0.752149797	1
btaf1	TATA-binding protein-associated factor 172	6	120820403	1173.382535	0.009549924	0.12927023	0.073875662	0.941109322	1
btbd10b	BTB/POZ domain-containing protein 10 isoform X1	2	120834857	1500.696934	-0.06433638	0.081843129	-0.786093837	0.431812514	1
btbd17b	BTB/POZ domain-containing protein 17	11	120828371	379.0259714	0.153317308	0.212984653	0.719851437	0.471616471	1
btbd3b	LOW QUALITY PROTEIN: BTB/POZ domain-containing protein 3	6	120820854	408.1135624	0.233790141	0.141254921	1.655093783	0.097905476	0.934874958
btbd7	BTB/POZ domain-containing protein 7 isoform X1	15	120832895	993.2022722	0.010073852	0.127739025	0.078862758	0.937141786	1
btbd8	AP2-interacting clathrin-endocytosis protein isoform X1	8	120823685	795.4189748	0.05837952	0.152382228	0.383112392	0.701636432	1
btbd9	BTB/POZ domain-containing protein 9	NA	120814398	113.0930066	0.140185225	0.261224231	0.536647096	0.591511406	1
btc	probetacellulin isoform X1	14	120831637	159.2089267	-0.072203389	0.238822498	-0.302330767	0.762399926	1
btd	biotinidase	10	120826662	65.04971048	-0.170584536	0.264507401	-0.644914038	0.518982894	1
btf3	transcription factor BTF3	14	120831444	8143.377754	0.159069693	0.124594555	1.276698595	0.201708678	1
btf3l4	transcription factor BTF3 homolog 4	8	120824456	732.8738301	-0.02611252	0.115138608	-0.22679204	0.820585454	1
btg1	protein BTG1	4	120817902	2233.351506	0.078231139	0.156913745	0.498561415	0.618088393	1
btg3	protein BTG3	7	120822975	316.9399125	0.065731771	0.152954329	0.429747699	0.667379182	1
btg4	protein BTG4	7	120821467	2.504927241	0.537854877	1.430074799	0.376102619	0.706840608	1
btk	tyrosine-protein kinase BTK	4	120818207	119.7961764	-0.131475212	0.237646813	-0.553237849	0.580100553	1
btr02	bloodthirsty-related gene family, member 2	11	120827997	124.6646007	0.075321063	0.233067022	0.323173404	0.746563922	1
bub1	mitotic checkpoint serine/threonine-protein kinase BUB1	18	120808422	483.5433888	-0.383462884	0.232250416	-1.651075125	0.098723236	0.935402794
bub1bb	mitotic checkpoint serine/threonine-protein kinase BUB1 beta	15	120832559	775.6523887	-0.167848121	0.156674185	-1.071319571	0.284025763	1
bub3	mitotic checkpoint protein BUB3	5	120819516	1448.753369	-0.167524824	0.140981383	-1.188276218	0.234724604	1
buc2l	uncharacterized protein buc2l	21	120811455	1.116362042	-0.114793016	1.753132107	-0.065478817	0.947792772	1
bud13	BUD13 homolog	7	120822711	747.0778431	0.00061484	0.177586656	0.003462196	0.997237573	1
bud23	probable 18S rRNA (guanine-N(7))-methyltransferase	1	120824613	942.9233646	0.011592698	0.113716032	0.101944269	0.918800912	1
bud31	protein BUD31 homolog	11	120827419	2019.558241	0.072082844	0.115699948	0.623015353	0.533274433	1
bves	blood vessel epicardial substance isoform X1	20	120810587	881.3469503	-0.078906642	0.214994382	-0.36701723	0.713606166	1
bxdc2	ribosome biogenesis protein BRX1 homolog	14	120831471	2084.4594	-0.282936899	0.206361216	-1.37107594	0.170351284	1
bysl	bystin	17	120835039	1759.756709	-0.186254135	0.134645053	-1.383297277	0.166573733	1
bzw1a	basic leucine zipper and W2 domain-containing protein 1-A	1	120825783	1579.184826	0.032339679	0.108687831	0.297546452	0.76604935	1
c10h18orf21	UPF0711 protein C18orf21 homolog isoform X1	10	120826433	308.065273	0.040401934	0.166790665	0.242231385	0.808600878	1
c10h5orf49	uncharacterized protein C5orf49 homolog	10	120826533	27.54638228	0.535296735	0.351399347	1.523328769	0.127676473	1
c10h6orf136	uncharacterized protein C6orf136 homolog	10	120826501	1081.118331	0.013394245	0.111330219	0.120310959	0.904236823	1
c10h6orf47	uncharacterized protein C6orf47 homolog	10	120826086	407.1929711	-0.087835024	0.133454188	-0.65816611	0.510431399	1
c10h6orf62	uncharacterized protein C6orf62 homolog	10	120827078	4154.067183	-0.038310856	0.120677908	-0.317463705	0.750891775	1
c11h16orf72	UPF0472 protein C16orf72 homolog	11	120827479	1313.74924	0.012573987	0.115948179	0.108444884	0.913642799	1
c11h16orf89	LOW QUALITY PROTEIN: UPF0764 protein C16orf89 homolog	11	120827558	170.0328997	0.038625152	0.156920907	0.246144079	0.805570702	1
c11h17orf75	protein Njmu-R1 isoform X1	11	120827518	692.9952655	0.002897696	0.124760085	0.023226142	0.981469886	1
c12h1orf127	uncharacterized protein C1orf127 homolog	12	120829813	83.87885397	-0.739379766	0.395729632	-1.868396264	0.061706857	0.752552014
c12h1orf174	UPF0688 protein C1orf174 homolog	12	120829344	242.9095699	-0.00343577	0.192953446	-0.017806214	0.985793448	1
c12h1orf194	protein C1orf194 homolog	12	120829484	25.56715	0.33355797	0.408821928	0.815900389	0.41455711	1
c13h12orf43	protein CUSTOS isoform X1	13	120830840	169.3762845	-0.09129317	0.260969583	-0.349823029	0.726471515	1
c13h22orf39	UPF0545 protein C22orf39 homolog	13	120831089	341.6786864	-0.065966993	0.142680245	-0.46234146	0.643836472	1
c13h2orf68	UPF0561 protein C2orf68 homolog	13	120830548	241.5125059	-0.053631689	0.17764929	-0.301896443	0.762731008	1
c13h5orf34	uncharacterized protein C5orf34 homolog	13	120830322	145.3030553	-0.135318315	0.216232139	-0.625801123	0.531445395	1
c13h5orf51	UPF0600 protein C5orf51 homolog	13	120830260	599.0779659	0.017881691	0.124608946	0.143502468	0.885893362	1
c13h9orf64	queuosine salvage protein	13	120830712	410.7773037	-0.057728262	0.186773003	-0.309082473	0.757258792	1
c13h9orf78	telomere length and silencing protein 1 homolog isoform X1	13	120830606	1264.808291	0.087832829	0.177290425	0.495417782	0.620305245	1
c13h9orf85	uncharacterized protein C9orf85 homolog	13	120830724	654.5378959	-0.232588553	0.271833259	-0.85562949	0.392202753	1
c14h18orf25	uncharacterized protein C18orf25 homolog isoform X1	14	120831871	1462.00712	0.055027567	0.122153923	0.450477285	0.652366329	1
c14h18orf54	lung adenoma susceptibility protein 2	14	120831877	304.1816732	-0.047381716	0.220112123	-0.215261727	0.829563268	1
c14h2orf42	uncharacterized protein C2orf42 homolog isoform X1	14	120832008	120.8681487	0.28687569	0.197764735	1.450590721	0.146893861	1
c15h14orf180	nutritionally-regulated adipose and cardiac enriched protein homolog	15	120832502	353.7119058	-0.061016392	0.187946197	-0.324648189	0.745447352	1
c15h14orf28	uncharacterized protein C14orf28 homolog isoform X1	15	120832569	255.7972204	-0.020512217	0.192988943	-0.106287005	0.915354642	1
c16h2orf49	ashwin	16	120834056	389.7637334	-0.004759186	0.185086413	-0.025713322	0.979485998	1
c16h2orf69	UPF0565 protein C2orf69 homolog	16	120833644	359.090909	0.094969016	0.14872743	0.638544054	0.523119587	1
c16h2orf76	UPF0538 protein C2orf76 homolog isoform X1	16	120833633	369.2175067	-0.027509921	0.15566078	-0.176729945	0.859720519	1
c16h3orf38	uncharacterized protein C3orf38 homolog	16	120833703	261.9483149	-0.122918872	0.18844924	-0.65226515	0.514230138	1
c17h1orf158	uncharacterized protein C1orf158 homolog	17	120835163	3.072368483	-0.226978926	0.914552706	-0.248185724	0.803990711	1
c17h1orf159	uncharacterized protein C1orf159 homolog	17	120835821	217.1119247	0.060580367	0.221137023	0.273949454	0.784123466	1
c17h1orf50	uncharacterized protein C1orf50 homolog	17	120835101	439.5836722	-0.046523291	0.200444061	-0.232101121	0.816459474	1
c17h3orf14	uncharacterized protein C3orf14 homolog isoform X1	17	120835584	153.5987023	0.183433015	0.203260389	0.90245333	0.366816102	1
c17h6orf89	bombesin receptor-activated protein C6orf89 homolog	17	120835384	773.6666214	-0.144790917	0.138659383	-1.044220116	0.296383562	1
c18h1orf131	uncharacterized protein C1orf131 homolog	18	120807795	426.1099246	0.020323538	0.178035464	0.114154436	0.909115371	1
c18h1orf198	uncharacterized protein C1orf198 homolog	18	120808080	1426.317376	-0.010440761	0.113012578	-0.092385827	0.9263915	1
c18h3orf33	protein C3orf33 homolog isoform X1	1	120827908	152.0994256	0.092154825	0.183531571	0.502119743	0.615583293	1
c19h11orf49	UPF0705 protein C11orf49 homolog	19	120808911	205.7868732	-0.996300432	0.157370543	-6.330920718	2.44E-10	1.16E-08
c19h11orf58	small acidic protein isoform X1	19	120809293	567.0545801	-0.855239561	0.11854567	-7.214431059	5.42E-13	3.46E-11
c19h11orf96	uncharacterized protein C11orf96 homolog	19	120809663	183.3162566	-1.202813467	0.175433186	-6.856248193	7.07E-12	4.00E-10
c19h12orf29	uncharacterized protein C12orf29 homolog isoform X1	19	120808907	188.6959851	-1.016118357	0.202403122	-5.020270163	5.16E-07	1.75E-05
c19h12orf4	protein C12orf4 homolog isoform X1	19	120809328	541.1002595	-0.984741724	0.114588052	-8.593755678	8.42E-18	8.31E-16
c19h12orf73	protein BRAWNIN	19	120808933	456.7974088	-0.673751582	0.120663758	-5.58371126	2.35E-08	9.33E-07
c19h15orf39	uncharacterized protein C15orf39 homolog	19	120809554	372.0420306	-0.888576872	0.195284803	-4.550158837	5.36E-06	0.00016114
c19h15orf40	UPF0235 protein C15orf40 homolog	19	120809103	182.3523159	-0.881860988	0.223467179	-3.946266249	7.94E-05	0.002110348
c19h15orf61	uncharacterized protein C15orf61 homolog	19	120809219	105.3622835	-1.052180319	0.20219441	-5.20380519	1.95E-07	6.86E-06
c19h1orf109	uncharacterized protein C1orf109 homolog	10	120826157	101.2173277	-0.130625744	0.213939939	-0.610572035	0.541482941	1
c1d	nuclear nucleic acid-binding protein C1D	6	120820414	461.9643269	-0.166840308	0.188514722	-0.885025351	0.376142958	1
c1galt1a	glycoprotein-N-acetylgalactosamine 3-beta-galactosyltransferase 1-A isoform X1	12	120829107	249.5124006	0.13574062	0.156066622	0.869760736	0.384431173	1
c1galt1b	glycoprotein-N-acetylgalactosamine 3-beta-galactosyltransferase 1-B	17	120835601	868.8918017	-0.006894596	0.125636742	-0.054877224	0.956236277	1
c1galt1c1	C1GALT1-specific chaperone 1	4	120817275	499.1125917	0.083506717	0.153720005	0.543239101	0.586965188	1
c1h19orf47	uncharacterized protein C19orf47 homolog isoform X1	1	120830971	631.5765735	0.008934304	0.117328916	0.076147501	0.93930175	1
c1h19orf54	UPF0692 protein C19orf54 homolog isoform X1	1	120826270	161.4689325	-0.039356663	0.248094792	-0.158635586	0.873955991	1
c1h7orf57	uncharacterized protein C7orf57 homolog	1	120815621	3058.738936	0.088519466	0.13833197	0.639906064	0.522233671	1
c1ql2	complement C1q-like protein 2	1	120819397	58.34856007	0.188575735	0.248836604	0.757829563	0.448553022	1
c1ql3a	complement C1q-like protein 3	21	120811362	23.77091099	0.351938287	0.365323653	0.963360253	0.335366766	1
c1ql4a	LOW QUALITY PROTEIN: complement C1q-like protein 4	12	120829122	188.0717477	0.457656371	0.209146838	2.188206025	0.028654598	0.448952735
c1qtnf12	adipolin	12	120828831	338.7261948	0.140015548	0.145384384	0.96307144	0.335511673	1
c1qtnf13	complement C1q tumor necrosis factor-related protein 4	19	120809875	59.69984197	-1.043242639	0.241297005	-4.32347944	1.54E-05	0.000442067
c1qtnf2	complement C1q tumor necrosis factor-related protein 2	4	120818515	13.84936358	0.557524769	0.454620648	1.226351623	0.220066382	1
c1qtnf4	complement C1q tumor necrosis factor-related protein 4	2	120810080	342.8172643	0.115758899	0.243886101	0.47464328	0.635041253	1
c1qtnf5	complement C1q tumor necrosis factor-related protein 5	1	120828688	106.0491958	-0.311329777	0.252981683	-1.230641573	0.218456949	1
c1qtnf6a	complement C1q tumor necrosis factor-related protein 1	11	120828226	601.7921991	0.05465853	0.146424498	0.373288152	0.708933994	1
c1qtnf6b	complement C1q tumor necrosis factor-related protein 6 isoform X1	NA	120813842	81.6450657	-0.079942639	0.277096211	-0.288501379	0.772962975	1
c1qtnf9	complement C1q and tumor necrosis factor-related protein 9A	21	120811299	54.72104367	0.237502593	0.424662921	0.559273205	0.575975279	1
c20h1orf43	protein C1orf43 homolog isoform X1	20	120810636	214.0555296	0.180678754	0.136903507	1.319752564	0.186917644	1
c20h8orf37	protein C8orf37 homolog	20	120810527	245.2400898	0.218154203	0.223962375	0.974066306	0.330023618	1
c21h8orf34	uncharacterized protein C8orf34 homolog isoform X1	21	120811863	34.36066275	0.205382039	0.365900602	0.56130555	0.574589259	1
c2cd2l	phospholipid transfer protein C2CD2L	7	120821698	440.8235603	0.047614516	0.166231211	0.286435478	0.774544605	1
c2cd3	C2 domain-containing protein 3 isoform X1	1	120812714	825.1173875	-0.098581588	0.121385623	-0.812135621	0.416713816	1
c2cd4a	C2 calcium-dependent domain-containing protein 4A	19	120809892	6.306946489	-0.817726935	0.739789972	-1.105350122	0.269007908	1
c2cd5	C2 domain-containing protein 5 isoform X1	19	120809784	755.1306618	-1.107288099	0.151703785	-7.299014312	2.90E-13	1.89E-11
c2h15orf48	normal mucosa of esophagus-specific gene 1 protein	2	120834917	108.5532048	0.26084849	0.436358644	0.597784629	0.549983648	1
c2h16orf87	UPF0547 protein C16orf87 homolog	2	120811426	366.3326728	0.076024655	0.145693136	0.521813568	0.601800142	1
c3h14orf119	uncharacterized protein C14orf119 homolog	3	120816302	187.4978834	0.197977055	0.155907771	1.269834423	0.204143616	1
c3h1orf35	multiple myeloma tumor-associated protein 2	3	120815627	497.3083976	0.048708671	0.14890039	0.327122518	0.743575221	1
c3h5orf22	UPF0489 protein C5orf22 homolog isoform X1	3	120816027	669.0382639	-0.125159779	0.111872005	-1.118776582	0.263235465	1
c3h7orf25	UPF0415 protein C7orf25 homolog isoform X1	3	120815970	316.4005942	-0.008978718	0.296828995	-0.030248791	0.975868637	1
c3h7orf26	uncharacterized protein C7orf26 homolog	3	120816349	278.6650495	0.032627977	0.1599825	0.203947165	0.838394787	1
c4b	complement C4-B isoform X1	20	120810611	334.6432217	0.212420593	0.328485404	0.646666762	0.517847639	1
c4h11orf98	uncharacterized protein C11orf98 homolog	4	120818267	989.9301368	-0.064963291	0.212995448	-0.304998495	0.760367299	1
c4h12orf56	uncharacterized protein C12orf56 homolog isoform X1	4	120817593	86.91348159	0.373321108	0.317103926	1.177283147	0.239082511	1
c5h10orf88	ATPase PAAT	5	120819652	327.4448554	-0.35698819	0.259232589	-1.377096113	0.168482534	1
c5h10orf90	(E2-independent) E3 ubiquitin-conjugating enzyme FATS isoform X1	5	120819852	62.8757562	0.05069512	0.295939377	0.171302383	0.863986007	1
c5h16orf91	protein CCSMST1	5	120818992	219.9742879	-0.197276361	0.213599342	-0.923581317	0.355704345	1
c5h8orf33	UPF0488 protein C8orf33 homolog	5	120818984	312.3354712	-0.148593674	0.199848283	-0.743532402	0.457159412	1
c6	complement component C6 isoform X1	14	120831901	1199.990315	-0.099985023	0.359775372	-0.277909581	0.781081769	1
c7a	complement component C7	13	120830519	878.0059271	0.107019128	0.273686152	0.391028655	0.695776055	1
c7b	complement component 7b	14	120832026	199.3982469	-0.158005133	0.358676686	-0.440522451	0.659558755	1
c7h11orf54	ester hydrolase C11orf54 homolog isoform X1	7	120821461	387.4937065	0.021961593	0.168124315	0.130627111	0.896070295	1
c7h11orf68	UPF0696 protein C11orf68 homolog	7	120821330	473.3305257	-0.062459074	0.136187265	-0.458626396	0.646502478	1
c7h17orf49	chromatin complexes subunit BAP18	7	120822452	1147.700245	0.070671219	0.119405114	0.591860906	0.553943734	1
c7h17orf97	protein LIAT1	7	120821808	10.06989757	-0.481037725	0.598811887	-0.803320266	0.421789647	1
c7h20orf27	UPF0687 protein C20orf27 homolog	7	120822160	1660.025825	0.162153105	0.13110124	1.236854092	0.216141256	1
c7h21orf91	protein EURL homolog	7	120822556	374.3075452	0.111780311	0.133590435	0.836738879	0.40273936	1
c7h4orf48	neuropeptide-like protein C4orf48 homolog	7	120821686	508.8798397	0.127075239	0.162484012	0.782078418	0.434168489	1
c7h4orf54	uncharacterized protein C4orf54 homolog isoform X1	7	120821489	138.1900513	-0.133217696	0.262892134	-0.506738996	0.612337965	1
c7h5orf15	LOW QUALITY PROTEIN: keratinocyte-associated transmembrane protein 2	7	120821968	1462.776525	-0.014190256	0.128969021	-0.11002841	0.912386844	1
c8a	complement component C8 alpha chain	3	120815685	346.5974901	0.110676186	0.24242364	0.456540401	0.648001426	1
c8b	complement component C8 beta chain	3	120815687	448.5804497	-0.48532044	0.230383702	-2.106574532	0.035154476	0.527113427
c8g	complement component C8 gamma chain	21	120811941	392.7347872	0.145429031	0.246156642	0.59079873	0.554655286	1
c8h19orf25	UPF0449 protein C19orf25 homolog	8	120823891	343.5175193	0.269956713	0.30239847	0.892718513	0.372007934	1
c8h1orf112	uncharacterized protein C1orf112 homolog isoform X1	8	120823796	329.9140827	-0.320968972	0.180043692	-1.78272823	0.074630554	0.828608904
c8h1orf210	type III endosome membrane protein TEMP	8	120823749	157.0298625	-0.060933401	0.189436066	-0.321656811	0.7477127	1
c8h1orf52	UPF0690 protein C1orf52 homolog	8	120823751	779.691921	0.135981307	0.14976553	0.907961311	0.363898663	1
c8h8orf82	UPF0598 protein C8orf82 homolog	8	120823470	165.3670927	0.100877131	0.250696811	0.402386975	0.687399254	1
c9	complement component C9	14	120831546	982.7971231	0.120741428	0.453300658	0.266360583	0.789961519	1
c9h17orf67	uncharacterized protein C17orf67 homolog	9	120825107	1252.735196	0.035362242	0.30737728	0.115045075	0.908409395	1
c9h19orf53	leydig cell tumor 10 kDa protein homolog isoform X1	9	120824842	968.7604635	-0.004907922	0.136227857	-0.036027301	0.97126059	1
c9h22orf23	UPF0193 protein EVG1 isoform X1	9	120824824	36.84290897	0.233187305	0.293153168	0.795445285	0.426354527	1
c9h4orf33	UPF0462 protein C4orf33 homolog isoform X1	9	120825166	219.2576117	-0.062862451	0.181811032	-0.345757079	0.729525284	1
c9h6orf120	UPF0669 protein C6orf120 homolog	9	120824648	831.9792948	-0.173207605	0.194906121	-0.888671961	0.374179404	1
c9orf72	guanine nucleotide exchange C9orf72 homolog	15	120833230	513.0518136	-0.045526916	0.191797624	-0.237369553	0.812370108	1
ca10a	carbonic anhydrase-related protein 10a isoform X1	5	120819511	235.0184573	0.185638427	0.193768419	0.95804274	0.338041207	1
ca12	carbonic anhydrase 12	19	120809754	58.02619445	-0.626863605	0.269433049	-2.326602501	0.019986431	0.343375059
ca14	carbonic anhydrase 14 isoform X1	20	120810711	520.5989056	-0.128320425	0.199419565	-0.643469584	0.519919445	1
ca15b	carbonic anhydrase XVb	5	120819122	439.7853346	-0.465054795	0.995748783	-0.467040285	0.640471056	1
ca4a	carbonic anhydrase 4a	7	120822686	217.2761608	-0.052698494	0.209779094	-0.251209466	0.801652167	1
ca4b	carbonic anhydrase 4b	1	120823880	13.13448942	0.520474512	0.707372858	0.735785245	0.461861402	1
ca4c	carbonic anhydrase IV c	7	120821800	25.66142914	-0.807442194	0.432058991	-1.868823958	0.061647311	0.752552014
ca5a	carbonic anhydrase 5A, mitochondrial isoform X1	19	120809342	1038.484346	-0.843515773	0.177774596	-4.744861146	2.09E-06	6.54E-05
ca6	carbonic anhydrase 6 isoform X1	12	120829018	307.8388086	0.035953017	0.227186052	0.158253629	0.874256946	1
ca7	carbonic anhydrase 7	2	120810422	148.1139011	0.15207771	0.288825046	0.526539204	0.598513621	1
ca8	carbonic anhydrase-related protein isoform X1	3	120816384	128.231934	0.126455814	0.172296846	0.733941547	0.462984364	1
cab39	calcium-binding protein 39	1	120834869	723.2607977	0.030172371	0.125748169	0.239942825	0.810374581	1
cab39l	calcium-binding protein 39-like	1	120822598	516.678166	-0.021319977	0.142231829	-0.149895962	0.880846698	1
cab39l1	calcium binding protein 39, like 1	4	120818272	632.5370768	-0.136180698	0.15310273	-0.889472692	0.373749093	1
cabcoco1	ciliary-associated calcium-binding coiled-coil protein 1	5	120819817	24.70311662	-0.044837787	0.38867402	-0.115360906	0.908159064	1
cabin1	calcineurin-binding protein cabin-1 isoform X1	13	120830534	1473.675032	0.049263657	0.128951413	0.382032707	0.702437105	1
cables1	CDK5 and ABL1 enzyme substrate 1 isoform X1	3	120816147	222.5806262	-0.033465744	0.154968271	-0.215952231	0.829024983	1
cables2b	CDK5 and ABL1 enzyme substrate 2	12	120829457	224.2755036	-0.155569265	0.210964024	-0.737420827	0.460866474	1
cabp1a	calcium-binding protein 1a	13	120830653	153.0132912	0.314150804	0.283223889	1.109195996	0.26734564	1
cabp2a	calcium-binding protein 2a isoform X1	9	120825805	142.3635193	0.277806183	0.300826246	0.923477212	0.355758571	1
cabp2b	calcium-binding protein 2 isoform X1	4	120817440	34.98678401	0.21375799	0.392062113	0.545214604	0.585605929	1
cabp4	calcium-binding protein 4	9	120824699	36.54176963	0.385840251	0.252484062	1.52817666	0.126468682	1
cabp5a	calcium-binding protein 5a	5	120819141	444.6824923	0.266021332	0.284298767	0.935710465	0.349422281	1
cabp5b	calcium-binding protein 5b	11	120827388	91.81643617	0.40205247	0.269053686	1.494320619	0.135091838	1
cabp7b	calcium-binding protein 7	14	120831662	92.80812041	0.108773097	0.22687858	0.479433084	0.631630562	1
cabz01093075.1	C-C chemokine receptor type 8	20	120811212	5.174168676	0.35882404	0.823724077	0.435611936	0.66311831	1
cacfd1	calcium channel flower homolog isoform X1	14	120831974	1521.635246	0.046483267	0.122843077	0.378395493	0.705136816	1
cachd1	VWFA and cache domain-containing protein 1 isoform X1	8	120823893	1826.459255	-0.006207564	0.124960131	-0.049676353	0.960380301	1
cacna1aa	voltage-dependent P/Q-type calcium channel subunit alpha-1A isoform X1	11	120827313	1076.910063	0.173838765	0.231210962	0.751862124	0.452133978	1
cacna1ba	calcium channel, voltage-dependent, N type, alpha 1B subunit, a isoform X1	13	120830281	227.3110602	0.096136848	0.218029748	0.440934546	0.659260383	1
cacna1bb	voltage-dependent N-type calcium channel subunit alpha-1B	14	120831493	235.4549626	0.19295328	0.206587974	0.934000546	0.350303611	1
cacna1c	voltage-dependent L-type calcium channel subunit alpha-1C isoform X1	4	120818340	634.9557237	0.106572899	0.18521912	0.57538822	0.56502877	1
cacna1da	calcium channel, voltage-dependent, L type, alpha 1D subunit, a isoform X1	17	120835798	749.5945123	0.171336209	0.186017663	0.921074948	0.357011299	1
cacna1db	voltage-dependent L-type calcium channel subunit alpha-1D isoform X1	12	120829866	345.7584288	0.177394437	0.240753549	0.736830001	0.461225736	1
cacna1fa	voltage-dependent L-type calcium channel subunit alpha-1D isoform X1	12	120828763	204.2045465	0.135010313	0.514687691	0.262315021	0.793078582	1
cacna1fb	calcium channel, voltage-dependent, L type, alpha 1F subunit isoform X1	NA	120814961	496.4999216	0.109006068	0.338396736	0.322125058	0.747357956	1
cacna1g	LOW QUALITY PROTEIN: voltage-dependent T-type calcium channel subunit alpha-1G	5	120819163	275.9312783	0.021277175	0.181716617	0.117089868	0.906788838	1
cacna1ha	voltage-dependent T-type calcium channel subunit alpha-1I	11	120827895	206.7914554	0.286931839	0.31380372	0.914367233	0.360523914	1
cacna1ia	LOW QUALITY PROTEIN: voltage-dependent T-type calcium channel subunit alpha-1I	11	120827659	206.0536905	0.241186966	0.332714121	0.724907512	0.468508772	1
cacna1sb	calcium channel, voltage-dependent, L type, alpha 1S subunit, b isoform X1	12	120829078	1573.804036	-0.154574006	0.260526571	-0.593313784	0.552971176	1
cacna2d2a	LOW QUALITY PROTEIN: voltage-dependent calcium channel subunit alpha-2/delta-2a	17	120834646	836.3668686	0.313390611	0.203789396	1.537816083	0.12409359	1
cacna2d3a	voltage-dependent calcium channel subunit alpha-2/delta-3 isoform X1	12	120829159	281.1741786	0.190731372	0.28283895	0.674346204	0.500091235	1
cacna2d4a	voltage-dependent calcium channel subunit alpha-2/delta-4 isoform X1	4	120818343	141.5820737	0.270331372	0.244928963	1.103713374	0.269717492	1
cacna2d4b	voltage-dependent calcium channel subunit alpha-2/delta-4 isoform X1	19	120809184	362.1750926	-0.87820952	0.310755852	-2.82604338	0.004712688	0.098449549
cacnb1	voltage-dependent L-type calcium channel subunit beta-1 isoform X1	11	120827592	599.2413744	-0.12939145	0.154513973	-0.837409377	0.402362497	1
cacnb2a	voltage-dependent L-type calcium channel subunit beta-2a	21	120812037	288.1724126	0.16241765	0.207356552	0.783277153	0.433464377	1
cacnb2b	voltage-dependent L-type calcium channel subunit beta-2b isoform X1	3	120816406	117.4966936	0.354848992	0.352591194	1.006403445	0.314221537	1
cacnb3a	voltage-dependent L-type calcium channel subunit beta-3a isoform X1	12	120829552	201.9936441	0.191120718	0.196067866	0.974768185	0.329675262	1
cacnb3b	voltage-dependent L-type calcium channel subunit beta-4	12	120829111	427.7701889	0.15902499	0.157824288	1.007607837	0.313642765	1
cacnb4a	voltage-dependent L-type calcium channel subunit beta-4a isoform X1	16	120834172	81.25899201	0.90524021	0.359484871	2.518159408	0.011796992	0.223117812
cacnb4b	voltage-gated calcium channel beta 4.1 subunit	1	100192309	813.2203294	0.13869987	0.126955446	1.092508229	0.274609776	1
cacng1b	voltage-dependent calcium channel gamma-1 subunit	11	120828480	22.14878683	0.181662949	0.414718364	0.438039317	0.661357782	1
cacng2a	calcium channel, voltage-dependent, gamma subunit 2a	11	120827450	196.3489568	0.253639831	0.155035391	1.636012458	0.10183698	0.947589213
cacng3b	voltage-dependent calcium channel gamma-3 subunit	11	120828413	136.8788007	0.301570393	0.247838087	1.216804073	0.22367877	1
cacng6b	voltage-dependent calcium channel gamma-6 subunit	20	120811084	812.1638356	-0.022301261	0.254474598	-0.087636491	0.930165598	1
cacng7a	calcium channel, voltage-dependent, gamma subunit 7a	10	120826996	31.14684836	0.295187127	0.322807814	0.914436125	0.360487727	1
cacng7b	voltage-dependent calcium channel gamma-7 subunit	20	120809974	116.4014886	0.329140793	0.212766047	1.546961077	0.121872632	1
cacng8b	voltage-dependent calcium channel gamma-4 subunit	20	120810725	412.9678072	0.140359261	0.200664362	0.699472791	0.484256611	1
cactin	cactin	3	120816444	1230.369922	0.12759482	0.128575112	0.992375726	0.321014276	1
cacul1	CDK2-associated and cullin domain-containing protein 1	6	120820248	256.9304633	-0.060396729	0.26119444	-0.231232828	0.817133928	1
cad	CAD protein isoform X1	18	120807858	1979.699587	-0.135727132	0.136107596	-0.997204679	0.31866517	1
cadm1a	cell adhesion molecule 1a isoform X1	7	120822800	1049.785484	0.134577074	0.154544069	0.870800638	0.383863017	1
cadm1b	cell adhesion molecule 1b isoform X1	1	120822804	247.0041724	0.045817496	0.214840417	0.213262929	0.831121887	1
cadm2a	cell adhesion molecule 2a isoform X1	7	120822021	970.2626644	0.193956346	0.209733858	0.924773654	0.355083658	1
cadps2	calcium-dependent secretion activator 2 isoform X1	19	120809275	210.1297417	-0.624268607	0.226918125	-2.751074233	0.005940018	0.12118134
cadpsa	calcium-dependent secretion activator 1	17	120834842	283.0614851	0.027359971	0.227870026	0.12006832	0.904429028	1
cadpsb	calcium-dependent secretion activator 1 isoform X1	17	120835071	1846.06249	0.111452453	0.174426799	0.638964042	0.522846324	1
cahz	carbonic anhydrase isoform X1	3	120816137	1616.098004	-0.242191036	0.226859907	-1.06757972	0.285710136	1
calb2a	calbindin 2a isoform X1	19	120809481	803.101672	-0.378796984	0.225360544	-1.68084873	0.092792301	0.918803481
calca	calcitonin/calcitonin-related polypeptide, alpha	2	120830980	12.82570717	-0.15301132	0.533872775	-0.286606336	0.774413762	1
calcoco1a	calcium-binding and coiled-coil domain-containing protein 1	12	120829619	721.8652422	0.274863208	0.234982241	1.169719069	0.242114042	1
calcoco2	calcium-binding and coiled-coil domain-containing protein 2	5	120819461	585.0380901	0.134348717	0.176702765	0.760309081	0.447069855	1
calcr	calcitonin gene-related peptide type 1 receptor	10	120826497	194.0332451	0.190692396	0.199626243	0.955247136	0.339452734	1
calcrla	calcitonin gene-related peptide type 1 receptor	16	120833790	661.1893364	-0.090385894	0.157984405	-0.572119092	0.567241296	1
calcrlb	calcitonin gene-related peptide type 1 receptor	1	120811079	87.4456842	-0.458055063	0.271926032	-1.684484045	0.09208816	0.916707742
cald1a	caldesmon 1a isoform X1	4	120817759	1285.404705	-0.136873356	0.138012696	-0.991744672	0.321322094	1
cald1b	caldesmon 1b	19	120809213	344.4012788	-1.112731887	0.235668598	-4.721595905	2.34E-06	7.31E-05
calhm3	calcium homeostasis modulator protein 3	6	120821076	7.279034178	-0.018214991	0.688604492	-0.026452036	0.97889679	1
calhm5.1	calcium homeostasis modulator protein 5	20	120810066	183.7661496	0.08726188	0.207528896	0.420480623	0.674134382	1
calhm6	calcium homeostasis modulator protein 6 isoform X1	20	120810064	19.25784428	-0.246073691	0.408384149	-0.60255446	0.546805123	1
calm1a	calmodulin-1a isoform X1	15	120832662	14514.78637	0.125811569	0.082760622	1.520186359	0.128464145	1
calm2a	calmodulin 2a (phosphorylase kinase, delta)	6	120820584	10046.88371	0.023812723	0.108078397	0.220328245	0.825615525	1
calm3a	calmodulin 3a (phosphorylase kinase, delta)	1	120820837	2410.791102	0.0662619	0.121652033	0.544683872	0.585970959	1
calml4a	calmodulin-like protein 4a	2	120831594	272.9412485	0.103534213	0.292048592	0.354510227	0.722956541	1
caln1	calcium-binding protein 8 isoform X1	1	120824949	120.9454814	0.111720797	0.247386123	0.451604948	0.651553605	1
calr	calreticulin	8	120824354	4554.88593	0.138523707	0.179986463	0.769634031	0.441517012	1
calr3b	calreticulin 3b	3	120815584	9266.00175	-0.213989495	0.184517403	-1.159725265	0.24616068	1
calub	calumenin-B	19	120808786	3323.316551	-1.151239209	0.150107916	-7.669410368	1.73E-14	1.26E-12
caly	calcyon neuron-specific vesicular protein	9	120825468	297.6576951	0.20484833	0.140828955	1.454589579	0.145782918	1
camk1a	calcium/calmodulin-dependent protein kinase type 1 isoform X1	17	120834952	581.3644653	0.113296299	0.124688534	0.908634456	0.363543112	1
camk1b	calcium/calmodulin-dependent protein kinase type 1 isoform X1	17	120835087	1154.078391	0.043019718	0.146635903	0.293377799	0.769233393	1
camk1da	calcium/calmodulin-dependent protein kinase type 1D	4	120817663	566.3721689	0.12923518	0.18110647	0.713586765	0.475482744	1
camk1db	calcium/calmodulin-dependent protein kinase 1Db	19	120809704	262.3752041	-1.118690875	0.161655436	-6.920218111	4.51E-12	2.61E-10
camk1gb	calcium/calmodulin-dependent protein kinase IGb	12	120829290	413.1850633	0.221224599	0.187266423	1.181336173	0.237469203	1
camk2a	calcium/calmodulin-dependent protein kinase type II subunit alpha isoform X1	7	120821702	1163.491572	0.171390058	0.133539169	1.283444095	0.199336534	1
camk2d1	calcium/calmodulin-dependent protein kinase type II delta 1 chain isoform X1	7	120822206	355.5422532	0.347183715	0.244897656	1.417668593	0.156287544	1
camk2g2	calcium/calmodulin-dependent protein kinase type II subunit gamma isoform X1	6	120820869	1823.354878	0.211845813	0.127623473	1.65992828	0.096928881	0.932159419
camk2n1a	calcium/calmodulin-dependent protein kinase II inhibitor 1a	3	120815567	183.880874	0.223764395	0.195312169	1.145675644	0.251929385	1
camkk1a	calcium/calmodulin-dependent protein kinase kinase 1 isoform X1	7	120821976	229.7448354	0.128019366	0.163976391	0.780718283	0.434968205	1
camkk1b	calcium/calmodulin-dependent protein kinase kinase 1b	1	120813042	87.22651996	0.15817041	0.355101555	0.445423028	0.656014074	1
camkmt	calmodulin-lysine N-methyltransferase	6	120820480	104.9488122	0.295453053	0.256441497	1.152126536	0.24926908	1
camkvl	caM kinase-like vesicle-associated, like isoform X1	12	120829060	244.635156	0.288615391	0.177854294	1.622763133	0.10464005	0.957230682
camlg	calcium signal-modulating cyclophilin ligand isoform X1	NA	120812950	538.8169915	-0.141196122	0.179935674	-0.784703325	0.432627533	1
camsap1a	calmodulin-regulated spectrin-associated protein 1a isoform X1	14	120831680	510.309739	0.214089097	0.154448352	1.386153327	0.16570009	1
camsap1b	calmodulin-regulated spectrin-associated protein 1-B isoform X1	13	120831143	972.5708163	0.191228559	0.121637477	1.572118761	0.115923011	0.988753861
camsap2a	calmodulin-regulated spectrin-associated protein 2a isoform X1	8	120823590	929.7156084	0.08677956	0.185340645	0.468216566	0.639629727	1
camsap2b	calmodulin-regulated spectrin-associated protein 2 isoform X1	3	120816566	811.4055929	0.014853741	0.126671812	0.117261614	0.906652743	1
camsap3	calmodulin-regulated spectrin-associated protein 3 isoform X1	11	120827168	1024.611786	0.087572648	0.136448801	0.641798588	0.521003967	1
camta1a	calmodulin-binding transcription activator 1 isoform X1	12	120828963	878.9639817	0.193025628	0.209339081	0.922071634	0.356491212	1
camta2	calmodulin-binding transcription activator 2 isoform X1	7	120821660	1402.584368	0.029670302	0.132026117	0.224730553	0.822188895	1
cand1	cullin-associated NEDD8-dissociated protein 1	4	120817994	1116.380408	-0.051914935	0.139549028	-0.37201932	0.709878465	1
cand2	cullin-associated NEDD8-dissociated protein 2 isoform X1	17	120835231	273.0697745	-0.064660563	0.176985102	-0.365344667	0.71485414	1
cant1a	LOW QUALITY PROTEIN: soluble calcium-activated nucleotidase 1	11	120827966	601.4014345	0.064531164	0.211263529	0.305453402	0.760020855	1
canx	calnexin isoform X1	4	120817328	5518.887173	-0.243066299	0.168417536	-1.443236292	0.148953919	1
cap1	adenylyl cyclase-associated protein 1	10	120826587	6292.725463	0.02590705	0.078475843	0.330127703	0.741303471	1
cap2	adenylyl cyclase-associated protein 2	10	120826131	1127.961802	-0.138758894	0.17081527	-0.812333074	0.416600537	1
capgb	LOW QUALITY PROTEIN: capping protein (actin filament), gelsolin-like b	7	120821895	552.4768408	-0.02099681	0.22686009	-0.092554005	0.926257885	1
capn1	calpain-1 catalytic subunit	7	120821247	810.5540955	-0.041880635	0.152304486	-0.274979654	0.78333187	1
capn10	calpain-10	3	120815905	463.724467	-0.014122893	0.093766361	-0.150617904	0.880277137	1
capn12	calpain-12	1	120826185	837.230409	0.14396821	0.317477739	0.453474977	0.650206758	1
capn15	LOW QUALITY PROTEIN: calpain-15	5	120819372	392.8131931	0.016300106	0.215582286	0.075609675	0.939729639	1
capn3a	calpain-3 isoform X1	15	120833187	1520.985156	0.00545564	0.289203796	0.018864343	0.984949325	1
capn3b	calpain-3b isoform X1	18	120808321	212.7961031	-0.477226165	0.25567199	-1.866556306	0.061963574	0.753897542
capn5a	calpain-5a	1	120823995	680.7267769	0.067972965	0.183078662	0.371277373	0.710430949	1
capn5b	calpain-5 isoform X1	7	120822337	505.6411797	0.340370053	0.26881553	1.266184485	0.205447041	1
capn7	calpain-7 isoform X1	20	120810288	501.4076927	-0.008804353	0.10653616	-0.082641924	0.934136265	1
capn9	calpain-9	9	120825265	3386.400317	-0.0203347	0.135145977	-0.150464711	0.88039799	1
capns1b	calpain small subunit 1b	1	120833970	3026.392352	0.138020994	0.16363331	0.843477368	0.398961518	1
caprin1a	LOW QUALITY PROTEIN: caprin-1a	2	120834203	3762.897168	-0.073608795	0.127958589	-0.575254821	0.565118972	1
caprin1b	caprin-1b isoform X1	19	120809835	3990.622946	-1.030725368	0.117570817	-8.766847044	1.84E-18	1.89E-16
caprin2	caprin-2 isoform X1	4	120818448	9.500859503	-1.15349944	0.553417236	-2.084321494	0.037130933	0.543788435
capslb	calcyphosine-like b	NA	120814761	48.53605251	0.063189535	0.299372245	0.211073459	0.83282995	1
capza1a	F-actin-capping protein subunit alpha-1a	17	120835727	3580.530942	-0.089522504	0.123807172	-0.723080109	0.469630669	1
capzb	F-actin-capping protein subunit beta isoform X1	17	120835041	3935.495769	-0.080012164	0.110123105	-0.726570178	0.467489302	1
car15	carbonic anhydrase 15	14	120832124	21.03360699	0.035638487	0.410265685	0.086866848	0.930777352	1
card11	caspase recruitment domain-containing protein 11	11	120828194	478.5763333	-0.194252094	0.268787686	-0.722697145	0.46986597	1
card14	caspase recruitment domain-containing protein 14	9	120824940	106.3947683	0.341960612	0.256937144	1.330911545	0.183218118	1
card19	caspase recruitment domain family, member 19 isoform X1	17	120835820	551.3570776	0.143340861	0.172785587	0.829588066	0.406771726	1
card9	caspase recruitment domain-containing protein 9 isoform X1	13	120830798	16.20063488	0.589438903	0.499972842	1.178941841	0.238421335	1
carhsp1	calcium-regulated heat-stable protein 1	11	120827458	2011.271947	-0.011151728	0.098399858	-0.113330736	0.90976835	1
carm1	histone-arginine methyltransferase CARM1 isoform X1	11	120827390	2723.974889	0.038850495	0.14956416	0.259758054	0.795050409	1
carm1l	histone-arginine methyltransferase CARM1 isoform X1	1	120820271	43.14323334	0.347111693	0.443541765	0.782590774	0.433867461	1
carmil3	capping protein, Arp2/3 and myosin-I linker protein 3 isoform X1	3	120816004	551.2455817	0.163943323	0.162208559	1.010694653	0.312162597	1
carnmt1	carnosine N-methyltransferase	13	120830742	985.1874264	0.237224177	0.147759841	1.605471252	0.108390135	0.967228169
cars1	cysteine--tRNA ligase, cytoplasmic isoform X1	2	120833382	1143.597688	-0.166750798	0.170256692	-0.979408184	0.327378335	1
cars2	cysteine--tRNA ligase, mitochondrial isoform X1	1	120822150	495.0588678	0.025789981	0.202921213	0.127093566	0.898866344	1
cart4	cocaine- and amphetamine-regulated transcript 4	10	120826747	17.61185615	0.218778406	0.558548274	0.391691131	0.695286444	1
cartl	cocaine- and amphetamine-regulated transcript-like	2	120812862	47.49272277	0.516893791	0.276155096	1.871751771	0.061240953	0.750351429
casc3	LOW QUALITY PROTEIN: protein CASC3	11	120827819	359.9525833	0.164522362	0.257432406	0.639089554	0.522764675	1
casd1	N-acetylneuraminate 9-O-acetyltransferase	10	120826561	1262.839916	0.141834672	0.107988331	1.313425911	0.189039471	1
caska	peripheral plasma membrane protein CASK isoform X1	16	120833881	1167.552292	0.041415965	0.134165067	0.308694102	0.757554231	1
caskin1	LOW QUALITY PROTEIN: caskin-1	11	120827456	683.9263463	0.182566882	0.196267703	0.930193194	0.352271065	1
casp10	truncated caspase-10	16	100653427	127.6077829	-0.064912322	0.178983804	-0.362671483	0.716850305	1
casp2	caspase-2 isoform X1	20	120810840	746.0843023	-0.0744156	0.093072037	-0.799548423	0.423972481	1
casp3a	caspase-3a	9	120824960	870.5067418	-0.089075096	0.142666611	-0.624358391	0.532392244	1
casp7	caspase-7 isoform X1	5	120819358	576.2459447	-0.008983795	0.175274173	-0.051255672	0.959121791	1
casp8	caspase 8, apoptosis-related cysteine peptidase	3	100653426	377.1860172	0.025533285	0.207080012	0.123301545	0.901868317	1
casp8ap2	CASP8-associated protein 2	18	120807760	476.8941901	0.225519684	0.141643337	1.592165843	0.111347446	0.977156005
casp9	caspase-9	12	120829328	178.1928028	0.053401063	0.176795284	0.302050267	0.762613744	1
caspa	caspase a	1	120824590	174.1938413	0.13628648	0.440620378	0.309305893	0.757088849	1
casq1a	calsequestrin-1a isoform X1	3	120816502	4181.518664	-0.121904497	0.713476537	-0.170859854	0.864333965	1
casq2	LOW QUALITY PROTEIN: calsequestrin-2	16	120834426	849.1217324	0.018535933	0.20526239	0.0903036	0.928045959	1
casr	extracellular calcium-sensing receptor	7	120821234	23.9365159	0.098465296	0.610722607	0.161227527	0.871914201	1
cass4	cas scaffolding protein family member 4	17	120835613	65.54490299	0.290964897	0.250472874	1.161662311	0.24537266	1
cast	calpastatin isoform X1	17	120834702	5095.796682	-0.230821182	0.138077258	-1.671681385	0.094587167	0.925267921
castor1	cytosolic arginine sensor for mTORC1 subunit 1	13	120830807	354.3365341	0.065509063	0.190494977	0.343888663	0.730930018	1
castor2	cytosolic arginine sensor for mTORC1 subunit 2	7	120822906	139.4227205	0.052631073	0.189561196	0.277646873	0.781283447	1
casz1	zinc finger protein castor homolog 1 isoform X1	12	120829422	874.8563411	-0.015868353	0.142959776	-0.110998726	0.911617357	1
cat	LOW QUALITY PROTEIN: catalase	19	120809762	2742.044056	-0.955626843	0.101849477	-9.382736889	6.43E-21	8.47E-19
cav1	caveolin-1	19	120809546	561.18902	-1.029647823	0.237205804	-4.340736217	1.42E-05	0.000410672
cav2	caveolin-2	19	120809625	237.7744147	-1.013226963	0.242951034	-4.170498673	3.04E-05	0.000849725
cav3	caveolin-3	17	120834969	2717.612985	0.042152158	0.20694995	0.203682861	0.838601336	1
cavin1a	caveolae-associated protein 1	11	120828239	638.8119248	-0.259121818	0.152431363	-1.699924565	0.089145116	0.900277039
cavin2b	caveolae-associated protein 2b	1	120826134	2773.193572	-0.033515603	0.23267804	-0.144042829	0.88546665	1
cavin4a	caveolae-associated protein 4a	3	120815829	1571.98573	-0.291126537	0.245929931	-1.183778389	0.236500799	1
cax1	cation/H+ exchanger protein 1 isoform X1	4	120818345	69.89797371	-0.16030524	0.456761706	-0.350960333	0.725618108	1
cbarpb	voltage-dependent calcium channel beta subunit-associated regulatory protein	8	120823820	317.9313216	0.116963644	0.165201798	0.708004667	0.478942359	1
cbfa2t2	protein CBFA2T2	17	120835562	667.4894908	0.185894435	0.174388293	1.065980015	0.286432676	1
cbfa2t3	protein CBFA2T3 isoform X1	2	120833124	1639.928514	0.107087008	0.158283861	0.676550388	0.498691266	1
cbl	E3 ubiquitin-protein ligase CBL	1	120815782	901.1675378	-0.005576238	0.142555087	-0.039116371	0.968797608	1
cblb	E3 ubiquitin-protein ligase CBL-B-B isoform X1	7	120821431	592.5139661	0.013791415	0.14192604	0.09717325	0.922588811	1
cblc	E3 ubiquitin-protein ligase CBL-C isoform X1	20	120810617	176.3804617	0.277286404	0.203728701	1.361057147	0.173495631	1
cbln1	cerebellin-1 isoform X1	19	120809564	99.4586208	0.500757388	0.222509053	2.250503436	0.024417006	0.396577069
cbln12	cerebellin 12	3	120816417	90.88533201	0.125986151	0.313420547	0.401971576	0.687704945	1
cbln18	cerebellin 18	1	120817643	165.4486366	0.054355263	0.227664883	0.238751196	0.811298516	1
cbln2b	cerebellin-2b	21	120811892	352.0211855	0.186547263	0.186977419	0.997699419	0.318425135	1
cbln4	cerebellin-4	12	120829545	82.03045435	0.234153783	0.326189092	0.717846761	0.472851778	1
cbr1	carbonyl reductase [NADPH] 1	6	120821041	2242.646844	0.309166402	0.18838633	1.641129706	0.100770493	0.943451385
cbr4	carbonyl reductase family member 4	8	120823875	131.8592199	0.068739982	0.311736594	0.220506619	0.825476618	1
cbwd	COBW domain containing	13	120830877	521.31308	0.006097131	0.127467668	0.047832766	0.961849523	1
cbx1a	chromobox protein homolog 1a	11	120827750	5205.866828	0.016294268	0.127422063	0.127876348	0.898246829	1
cbx1b	chromobox protein homolog 1b isoform X1	5	120819468	181.6659246	0.459590629	0.190676179	2.410320108	0.015938529	0.286975927
cbx2	LOW QUALITY PROTEIN: chromobox protein homolog 2	11	120828336	178.2110823	0.310232178	0.293643442	1.056492784	0.290743136	1
cbx3a	chromobox protein homolog 3a isoform X1	10	120826321	3202.756423	0.044316714	0.110052788	0.402685968	0.687179258	1
cbx3b	LOW QUALITY PROTEIN: chromobox protein homolog 3b	20	120810770	632.7407754	0.077606352	0.122780981	0.632071443	0.527340195	1
cbx4	E3 SUMO-protein ligase CBX4 isoform X1	11	120827915	745.0435724	0.011599586	0.135377615	0.085683192	0.931718264	1
cbx5	chromobox protein homolog 5	12	120828978	488.6084786	0.187561191	0.188149321	0.996874135	0.318825608	1
cbx6b	neuronal pentraxin receptor	11	120828205	285.3014292	0.245206546	0.27157718	0.902898196	0.366579928	1
cbx7a	chromobox homolog 7a isoform X1	11	120827418	91.17155748	0.16766761	0.25594756	0.655085792	0.512412519	1
cbx7b	chromobox protein homolog 7 isoform X1	5	120819406	27.58792917	0.284070755	0.334213927	0.849966838	0.395343523	1
cbx8a	chromobox protein homolog 8a isoform X1	11	120828316	117.1013457	0.040578457	0.212184049	0.191241787	0.848336167	1
cbx8b	chromobox protein homolog 8b	9	120825272	186.1363107	-0.088880517	0.185433679	-0.479311622	0.631716955	1
cby1	protein chibby homolog 1 isoform X1	5	120819875	390.4488997	0.135537494	0.212155308	0.638859784	0.522914152	1
cc2d1a	coiled-coil and C2 domain-containing protein 1A	9	120824753	1047.487931	-0.291436733	0.14624884	-1.992745604	0.046289311	0.630792125
cc2d1b	coiled-coil and C2 domain-containing protein 1B isoform X1	3	120816038	803.2322731	-0.027942349	0.108643729	-0.257192468	0.797030198	1
cc2d2a	LOW QUALITY PROTEIN: coiled-coil and C2 domain-containing protein 2A	8	120824318	275.3429475	0.0031926	0.212223806	0.015043553	0.987997434	1
ccar1	cell division cycle and apoptosis regulator protein 1 isoform X1	6	120820910	2387.123512	0.045638811	0.103488038	0.441005667	0.659208894	1
ccbe1	collagen and calcium-binding EGF domain-containing protein 1 isoform X1	14	120832142	34.37175912	-0.158564569	0.314033153	-0.504929392	0.61360843	1
ccdc102a	coiled-coil domain-containing protein 102A	2	120832446	837.2958534	0.054776428	0.112473079	0.487018129	0.626245484	1
ccdc103	coiled-coil domain-containing protein 103	11	120828071	63.1379502	0.333186934	0.245739963	1.355851646	0.175146375	1
ccdc106a	coiled-coil domain-containing protein 106a	20	120811192	654.9143149	0.207223176	0.143331014	1.445766482	0.14824271	1
ccdc106b	coiled-coil domain-containing protein 106b isoform X1	10	120826995	16.57248614	0.110745327	0.484067243	0.228780875	0.819039232	1
ccdc107	coiled-coil domain-containing protein 107 isoform X1	4	120817113	448.5147918	-0.20533158	0.105088504	-1.953891931	0.050713999	0.668908843
ccdc115	coiled-coil domain-containing protein 115	12	120829056	253.0715105	0.069360503	0.216286806	0.320687629	0.748447123	1
ccdc117	coiled-coil domain-containing protein 117	13	120831222	321.586381	0.107723519	0.126917013	0.848771306	0.39600856	1
ccdc12	coiled-coil domain-containing protein 12	20	120810573	573.6878403	0.242980951	0.12772992	1.902302539	0.057131614	0.719799284
ccdc120b	coiled-coil domain-containing protein 120	17	120835472	380.3884729	0.022155146	0.146021029	0.151725718	0.879403272	1
ccdc124	coiled-coil domain-containing protein 124	8	120823492	1066.344715	-0.044997734	0.136514509	-0.329618691	0.741688098	1
ccdc125	coiled-coil domain-containing protein 125	13	120830443	38.2516507	0.522563075	0.419331613	1.246180965	0.212697966	1
ccdc126	LOW QUALITY PROTEIN: coiled-coil domain-containing protein 126	10	120826244	365.0067125	-0.257217807	0.216477495	-1.188196524	0.234755993	1
ccdc13	coiled-coil domain-containing protein 13 isoform X1	3	120816013	22.11448745	0.411488047	0.463143607	0.888467509	0.374289326	1
ccdc130	coiled-coil domain-containing protein 130 homolog	9	120824617	321.0087983	0.220690117	0.117271347	1.881875866	0.059852872	0.743707016
ccdc135	dynein regulatory complex subunit 7 isoform X1	12	120828956	79.70040403	0.002465174	0.276126419	0.0089277	0.992876821	1
ccdc137	coiled-coil domain-containing protein 137	11	120828281	772.4163438	-0.004653388	0.166079059	-0.028019113	0.977646907	1
ccdc14	coiled-coil domain-containing protein 14	1	120822761	221.7875982	-0.339444681	0.224651438	-1.51098379	0.130792581	1
ccdc142	uncharacterized protein ccdc142 isoform X1	4	120818124	440.5224875	0.133792274	0.186921994	0.715765286	0.474136291	1
ccdc146	coiled-coil domain-containing protein 146 isoform X1	4	120817427	37.55615913	0.005067477	0.365649073	0.013858852	0.98894259	1
ccdc149a	coiled-coil domain-containing protein 149-A isoform X1	7	120822768	68.28047102	0.241873762	0.321307814	0.752778958	0.451582754	1
ccdc15	coiled-coil domain-containing protein 15	7	120823156	194.0554318	0.236001287	0.20588214	1.146293153	0.251673875	1
ccdc167	coiled-coil domain-containing protein 167	18	120807909	263.0563592	-0.229829405	0.2953862	-0.778064126	0.43653121	1
ccdc169	coiled-coil domain containing 169	7	120822913	22.18250212	0.370693173	0.401784619	0.922616635	0.356207023	1
ccdc172	coiled-coil domain-containing protein 172	6	120820749	7.512017122	-2.279673331	1.730732719	-1.317172379	0.18778085	1
ccdc173	coiled-coil domain-containing protein 173	16	120833833	91.52247062	-0.216366771	0.281024504	-0.76992137	0.441346536	1
ccdc174	coiled-coil domain-containing protein 174	17	120835617	429.9151746	0.010078283	0.149347301	0.067482192	0.946197839	1
ccdc177	coiled-coil domain-containing protein 177	15	120833310	214.163544	0.411049099	0.234929263	1.749671768	0.080174968	0.858286957
ccdc18	coiled-coil domain-containing protein 18 isoform X1	3	120816218	435.3828153	0.154003644	0.136418046	1.128909611	0.258935966	1
ccdc181	coiled-coil domain-containing protein 181 isoform X1	8	120823955	41.93968186	0.128208346	0.273570346	0.46864855	0.639320868	1
ccdc186	coiled-coil domain-containing protein 186 isoform X1	5	120819354	480.5558996	0.230223444	0.145313188	1.584325879	0.113119579	0.984226324
ccdc187	coiled-coil domain-containing protein 187 isoform X1	12	120829532	476.5008506	-0.044967542	0.108888537	-0.412968558	0.67962965	1
ccdc189	coiled-coil domain-containing protein 189 isoform X1	5	120819047	27.82931068	-0.200058589	0.434451697	-0.46048523	0.645167971	1
ccdc191	coiled-coil domain-containing protein 191	21	120811763	87.02226798	0.018960469	0.258215751	0.073428784	0.941464913	1
ccdc22	coiled-coil domain-containing protein 22 isoform X1	12	120829206	1319.951298	-0.041084105	0.104616006	-0.392713375	0.694531191	1
ccdc24	coiled-coil domain-containing protein 24 isoform X1	3	120816056	18.15247057	0.309995441	0.41377324	0.749191613	0.453741723	1
ccdc25	coiled-coil domain-containing protein 25	18	120808098	662.5272456	-0.064553638	0.216871315	-0.29765872	0.765963652	1
ccdc28a	coiled-coil domain-containing protein 28A	1	120807616	342.838941	-0.007396585	0.183094247	-0.040397694	0.967776069	1
ccdc28b	coiled-coil domain-containing protein 28B isoform X1	15	120832584	415.0377276	-0.073778592	0.1391476	-0.530218217	0.595960642	1
ccdc30	coiled-coil domain-containing protein 30 isoform X1	12	120828691	305.001941	0.107191989	0.142234621	0.753627973	0.451072642	1
ccdc32	coiled-coil domain-containing protein 32	15	120832790	741.4819088	0.019116773	0.115169995	0.165987441	0.868166834	1
ccdc39	LOW QUALITY PROTEIN: coiled-coil domain-containing protein 39	3	120815572	311.9945757	-0.032783813	0.188567872	-0.173856833	0.861977978	1
ccdc3a	coiled-coil domain-containing protein 3a	4	120817605	199.0687799	0.572464754	0.354196357	1.616235578	0.106043389	0.961052709
ccdc3b	coiled-coil domain-containing protein 3	17	120835731	155.4435984	-0.015040193	0.164580301	-0.091385135	0.927186573	1
ccdc40	coiled-coil domain-containing protein 40 isoform X1	9	120824939	53.50174379	-0.338120096	0.300872536	-1.123798471	0.26109853	1
ccdc43	coiled-coil domain-containing protein 43	11	120828089	763.7133649	-0.391445898	0.197229691	-1.984720943	0.047175527	0.636191652
ccdc47	coiled-coil domain-containing protein 47	11	120828270	1693.138992	-0.01103983	0.15263681	-0.072327439	0.942341329	1
ccdc50a	coiled-coil domain-containing protein 50 isoform X1	8	120823948	643.8148585	0.199705707	0.146614625	1.362113137	0.173162183	1
ccdc51	mitochondrial potassium channel	17	120835422	292.5257632	-0.04016145	0.242491154	-0.165620269	0.868455795	1
ccdc57	coiled-coil domain-containing protein 57	5	120819752	67.89909536	-0.068363276	0.291836077	-0.234252312	0.814789106	1
ccdc59	thyroid transcription factor 1-associated protein 26 homolog	4	120817214	523.7256564	0.156344184	0.231756137	0.674606447	0.499925836	1
ccdc61	centrosomal protein CCDC61 isoform X1	7	120823000	309.1053777	-0.204300207	0.138614588	-1.473872344	0.140515965	1
ccdc62	coiled-coil domain-containing protein 62 isoform X1	14	120831722	171.8144325	0.101345284	0.234209529	0.432712042	0.66522398	1
ccdc65	dynein regulatory complex subunit 2 isoform X1	NA	120815155	16.10757471	0.187393587	0.489316521	0.38297008	0.701741949	1
ccdc66	coiled-coil domain-containing protein 66 isoform X1	17	120835112	218.0181447	0.325797693	0.180305365	1.80692179	0.070774475	0.804385007
ccdc69	coiled-coil domain-containing protein 69	4	120818004	642.6734771	-0.132120809	0.195225679	-0.676759375	0.498558638	1
ccdc71	uncharacterized protein ccdc71	17	120835630	902.8269338	-0.027188858	0.102590025	-0.26502438	0.790990681	1
ccdc77	coiled-coil domain-containing protein 77	19	120808799	370.6753856	-1.004019711	0.173438175	-5.788919941	7.08E-09	2.99E-07
ccdc80	coiled-coil domain-containing protein 80 isoform X1	16	120833656	573.8505737	-0.14543624	0.129620654	-1.1220144	0.261856317	1
ccdc80l2	coiled-coil domain-containing protein 80	14	120832227	495.8435595	-0.179261634	0.446353285	-0.40161379	0.68796828	1
ccdc82	coiled-coil domain-containing protein 82	14	120832030	512.9209648	0.045040797	0.111418818	0.404247663	0.686030608	1
ccdc85al	coiled-coil domain containing 85A, like	9	120825638	167.6337724	-0.036473793	0.227881537	-0.160055939	0.872837009	1
ccdc85b	coiled-coil domain-containing protein 85B	4	120817645	273.5152778	0.187086243	0.158630878	1.179380994	0.2382465	1
ccdc85cb	LOW QUALITY PROTEIN: coiled-coil domain-containing protein 85C-B	18	120808149	945.4818621	0.235861385	0.166447365	1.41703286	0.156473321	1
ccdc86	coiled-coil domain-containing protein 86	9	120825844	660.4235837	-0.145053745	0.228615897	-0.634486692	0.525763249	1
ccdc88aa	girdin isoform X1	9	120825087	930.3034302	-0.830377646	0.289465058	-2.868662807	0.00412211	0.087082251
ccdc88b	coiled-coil domain containing 88A	4	120817715	57.59004853	-0.300397691	0.286064501	-1.050104748	0.293669956	1
ccdc88c	protein Daple isoform X1	15	120832733	1889.809421	-0.058767884	0.157015495	-0.374280791	0.708195422	1
ccdc9	coiled-coil domain-containing protein 9 isoform X1	1	120821015	1028.758656	-0.096805462	0.128015102	-0.756203446	0.449527227	1
ccdc90b	LOW QUALITY PROTEIN: coiled-coil domain-containing protein 90B, mitochondrial	7	120821484	323.8054436	0.11052573	0.135012678	0.818632233	0.412996271	1
ccdc92	coiled-coil domain-containing protein 92 isoform X1	13	120830553	208.0867664	0.027713574	0.16247322	0.170573182	0.864559386	1
ccdc93	coiled-coil domain-containing protein 93 isoform X1	16	120833907	1224.425496	0.046869478	0.145569536	0.321973123	0.747473056	1
ccdc96	coiled-coil domain-containing protein 96	7	120821506	92.70909526	0.221317924	0.28984516	0.76357295	0.445121774	1
ccdc97	coiled-coil domain-containing protein 97	11	120828223	503.7121173	0.076566667	0.126358533	0.605947733	0.544549461	1
cchcr1	coiled-coil alpha-helical rod protein 1	7	120821658	251.5871449	-0.149646844	0.169733316	-0.881658635	0.377961436	1
cckar	cholecystokinin receptor type A	7	120822950	28.84736027	-0.260523509	0.39708019	-0.656097975	0.511761087	1
ccl20a.3	C-C motif chemokine 20a.3	3	120816436	29.30424876	0.130647817	0.394036495	0.331562733	0.740219464	1
ccl20b	C-C motif chemokine 20b	21	120811441	8.559058357	0.40917373	0.558903589	0.732100739	0.464107083	1
ccl25b	C-C motif chemokine 25b	8	120824072	783.02746	0.193164142	0.268501126	0.719416508	0.471884329	1
ccl27a	C-C motif chemokine 27a	13	120830673	328.9805678	0.187844427	0.287550063	0.653258168	0.513589856	1
ccl44	chemokine (C-C motif) ligand 44	8	120824024	247.2431929	0.106362122	0.251502211	0.422907305	0.672362893	1
ccm2	cerebral cavernous malformations protein 2 homolog isoform X1	18	120808039	437.3737466	-0.139956424	0.129955089	-1.076959936	0.281498165	1
ccm2l	cerebral cavernous malformations 2 protein-like	12	120829456	83.01818337	-0.237172926	0.241364651	-0.982633228	0.325787985	1
ccn1	CCN family member 1	8	120823582	706.3964513	-0.06182156	0.20193916	-0.306139532	0.75949841	1
ccn1l2	cellular communication network factor 1, like 2	13	120831339	61.3719684	-0.020560172	0.316105541	-0.065042113	0.94814047	1
ccn2a	CCN family member 2a	18	120808506	578.5952749	-0.034144212	0.266763575	-0.12799428	0.8981535	1
ccn4a	cellular communication network factor 4a	10	120826276	227.8720106	-0.183129833	0.134996345	-1.356554009	0.174922963	1
ccn5	WNT1-inducible-signaling pathway protein 2	12	120828945	35.97570427	0.244412088	0.426355674	0.573258673	0.566469563	1
ccn6	cellular communication network factor 6 isoform X1	18	120808214	145.5704724	-0.025720559	0.278167383	-0.092464325	0.926329134	1
ccna1	cyclin-A1	7	120821295	5.386494296	0.057502487	0.78798227	0.072974341	0.941826536	1
ccna2	cyclin-A2	4	120817612	1626.558688	-0.203091621	0.170814197	-1.188962185	0.234454548	1
ccnb1	G2/mitotic-specific cyclin-B1 isoform X1	14	120832028	1738.820525	-0.228157581	0.176967912	-1.289259614	0.197307846	1
ccnb2	G2/mitotic-specific cyclin-B2 isoform X1	2	120809226	295.896897	-0.091295845	0.21814431	-0.418511238	0.675573372	1
ccnb3	G2/mitotic-specific cyclin-B3	7	120822425	422.2224187	-0.147571811	0.227571261	-0.648464179	0.516684772	1
ccnc	cyclin-C	18	120808157	784.459777	0.027935656	0.131795842	0.211961587	0.832137003	1
ccnd1	G1/S-specific cyclin-D1	2	120812234	896.0672519	-0.142841144	0.132608035	-1.07716809	0.281405178	1
ccnd2a	G1/S-specific cyclin-D2a isoform X1	19	120808903	1190.405171	-1.057897807	0.136055225	-7.77550296	7.51E-15	5.68E-13
ccnd3	G1/S-specific cyclin-D3	17	120835040	13.71106332	0.055333991	0.648344611	0.085346573	0.931985867	1
ccndbp1	cyclin-D1-binding protein 1 homolog	17	120834777	406.5498133	0.04548282	0.133984099	0.339464314	0.734259976	1
ccndx	cyclin Dx	11	120827676	34.79111147	0.256328102	0.535301707	0.478847908	0.632046832	1
ccne1	G1/S-specific cyclin-E1	2	120832265	245.421033	0.087249228	0.253399532	0.344314873	0.730609501	1
ccne2	G1/S-specific cyclin-E2 isoform X1	20	120810502	320.6293217	-0.388147302	0.225954302	-1.717813283	0.085830678	0.884325556
ccnf	cyclin-F isoform X1	11	120828324	915.9223484	-0.425839057	0.153271297	-2.778335308	0.00546382	0.112312374
ccng1	cyclin-G1	4	120816990	32985.37648	0.063705062	0.115306298	0.552485534	0.580615743	1
ccng2	cyclin-G2	14	120831628	227.2441015	-0.084786248	0.196871566	-0.430667816	0.666709923	1
ccnh	cyclin-H	13	120830759	271.8734501	0.119583125	0.196553112	0.608401079	0.542921496	1
ccni	cyclin-I isoform X1	14	120831627	2417.931162	-0.015877931	0.126668965	-0.12534981	0.90024662	1
ccnj	cyclin-J	6	120820395	219.3524902	0.004394257	0.298909724	0.014700952	0.98827076	1
ccnjl	LOW QUALITY PROTEIN: cyclin-J-like protein	4	120817634	1149.712949	-0.004050204	0.135398928	-0.029913119	0.976136343	1
ccnk	LOW QUALITY PROTEIN: cyclin-K	18	120808147	808.4026547	-0.252336156	0.120977864	-2.085804354	0.036996349	0.542679897
ccnl1a	cyclin-L1a	1	120823107	2573.474471	0.01870875	0.115266388	0.162308809	0.871062678	1
ccnq	cyclin-Q	12	120829236	884.0002496	-0.153766043	0.109852973	-1.399744032	0.161589983	1
ccnt1	cyclin-T1 isoform X1	12	120829929	734.8834865	0.008819096	0.101116929	0.087216809	0.930499178	1
ccnt2a	cyclin-T2a isoform X1	16	120833719	1932.712216	-0.047851154	0.116411115	-0.411053135	0.681033573	1
ccny	cyclin-Y isoform X1	21	120811433	510.6756062	0.011789372	0.110484861	0.106705772	0.915022404	1
ccnyl1	cyclin-Y-like protein 1 isoform X1	16	120833723	898.2326415	0.073878397	0.096416738	0.766240363	0.443533296	1
ccpg1	cell cycle progression protein 1	2	120834042	559.2967151	-0.008843509	0.187858566	-0.047075358	0.962453167	1
ccr10	C-C chemokine receptor type 10	5	120818941	6.007732655	-0.378572527	0.869727808	-0.435277018	0.663361364	1
ccr12a	chemokine (C-C motif) receptor 12a	3	120816149	129.124901	-0.146366432	0.339148668	-0.431570121	0.666053878	1
ccr6a	C-C chemokine receptor type 6a	NA	120814786	24.74575793	0.28811588	0.379852812	0.758493477	0.448155616	1
ccr6b	C-C chemokine receptor type 6	15	120832447	5.134811024	-0.466709682	0.83103936	-0.561597566	0.574390239	1
ccr7	C-C chemokine receptor type 7	9	120825697	7.475852632	0.638333335	0.566751724	1.126301532	0.26003791	1
ccr9a	C-C chemokine receptor type 9a isoform X1	3	120816093	37.66569295	-0.024638233	0.330515679	-0.074544824	0.940576876	1
ccsapa	centriole, cilia and spindle-associated protein isoform X1	9	120824636	45.19886113	0.471714511	0.311069301	1.516429005	0.12941091	1
ccsapb	centriole, cilia and spindle-associated protein	2	120811795	276.6951857	-0.094882186	0.165936982	-0.571796507	0.567459844	1
ccser1	serine-rich coiled-coil domain-containing protein 1	13	120830403	222.2848865	0.004682782	0.195031498	0.02401039	0.980844321	1
ccser2a	serine-rich coiled-coil domain-containing protein 2 isoform X1	6	120820709	583.2914201	-0.023558372	0.146412938	-0.160903625	0.872169307	1
cct2	T-complex protein 1 subunit beta	NA	120815260	9685.109732	0.042773463	0.136780019	0.312717189	0.754495535	1
cct3	T-complex protein 1 subunit gamma	10	120826758	11230.46942	-0.00889069	0.091666073	-0.096989971	0.922734359	1
cct4	T-complex protein 1 subunit delta	9	120825834	10780.07402	0.005045523	0.130036351	0.038800864	0.969049156	1
cct5	T-complex protein 1 subunit epsilon	21	120811571	16272.78158	0.02051134	0.145379775	0.141087991	0.887800431	1
cct6a	T-complex protein 1 subunit zeta	7	120821777	11684.11084	-0.070423599	0.083311008	-0.845309649	0.397937975	1
cct7	T-complex protein 1 subunit eta	7	120821958	13982.11782	-0.100757425	0.076057085	-1.324760542	0.185250586	1
cct8	T-complex protein 1 subunit theta isoform X1	7	120821370	9870.493247	-0.064307892	0.075844762	-0.847888378	0.396500138	1
ccz1	vacuolar fusion protein CCZ1 homolog	5	120818914	739.1010932	-0.050619604	0.128332297	-0.394441657	0.693254994	1
cd109	CD109 antigen isoform X1	15	120833436	158.3962827	0.026548379	0.256546852	0.103483551	0.917579204	1
cd151	CD151 antigen isoform X1	19	120808823	80.10694191	-1.16661598	0.306469635	-3.806628279	0.000140874	0.003626582
cd164	sialomucin core protein 24 isoform X1	18	120808469	1983.675459	-0.067882047	0.116562015	-0.582368511	0.560318487	1
cd164l2	CD164 sialomucin-like 2 protein	10	120826083	78.01780216	0.086812115	0.257406149	0.337257346	0.735922911	1
cd226	CD226 antigen isoform X1	21	120811312	78.02944718	0.099388538	0.423854911	0.23448717	0.814606793	1
cd247	T-cell surface glycoprotein CD3 zeta chain	1	120817557	25.69017852	0.159106896	0.397560162	0.400208348	0.689003066	1
cd247l	CD247 antigen like isoform X1	16	120833760	18.22210829	0.438070449	0.412657079	1.061584718	0.288424254	1
cd248a	CD248 molecule, endosialin a	7	120822657	531.4377335	-0.050202756	0.21508393	-0.233410075	0.815442991	1
cd27	tumor necrosis factor receptor superfamily member 6	20	120810871	2.19622303	-0.059243545	1.22465748	-0.048375603	0.961416902	1
cd276	CD276 antigen	2	120831969	566.2727996	-0.470897193	0.146062901	-3.22393428	0.001264424	0.028971237
cd28	cytotoxic T-lymphocyte protein 4	16	120833513	1.829392712	0.30837111	1.740137821	0.17721074	0.85934286	1
cd2bp2	CD2 antigen cytoplasmic tail-binding protein 2 isoform X1	11	120827543	1022.862301	0.056869931	0.16487646	0.344924501	0.73015113	1
cd302	CD302 antigen isoform X1	16	120834036	1184.201087	0.094207336	0.179942174	0.523542279	0.600596938	1
cd36	platelet glycoprotein 4	4	120817348	203.2611816	-0.381396214	0.262661124	-1.452046686	0.146488624	1
cd4-1	CD4-1 molecule isoform X1	20	120810838	13.84724111	0.038952978	0.606267597	0.06425047	0.948770791	1
cd40	CD40	12	100462700	169.5269181	0.163563646	0.16271183	1.00523512	0.314783648	1
cd40lg	CD40 ligand	4	120816898	0.933273714	-0.229865584	1.736270043	-0.132390457	0.894675463	1
cd63	CD63 antigen	12	120829070	1301.684088	0.000452653	0.195359175	0.002317027	0.998151281	1
cd74a	CD74 molecule, major histocompatibility complex, class II invariant chain a	4	120817358	226.829073	0.742066895	0.187059068	3.967019091	7.28E-05	0.001943302
cd79a	B-cell antigen receptor complex-associated protein alpha chain	20	120811073	10.48064415	0.070171886	1.157315773	0.06063331	0.951651245	1
cd79b	B-cell antigen receptor complex-associated protein beta chain	5	120819561	6.040544961	-1.01476627	0.731056873	-1.388081157	0.165112334	1
cd82b	CD82 molecule b	19	120809099	1177.672867	-1.061443208	0.117791413	-9.01121044	2.04E-19	2.34E-17
cd8a	T-cell surface glycoprotein CD8 alpha chain	17	120834704	3.645662252	-0.828744733	1.203012699	-0.688891093	0.490891805	1
cd8b	uncharacterized protein cd8b isoform X1	17	120835573	6.287511567	0.036270375	0.725604218	0.049986445	0.96013319	1
cd99	CD99 molecule isoform X1	1	120818318	980.9494578	-0.057651551	0.15896325	-0.362672198	0.71684977	1
cd99l2	CD99 antigen-like protein 2 isoform X1	7	120823032	2340.561626	0.123864173	0.175326121	0.706478721	0.479890481	1
cd9a	CD9 molecule a isoform X1	19	120809010	1072.200748	-0.929490275	0.173620754	-5.353566624	8.62E-08	3.16E-06
cd9b	CD9 molecule b isoform X1	4	120818412	1223.040417	0.060664688	0.19029703	0.318789462	0.74988617	1
cdadc1	cytidine and dCMP deaminase domain-containing protein 1 isoform X1	1	120822562	301.4091609	-0.003288709	0.151079331	-0.021768093	0.982632946	1
cdan1	codanin-1 isoform X1	15	120832947	400.816814	0.291746903	0.164046227	1.778443241	0.075331086	0.830725497
cdc123	cell division cycle protein 123 homolog	4	120817692	811.6894075	-0.023778376	0.113043967	-0.210346266	0.833397428	1
cdc14ab	LOW QUALITY PROTEIN: dual specificity protein phosphatase CDC14AB	8	120823410	762.8438729	0.048129137	0.122792662	0.391954507	0.695091828	1
cdc14b	dual specificity protein phosphatase CDC14B isoform X1	13	120830637	1475.001648	-0.045314907	0.08135949	-0.556971372	0.577546989	1
cdc16	cell division cycle protein 16 homolog	16	120833731	665.2306503	-0.025680988	0.125172812	-0.205164269	0.837443785	1
cdc20	cell division cycle protein 20 homolog	3	120815747	1260.07739	-0.461580954	0.177859181	-2.595204541	0.009453464	0.183054809
cdc23	cell division cycle protein 23 homolog	7	120822959	442.5520174	0.06949933	0.151443514	0.458912554	0.646296963	1
cdc25b	M-phase inducer phosphatase 2	15	120833103	2127.519083	-0.087122824	0.152804314	-0.57015945	0.568569556	1
cdc26	anaphase-promoting complex subunit CDC26	14	120831784	126.5951863	0.704133006	0.291148447	2.418467323	0.015586045	0.281878487
cdc27	cell division cycle protein 27 homolog isoform X1	11	120828041	1629.079955	-0.010377283	0.10071158	-0.103039624	0.917931523	1
cdc34a	cell division cycle 34 homolog (S. cerevisiae) a	8	120823648	551.0552854	-0.008001897	0.212445786	-0.037665593	0.969954309	1
cdc37	hsp90 co-chaperone Cdc37	11	120828374	2315.487217	0.010856748	0.127460757	0.085177183	0.93212053	1
cdc37l1	hsp90 co-chaperone Cdc37-like 1	14	120832276	217.816171	0.097507356	0.209479736	0.465473929	0.641592103	1
cdc40	pre-mRNA-processing factor 17	18	120807911	1595.258991	-0.116597687	0.107209114	-1.087572531	0.276783863	1
cdc42bpab	serine/threonine-protein kinase MRCK alpha isoform X1	18	120808345	2765.448656	0.085126604	0.130654929	0.651537635	0.514699491	1
cdc42ep1a	cdc42 effector protein 1	5	120819870	950.6609734	0.067233472	0.142627292	0.471392751	0.637360291	1
cdc42ep3	cdc42 effector protein 3	6	120820396	617.424547	-0.102468852	0.143858053	-0.712291386	0.476284357	1
cdc42ep4a	cdc42 effector protein 4a	11	120828029	649.4884009	0.102340562	0.151488432	0.67556684	0.499315701	1
cdc42ep4b	cdc42 effector protein 4	5	120819201	875.7265795	-0.10436055	0.114736873	-0.909564182	0.363052395	1
cdc42ep5	cdc42 effector protein 5	20	120811057	372.3581165	-0.133476262	0.15654745	-0.852624951	0.393867322	1
cdc42l	cell division cycle 42, like	20	120810875	2030.716696	0.025324723	0.148590128	0.170433416	0.864669294	1
cdc42se1	CDC42 small effector protein 1	10	120826459	379.6473622	-0.009703238	0.118070064	-0.082182038	0.934501957	1
cdc42se2	CDC42 small effector protein 2	2	120833301	677.0108788	0.021006257	0.153512057	0.136837831	0.89115898	1
cdc45	cell division control protein 45 homolog	13	120831189	411.9620536	-0.293790175	0.203388619	-1.444476966	0.148604855	1
cdc5l	cell division cycle 5-like protein	6	120820532	2239.751135	0.061836733	0.104164169	0.593646871	0.552748325	1
cdc6	cell division control protein 6 homolog	9	120824605	97.17092561	-0.339974094	0.531794838	-0.639295589	0.522630658	1
cdc7	cell division cycle 7-related protein kinase isoform X1	3	120816225	347.1262888	-0.372287601	0.147022829	-2.532175474	0.011335725	0.215228686
cdc73	parafibromin	3	120816536	953.5989746	-0.035789831	0.127165186	-0.281443629	0.778370159	1
cdca2	cell division cycle-associated protein 2 isoform X1	13	120831032	1198.58528	-0.245420526	0.161171854	-1.522725709	0.127827343	1
cdca3	cell division cycle-associated protein 3	20	120810846	1487.988297	-0.252160868	0.154817689	-1.628760058	0.103363823	0.952345672
cdca4	cell division cycle-associated protein 4 isoform X1	15	120832725	1551.627122	0.050245795	0.092747553	0.541747929	0.587992167	1
cdca5	sororin	10	120826484	480.1812443	-0.303775705	0.198492976	-1.530410351	0.125915188	1
cdca7a	cell division cycle-associated protein 7a	16	120834398	1189.694646	-0.099641854	0.233802323	-0.426179912	0.669976754	1
cdca7b	cell division cycle-associated 7-like protein	10	120826419	696.0103954	-0.038970962	0.179010418	-0.217702201	0.827661149	1
cdca8	borealin	10	120826155	992.2326805	-0.307040672	0.176424368	-1.740352969	0.081797058	0.866636456
cdca9	borealin-2	7	120822716	43.90149688	-0.043602551	0.569972812	-0.076499352	0.939021829	1
cdcp1b	CUB domain-containing protein 1	10	120826628	521.5052542	0.027893154	0.101186657	0.275660396	0.782808917	1
cdcp2	CUB domain-containing protein 2	3	120816340	3.58770587	-0.374874048	0.836985025	-0.447886207	0.654235324	1
cdh10a	cadherin-10a	21	120811840	347.1926867	0.254588148	0.156121042	1.630710025	0.10295152	0.95142347
cdh11	cadherin-11	6	120820682	1969.707572	-0.102695632	0.128094999	-0.801714604	0.422718066	1
cdh13	cadherin-13	19	120809452	245.9395281	-1.018276544	0.227419301	-4.477529124	7.55E-06	0.000224227
cdh15	cadherin-15	2	120810842	1151.284367	-0.018163325	0.18517946	-0.098084987	0.921864809	1
cdh16	cadherin-17	2	120835671	71.1612708	-0.636625146	0.373425545	-1.704824841	0.088227097	0.895501727
cdh17	cadherin-17	20	120810996	2514.516159	-0.182103883	0.21227725	-0.85785869	0.390970497	1
cdh23	cadherin-23 isoform X1	6	120821003	163.9339904	0.153975219	0.170629696	0.902394031	0.366847591	1
cdh26.1	cadherin-like protein 26 isoform X1	12	120828857	1053.586354	0.360517169	0.221168992	1.630052959	0.103090305	0.951623831
cdh5	cadherin-5	6	120820683	873.5546809	-0.140014488	0.158009717	-0.886113151	0.375556557	1
cdh7a	cadherin-7a	21	120811895	75.14432057	0.242032045	0.197336375	1.226494834	0.220012518	1
cdh8	cadherin-8 isoform X1	2	120808270	391.3954307	0.24747959	0.206428927	1.198860999	0.230581999	1
cdhr1a	cadherin-related family member 1 isoform X1	6	120821062	409.0149244	0.122947726	0.420250344	0.2925583	0.769859791	1
cdhr2	cadherin-related family member 2	4	120817507	832.5613549	-0.097077203	0.253636727	-0.382741112	0.701911728	1
cdhr5a	cadherin-related family member 5 isoform X1	2	120834407	87.34888572	0.050421934	0.259723303	0.194137119	0.846068518	1
cdhr5b	cadherin-related family member 5 isoform X1	19	120809246	227.2849883	-1.024286399	0.212499644	-4.820179358	1.43E-06	4.59E-05
cdin1	CDAN1-interacting nuclease 1 isoform X1	15	120833031	468.0669965	-0.129559878	0.128239306	-1.010297716	0.312352675	1
cdipt	CDP-diacylglycerol--inositol 3-phosphatidyltransferase	11	120827912	814.7998258	0.077570238	0.130264928	0.595480606	0.551522259	1
cdk1	cyclin-dependent kinase 1	6	120820752	2343.808156	-0.27621475	0.1470544	-1.878316794	0.06033784	0.74651756
cdk10	cyclin-dependent kinase 10 isoform X1	19	120809253	784.8333631	-0.083025623	0.152893113	-0.543030495	0.587108806	1
cdk11b	cyclin-dependent kinase 11B isoform X1	12	120829139	2639.40955	0.048167901	0.088515141	0.544176973	0.586319696	1
cdk12	LOW QUALITY PROTEIN: cyclin-dependent kinase 12	11	120828432	1757.337613	-0.028099541	0.160625442	-0.174938292	0.861128121	1
cdk13	cyclin-dependent kinase 13 isoform X1	21	120811332	1719.397145	0.064238283	0.133542946	0.481030899	0.630494538	1
cdk14	cyclin-dependent kinase 14 isoform X1	20	120810192	676.0585045	0.193773776	0.147024949	1.317965267	0.187515275	1
cdk15	cyclin-dependent kinase 15	1	120817490	108.6831854	0.140051428	0.297068021	0.471445654	0.63732252	1
cdk16	cyclin-dependent kinase 16 isoform X1	12	120829163	848.867687	0.05668743	0.137805957	0.411356888	0.680810861	1
cdk17	cyclin-dependent kinase 17	4	120816938	721.6506043	0.053987765	0.12604952	0.428305998	0.668428353	1
cdk18	cyclin-dependent kinase 18 isoform X1	17	120835498	411.9823544	0.151242152	0.325556154	0.464565483	0.642242656	1
cdk19	cyclin-dependent kinase 19 isoform X1	18	120808514	324.9289315	0.076755183	0.238350588	0.322026405	0.747432691	1
cdk2	cyclin-dependent kinase 2	17	120835335	963.3057491	-0.357207318	0.183456978	-1.947090383	0.0515239	0.675387621
cdk20	cyclin-dependent kinase 20 isoform X1	NA	120814997	221.5138121	-0.028552535	0.144077006	-0.198175515	0.842907744	1
cdk21	cyclin-dependent kinase 6	11	120827306	10.64413919	-0.362038705	0.598642549	-0.604766075	0.545334438	1
cdk2ap2	cyclin-dependent kinase 2-associated protein 2 isoform X1	9	120825110	508.3294325	0.054696154	0.166147542	0.329202307	0.74200278	1
cdk4	cyclin-dependent kinase 4	17	120835334	1232.104097	-0.065733955	0.115910572	-0.567109232	0.570639971	1
cdk5	cyclin-dependent-like kinase 5	3	120815976	982.2982731	0.092397668	0.110520511	0.83602281	0.403142071	1
cdk5r1b	cyclin-dependent kinase 5 activator 1b	5	120819173	968.7726297	0.187534965	0.188801597	0.993291196	0.320568067	1
cdk5rap1	CDK5 regulatory subunit-associated protein 1	17	120835493	197.7848086	-0.0013809	0.171276689	-0.008062391	0.993567213	1
cdk5rap2	CDK5 regulatory subunit-associated protein 2 isoform X1	14	120832316	1699.456835	0.059211672	0.121732402	0.486408474	0.626677584	1
cdk5rap3	CDK5 regulatory subunit-associated protein 3 isoform X1	5	120819462	871.1064001	-0.036707428	0.098576135	-0.372376419	0.709612608	1
cdk6	cyclin-dependent kinase 6	10	120826379	1948.510311	-0.066021397	0.088822131	-0.743298951	0.457300706	1
cdk7	cyclin-dependent kinase 7	13	120831288	712.6880065	-0.00967665	0.114484629	-0.084523572	0.932640163	1
cdk8	cyclin-dependent kinase 8 isoform X1	21	120811930	1004.262079	-0.033531373	0.144031812	-0.232805324	0.815912578	1
cdk9	cyclin-dependent kinase 9	14	120831655	1373.829638	-0.001719846	0.102224381	-0.01682422	0.986576848	1
cdkal1	threonylcarbamoyladenosine tRNA methylthiotransferase	20	120810083	782.7653836	-0.027974104	0.139621628	-0.200356527	0.841201757	1
cdkl1	cyclin-dependent kinase-like 1	15	120832744	97.18924251	-0.236578298	0.205882251	-1.149095157	0.250516745	1
cdkl5	cyclin-dependent kinase-like 5 isoform X1	2	120830586	192.7467927	0.168650667	0.209842025	0.803703011	0.421568515	1
cdkn1a	cyclin-dependent kinase inhibitor 1 isoform X1	17	120834939	310.6343449	-0.112998992	0.178604896	-0.632675781	0.526945389	1
cdkn1bb	cyclin-dependent kinase inhibitor 1Bb	19	120809056	839.8029437	-0.830645857	0.088419105	-9.394415973	5.75E-21	7.66E-19
cdkn1ca	cyclin-dependent kinase inhibitor 1Ca	2	120833580	83.02863037	0.306566315	0.271976993	1.127177384	0.25966749	1
cdkn1cb	cyclin-dependent kinase inhibitor 1C	19	120809676	666.1190024	-0.725720688	0.120519716	-6.021593086	1.73E-09	7.67E-08
cdkn1d	cyclin-dependent kinase inhibitor 1D	4	120817084	929.6982305	0.175515017	0.227240092	0.772376984	0.439891181	1
cdkn2a/b	cyclin-dependent kinase 4 inhibitor B	9	120825585	88.91001259	0.245470018	0.232281446	1.056778413	0.290612728	1
cdkn2aipnl	CDKN2AIP N-terminal-like protein	7	120821565	767.386515	-0.054558837	0.116846098	-0.466929045	0.640550644	1
cdkn2c	cyclin-dependent kinase 4 inhibitor C	8	120824355	1.285146704	-0.44224879	1.39972907	-0.315953137	0.752038079	1
cdkn2d	cyclin-dependent kinase 4 inhibitor D	9	120825227	203.7611942	0.039198193	0.162440905	0.241307401	0.809316875	1
cdkn3	cyclin-dependent kinase inhibitor 3	15	120832745	124.2146712	0.017725785	0.219795463	0.08064673	0.935722902	1
cdnf	cerebral dopamine neurotrophic factor	4	120817572	59.47420315	0.003261169	0.354523099	0.009198748	0.992660565	1
cdo1	cysteine dioxygenase type 1	13	120830485	1316.105113	-0.079959607	0.13073456	-0.611617974	0.540790543	1
cdon	cell adhesion molecule-related/down-regulated by oncogenes	1	120825469	1869.392367	-0.06803787	0.12162813	-0.559392554	0.575893842	1
cdpf1	cysteine-rich DPF motif domain-containing protein 1	4	120818088	105.7283127	0.186001264	0.209596777	0.887424256	0.374850529	1
cdr2a	cerebellar degeneration-related protein 2 isoform X1	11	120827856	87.54843842	0.043327924	0.2043907	0.211985788	0.832118122	1
cds1	phosphatidate cytidylyltransferase 2	13	120830679	651.8195439	-0.057202628	0.115083663	-0.497052547	0.619151997	1
cds2	phosphatidate cytidylyltransferase 2	13	120830776	1749.025797	0.144652387	0.139206078	1.039124077	0.298747035	1
cdt1	DNA replication factor Cdt1	6	120820367	368.5872462	-0.264794598	0.234294078	-1.1301805	0.258400175	1
cdv3	protein CDV3 homolog isoform X1	21	120811791	3036.448113	-0.293065631	0.185796987	-1.577343292	0.114716556	0.986061113
cdx1a	homeobox protein CDX-1a isoform X1	4	120817835	35.82254216	-0.049699095	0.430965827	-0.115320269	0.908191273	1
cdx4	homeobox protein CDX-4	4	120816894	354.4002743	-0.187236658	0.531185794	-0.352488075	0.72447226	1
cdyl	chromodomain Y-like protein isoform X1	3	120816626	363.557703	-0.10255742	0.147498	-0.695313969	0.486858562	1
cebp1	CCAAT/enhancer binding protein (C/EBP) 1	21	120811692	55.94734727	-0.42750598	0.380378066	-1.123897561	0.261056486	1
cebpa	LOW QUALITY PROTEIN: CCAAT/enhancer-binding protein alpha	2	120835463	465.1924347	0.109100754	0.145242898	0.751160676	0.452555963	1
cebpb	CCAAT/enhancer-binding protein beta	12	120828833	418.8183164	-0.375072197	0.165189497	-2.270557163	0.023173799	0.380686125
cebpd	LOW QUALITY PROTEIN: CCAAT/enhancer-binding protein delta	3	120815984	981.5068764	0.011762314	0.24329556	0.04834578	0.96144067	1
cebpg	CCAAT/enhancer-binding protein gamma	2	120835467	690.2774545	-0.034169037	0.125583329	-0.27208259	0.785558516	1
cebpz	CCAAT/enhancer-binding protein zeta	18	120808245	1701.495709	0.037558763	0.151863554	0.247319134	0.804661252	1
celf1	CUGBP Elav-like family member 1 isoform X1	2	120833585	430.9127928	-0.146888109	0.159477755	-0.92105704	0.357020648	1
celf3a	CUGBP Elav-like family member 3 isoform X1	10	120826279	837.5542779	0.182933895	0.140205783	1.304752858	0.191977016	1
celf3b	CUGBP Elav-like family member 3 isoform X1	20	120810544	1254.257374	0.217178316	0.137191536	1.583029993	0.113414628	0.984421998
celf4	CUGBP Elav-like family member 4 isoform X1	17	120835059	934.7420984	0.14765403	0.214493322	0.688385209	0.491210236	1
celf5a	CUGBP Elav-like family member 5a	8	120824002	227.1746943	0.34078904	0.222933127	1.528660387	0.126348657	1
celf6	CUGBP Elav-like family member 3-B isoform X1	2	120833747	222.1634405	0.374192732	0.141850421	2.637938821	0.008341163	0.163567752
celsr1a	cadherin EGF LAG seven-pass G-type receptor 1 isoform X1	4	120817727	1926.070344	0.136759512	0.134438814	1.017262113	0.309028755	1
celsr2	cadherin EGF LAG seven-pass G-type receptor 2 isoform X1	17	120835034	1549.165255	0.095601498	0.146440952	0.65283308	0.513863895	1
celsr3	LOW QUALITY PROTEIN: cadherin EGF LAG seven-pass G-type receptor 3	12	120828995	1321.043815	0.253428068	0.197332133	1.284271673	0.199046915	1
cemip2	cell surface hyaluronidase	13	120830639	619.1699508	-0.172717463	0.156771699	-1.10171328	0.270586342	1
cenatac	coiled-coil domain-containing protein 84	13	120830218	257.7245314	-0.078265021	0.150579448	-0.519758988	0.603231567	1
cenpe	centromere-associated protein E isoform X1	18	120807632	1900.329947	-0.357659474	0.145269055	-2.462048605	0.013814594	0.25552807
cenpf	centromere protein F isoform X1	2	120811844	3686.763906	-0.18091149	0.151581794	-1.193490884	0.23267718	1
cenph	centromere protein H isoform X1	13	120831292	419.5788429	-0.291090362	0.155210869	-1.875450888	0.06073072	0.747377194
cenpi	LOW QUALITY PROTEIN: centromere protein I	4	120817844	647.8525383	-0.212821553	0.145378397	-1.463914568	0.143217292	1
cenpj	centromere protein J isoform X1	16	120834177	363.0335749	-0.171398616	0.198392805	-0.863935647	0.387623243	1
cenpk	centromere protein K	9	120825816	365.4373167	-0.273652251	0.240896721	-1.135973334	0.255967724	1
cenpl	centromere protein L	1	120825154	160.4164997	-0.299640285	0.238098107	-1.258474034	0.208220372	1
cenpn	centromere protein N	2	120830806	317.9481009	-0.280321729	0.182965233	-1.532103804	0.125496821	1
cenpo	centromere protein O	15	120833084	251.0831184	-0.311550258	0.215847747	-1.443379706	0.148913538	1
cenpt	uncharacterized protein cenpt isoform X1	5	120819071	501.3576536	-0.339735779	0.167272865	-2.03102744	0.042252211	0.592661426
cenpu	centromere protein U	4	120818290	342.2393409	-0.178259356	0.179059142	-0.995533398	0.319476909	1
cenpv	centromere protein V isoform X1	7	120821515	212.4495809	-0.122568372	0.176163093	-0.695766465	0.486575094	1
cenpw	centromere protein W	18	120808190	139.6935016	-0.407785048	0.246476259	-1.65445974	0.098034137	0.934874958
cenpx	centromere protein X	11	120827615	170.7534437	-0.294256686	0.191396215	-1.537421655	0.124190087	1
cep104	centrosomal protein of 104 kDa isoform X1	12	120829306	194.4247013	-0.080949916	0.205369621	-0.394166944	0.693457789	1
cep126	centrosomal protein of 126 kDa isoform X1	1	120818509	51.19772768	-0.039116313	0.255101172	-0.153336471	0.878132941	1
cep131	centrosomal protein of 131 kDa isoform X1	5	120819632	1393.999751	-0.007228241	0.176272745	-0.041006006	0.967291108	1
cep135	LOW QUALITY PROTEIN: centrosomal protein of 135 kDa	8	120824145	576.9129325	-0.064052956	0.192745995	-0.332317963	0.739649178	1
cep152	centrosomal protein of 152 kDa isoform X1	19	120808891	377.0660776	-1.079000278	0.168683968	-6.396578698	1.59E-10	7.78E-09
cep162	LOW QUALITY PROTEIN: centrosomal protein of 162 kDa	20	120810688	389.4898224	0.08179261	0.252727966	0.323638935	0.746211407	1
cep170aa	centrosomal protein of 170 kDa isoform X1	6	120820672	1502.384174	0.148104723	0.121984285	1.214129541	0.224698261	1
cep170ab	centrosomal protein of 170 kDa isoform X1	9	120825211	263.9927021	0.259433175	0.147777745	1.755563232	0.079163015	0.853189717
cep170b	centrosomal protein of 170 kDa protein B isoform X1	15	120832514	693.5095272	0.127618384	0.136297648	0.936321248	0.349107811	1
cep19	centrosomal protein of 19 kDa	NA	120814882	82.42587341	0.063919669	0.222735163	0.286976104	0.774130617	1
cep192	LOW QUALITY PROTEIN: centrosomal protein of 192 kDa	20	120810038	1083.661693	-0.287263725	0.125747998	-2.284439749	0.0223457	0.372362143
cep20	lisH domain-containing protein FOPNL	9	120824839	210.5287225	0.193012657	0.195298961	0.988293315	0.323009018	1
cep290	centrosomal protein of 290 kDa isoform X1	19	120808904	1111.799565	-1.081804939	0.146426464	-7.388042512	1.49E-13	1.00E-11
cep295	uncharacterized protein cep295 isoform X1	1	120817959	792.2658653	-0.060967951	0.162412158	-0.375390317	0.707370205	1
cep350	LOW QUALITY PROTEIN: centrosome-associated protein 350	8	120824097	1336.155641	-0.001239943	0.1310801	-0.009459429	0.99245258	1
cep41	centrosomal protein of 41 kDa isoform X1	19	120808984	101.9118625	-0.578159012	0.228533416	-2.529866414	0.011410596	0.216313315
cep43	FGFR1 oncogene partner isoform X1	NA	120814791	355.4558996	0.016515874	0.165754961	0.099640299	0.920629899	1
cep44	centrosomal protein of 44 kDa	9	120825428	78.97081848	-0.13289775	0.295165671	-0.450247989	0.652531637	1
cep55l	centrosomal protein of 55 kDa isoform X1	5	120818883	439.5524374	-0.23534261	0.191306351	-1.230187129	0.218627038	1
cep57	centrosomal protein of 57 kDa isoform X1	1	120832548	147.8649928	0.002598014	0.202536377	0.012827397	0.989765499	1
cep57l1	centrosomal protein CEP57L1	18	120808457	393.9753897	-0.044901894	0.201368419	-0.222983796	0.823548118	1
cep63	centrosomal protein of 63 kDa isoform X1	8	120824271	237.7075531	-0.341984657	0.196755471	-1.738120194	0.082189637	0.869284671
cep68	LOW QUALITY PROTEIN: centrosomal protein of 68 kDa	6	120820438	554.9710857	0.139356629	0.161566702	0.862533105	0.388394224	1
cep70	centrosomal protein of 70 kDa isoform X1	1	120818282	267.4840709	-0.218682742	0.243060052	-0.899706637	0.368276391	1
cep72	centrosomal protein of 72 kDa isoform X1	20	120810568	146.7005245	0.140312164	0.211567405	0.663203125	0.50720047	1
cep76	centrosomal protein of 76 kDa isoform X1	20	120810039	181.3542356	-0.294477224	0.217517603	-1.353808706	0.175797415	1
cep78	centrosomal protein of 78 kDa isoform X1	13	120830483	220.6845181	-0.126013105	0.178204383	-0.707126856	0.479487648	1
cep83	centrosomal protein of 83 kDa isoform X1	4	120817314	670.4620214	-0.271755361	0.139619156	-1.946404551	0.051606163	0.676037967
cep85	centrosomal protein of 85 kDa isoform X1	20	120809975	658.6194618	0.033108594	0.114428135	0.28933963	0.772321488	1
cep89	centrosomal protein of 89 kDa isoform X1	2	120809994	121.9870477	-0.122903713	0.197105352	-0.623543254	0.532927587	1
cep97	centrosomal protein of 97 kDa	16	120834358	316.9511971	-0.180444913	0.142743044	-1.264124042	0.206185509	1
cept1b	choline/ethanolaminephosphotransferase 1b isoform X1	17	120835360	415.3906666	0.064458093	0.143629266	0.448781053	0.653589608	1
cercam	procollagen galactosyltransferase 2	14	120832245	707.893377	0.086922546	0.159028941	0.546583191	0.58466512	1
cerk	ceramide kinase	4	120817989	191.0765991	-0.118570006	0.152760638	-0.776181658	0.437641734	1
cerkl	ceramide kinase-like protein isoform X1	16	120833715	83.76200035	0.165696796	0.230050368	0.720263119	0.471363008	1
cers1	ceramide synthase 1	8	120824010	1709.787074	-0.012554944	0.160710234	-0.078121623	0.937731307	1
cers2a	ceramide synthase 2a isoform X1	10	120826405	1058.343735	-0.185085556	0.135031088	-1.370688476	0.170472089	1
cers2b	ceramide synthase 2	20	120810545	809.61271	-0.140946672	0.19421166	-0.725737434	0.467999749	1
cers3b	ceramide synthase 2	19	120809008	30.75248972	-0.603745327	0.403401743	-1.496635393	0.134488156	1
cers5	ceramide synthase 5 isoform X1	17	120835436	554.8777843	-0.073392153	0.1611986	-0.45529026	0.648900432	1
cers6	ceramide synthase 6	16	120833686	208.7074388	-0.023200148	0.165335042	-0.140322027	0.888405561	1
cetn2	caltractin	4	120818204	677.3181239	0.220412027	0.169749091	1.298457775	0.194130077	1
cetn3	centrin-3	14	120831777	460.6620472	-0.091682252	0.126064242	-0.727266118	0.46706295	1
cfap100	cilia- and flagella-associated protein 100	4	120817403	29.81717044	0.149263444	0.391708622	0.381057336	0.703160704	1
cfap126	protein Flattop	12	120829245	8.988366276	0.578368574	0.631478793	0.915895483	0.359721716	1
cfap161	cilia- and flagella-associated protein 161	19	120809009	99.36500742	-1.219157312	0.476180713	-2.560282847	0.0104587	0.20060791
cfap20	cilia- and flagella-associated protein 20	10	120826365	620.6036619	0.028380377	0.156217736	0.181671927	0.855840199	1
cfap206	cilia- and flagella-associated protein 206	18	120808166	40.37684503	-0.173977947	0.318037524	-0.547035913	0.584354059	1
cfap221	cilia- and flagella-associated protein 221 isoform X1	1	120819320	15.99965918	-0.272199834	0.512585813	-0.531032712	0.595396111	1
cfap251	cilia- and flagella-associated protein 251	13	120831353	42.33952372	0.167600726	0.348271134	0.48123634	0.630348536	1
cfap298	cilia- and flagella-associated protein 298	7	120822855	387.4939859	0.039790764	0.186733088	0.213088987	0.831257555	1
cfap300	cilia- and flagella-associated protein 300	10	120826445	31.17755107	0.017616575	0.429142542	0.041050636	0.967255528	1
cfap36	LOW QUALITY PROTEIN: cilia- and flagella-associated protein 36	6	120820744	697.4206336	0.041870886	0.083056892	0.504122956	0.614174977	1
cfap410	cilia and flagella associated protein 410 isoform X1	3	120816193	293.0820043	0.06555214	0.146242026	0.448244201	0.653976966	1
cfap43	cilia- and flagella-associated protein 43 isoform X1	6	120820555	68.17138613	0.42659611	0.456019659	0.935477454	0.349542297	1
cfap45	LOW QUALITY PROTEIN: cilia- and flagella-associated protein 45	1	120811599	32.87948614	0.051625281	0.360834914	0.143071746	0.886233519	1
cfap52	LOW QUALITY PROTEIN: cilia- and flagella-associated protein 52	9	120825366	59.47178682	-0.923975706	0.60408236	-1.529552536	0.126127526	1
cfap53	LOW QUALITY PROTEIN: cilia- and flagella-associated protein 53	NA	120814750	68.77404671	-0.05513617	0.418898986	-0.131621635	0.895283572	1
cfap57	cilia- and flagella-associated protein 57 isoform X1	17	120835103	76.58081844	0.14140868	0.27442118	0.51529798	0.606344811	1
cfap58	cilia- and flagella-associated protein 58	7	120823069	28.12139041	-0.715842592	0.363555971	-1.969002435	0.048952811	0.655005812
cfap61	cilia- and flagella-associated protein 61 isoform X1	18	120808244	26.09444023	-0.298204453	0.432036883	-0.690229156	0.490050091	1
cfap65	LOW QUALITY PROTEIN: cilia- and flagella-associated protein 65	16	120834280	44.46004939	-0.142372051	0.363698354	-0.391456408	0.695459905	1
cfap70	cilia- and flagella-associated protein 70	2	120835634	46.02497996	0.324295136	0.329755045	0.983442533	0.325389686	1
cfap73	coiled-coil domain-containing protein 42 homolog isoform X1	13	120830518	75.70681382	-0.150164745	0.257295312	-0.583627988	0.559470626	1
cfap74	cilia- and flagella-associated protein 74 isoform X1	12	120829299	99.55918574	-0.002145563	0.267579442	-0.008018415	0.993602299	1
cfap91	cilia- and flagella-associated protein 91 isoform X1	16	120833865	47.92236465	0.006793662	0.309423546	0.021955868	0.98248316	1
cfap92	uncharacterized protein cfap92	17	120835105	32.46214419	0.079212549	0.415334692	0.190719798	0.848745127	1
cfap97	LOW QUALITY PROTEIN: cilia- and flagella-associated protein 97	9	120825460	155.8260061	-0.052531835	0.177050392	-0.296705554	0.766691317	1
cfap99	LOW QUALITY PROTEIN: cilia- and flagella-associated protein 99	15	120833249	60.05905589	0.181643221	0.570422059	0.31843653	0.750153832	1
cfd	complement factor D	15	120832694	641.848968	0.062750421	0.287185961	0.218501006	0.827038775	1
cfi	complement factor I	7	120821950	1202.062157	0.237378559	0.22615475	1.049628889	0.29388877	1
cfl1	cofilin-1	4	120817411	14613.72222	0.107247799	0.144607317	0.741648495	0.458300333	1
cfl1l	non-muscle cofilin 1-like	6	120820582	5923.641547	5.89E-05	0.157655762	0.000373817	0.999701737	1
cfl2	cofilin-2	15	120832406	4420.737485	-0.138428856	0.073552991	-1.882028921	0.059832089	0.743707016
cflar	CASP8 and FADD-like apoptosis regulator	16	100653428	77.07818841	0.073390406	0.241215445	0.304252515	0.760935519	1
cftr	LOW QUALITY PROTEIN: cystic fibrosis transmembrane conductance regulator	19	120809893	237.7822405	-0.854525887	0.23926356	-3.57148362	0.000354965	0.008839311
cga	glycoprotein hormones alpha chain isoform X1	15	120833424	15.80266761	0.055492734	0.418694259	0.132537603	0.894559082	1
cgnb	cingulin isoform X1	10	120826208	621.7992313	-0.080495029	0.169820686	-0.474000139	0.635499808	1
cgnl1	cingulin-like protein 1 isoform X1	2	120810557	1187.971595	0.005138028	0.11556135	0.044461475	0.96453656	1
cgref1	cell growth regulator with EF hand domain protein 1	2	120808369	761.1327457	0.070160385	0.223866812	0.313402349	0.753975	1
cgrrf1	cell growth regulator with RING finger domain protein 1	18	120807810	169.5016791	-0.023641725	0.135839591	-0.174041491	0.861832855	1
ch25h	LOW QUALITY PROTEIN: cholesterol 25-hydroxylase-like protein	5	120819662	109.8210915	0.270995005	0.251634467	1.076939135	0.281507458	1
ch25hl1.1	cholesterol 25-hydroxylase-like protein 1, member 1	19	120809648	2.578248601	-0.927167666	0.882839677	-1.05021069	0.293621256	1
ch25hl2	cholesterol 25-hydroxylase-like protein 2	14	120831757	3.561777813	0.428951651	0.870922452	0.492525656	0.62234779	1
chac1	glutathione-specific gamma-glutamylcyclotransferase 1	18	120808155	3600.960649	-0.102407943	0.140038912	-0.731282053	0.46460689	1
chac2	putative glutathione-specific gamma-glutamylcyclotransferase 2	5	120819183	138.6091401	0.035435229	0.153906164	0.23023918	0.817905919	1
chad	chondroadherin	5	120819599	229.5561171	-0.295631231	0.213308088	-1.385935403	0.165766629	1
chadla	LOW QUALITY PROTEIN: chondroadherin-like protein	11	120827765	23.68204015	-0.533019636	0.942095824	-0.565780702	0.571542867	1
chadlb	LOW QUALITY PROTEIN: chondroadherin-like b	5	120819864	271.1401684	-0.213355362	0.31968212	-0.667398485	0.504517634	1
chaf1a	chromatin assembly factor 1 subunit A isoform X1	8	120824122	1827.06146	-0.161210119	0.123095533	-1.309634195	0.190319615	1
chaf1b	chromatin assembly factor 1 subunit B	16	120833849	536.424995	-0.347903076	0.188062734	-1.849930972	0.064323499	0.769811295
chata	choline O-acetyltransferase	6	120820971	103.8484322	0.187418008	0.254358727	0.736825548	0.461228444	1
chchd1	coiled-coil-helix-coiled-coil-helix domain-containing protein 1	6	120820455	568.8062185	-0.072133986	0.154773849	-0.466060554	0.641172157	1
chchd10	coiled-coil-helix-coiled-coil-helix domain-containing protein 10, mitochondrial	14	120832300	345.9236126	-0.114046718	0.267878289	-0.425740805	0.670296725	1
chchd2	coiled-coil-helix-coiled-coil-helix domain-containing protein 2	1	120835652	1369.235722	-0.126091428	0.170932028	-0.737669989	0.460715013	1
[truncated: 22,380 more rows]
