# Supplementary material for: A Y-linked duplication of anti-Mullerian hormone is the sex determination gene in threespine stickleback
Source: PLoS Genet. 2025 Nov 4;21(11):e1011932. doi: 10.1371/journal.pgen.1011932 (PMC12599925; doi:10.1371/journal.pgen.1011932)
Supplement: S1 File — (ZIP) [file pgen.1011932.s018.zip › S1_File/GO_pvals.tsv]

Name	Symbol	Chromosome	Taxonomy.ID	Gene.ID	GO.Term.ID	Evidence.Code	Qualifier	GO.Term	PMID	GO.Category	s17_p	s20_p	s23_p	d0_p	d4_p	d8_p
spiggin 1.1	spg1	4	69293	100174859	GO:0005515	IEA	enables	protein binding	22301074	Function	1	1	1	1	1	1
spiggin 1.1	spg1	4	69293	100174859	GO:0005615	IEA	located_in	extracellular space	30032202	Component	1	1	1	1	1	1
spiggin 1.1	spg1	4	69293	100174859	GO:0031012	IEA	located_in	extracellular matrix	30032202	Component	1	1	1	1	1	1
spiggin2	spg2	4	69293	100174863	GO:0005515	IEA	enables	protein binding	22301074	Function	1	1	1	1	1	1
spiggin2	spg2	4	69293	100174863	GO:0005615	IEA	located_in	extracellular space	30032202	Component	1	1	1	1	1	1
spiggin2	spg2	4	69293	100174863	GO:0031012	IEA	located_in	extracellular matrix	30032202	Component	1	1	1	1	1	1
taste receptor type 1 member 3	LOC100174865	17	69293	100174865	GO:0004930	IEA	enables	G protein-coupled receptor activity	22301074|30032202	Function	1	1	1	1	1	0.720082355
taste receptor type 1 member 3	LOC100174865	17	69293	100174865	GO:0007186	IEA	involved_in	G protein-coupled receptor signaling pathway	22301074|30032202	Process	1	1	1	1	1	0.720082355
taste receptor type 1 member 3	LOC100174865	17	69293	100174865	GO:0016020	IEA	located_in	membrane	22301074|30032202	Component	1	1	1	1	1	0.720082355
taste receptor type 1 member 3	LOC100174865	17	69293	100174865	GO:0050916	IEA	involved_in	sensory perception of sweet taste	30032202	Process	1	1	1	1	1	0.720082355
taste receptor type 1 member 3	LOC100174865	17	69293	100174865	GO:0050917	IEA	involved_in	sensory perception of umami taste	30032202	Process	1	1	1	1	1	0.720082355
follicle stimulating hormone beta subunit	fsh-beta	2	69293	100174866	GO:0005179	IEA	enables	hormone activity	22301074|30032202	Function	1	1	1	0.416388403	1	1
follicle stimulating hormone beta subunit	fsh-beta	2	69293	100174866	GO:0005576	IEA	located_in	extracellular region	22301074|30032202	Component	1	1	1	0.416388403	1	1
follicle stimulating hormone beta subunit	fsh-beta	2	69293	100174866	GO:0005615	IEA	located_in	extracellular space	30032202	Component	1	1	1	0.416388403	1	1
follicle stimulating hormone beta subunit	fsh-beta	2	69293	100174866	GO:0005737	IEA	located_in	cytoplasm	30032202	Component	1	1	1	0.416388403	1	1
follicle stimulating hormone beta subunit	fsh-beta	2	69293	100174866	GO:0007186	IEA	involved_in	G protein-coupled receptor signaling pathway	30032202	Process	1	1	1	0.416388403	1	1
follicle stimulating hormone beta subunit	fsh-beta	2	69293	100174866	GO:0030728	IEA	involved_in	ovulation	30032202	Process	1	1	1	0.416388403	1	1
beclin 1	becn1	5	69293	100174867	GO:0000045	IEA	involved_in	autophagosome assembly	30032202	Process	1	1	1	1	0.658379474	1
beclin 1	becn1	5	69293	100174867	GO:0000407	IEA	located_in	phagophore assembly site	30032202	Component	1	1	1	1	0.658379474	1
beclin 1	becn1	5	69293	100174867	GO:0006914	IEA	involved_in	autophagy	30032202	Process	1	1	1	1	0.658379474	1
beclin 1	becn1	5	69293	100174867	GO:0006995	IEA	involved_in	cellular response to nitrogen starvation	30032202	Process	1	1	1	1	0.658379474	1
beclin 1	becn1	5	69293	100174867	GO:0034271	IEA	part_of	phosphatidylinositol 3-kinase complex, class III, type I	30032202	Component	1	1	1	1	0.658379474	1
beclin 1	becn1	5	69293	100174867	GO:0034272	IEA	part_of	phosphatidylinositol 3-kinase complex, class III, type II	30032202	Component	1	1	1	1	0.658379474	1
beclin 1	becn1	5	69293	100174867	GO:0045324	IEA	involved_in	late endosome to vacuole transport	30032202	Process	1	1	1	1	0.658379474	1
alpha 2,8-sialyltransferase ST8Sia VI	LOC100174868	11	69293	100174868	GO:0003828	IEA	enables	alpha-N-acetylneuraminate alpha-2,8-sialyltransferase activity	30032202	Function	1	1	1	1	1	0.073496173
alpha 2,8-sialyltransferase ST8Sia VI	LOC100174868	11	69293	100174868	GO:0006486	IEA	involved_in	protein glycosylation	22301074|30032202	Process	1	1	1	1	1	0.073496173
alpha 2,8-sialyltransferase ST8Sia VI	LOC100174868	11	69293	100174868	GO:0006491	IEA	involved_in	N-glycan processing	30032202	Process	1	1	1	1	1	0.073496173
alpha 2,8-sialyltransferase ST8Sia VI	LOC100174868	11	69293	100174868	GO:0009311	IEA	involved_in	oligosaccharide metabolic process	30032202	Process	1	1	1	1	1	0.073496173
alpha-2,8-sialyltransferase ST8Sia V	st8sia5	14	69293	100174869	GO:0003828	IEA	enables	alpha-N-acetylneuraminate alpha-2,8-sialyltransferase activity	30032202	Function	0.563430915	1	1	1	1	1
alpha-2,8-sialyltransferase ST8Sia V	st8sia5	14	69293	100174869	GO:0006486	IEA	involved_in	protein glycosylation	22301074|30032202	Process	0.563430915	1	1	1	1	1
alpha-2,8-sialyltransferase ST8Sia V	st8sia5	14	69293	100174869	GO:0006491	IEA	involved_in	N-glycan processing	30032202	Process	0.563430915	1	1	1	1	1
alpha-2,8-sialyltransferase ST8Sia V	st8sia5	14	69293	100174869	GO:0009311	IEA	involved_in	oligosaccharide metabolic process	30032202	Process	0.563430915	1	1	1	1	1
alpha-2,8-sialyltransferase ST8Sia IIIA	st8sia3	14	69293	100174870	GO:0003828	IEA	enables	alpha-N-acetylneuraminate alpha-2,8-sialyltransferase activity	30032202	Function	1	1	1	1	1	1
alpha-2,8-sialyltransferase ST8Sia IIIA	st8sia3	14	69293	100174870	GO:0006486	IEA	involved_in	protein glycosylation	22301074|30032202	Process	1	1	1	1	1	1
alpha-2,8-sialyltransferase ST8Sia IIIA	st8sia3	14	69293	100174870	GO:0006491	IEA	involved_in	N-glycan processing	30032202	Process	1	1	1	1	1	1
alpha-2,8-sialyltransferase ST8Sia IIIA	st8sia3	14	69293	100174870	GO:0009311	IEA	involved_in	oligosaccharide metabolic process	30032202	Process	1	1	1	1	1	1
alpha-2,8-sialyltransferase ST8Sia IIIB	LOC100174871	13	69293	100174871	GO:0003828	IEA	enables	alpha-N-acetylneuraminate alpha-2,8-sialyltransferase activity	30032202	Function	1	1	1	1	1	1
alpha-2,8-sialyltransferase ST8Sia IIIB	LOC100174871	13	69293	100174871	GO:0006486	IEA	involved_in	protein glycosylation	22301074|30032202	Process	1	1	1	1	1	1
alpha-2,8-sialyltransferase ST8Sia IIIB	LOC100174871	13	69293	100174871	GO:0006491	IEA	involved_in	N-glycan processing	30032202	Process	1	1	1	1	1	1
alpha-2,8-sialyltransferase ST8Sia IIIB	LOC100174871	13	69293	100174871	GO:0009311	IEA	involved_in	oligosaccharide metabolic process	30032202	Process	1	1	1	1	1	1
alpha-2,8-sialyltransferase ST8Sia I	st8sia1	4	69293	100174872	GO:0003828	IEA	enables	alpha-N-acetylneuraminate alpha-2,8-sialyltransferase activity	30032202	Function	0.986232279	1	1	0.944469421	1	0.837232883
alpha-2,8-sialyltransferase ST8Sia I	st8sia1	4	69293	100174872	GO:0006486	IEA	involved_in	protein glycosylation	22301074|30032202	Process	0.986232279	1	1	0.944469421	1	0.837232883
alpha-2,8-sialyltransferase ST8Sia I	st8sia1	4	69293	100174872	GO:0006491	IEA	involved_in	N-glycan processing	30032202	Process	0.986232279	1	1	0.944469421	1	0.837232883
alpha-2,8-sialyltransferase ST8Sia I	st8sia1	4	69293	100174872	GO:0009311	IEA	involved_in	oligosaccharide metabolic process	30032202	Process	0.986232279	1	1	0.944469421	1	0.837232883
beta globin	LOC100174873	11	69293	100174873	GO:0004601	IEA	enables	peroxidase activity	30032202	Function	0.819189085	1	1	1	0.977108647	1
beta globin	LOC100174873	11	69293	100174873	GO:0005344	IEA	enables	oxygen carrier activity	30032202	Function	0.819189085	1	1	1	0.977108647	1
beta globin	LOC100174873	11	69293	100174873	GO:0005833	IEA	part_of	hemoglobin complex	22301074|30032202	Component	0.819189085	1	1	1	0.977108647	1
beta globin	LOC100174873	11	69293	100174873	GO:0015671	IEA	involved_in	oxygen transport	22301074	Process	0.819189085	1	1	1	0.977108647	1
beta globin	LOC100174873	11	69293	100174873	GO:0019825	IEA	enables	oxygen binding	22301074|30032202	Function	0.819189085	1	1	1	0.977108647	1
beta globin	LOC100174873	11	69293	100174873	GO:0020037	IEA	enables	heme binding	22301074|30032202	Function	0.819189085	1	1	1	0.977108647	1
beta globin	LOC100174873	11	69293	100174873	GO:0031720	IEA	enables	haptoglobin binding	30032202	Function	0.819189085	1	1	1	0.977108647	1
beta globin	LOC100174873	11	69293	100174873	GO:0031838	IEA	part_of	haptoglobin-hemoglobin complex	30032202	Component	0.819189085	1	1	1	0.977108647	1
beta globin	LOC100174873	11	69293	100174873	GO:0042744	IEA	involved_in	hydrogen peroxide catabolic process	30032202	Process	0.819189085	1	1	1	0.977108647	1
beta globin	LOC100174873	11	69293	100174873	GO:0043177	IEA	enables	organic acid binding	30032202	Function	0.819189085	1	1	1	0.977108647	1
beta globin	LOC100174873	11	69293	100174873	GO:0072562	IEA	located_in	blood microparticle	30032202	Component	0.819189085	1	1	1	0.977108647	1
proteasome subunit alpha type-3	psma3	15	69293	100174874	GO:0005634	IEA	located_in	nucleus	30032202	Component	1	1	1	1	1	1
proteasome subunit alpha type-3	psma3	15	69293	100174874	GO:0005839	IEA	part_of	proteasome core complex	22301074	Component	1	1	1	1	1	1
proteasome subunit alpha type-3	psma3	15	69293	100174874	GO:0006511	IEA	involved_in	ubiquitin-dependent protein catabolic process	22301074	Process	1	1	1	1	1	1
proteasome subunit alpha type-3	psma3	15	69293	100174874	GO:0019773	IEA	part_of	proteasome core complex, alpha-subunit complex	22301074|30032202	Component	1	1	1	1	1	1
proteasome subunit alpha type-3	psma3	15	69293	100174874	GO:0045202	IEA	located_in	synapse	30032202	Component	1	1	1	1	1	1
transgelin	LOC100174875	7	69293	100174875	GO:0005515	IEA	enables	protein binding	22301074	Function	1	1	1	1	1	1
androgen receptor beta	LOC100174876	7	69293	100174876	GO:0003700	IEA	enables	DNA-binding transcription factor activity	22301074	Function	1	1	1	1	1	1
androgen receptor beta	LOC100174876	7	69293	100174876	GO:0006355	IEA	involved_in	regulation of DNA-templated transcription	22301074	Process	1	1	1	1	1	1
androgen receptor beta	LOC100174876	7	69293	100174876	GO:0008270	IEA	enables	zinc ion binding	22301074	Function	1	1	1	1	1	1
androgen receptor beta	LOC100174876	7	69293	100174876	GO:0008584	IEA	involved_in	male gonad development	30032202	Process	1	1	1	1	1	1
androgen receptor beta	LOC100174876	7	69293	100174876	GO:0043565	IEA	enables	sequence-specific DNA binding	22301074	Function	1	1	1	1	1	1
pituitary homeobox 2 isoform X1	pitx2	4	69293	100174877	GO:0000978	IEA	enables	RNA polymerase II cis-regulatory region sequence-specific DNA binding	30032202	Function	1	0.954871109	1	1	1	1
pituitary homeobox 2 isoform X1	pitx2	4	69293	100174877	GO:0000981	IEA	enables	DNA-binding transcription factor activity, RNA polymerase II-specific	22301074|30032202	Function	1	0.954871109	1	1	1	1
pituitary homeobox 2 isoform X1	pitx2	4	69293	100174877	GO:0005634	IEA	located_in	nucleus	30032202	Component	1	0.954871109	1	1	1	1
pituitary homeobox 2 isoform X1	pitx2	4	69293	100174877	GO:0006357	IEA	involved_in	regulation of transcription by RNA polymerase II	30032202	Process	1	0.954871109	1	1	1	1
pituitary homeobox 2 isoform X1	pitx2	4	69293	100174877	GO:0009653	IEA	involved_in	anatomical structure morphogenesis	30032202	Process	1	0.954871109	1	1	1	1
myosin-7 isoform X1	LOC100174878	3	69293	100174878	GO:0003774	IEA	enables	cytoskeletal motor activity	22301074	Function	1	1	1	1	1	1
myosin-7 isoform X1	LOC100174878	3	69293	100174878	GO:0005524	IEA	enables	ATP binding	22301074	Function	1	1	1	1	1	1
myosin-7 isoform X1	LOC100174878	3	69293	100174878	GO:0016459	IEA	part_of	myosin complex	22301074	Component	1	1	1	1	1	1
myosin-7 isoform X1	LOC100174878	3	69293	100174878	GO:0051015	IEA	enables	actin filament binding	22301074	Function	1	1	1	1	1	1
XK-related protein 8	LOC100174881	10	69293	100174881	GO:0005886	IEA	located_in	plasma membrane	30032202	Component	1	1	1	1	1	1
XK-related protein 8	LOC100174881	10	69293	100174881	GO:0043652	IEA	involved_in	engulfment of apoptotic cell	30032202	Process	1	1	1	1	1	1
XK-related protein 8	LOC100174881	10	69293	100174881	GO:0070782	IEA	involved_in	phosphatidylserine exposure on apoptotic cell surface	30032202	Process	1	1	1	1	1	1
XK-related protein 8	LOC100174881	10	69293	100174881	GO:1902742	IEA	involved_in	apoptotic process involved in development	30032202	Process	1	1	1	1	1	1
doublesex and mab-3 related transcription factor 1	dmrt1	13	69293	100174882	GO:0000978	IEA	enables	RNA polymerase II cis-regulatory region sequence-specific DNA binding	30032202	Function	1	1	1	1	1	1
doublesex and mab-3 related transcription factor 1	dmrt1	13	69293	100174882	GO:0000981	IEA	enables	DNA-binding transcription factor activity, RNA polymerase II-specific	30032202	Function	1	1	1	1	1	1
doublesex and mab-3 related transcription factor 1	dmrt1	13	69293	100174882	GO:0005634	IEA	located_in	nucleus	30032202	Component	1	1	1	1	1	1
doublesex and mab-3 related transcription factor 1	dmrt1	13	69293	100174882	GO:0006357	IEA	involved_in	regulation of transcription by RNA polymerase II	30032202	Process	1	1	1	1	1	1
doublesex and mab-3 related transcription factor 1	dmrt1	13	69293	100174882	GO:0007548	IEA	involved_in	sex differentiation	30032202	Process	1	1	1	1	1	1
STIP	tfip11	13	69293	100174884	GO:0000390	IEA	involved_in	spliceosomal complex disassembly	30032202	Process	1	0.960282403	1	1	1	1
STIP	tfip11	13	69293	100174884	GO:0003676	IEA	enables	nucleic acid binding	22301074	Function	1	0.960282403	1	1	1	1
STIP	tfip11	13	69293	100174884	GO:0071008	IEA	part_of	U2-type post-mRNA release spliceosomal complex	30032202	Component	1	0.960282403	1	1	1	1
ASPIP	crtac1a	9	69293	100174885	GO:0007413	IEA	involved_in	axonal fasciculation	30032202	Process	0.717921844	1	1	0.221384238	1	1
Rhesus-associated glycoprotein	rhag	18	69293	100174886	GO:0005886	IEA	located_in	plasma membrane	22301074	Component	0.000259117	1	1	1	1	1
Rhesus-associated glycoprotein	rhag	18	69293	100174886	GO:0008519	IEA	enables	ammonium channel activity	22301074|30032202	Function	0.000259117	1	1	1	1	1
Rhesus-associated glycoprotein	rhag	18	69293	100174886	GO:0072488	IEA	involved_in	ammonium transmembrane transport	22301074|30032202	Process	0.000259117	1	1	1	1	1
Rhesus-associated glycoprotein	rhag	18	69293	100174886	GO:0097272	IEA	involved_in	ammonium homeostasis	30032202	Process	0.000259117	1	1	1	1	1
Rh family, C glycoprotein	rhcga	2	69293	100174887	GO:0005886	IEA	located_in	plasma membrane	22301074	Component	1	1	1	1	1	1
Rh family, C glycoprotein	rhcga	2	69293	100174887	GO:0008519	IEA	enables	ammonium channel activity	22301074|30032202	Function	1	1	1	1	1	1
Rh family, C glycoprotein	rhcga	2	69293	100174887	GO:0072488	IEA	involved_in	ammonium transmembrane transport	22301074|30032202	Process	1	1	1	1	1	1
Rh family, C glycoprotein	rhcga	2	69293	100174887	GO:0097272	IEA	involved_in	ammonium homeostasis	30032202	Process	1	1	1	1	1	1
suppressor of cytokine signaling 1	socs1a	11	69293	100174889	GO:0005942	IEA	part_of	phosphatidylinositol 3-kinase complex	30032202	Component	1	1	1	1	1	1
suppressor of cytokine signaling 1	socs1a	11	69293	100174889	GO:0035556	IEA	involved_in	intracellular signal transduction	22301074	Process	1	1	1	1	1	1
suppressor of cytokine signaling 1	socs1a	11	69293	100174889	GO:0046854	IEA	involved_in	phosphatidylinositol phosphate biosynthetic process	30032202	Process	1	1	1	1	1	1
suppressor of cytokine signaling 1	socs1a	11	69293	100174889	GO:0046935	IEA	enables	1-phosphatidylinositol-3-kinase regulator activity	30032202	Function	1	1	1	1	1	1
TNF receptor-associated factor 6	traf6	2	69293	100174890	GO:0005164	IEA	enables	tumor necrosis factor receptor binding	22301074	Function	1	1	1	1	1	1
TNF receptor-associated factor 6	traf6	2	69293	100174890	GO:0008270	IEA	enables	zinc ion binding	22301074	Function	1	1	1	1	1	1
TNF receptor-associated factor 6	traf6	2	69293	100174890	GO:0033209	IEA	involved_in	tumor necrosis factor-mediated signaling pathway	30032202	Process	1	1	1	1	1	1
TNF receptor-associated factor 6	traf6	2	69293	100174890	GO:0042981	IEA	involved_in	regulation of apoptotic process	22301074	Process	1	1	1	1	1	1
TNF receptor-associated factor 6	traf6	2	69293	100174890	GO:0043122	IEA	involved_in	regulation of canonical NF-kappaB signal transduction	22301074|30032202	Process	1	1	1	1	1	1
TNF receptor-associated factor 6	traf6	2	69293	100174890	GO:0046330	IEA	involved_in	positive regulation of JNK cascade	30032202	Process	1	1	1	1	1	1
TNF receptor-associated factor 6	traf6	2	69293	100174890	GO:0051092	IEA	involved_in	positive regulation of NF-kappaB transcription factor activity	30032202	Process	1	1	1	1	1	1
TNF receptor-associated factor 6	traf6	2	69293	100174890	GO:0061630	IEA	enables	ubiquitin protein ligase activity	30032202	Function	1	1	1	1	1	1
TNF receptor-associated factor 6	traf6	2	69293	100174890	GO:0070498	IEA	involved_in	interleukin-1-mediated signaling pathway	30032202	Process	1	1	1	1	1	1
TNF receptor-associated factor 6	traf6	2	69293	100174890	GO:0070534	IEA	involved_in	protein K63-linked ubiquitination	30032202	Process	1	1	1	1	1	1
TNF receptor-associated factor 6	traf6	2	69293	100174890	GO:0098802	IEA	part_of	plasma membrane signaling receptor complex	30032202	Component	1	1	1	1	1	1
LOW QUALITY PROTEIN: tumor necrosis factor receptor superfamily member EDAR	edar	16	69293	100174891	GO:0005886	IEA	located_in	plasma membrane	30032202	Component	1	0.509851056	1	0.800556827	1	1
LOW QUALITY PROTEIN: tumor necrosis factor receptor superfamily member EDAR	edar	16	69293	100174891	GO:0038023	IEA	enables	signaling receptor activity	30032202	Function	1	0.509851056	1	0.800556827	1	1
LOW QUALITY PROTEIN: tumor necrosis factor receptor superfamily member EDAR	edar	16	69293	100174891	GO:0043123	IEA	involved_in	positive regulation of canonical NF-kappaB signal transduction	30032202	Process	1	0.509851056	1	0.800556827	1	1
LOW QUALITY PROTEIN: tumor necrosis factor receptor superfamily member EDAR	edar	16	69293	100174891	GO:0046330	IEA	involved_in	positive regulation of JNK cascade	30032202	Process	1	0.509851056	1	0.800556827	1	1
NF-kappa-B essential modulator isoform X1	ikbkg	12	69293	100174893	GO:0005634	IEA	located_in	nucleus	30032202	Component	0.986894531	0.798226657	1	1	1	1
NF-kappa-B essential modulator isoform X1	ikbkg	12	69293	100174893	GO:0005737	IEA	located_in	cytoplasm	30032202	Component	0.986894531	0.798226657	1	1	1	1
NF-kappa-B essential modulator isoform X1	ikbkg	12	69293	100174893	GO:0008385	IEA	part_of	IkappaB kinase complex	30032202	Component	0.986894531	0.798226657	1	1	1	1
NF-kappa-B essential modulator isoform X1	ikbkg	12	69293	100174893	GO:0043123	IEA	involved_in	positive regulation of canonical NF-kappaB signal transduction	30032202	Process	0.986894531	0.798226657	1	1	1	1
NF-kappa-B essential modulator isoform X1	ikbkg	12	69293	100174893	GO:0070530	IEA	enables	K63-linked polyubiquitin modification-dependent protein binding	22301074|30032202	Function	0.986894531	0.798226657	1	1	1	1
glucocorticoid receptor isoform X1	LOC100174895	7	69293	100174895	GO:0003700	IEA	enables	DNA-binding transcription factor activity	22301074	Function	0.964437355	1	1	1	1	1
glucocorticoid receptor isoform X1	LOC100174895	7	69293	100174895	GO:0004883	IEA	enables	nuclear glucocorticoid receptor activity	22301074	Function	0.964437355	1	1	1	1	1
glucocorticoid receptor isoform X1	LOC100174895	7	69293	100174895	GO:0005496	IEA	enables	steroid binding	22301074	Function	0.964437355	1	1	1	1	1
glucocorticoid receptor isoform X1	LOC100174895	7	69293	100174895	GO:0005634	IEA	located_in	nucleus	22301074	Component	0.964437355	1	1	1	1	1
glucocorticoid receptor isoform X1	LOC100174895	7	69293	100174895	GO:0006355	IEA	involved_in	regulation of DNA-templated transcription	22301074	Process	0.964437355	1	1	1	1	1
glucocorticoid receptor isoform X1	LOC100174895	7	69293	100174895	GO:0008270	IEA	enables	zinc ion binding	22301074	Function	0.964437355	1	1	1	1	1
glucocorticoid receptor isoform X1	LOC100174895	7	69293	100174895	GO:0042921	IEA	involved_in	nuclear receptor-mediated glucocorticoid signaling pathway	22301074	Process	0.964437355	1	1	1	1	1
glucocorticoid receptor isoform X1	LOC100174895	7	69293	100174895	GO:0043402	IEA	involved_in	glucocorticoid mediated signaling pathway	22301074	Process	0.964437355	1	1	1	1	1
glucocorticoid receptor isoform X1	LOC100174895	7	69293	100174895	GO:0043565	IEA	enables	sequence-specific DNA binding	22301074	Function	0.964437355	1	1	1	1	1
hypoxia-inducible factor 1 alpha	hif1aa	15	69293	100174896	GO:0000977	IEA	enables	RNA polymerase II transcription regulatory region sequence-specific DNA binding	30032202	Function	1	1	1	1	1	1
hypoxia-inducible factor 1 alpha	hif1aa	15	69293	100174896	GO:0000981	IEA	enables	DNA-binding transcription factor activity, RNA polymerase II-specific	30032202	Function	1	1	1	1	1	1
hypoxia-inducible factor 1 alpha	hif1aa	15	69293	100174896	GO:0006357	IEA	involved_in	regulation of transcription by RNA polymerase II	30032202	Process	1	1	1	1	1	1
hypoxia-inducible factor 1 alpha	hif1aa	15	69293	100174896	GO:0046983	IEA	enables	protein dimerization activity	22301074	Function	1	1	1	1	1	1
hypoxia-inducible factor 1 alpha	hif1aa	15	69293	100174896	GO:0071456	IEA	involved_in	cellular response to hypoxia	30032202	Process	1	1	1	1	1	1
lutenizing hormone beta subunit	lhb	6	69293	100174897	GO:0005179	IEA	enables	hormone activity	22301074|30032202	Function	NA	NA	NA	NA	NA	NA
lutenizing hormone beta subunit	lhb	6	69293	100174897	GO:0005576	IEA	located_in	extracellular region	22301074|30032202	Component	NA	NA	NA	NA	NA	NA
lutenizing hormone beta subunit	lhb	6	69293	100174897	GO:0005615	IEA	located_in	extracellular space	30032202	Component	NA	NA	NA	NA	NA	NA
lutenizing hormone beta subunit	lhb	6	69293	100174897	GO:0005737	IEA	located_in	cytoplasm	30032202	Component	NA	NA	NA	NA	NA	NA
lutenizing hormone beta subunit	lhb	6	69293	100174897	GO:0007186	IEA	involved_in	G protein-coupled receptor signaling pathway	30032202	Process	NA	NA	NA	NA	NA	NA
lutenizing hormone beta subunit	lhb	6	69293	100174897	GO:0030728	IEA	involved_in	ovulation	30032202	Process	NA	NA	NA	NA	NA	NA
alpha-2,8-sialyltransferase ST8Sia II	st8sia2	19	69293	100174898	GO:0003828	IEA	enables	alpha-N-acetylneuraminate alpha-2,8-sialyltransferase activity	30032202	Function	7.52E-06	1.91E-07	0.000132072	9.03E-05	0.003163434	1.17E-05
alpha-2,8-sialyltransferase ST8Sia II	st8sia2	19	69293	100174898	GO:0006486	IEA	involved_in	protein glycosylation	22301074|30032202	Process	7.52E-06	1.91E-07	0.000132072	9.03E-05	0.003163434	1.17E-05
alpha-2,8-sialyltransferase ST8Sia II	st8sia2	19	69293	100174898	GO:0006491	IEA	involved_in	N-glycan processing	30032202	Process	7.52E-06	1.91E-07	0.000132072	9.03E-05	0.003163434	1.17E-05
alpha-2,8-sialyltransferase ST8Sia II	st8sia2	19	69293	100174898	GO:0009311	IEA	involved_in	oligosaccharide metabolic process	30032202	Process	7.52E-06	1.91E-07	0.000132072	9.03E-05	0.003163434	1.17E-05
probable signal peptidase complex subunit 2 isoform X1	spcs2	1	69293	100174899	GO:0005787	IEA	part_of	signal peptidase complex	22301074|30032202	Component	1	1	1	1	1	1
probable signal peptidase complex subunit 2 isoform X1	spcs2	1	69293	100174899	GO:0006465	IEA	involved_in	signal peptide processing	22301074|30032202	Process	1	1	1	1	1	1
probable signal peptidase complex subunit 2 isoform X1	spcs2	1	69293	100174899	GO:0016020	IEA	located_in	membrane	22301074|30032202	Component	1	1	1	1	1	1
probable signal peptidase complex subunit 2 isoform X1	spcs2	1	69293	100174899	GO:0045047	IEA	involved_in	protein targeting to ER	30032202	Process	1	1	1	1	1	1
uncharacterized protein LOC100174900	LOC100174900	19	69293	100174900	GO:0003774	IEA	enables	cytoskeletal motor activity	22301074	Function	0.23685095	0.96360936	0.987076201	1	1	1
uncharacterized protein LOC100174900	LOC100174900	19	69293	100174900	GO:0005524	IEA	enables	ATP binding	22301074	Function	0.23685095	0.96360936	0.987076201	1	1	1
uncharacterized protein LOC100174900	LOC100174900	19	69293	100174900	GO:0016459	IEA	part_of	myosin complex	22301074	Component	0.23685095	0.96360936	0.987076201	1	1	1
uncharacterized protein LOC100174900	LOC100174900	19	69293	100174900	GO:0051015	IEA	enables	actin filament binding	22301074	Function	0.23685095	0.96360936	0.987076201	1	1	1
Rhesus type B glycoprotein	rhbg	20	69293	100174901	GO:0005886	IEA	located_in	plasma membrane	22301074	Component	0.972768626	1	1	1	1	1
Rhesus type B glycoprotein	rhbg	20	69293	100174901	GO:0008519	IEA	enables	ammonium channel activity	22301074|30032202	Function	0.972768626	1	1	1	1	1
Rhesus type B glycoprotein	rhbg	20	69293	100174901	GO:0072488	IEA	involved_in	ammonium transmembrane transport	22301074|30032202	Process	0.972768626	1	1	1	1	1
Rhesus type B glycoprotein	rhbg	20	69293	100174901	GO:0097272	IEA	involved_in	ammonium homeostasis	30032202	Process	0.972768626	1	1	1	1	1
estrogen receptor 1	esr1	18	69293	100190863	GO:0003700	IEA	enables	DNA-binding transcription factor activity	22301074	Function	1	1	1	1	1	1
estrogen receptor 1	esr1	18	69293	100190863	GO:0005496	IEA	enables	steroid binding	22301074	Function	1	1	1	1	1	1
estrogen receptor 1	esr1	18	69293	100190863	GO:0005634	IEA	located_in	nucleus	22301074	Component	1	1	1	1	1	1
estrogen receptor 1	esr1	18	69293	100190863	GO:0006355	IEA	involved_in	regulation of DNA-templated transcription	22301074	Process	1	1	1	1	1	1
estrogen receptor 1	esr1	18	69293	100190863	GO:0008270	IEA	enables	zinc ion binding	22301074	Function	1	1	1	1	1	1
estrogen receptor 1	esr1	18	69293	100190863	GO:0030284	IEA	enables	nuclear estrogen receptor activity	22301074	Function	1	1	1	1	1	1
estrogen receptor 1	esr1	18	69293	100190863	GO:0043401	IEA	involved_in	steroid hormone receptor signaling pathway	22301074	Process	1	1	1	1	1	1
estrogen receptor 1	esr1	18	69293	100190863	GO:0043565	IEA	enables	sequence-specific DNA binding	22301074	Function	1	1	1	1	1	1
hatching enzyme	gahce1	5	69293	100190864	GO:0004222	IEA	enables	metalloendopeptidase activity	22301074|30032202	Function	1	1	1	1	0.953990094	0.985822605
hatching enzyme	gahce1	5	69293	100190864	GO:0006508	IEA	involved_in	proteolysis	22301074	Process	1	1	1	1	0.953990094	0.985822605
hatching enzyme	gahce1	5	69293	100190864	GO:0008270	IEA	enables	zinc ion binding	22301074	Function	1	1	1	1	0.953990094	0.985822605
hatching enzyme	galce	18	69293	100190865	GO:0004222	IEA	enables	metalloendopeptidase activity	22301074|30032202	Function	1	1	1	1	0.299588166	0.894816342
hatching enzyme	galce	18	69293	100190865	GO:0006508	IEA	involved_in	proteolysis	22301074	Process	1	1	1	1	0.299588166	0.894816342
hatching enzyme	galce	18	69293	100190865	GO:0008270	IEA	enables	zinc ion binding	22301074	Function	1	1	1	1	0.299588166	0.894816342
double-stranded RNA activated protein kinase 1	pkr1	6	69293	100190866	GO:0004672	IEA	enables	protein kinase activity	22301074|30032202	Function	1	1	1	1	1	1
double-stranded RNA activated protein kinase 1	pkr1	6	69293	100190866	GO:0005524	IEA	enables	ATP binding	22301074	Function	1	1	1	1	1	1
double-stranded RNA activated protein kinase 1	pkr1	6	69293	100190866	GO:0006468	IEA	involved_in	protein phosphorylation	22301074	Process	1	1	1	1	1	1
suppressor of cytokine signaling 4	socs4	2	69293	100190867	GO:0005942	IEA	part_of	phosphatidylinositol 3-kinase complex	30032202	Component	0.997417793	1	1	1	1	1
suppressor of cytokine signaling 4	socs4	2	69293	100190867	GO:0035556	IEA	involved_in	intracellular signal transduction	22301074	Process	0.997417793	1	1	1	1	1
suppressor of cytokine signaling 4	socs4	2	69293	100190867	GO:0046854	IEA	involved_in	phosphatidylinositol phosphate biosynthetic process	30032202	Process	0.997417793	1	1	1	1	1
suppressor of cytokine signaling 4	socs4	2	69293	100190867	GO:0046935	IEA	enables	1-phosphatidylinositol-3-kinase regulator activity	30032202	Function	0.997417793	1	1	1	1	1
cytokine inducible SH2-containing protein	cish	17	69293	100190868	GO:0005942	IEA	part_of	phosphatidylinositol 3-kinase complex	30032202	Component	1	1	1	0.987916995	1	1
cytokine inducible SH2-containing protein	cish	17	69293	100190868	GO:0035556	IEA	involved_in	intracellular signal transduction	22301074	Process	1	1	1	0.987916995	1	1
cytokine inducible SH2-containing protein	cish	17	69293	100190868	GO:0046854	IEA	involved_in	phosphatidylinositol phosphate biosynthetic process	30032202	Process	1	1	1	0.987916995	1	1
cytokine inducible SH2-containing protein	cish	17	69293	100190868	GO:0046935	IEA	enables	1-phosphatidylinositol-3-kinase regulator activity	30032202	Function	1	1	1	0.987916995	1	1
suppressor of cytokine signaling 2	socs2	4	69293	100190869	GO:0005942	IEA	part_of	phosphatidylinositol 3-kinase complex	30032202	Component	1	1	1	1	1	1
suppressor of cytokine signaling 2	socs2	4	69293	100190869	GO:0035556	IEA	involved_in	intracellular signal transduction	22301074	Process	1	1	1	1	1	1
suppressor of cytokine signaling 2	socs2	4	69293	100190869	GO:0046854	IEA	involved_in	phosphatidylinositol phosphate biosynthetic process	30032202	Process	1	1	1	1	1	1
suppressor of cytokine signaling 2	socs2	4	69293	100190869	GO:0046935	IEA	enables	1-phosphatidylinositol-3-kinase regulator activity	30032202	Function	1	1	1	1	1	1
suppressor of cytokine signaling 6	socs6	21	69293	100190870	GO:0005942	IEA	part_of	phosphatidylinositol 3-kinase complex	30032202	Component	1	1	1	1	1	1
suppressor of cytokine signaling 6	socs6	21	69293	100190870	GO:0016567	IEA	involved_in	protein ubiquitination	22301074	Process	1	1	1	1	1	1
suppressor of cytokine signaling 6	socs6	21	69293	100190870	GO:0035556	IEA	involved_in	intracellular signal transduction	22301074	Process	1	1	1	1	1	1
suppressor of cytokine signaling 6	socs6	21	69293	100190870	GO:0040008	IEA	involved_in	regulation of growth	22301074	Process	1	1	1	1	1	1
suppressor of cytokine signaling 6	socs6	21	69293	100190870	GO:0046854	IEA	involved_in	phosphatidylinositol phosphate biosynthetic process	30032202	Process	1	1	1	1	1	1
suppressor of cytokine signaling 6	socs6	21	69293	100190870	GO:0046935	IEA	enables	1-phosphatidylinositol-3-kinase regulator activity	30032202	Function	1	1	1	1	1	1
suppressor of cytokine signaling 9	socs9	1	69293	100190871	GO:0005942	IEA	part_of	phosphatidylinositol 3-kinase complex	30032202	Component	1	1	1	1	1	1
suppressor of cytokine signaling 9	socs9	1	69293	100190871	GO:0035556	IEA	involved_in	intracellular signal transduction	22301074	Process	1	1	1	1	1	1
suppressor of cytokine signaling 9	socs9	1	69293	100190871	GO:0046854	IEA	involved_in	phosphatidylinositol phosphate biosynthetic process	30032202	Process	1	1	1	1	1	1
suppressor of cytokine signaling 9	socs9	1	69293	100190871	GO:0046935	IEA	enables	1-phosphatidylinositol-3-kinase regulator activity	30032202	Function	1	1	1	1	1	1
suppressor of cytokine signaling 8	socs8	17	69293	100190872	GO:0005942	IEA	part_of	phosphatidylinositol 3-kinase complex	30032202	Component	0.647215003	1	1	1	1	1
suppressor of cytokine signaling 8	socs8	17	69293	100190872	GO:0035556	IEA	involved_in	intracellular signal transduction	22301074	Process	0.647215003	1	1	1	1	1
suppressor of cytokine signaling 8	socs8	17	69293	100190872	GO:0046854	IEA	involved_in	phosphatidylinositol phosphate biosynthetic process	30032202	Process	0.647215003	1	1	1	1	1
suppressor of cytokine signaling 8	socs8	17	69293	100190872	GO:0046935	IEA	enables	1-phosphatidylinositol-3-kinase regulator activity	30032202	Function	0.647215003	1	1	1	1	1
interleukin-2	il-2	4	69293	100190873	GO:0005126	IEA	enables	cytokine receptor binding	22301074	Function	NA	NA	NA	NA	NA	NA
interleukin-2	il-2	4	69293	100190873	GO:0005576	IEA	located_in	extracellular region	22301074	Component	NA	NA	NA	NA	NA	NA
interleukin-2	il-2	4	69293	100190873	GO:0006955	IEA	involved_in	immune response	22301074	Process	NA	NA	NA	NA	NA	NA
interleukin-15	il-15	9	69293	100190875	GO:0001819	IEA	involved_in	positive regulation of cytokine production	30032202	Process	0.427454021	1	1	1	1	1
interleukin-15	il-15	9	69293	100190875	GO:0005125	IEA	enables	cytokine activity	30032202	Function	0.427454021	1	1	1	1	1
interleukin-15	il-15	9	69293	100190875	GO:0005126	IEA	enables	cytokine receptor binding	22301074|30032202	Function	0.427454021	1	1	1	1	1
interleukin-15	il-15	9	69293	100190875	GO:0005576	IEA	located_in	extracellular region	22301074|30032202	Component	0.427454021	1	1	1	1	1
interleukin-15	il-15	9	69293	100190875	GO:0005615	IEA	located_in	extracellular space	30032202	Component	0.427454021	1	1	1	1	1
interleukin-15	il-15	9	69293	100190875	GO:0006955	IEA	involved_in	immune response	22301074|30032202	Process	0.427454021	1	1	1	1	1
interleukin-15	il-15	9	69293	100190875	GO:0042102	IEA	involved_in	positive regulation of T cell proliferation	30032202	Process	0.427454021	1	1	1	1	1
interleukin-15	il-15	9	69293	100190875	GO:0042119	IEA	involved_in	neutrophil activation	30032202	Process	0.427454021	1	1	1	1	1
interleukin-15	il-15	9	69293	100190875	GO:0042531	IEA	involved_in	positive regulation of tyrosine phosphorylation of STAT protein	30032202	Process	0.427454021	1	1	1	1	1
interleukin-15	il-15	9	69293	100190875	GO:0050778	IEA	involved_in	positive regulation of immune response	30032202	Process	0.427454021	1	1	1	1	1
IL-15 receptor alpha chain	il15ra	4	69293	100190876	GO:0005886	IEA	located_in	plasma membrane	30032202	Component	1	0.658203432	1	1	1	1
IL-15 receptor alpha chain	il15ra	4	69293	100190876	GO:0035723	IEA	involved_in	interleukin-15-mediated signaling pathway	30032202	Process	1	0.658203432	1	1	1	1
IL-15 receptor alpha chain	il15ra	4	69293	100190876	GO:0042010	IEA	enables	interleukin-15 receptor activity	30032202	Function	1	0.658203432	1	1	1	1
interleukin-15-like protein	il15l	1	69293	100190878	GO:0001819	IEA	involved_in	positive regulation of cytokine production	30032202	Process	0.787582299	1	1	1	1	1
interleukin-15-like protein	il15l	1	69293	100190878	GO:0005125	IEA	enables	cytokine activity	30032202	Function	0.787582299	1	1	1	1	1
interleukin-15-like protein	il15l	1	69293	100190878	GO:0005126	IEA	enables	cytokine receptor binding	22301074|30032202	Function	0.787582299	1	1	1	1	1
interleukin-15-like protein	il15l	1	69293	100190878	GO:0005576	IEA	located_in	extracellular region	22301074|30032202	Component	0.787582299	1	1	1	1	1
interleukin-15-like protein	il15l	1	69293	100190878	GO:0005615	IEA	located_in	extracellular space	30032202	Component	0.787582299	1	1	1	1	1
interleukin-15-like protein	il15l	1	69293	100190878	GO:0006955	IEA	involved_in	immune response	22301074|30032202	Process	0.787582299	1	1	1	1	1
interleukin-15-like protein	il15l	1	69293	100190878	GO:0042102	IEA	involved_in	positive regulation of T cell proliferation	30032202	Process	0.787582299	1	1	1	1	1
interleukin-15-like protein	il15l	1	69293	100190878	GO:0042119	IEA	involved_in	neutrophil activation	30032202	Process	0.787582299	1	1	1	1	1
interleukin-15-like protein	il15l	1	69293	100190878	GO:0042531	IEA	involved_in	positive regulation of tyrosine phosphorylation of STAT protein	30032202	Process	0.787582299	1	1	1	1	1
interleukin-15-like protein	il15l	1	69293	100190878	GO:0050778	IEA	involved_in	positive regulation of immune response	30032202	Process	0.787582299	1	1	1	1	1
suppressor of cytokine signaling 7	LOC100190879	11	69293	100190879	GO:0005942	IEA	part_of	phosphatidylinositol 3-kinase complex	30032202	Component	1	1	1	1	1	1
suppressor of cytokine signaling 7	LOC100190879	11	69293	100190879	GO:0035556	IEA	involved_in	intracellular signal transduction	22301074	Process	1	1	1	1	1	1
suppressor of cytokine signaling 7	LOC100190879	11	69293	100190879	GO:0046854	IEA	involved_in	phosphatidylinositol phosphate biosynthetic process	30032202	Process	1	1	1	1	1	1
suppressor of cytokine signaling 7	LOC100190879	11	69293	100190879	GO:0046935	IEA	enables	1-phosphatidylinositol-3-kinase regulator activity	30032202	Function	1	1	1	1	1	1
vitellogenin-2 isoform X1	LOC100190880	8	69293	100190880	GO:0005319	IEA	enables	lipid transporter activity	22301074|30032202	Function	1	1	1	1	1	1
vitellogenin-2 isoform X1	LOC100190880	8	69293	100190880	GO:0006869	IEA	involved_in	lipid transport	22301074	Process	1	1	1	1	1	1
cytochrome P450 1A1	LOC100190881	2	69293	100190881	GO:0004508	IEA	enables	steroid 17-alpha-monooxygenase activity	30032202	Function	0.964437355	1	1	1	1	1
cytochrome P450 1A1	LOC100190881	2	69293	100190881	GO:0005506	IEA	enables	iron ion binding	22301074	Function	0.964437355	1	1	1	1	1
cytochrome P450 1A1	LOC100190881	2	69293	100190881	GO:0016712	IEA	enables	oxidoreductase activity, acting on paired donors, with incorporation or reduction of molecular oxygen, reduced flavin or flavoprotein as one donor, and incorporation of one atom of oxygen	22301074	Function	0.964437355	1	1	1	1	1
cytochrome P450 1A1	LOC100190881	2	69293	100190881	GO:0020037	IEA	enables	heme binding	22301074	Function	0.964437355	1	1	1	1	1
cytochrome P450 1A1	LOC100190881	2	69293	100190881	GO:0042446	IEA	involved_in	hormone biosynthetic process	30032202	Process	0.964437355	1	1	1	1	1
cytochrome P450 1A1	LOC100190881	2	69293	100190881	GO:0042448	IEA	involved_in	progesterone metabolic process	30032202	Process	0.964437355	1	1	1	1	1
vitellogenin isoform X1	LOC100190882	8	69293	100190882	GO:0005319	IEA	enables	lipid transporter activity	22301074|30032202	Function	NA	NA	NA	NA	NA	NA
vitellogenin isoform X1	LOC100190882	8	69293	100190882	GO:0006869	IEA	involved_in	lipid transport	22301074	Process	NA	NA	NA	NA	NA	NA
suppressor of cytokine signaling 5	socs5b	6	69293	100190883	GO:0005942	IEA	part_of	phosphatidylinositol 3-kinase complex	30032202	Component	1	1	1	1	1	1
suppressor of cytokine signaling 5	socs5b	6	69293	100190883	GO:0035556	IEA	involved_in	intracellular signal transduction	22301074	Process	1	1	1	1	1	1
suppressor of cytokine signaling 5	socs5b	6	69293	100190883	GO:0046854	IEA	involved_in	phosphatidylinositol phosphate biosynthetic process	30032202	Process	1	1	1	1	1	1
suppressor of cytokine signaling 5	socs5b	6	69293	100190883	GO:0046935	IEA	enables	1-phosphatidylinositol-3-kinase regulator activity	30032202	Function	1	1	1	1	1	1
voltage-gated calcium channel beta 4.1 subunit	cacnb4b	1	69293	100192309	GO:0005515	IEA	enables	protein binding	22301074	Function	1	1	1	1	1	1
voltage-gated calcium channel beta 4.1 subunit	cacnb4b	1	69293	100192309	GO:0005891	IEA	part_of	voltage-gated calcium channel complex	22301074|30032202	Component	1	1	1	1	1	1
voltage-gated calcium channel beta 4.1 subunit	cacnb4b	1	69293	100192309	GO:0007268	IEA	involved_in	chemical synaptic transmission	30032202	Process	1	1	1	1	1	1
voltage-gated calcium channel beta 4.1 subunit	cacnb4b	1	69293	100192309	GO:0007528	IEA	involved_in	neuromuscular junction development	30032202	Process	1	1	1	1	1	1
voltage-gated calcium channel beta 4.1 subunit	cacnb4b	1	69293	100192309	GO:0008331	IEA	enables	high voltage-gated calcium channel activity	30032202	Function	1	1	1	1	1	1
voltage-gated calcium channel beta 4.1 subunit	cacnb4b	1	69293	100192309	GO:0070588	IEA	involved_in	calcium ion transmembrane transport	22301074	Process	1	1	1	1	1	1
voltage-gated calcium channel beta 4.1 subunit	cacnb4b	1	69293	100192309	GO:1901385	IEA	involved_in	regulation of voltage-gated calcium channel activity	30032202	Process	1	1	1	1	1	1
cytochrome P450 family 17 polypeptide 2	cyp17a2	7	69293	100192329	GO:0004508	IEA	enables	steroid 17-alpha-monooxygenase activity	30032202	Function	0.892099525	1	1	1	1	1
cytochrome P450 family 17 polypeptide 2	cyp17a2	7	69293	100192329	GO:0005506	IEA	enables	iron ion binding	22301074	Function	0.892099525	1	1	1	1	1
cytochrome P450 family 17 polypeptide 2	cyp17a2	7	69293	100192329	GO:0020037	IEA	enables	heme binding	22301074	Function	0.892099525	1	1	1	1	1
cytochrome P450 family 17 polypeptide 2	cyp17a2	7	69293	100192329	GO:0042446	IEA	involved_in	hormone biosynthetic process	30032202	Process	0.892099525	1	1	1	1	1
cytochrome P450 family 17 polypeptide 2	cyp17a2	7	69293	100192329	GO:0042448	IEA	involved_in	progesterone metabolic process	30032202	Process	0.892099525	1	1	1	1	1
cytochrome P450 family 17 polypeptide 1	cyp17a1	6	69293	100192330	GO:0004508	IEA	enables	steroid 17-alpha-monooxygenase activity	30032202	Function	1	1	1	1	1	1
cytochrome P450 family 17 polypeptide 1	cyp17a1	6	69293	100192330	GO:0005506	IEA	enables	iron ion binding	22301074	Function	1	1	1	1	1	1
cytochrome P450 family 17 polypeptide 1	cyp17a1	6	69293	100192330	GO:0020037	IEA	enables	heme binding	22301074	Function	1	1	1	1	1	1
cytochrome P450 family 17 polypeptide 1	cyp17a1	6	69293	100192330	GO:0042446	IEA	involved_in	hormone biosynthetic process	30032202	Process	1	1	1	1	1	1
cytochrome P450 family 17 polypeptide 1	cyp17a1	6	69293	100192330	GO:0042448	IEA	involved_in	progesterone metabolic process	30032202	Process	1	1	1	1	1	1
twist 3b	twist3b	12	69293	100192331	GO:0000977	IEA	enables	RNA polymerase II transcription regulatory region sequence-specific DNA binding	30032202	Function	1	1	1	1	1	1
twist 3b	twist3b	12	69293	100192331	GO:0000981	IEA	enables	DNA-binding transcription factor activity, RNA polymerase II-specific	22301074|30032202	Function	1	1	1	1	1	1
twist 3b	twist3b	12	69293	100192331	GO:0006357	IEA	involved_in	regulation of transcription by RNA polymerase II	30032202	Process	1	1	1	1	1	1
twist 3b	twist3b	12	69293	100192331	GO:0032502	IEA	involved_in	developmental process	30032202	Process	1	1	1	1	1	1
twist 3b	twist3b	12	69293	100192331	GO:0046983	IEA	enables	protein dimerization activity	22301074	Function	1	1	1	1	1	1
suppressor of cytokine signaling 3a	socs3a	11	69293	100192332	GO:0005942	IEA	part_of	phosphatidylinositol 3-kinase complex	30032202	Component	1	1	0.932295589	1	1	1
suppressor of cytokine signaling 3a	socs3a	11	69293	100192332	GO:0035556	IEA	involved_in	intracellular signal transduction	22301074	Process	1	1	0.932295589	1	1	1
suppressor of cytokine signaling 3a	socs3a	11	69293	100192332	GO:0046854	IEA	involved_in	phosphatidylinositol phosphate biosynthetic process	30032202	Process	1	1	0.932295589	1	1	1
suppressor of cytokine signaling 3a	socs3a	11	69293	100192332	GO:0046935	IEA	enables	1-phosphatidylinositol-3-kinase regulator activity	30032202	Function	1	1	0.932295589	1	1	1
androgen receptor alpha	LOC100359388	4	69293	100359388	GO:0003700	IEA	enables	DNA-binding transcription factor activity	22301074	Function	1	1	1	1	1	1
androgen receptor alpha	LOC100359388	4	69293	100359388	GO:0006355	IEA	involved_in	regulation of DNA-templated transcription	22301074	Process	1	1	1	1	1	1
androgen receptor alpha	LOC100359388	4	69293	100359388	GO:0008270	IEA	enables	zinc ion binding	22301074	Function	1	1	1	1	1	1
androgen receptor alpha	LOC100359388	4	69293	100359388	GO:0008584	IEA	involved_in	male gonad development	30032202	Process	1	1	1	1	1	1
androgen receptor alpha	LOC100359388	4	69293	100359388	GO:0043565	IEA	enables	sequence-specific DNA binding	22301074	Function	1	1	1	1	1	1
cytoskeleton-associated protein 5-A isoform X1	ckap5	19	69293	100379285	GO:0000776	IEA	located_in	kinetochore	30032202	Component	1.64E-17	2.43E-16	5.78E-14	1.81E-20	9.77E-15	2.29E-18
cytoskeleton-associated protein 5-A isoform X1	ckap5	19	69293	100379285	GO:0000922	IEA	located_in	spindle pole	30032202	Component	1.64E-17	2.43E-16	5.78E-14	1.81E-20	9.77E-15	2.29E-18
cytoskeleton-associated protein 5-A isoform X1	ckap5	19	69293	100379285	GO:0005813	IEA	located_in	centrosome	30032202	Component	1.64E-17	2.43E-16	5.78E-14	1.81E-20	9.77E-15	2.29E-18
cytoskeleton-associated protein 5-A isoform X1	ckap5	19	69293	100379285	GO:0007052	IEA	involved_in	mitotic spindle organization	30032202	Process	1.64E-17	2.43E-16	5.78E-14	1.81E-20	9.77E-15	2.29E-18
cytoskeleton-associated protein 5-A isoform X1	ckap5	19	69293	100379285	GO:0030951	IEA	involved_in	establishment or maintenance of microtubule cytoskeleton polarity	30032202	Process	1.64E-17	2.43E-16	5.78E-14	1.81E-20	9.77E-15	2.29E-18
cytoskeleton-associated protein 5-A isoform X1	ckap5	19	69293	100379285	GO:0035371	IEA	located_in	microtubule plus-end	30032202	Component	1.64E-17	2.43E-16	5.78E-14	1.81E-20	9.77E-15	2.29E-18
cytoskeleton-associated protein 5-A isoform X1	ckap5	19	69293	100379285	GO:0046785	IEA	involved_in	microtubule polymerization	30032202	Process	1.64E-17	2.43E-16	5.78E-14	1.81E-20	9.77E-15	2.29E-18
cytoskeleton-associated protein 5-A isoform X1	ckap5	19	69293	100379285	GO:0051010	IEA	enables	microtubule plus-end binding	30032202	Function	1.64E-17	2.43E-16	5.78E-14	1.81E-20	9.77E-15	2.29E-18
cytoskeleton-associated protein 5-A isoform X1	ckap5	19	69293	100379285	GO:0051298	IEA	involved_in	centrosome duplication	30032202	Process	1.64E-17	2.43E-16	5.78E-14	1.81E-20	9.77E-15	2.29E-18
cytoskeleton-associated protein 5-A isoform X1	ckap5	19	69293	100379285	GO:0061863	IEA	enables	microtubule plus end polymerase	30032202	Function	1.64E-17	2.43E-16	5.78E-14	1.81E-20	9.77E-15	2.29E-18
nexilin	nexn	8	69293	100422793	GO:0005886	IEA	located_in	plasma membrane	30032202	Component	0.949921066	1	1	1	1	1
nexilin	nexn	8	69293	100422793	GO:0007156	IEA	involved_in	homophilic cell adhesion via plasma membrane adhesion molecules	30032202	Process	0.949921066	1	1	1	1	1
nexilin	nexn	8	69293	100422793	GO:0007411	IEA	involved_in	axon guidance	30032202	Process	0.949921066	1	1	1	1	1
nexilin	nexn	8	69293	100422793	GO:0030424	IEA	located_in	axon	30032202	Component	0.949921066	1	1	1	1	1
nexilin	nexn	8	69293	100422793	GO:0070593	IEA	involved_in	dendrite self-avoidance	30032202	Process	0.949921066	1	1	1	1	1
nexilin	nexn	8	69293	100422793	GO:0098632	IEA	enables	cell-cell adhesion mediator activity	30032202	Function	0.949921066	1	1	1	1	1
CD40	cd40	12	69293	100462700	GO:0002768	IEA	involved_in	immune response-regulating cell surface receptor signaling pathway	30032202	Process	1	1	1	0.966035477	1	1
CD40	cd40	12	69293	100462700	GO:0003823	IEA	enables	antigen binding	30032202	Function	1	1	1	0.966035477	1	1
CD40	cd40	12	69293	100462700	GO:0006954	IEA	involved_in	inflammatory response	30032202	Process	1	1	1	0.966035477	1	1
CD40	cd40	12	69293	100462700	GO:0009897	IEA	located_in	external side of plasma membrane	30032202	Component	1	1	1	0.966035477	1	1
CD40	cd40	12	69293	100462700	GO:0023035	IEA	involved_in	CD40 signaling pathway	30032202	Process	1	1	1	0.966035477	1	1
CD40	cd40	12	69293	100462700	GO:0030890	IEA	involved_in	positive regulation of B cell proliferation	30032202	Process	1	1	1	0.966035477	1	1
CD40	cd40	12	69293	100462700	GO:0032735	IEA	involved_in	positive regulation of interleukin-12 production	30032202	Process	1	1	1	0.966035477	1	1
CD40	cd40	12	69293	100462700	GO:0034341	IEA	involved_in	response to type II interferon	30032202	Process	1	1	1	0.966035477	1	1
CD40	cd40	12	69293	100462700	GO:0035631	IEA	part_of	CD40 receptor complex	30032202	Component	1	1	1	0.966035477	1	1
CD40	cd40	12	69293	100462700	GO:0035666	IEA	involved_in	TRIF-dependent toll-like receptor signaling pathway	30032202	Process	1	1	1	0.966035477	1	1
CD40	cd40	12	69293	100462700	GO:0042113	IEA	involved_in	B cell activation	30032202	Process	1	1	1	0.966035477	1	1
CD40	cd40	12	69293	100462700	GO:0042531	IEA	involved_in	positive regulation of tyrosine phosphorylation of STAT protein	30032202	Process	1	1	1	0.966035477	1	1
CD40	cd40	12	69293	100462700	GO:0042615	IEA	enables	CD154 receptor binding	30032202	Function	1	1	1	0.966035477	1	1
CD40	cd40	12	69293	100462700	GO:0042832	IEA	involved_in	defense response to protozoan	30032202	Process	1	1	1	0.966035477	1	1
CD40	cd40	12	69293	100462700	GO:0043123	IEA	involved_in	positive regulation of canonical NF-kappaB signal transduction	30032202	Process	1	1	1	0.966035477	1	1
CD40	cd40	12	69293	100462700	GO:0043536	IEA	involved_in	positive regulation of blood vessel endothelial cell migration	30032202	Process	1	1	1	0.966035477	1	1
CD40	cd40	12	69293	100462700	GO:0045766	IEA	involved_in	positive regulation of angiogenesis	30032202	Process	1	1	1	0.966035477	1	1
CD40	cd40	12	69293	100462700	GO:0045944	IEA	involved_in	positive regulation of transcription by RNA polymerase II	30032202	Process	1	1	1	0.966035477	1	1
CD40	cd40	12	69293	100462700	GO:0048304	IEA	involved_in	positive regulation of isotype switching to IgG isotypes	30032202	Process	1	1	1	0.966035477	1	1
CD40	cd40	12	69293	100462700	GO:0051092	IEA	involved_in	positive regulation of NF-kappaB transcription factor activity	30032202	Process	1	1	1	0.966035477	1	1
CD40	cd40	12	69293	100462700	GO:0051607	IEA	involved_in	defense response to virus	30032202	Process	1	1	1	0.966035477	1	1
CD40	cd40	12	69293	100462700	GO:0071347	IEA	involved_in	cellular response to interleukin-1	30032202	Process	1	1	1	0.966035477	1	1
CD40	cd40	12	69293	100462700	GO:0071356	IEA	involved_in	cellular response to tumor necrosis factor	30032202	Process	1	1	1	0.966035477	1	1
CD40	cd40	12	69293	100462700	GO:2000353	IEA	involved_in	positive regulation of endothelial cell apoptotic process	30032202	Process	1	1	1	0.966035477	1	1
sodium/iodide cotransporter	slc5a5	8	69293	100462701	GO:0006814	IEA	involved_in	sodium ion transport	30032202	Process	1	0.604226953	1	1	1	1
sodium/iodide cotransporter	slc5a5	8	69293	100462701	GO:0015293	IEA	enables	symporter activity	30032202	Function	1	0.604226953	1	1	1	1
sodium/iodide cotransporter	slc5a5	8	69293	100462701	GO:0016020	IEA	located_in	membrane	22301074	Component	1	0.604226953	1	1	1	1
sodium/iodide cotransporter	slc5a5	8	69293	100462701	GO:1904200	IEA	involved_in	iodide transmembrane transport	30032202	Process	1	0.604226953	1	1	1	1
solute carrier family 5 member 6a	slc5a6a	18	69293	100462702	GO:0006814	IEA	involved_in	sodium ion transport	30032202	Process	1	1	1	1	1	1
solute carrier family 5 member 6a	slc5a6a	18	69293	100462702	GO:0008523	IEA	enables	sodium-dependent multivitamin transmembrane transporter activity	30032202	Function	1	1	1	1	1	1
solute carrier family 5 member 6a	slc5a6a	18	69293	100462702	GO:0015878	IEA	involved_in	biotin transport	30032202	Process	1	1	1	1	1	1
solute carrier family 5 member 6a	slc5a6a	18	69293	100462702	GO:0015887	IEA	involved_in	pantothenate transmembrane transport	30032202	Process	1	1	1	1	1	1
solute carrier family 5 member 6a	slc5a6a	18	69293	100462702	GO:0016020	IEA	located_in	membrane	22301074	Component	1	1	1	1	1	1
solute carrier family 5 member 6	slc5a6b	15	69293	100462703	GO:0006814	IEA	involved_in	sodium ion transport	30032202	Process	1	1	1	1	1	1
solute carrier family 5 member 6	slc5a6b	15	69293	100462703	GO:0008523	IEA	enables	sodium-dependent multivitamin transmembrane transporter activity	30032202	Function	1	1	1	1	1	1
solute carrier family 5 member 6	slc5a6b	15	69293	100462703	GO:0015878	IEA	involved_in	biotin transport	30032202	Process	1	1	1	1	1	1
solute carrier family 5 member 6	slc5a6b	15	69293	100462703	GO:0015887	IEA	involved_in	pantothenate transmembrane transport	30032202	Process	1	1	1	1	1	1
solute carrier family 5 member 6	slc5a6b	15	69293	100462703	GO:0016020	IEA	located_in	membrane	22301074	Component	1	1	1	1	1	1
calcium-activated potassium channel subunit alpha-1a isoform X1	kcnma1a	6	69293	100462705	GO:0006813	IEA	involved_in	potassium ion transport	22301074	Process	1	1	1	1	1	1
calcium-activated potassium channel subunit alpha-1a isoform X1	kcnma1a	6	69293	100462705	GO:0045211	IEA	located_in	postsynaptic membrane	30032202	Component	1	1	1	1	1	1
calcium-activated potassium channel subunit alpha-1a isoform X1	kcnma1a	6	69293	100462705	GO:0055085	IEA	involved_in	transmembrane transport	22301074	Process	1	1	1	1	1	1
calcium-activated potassium channel subunit alpha-1a isoform X1	kcnma1a	6	69293	100462705	GO:0060072	IEA	enables	large conductance calcium-activated potassium channel activity	30032202	Function	1	1	1	1	1	1
neuroligin 1	nlgn1	8	69293	100462706	GO:0007158	IEA	involved_in	neuron cell-cell adhesion	30032202	Process	0.91052039	0.810052205	1	1	1	1
neuroligin 1	nlgn1	8	69293	100462706	GO:0007268	IEA	involved_in	chemical synaptic transmission	30032202	Process	0.91052039	0.810052205	1	1	1	1
neuroligin 1	nlgn1	8	69293	100462706	GO:0009986	IEA	located_in	cell surface	30032202	Component	0.91052039	0.810052205	1	1	1	1
neuroligin 1	nlgn1	8	69293	100462706	GO:0038023	IEA	enables	signaling receptor activity	30032202	Function	0.91052039	0.810052205	1	1	1	1
neuroligin 1	nlgn1	8	69293	100462706	GO:0042043	IEA	enables	neurexin family protein binding	22301074|30032202	Function	0.91052039	0.810052205	1	1	1	1
neuroligin 1	nlgn1	8	69293	100462706	GO:0045202	IEA	located_in	synapse	30032202	Component	0.91052039	0.810052205	1	1	1	1
neuroligin 1	nlgn1	8	69293	100462706	GO:0048488	IEA	involved_in	synaptic vesicle endocytosis	30032202	Process	0.91052039	0.810052205	1	1	1	1
neuroligin 1	nlgn1	8	69293	100462706	GO:0050804	IEA	involved_in	modulation of chemical synaptic transmission	30032202	Process	0.91052039	0.810052205	1	1	1	1
neuroligin 1	nlgn1	8	69293	100462706	GO:0097104	IEA	involved_in	postsynaptic membrane assembly	30032202	Process	0.91052039	0.810052205	1	1	1	1
neuroligin 1	nlgn1	8	69293	100462706	GO:0097105	IEA	involved_in	presynaptic membrane assembly	30032202	Process	0.91052039	0.810052205	1	1	1	1
neuroligin 1	nlgn1	8	69293	100462706	GO:0099634	IEA	located_in	postsynaptic specialization membrane	30032202	Component	0.91052039	0.810052205	1	1	1	1
neuroligin 2a	nlgn2a	7	69293	100462707	GO:0007158	IEA	involved_in	neuron cell-cell adhesion	30032202	Process	1	0.790725032	1	1	1	1
neuroligin 2a	nlgn2a	7	69293	100462707	GO:0007268	IEA	involved_in	chemical synaptic transmission	30032202	Process	1	0.790725032	1	1	1	1
neuroligin 2a	nlgn2a	7	69293	100462707	GO:0009986	IEA	located_in	cell surface	30032202	Component	1	0.790725032	1	1	1	1
neuroligin 2a	nlgn2a	7	69293	100462707	GO:0038023	IEA	enables	signaling receptor activity	30032202	Function	1	0.790725032	1	1	1	1
neuroligin 2a	nlgn2a	7	69293	100462707	GO:0042043	IEA	enables	neurexin family protein binding	22301074|30032202	Function	1	0.790725032	1	1	1	1
neuroligin 2a	nlgn2a	7	69293	100462707	GO:0045202	IEA	located_in	synapse	30032202	Component	1	0.790725032	1	1	1	1
neuroligin 2a	nlgn2a	7	69293	100462707	GO:0048488	IEA	involved_in	synaptic vesicle endocytosis	30032202	Process	1	0.790725032	1	1	1	1
neuroligin 2a	nlgn2a	7	69293	100462707	GO:0050804	IEA	involved_in	modulation of chemical synaptic transmission	30032202	Process	1	0.790725032	1	1	1	1
neuroligin 2a	nlgn2a	7	69293	100462707	GO:0097104	IEA	involved_in	postsynaptic membrane assembly	30032202	Process	1	0.790725032	1	1	1	1
neuroligin 2a	nlgn2a	7	69293	100462707	GO:0097105	IEA	involved_in	presynaptic membrane assembly	30032202	Process	1	0.790725032	1	1	1	1
neuroligin 2a	nlgn2a	7	69293	100462707	GO:0099634	IEA	located_in	postsynaptic specialization membrane	30032202	Component	1	0.790725032	1	1	1	1
neuroligin 2b	nlgn2b	7	69293	100462708	GO:0007158	IEA	involved_in	neuron cell-cell adhesion	30032202	Process	1	0.069648941	1	1	1	1
neuroligin 2b	nlgn2b	7	69293	100462708	GO:0007268	IEA	involved_in	chemical synaptic transmission	30032202	Process	1	0.069648941	1	1	1	1
neuroligin 2b	nlgn2b	7	69293	100462708	GO:0009986	IEA	located_in	cell surface	30032202	Component	1	0.069648941	1	1	1	1
neuroligin 2b	nlgn2b	7	69293	100462708	GO:0038023	IEA	enables	signaling receptor activity	30032202	Function	1	0.069648941	1	1	1	1
neuroligin 2b	nlgn2b	7	69293	100462708	GO:0042043	IEA	enables	neurexin family protein binding	22301074|30032202	Function	1	0.069648941	1	1	1	1
neuroligin 2b	nlgn2b	7	69293	100462708	GO:0045202	IEA	located_in	synapse	30032202	Component	1	0.069648941	1	1	1	1
neuroligin 2b	nlgn2b	7	69293	100462708	GO:0048488	IEA	involved_in	synaptic vesicle endocytosis	30032202	Process	1	0.069648941	1	1	1	1
neuroligin 2b	nlgn2b	7	69293	100462708	GO:0050804	IEA	involved_in	modulation of chemical synaptic transmission	30032202	Process	1	0.069648941	1	1	1	1
neuroligin 2b	nlgn2b	7	69293	100462708	GO:0097104	IEA	involved_in	postsynaptic membrane assembly	30032202	Process	1	0.069648941	1	1	1	1
neuroligin 2b	nlgn2b	7	69293	100462708	GO:0097105	IEA	involved_in	presynaptic membrane assembly	30032202	Process	1	0.069648941	1	1	1	1
neuroligin 2b	nlgn2b	7	69293	100462708	GO:0099634	IEA	located_in	postsynaptic specialization membrane	30032202	Component	1	0.069648941	1	1	1	1
neuroligin 3a	nlgn3a	4	69293	100462709	GO:0007158	IEA	involved_in	neuron cell-cell adhesion	30032202	Process	1	1	1	1	1	1
neuroligin 3a	nlgn3a	4	69293	100462709	GO:0007268	IEA	involved_in	chemical synaptic transmission	30032202	Process	1	1	1	1	1	1
neuroligin 3a	nlgn3a	4	69293	100462709	GO:0009986	IEA	located_in	cell surface	30032202	Component	1	1	1	1	1	1
neuroligin 3a	nlgn3a	4	69293	100462709	GO:0038023	IEA	enables	signaling receptor activity	30032202	Function	1	1	1	1	1	1
neuroligin 3a	nlgn3a	4	69293	100462709	GO:0042043	IEA	enables	neurexin family protein binding	22301074|30032202	Function	1	1	1	1	1	1
neuroligin 3a	nlgn3a	4	69293	100462709	GO:0045202	IEA	located_in	synapse	30032202	Component	1	1	1	1	1	1
neuroligin 3a	nlgn3a	4	69293	100462709	GO:0048488	IEA	involved_in	synaptic vesicle endocytosis	30032202	Process	1	1	1	1	1	1
neuroligin 3a	nlgn3a	4	69293	100462709	GO:0050804	IEA	involved_in	modulation of chemical synaptic transmission	30032202	Process	1	1	1	1	1	1
neuroligin 3a	nlgn3a	4	69293	100462709	GO:0097104	IEA	involved_in	postsynaptic membrane assembly	30032202	Process	1	1	1	1	1	1
neuroligin 3a	nlgn3a	4	69293	100462709	GO:0097105	IEA	involved_in	presynaptic membrane assembly	30032202	Process	1	1	1	1	1	1
neuroligin 3a	nlgn3a	4	69293	100462709	GO:0099634	IEA	located_in	postsynaptic specialization membrane	30032202	Component	1	1	1	1	1	1
neuroligin 3b	nlgn3b	7	69293	100462710	GO:0007158	IEA	involved_in	neuron cell-cell adhesion	30032202	Process	1	0.805228572	1	1	1	1
neuroligin 3b	nlgn3b	7	69293	100462710	GO:0007268	IEA	involved_in	chemical synaptic transmission	30032202	Process	1	0.805228572	1	1	1	1
neuroligin 3b	nlgn3b	7	69293	100462710	GO:0009986	IEA	located_in	cell surface	30032202	Component	1	0.805228572	1	1	1	1
neuroligin 3b	nlgn3b	7	69293	100462710	GO:0038023	IEA	enables	signaling receptor activity	30032202	Function	1	0.805228572	1	1	1	1
neuroligin 3b	nlgn3b	7	69293	100462710	GO:0042043	IEA	enables	neurexin family protein binding	22301074|30032202	Function	1	0.805228572	1	1	1	1
neuroligin 3b	nlgn3b	7	69293	100462710	GO:0045202	IEA	located_in	synapse	30032202	Component	1	0.805228572	1	1	1	1
neuroligin 3b	nlgn3b	7	69293	100462710	GO:0048488	IEA	involved_in	synaptic vesicle endocytosis	30032202	Process	1	0.805228572	1	1	1	1
neuroligin 3b	nlgn3b	7	69293	100462710	GO:0050804	IEA	involved_in	modulation of chemical synaptic transmission	30032202	Process	1	0.805228572	1	1	1	1
neuroligin 3b	nlgn3b	7	69293	100462710	GO:0097104	IEA	involved_in	postsynaptic membrane assembly	30032202	Process	1	0.805228572	1	1	1	1
neuroligin 3b	nlgn3b	7	69293	100462710	GO:0097105	IEA	involved_in	presynaptic membrane assembly	30032202	Process	1	0.805228572	1	1	1	1
neuroligin 3b	nlgn3b	7	69293	100462710	GO:0099634	IEA	located_in	postsynaptic specialization membrane	30032202	Component	1	0.805228572	1	1	1	1
neuroligin 4	nlgn4xa	1	69293	100462711	GO:0007158	IEA	involved_in	neuron cell-cell adhesion	30032202	Process	1	1	1	1	1	1
neuroligin 4	nlgn4xa	1	69293	100462711	GO:0007268	IEA	involved_in	chemical synaptic transmission	30032202	Process	1	1	1	1	1	1
neuroligin 4	nlgn4xa	1	69293	100462711	GO:0009986	IEA	located_in	cell surface	30032202	Component	1	1	1	1	1	1
neuroligin 4	nlgn4xa	1	69293	100462711	GO:0038023	IEA	enables	signaling receptor activity	30032202	Function	1	1	1	1	1	1
neuroligin 4	nlgn4xa	1	69293	100462711	GO:0042043	IEA	enables	neurexin family protein binding	22301074|30032202	Function	1	1	1	1	1	1
neuroligin 4	nlgn4xa	1	69293	100462711	GO:0045202	IEA	located_in	synapse	30032202	Component	1	1	1	1	1	1
neuroligin 4	nlgn4xa	1	69293	100462711	GO:0048488	IEA	involved_in	synaptic vesicle endocytosis	30032202	Process	1	1	1	1	1	1
neuroligin 4	nlgn4xa	1	69293	100462711	GO:0050804	IEA	involved_in	modulation of chemical synaptic transmission	30032202	Process	1	1	1	1	1	1
neuroligin 4	nlgn4xa	1	69293	100462711	GO:0097104	IEA	involved_in	postsynaptic membrane assembly	30032202	Process	1	1	1	1	1	1
neuroligin 4	nlgn4xa	1	69293	100462711	GO:0097105	IEA	involved_in	presynaptic membrane assembly	30032202	Process	1	1	1	1	1	1
neuroligin 4	nlgn4xa	1	69293	100462711	GO:0099634	IEA	located_in	postsynaptic specialization membrane	30032202	Component	1	1	1	1	1	1
sodium-coupled monocarboxylate transporter 1	slc5a8	4	69293	100462712	GO:0005343	IEA	enables	organic acid:sodium symporter activity	30032202	Function	0.864499866	1	1	1	1	1
sodium-coupled monocarboxylate transporter 1	slc5a8	4	69293	100462712	GO:0006814	IEA	involved_in	sodium ion transport	30032202	Process	0.864499866	1	1	1	1	1
sodium-coupled monocarboxylate transporter 1	slc5a8	4	69293	100462712	GO:0015730	IEA	involved_in	propanoate transmembrane transport	30032202	Process	0.864499866	1	1	1	1	1
sodium-coupled monocarboxylate transporter 1	slc5a8	4	69293	100462712	GO:0016020	IEA	located_in	membrane	22301074	Component	0.864499866	1	1	1	1	1
calcium-activated potassium channel subunit alpha-1 isoform X1	LOC100462713	5	69293	100462713	GO:0006813	IEA	involved_in	potassium ion transport	22301074	Process	1	1	1	1	1	1
calcium-activated potassium channel subunit alpha-1 isoform X1	LOC100462713	5	69293	100462713	GO:0045211	IEA	located_in	postsynaptic membrane	30032202	Component	1	1	1	1	1	1
calcium-activated potassium channel subunit alpha-1 isoform X1	LOC100462713	5	69293	100462713	GO:0055085	IEA	involved_in	transmembrane transport	22301074	Process	1	1	1	1	1	1
calcium-activated potassium channel subunit alpha-1 isoform X1	LOC100462713	5	69293	100462713	GO:0060072	IEA	enables	large conductance calcium-activated potassium channel activity	30032202	Function	1	1	1	1	1	1
cytochrome P450 family 1 subfamily C polypeptide 1	cyp1c1	15	69293	100529142	GO:0004508	IEA	enables	steroid 17-alpha-monooxygenase activity	30032202	Function	0.187227119	0.984467039	1	1	1	1
cytochrome P450 family 1 subfamily C polypeptide 1	cyp1c1	15	69293	100529142	GO:0005506	IEA	enables	iron ion binding	22301074	Function	0.187227119	0.984467039	1	1	1	1
cytochrome P450 family 1 subfamily C polypeptide 1	cyp1c1	15	69293	100529142	GO:0020037	IEA	enables	heme binding	22301074	Function	0.187227119	0.984467039	1	1	1	1
cytochrome P450 family 1 subfamily C polypeptide 1	cyp1c1	15	69293	100529142	GO:0042446	IEA	involved_in	hormone biosynthetic process	30032202	Process	0.187227119	0.984467039	1	1	1	1
cytochrome P450 family 1 subfamily C polypeptide 1	cyp1c1	15	69293	100529142	GO:0042448	IEA	involved_in	progesterone metabolic process	30032202	Process	0.187227119	0.984467039	1	1	1	1
ST6 beta-galactosamide alpha-2,6-sialyltranferase 2	st6gal2a	16	69293	100653424	GO:0006486	IEA	involved_in	protein glycosylation	22301074	Process	0.866941901	1	1	1	1	1
ST6 beta-galactosamide alpha-2,6-sialyltranferase 2	st6gal2a	16	69293	100653424	GO:0008373	IEA	enables	sialyltransferase activity	22301074	Function	0.866941901	1	1	1	1	1
ST6 beta-galactosamide alpha-2,6-sialyltranferase 1	st6gal1	7	69293	100653425	GO:0006486	IEA	involved_in	protein glycosylation	22301074	Process	0.816154366	1	1	1	1	1
ST6 beta-galactosamide alpha-2,6-sialyltranferase 1	st6gal1	7	69293	100653425	GO:0008373	IEA	enables	sialyltransferase activity	22301074	Function	0.816154366	1	1	1	1	1
caspase 8, apoptosis-related cysteine peptidase	casp8	3	69293	100653426	GO:0004197	IEA	enables	cysteine-type endopeptidase activity	22301074	Function	0.778564922	0.034710387	1	1	1	1
caspase 8, apoptosis-related cysteine peptidase	casp8	3	69293	100653426	GO:0005515	IEA	enables	protein binding	22301074	Function	0.778564922	0.034710387	1	1	1	1
caspase 8, apoptosis-related cysteine peptidase	casp8	3	69293	100653426	GO:0006508	IEA	involved_in	proteolysis	22301074	Process	0.778564922	0.034710387	1	1	1	1
caspase 8, apoptosis-related cysteine peptidase	casp8	3	69293	100653426	GO:0042981	IEA	involved_in	regulation of apoptotic process	22301074	Process	0.778564922	0.034710387	1	1	1	1
truncated caspase-10	casp10	16	69293	100653427	GO:0004197	IEA	enables	cysteine-type endopeptidase activity	22301074	Function	0.643131329	0.000490515	0.000740546	0.917047829	0.852805327	1
truncated caspase-10	casp10	16	69293	100653427	GO:0005515	IEA	enables	protein binding	22301074	Function	0.643131329	0.000490515	0.000740546	0.917047829	0.852805327	1
truncated caspase-10	casp10	16	69293	100653427	GO:0006508	IEA	involved_in	proteolysis	22301074	Process	0.643131329	0.000490515	0.000740546	0.917047829	0.852805327	1
truncated caspase-10	casp10	16	69293	100653427	GO:1902042	IEA	involved_in	negative regulation of extrinsic apoptotic signaling pathway via death domain receptors	30032202	Process	0.643131329	0.000490515	0.000740546	0.917047829	0.852805327	1
CASP8 and FADD-like apoptosis regulator	cflar	16	69293	100653428	GO:0004197	IEA	enables	cysteine-type endopeptidase activity	22301074	Function	1	0.907567701	1	1	1	1
CASP8 and FADD-like apoptosis regulator	cflar	16	69293	100653428	GO:0005515	IEA	enables	protein binding	22301074	Function	1	0.907567701	1	1	1	1
CASP8 and FADD-like apoptosis regulator	cflar	16	69293	100653428	GO:0006508	IEA	involved_in	proteolysis	22301074	Process	1	0.907567701	1	1	1	1
CASP8 and FADD-like apoptosis regulator	cflar	16	69293	100653428	GO:1902042	IEA	involved_in	negative regulation of extrinsic apoptotic signaling pathway via death domain receptors	30032202	Process	1	0.907567701	1	1	1	1
acetyl-coenzyme A synthetase 2-like, mitochondrial	acss1a	6	69293	100862659	GO:0003987	IEA	enables	acetate-CoA ligase activity	30032202	Function	0.901521703	0.414241767	1	1	1	1
acetyl-coenzyme A synthetase 2-like, mitochondrial	acss1a	6	69293	100862659	GO:0005739	IEA	located_in	mitochondrion	30032202	Component	0.901521703	0.414241767	1	1	1	1
acetyl-coenzyme A synthetase 2-like, mitochondrial	acss1a	6	69293	100862659	GO:0006085	IEA	involved_in	acetyl-CoA biosynthetic process	30032202	Process	0.901521703	0.414241767	1	1	1	1
dehydrogenase/reductase SDR family member 4	dhrs4	7	69293	101340253	GO:0004090	IEA	enables	carbonyl reductase (NADPH) activity	30032202	Function	1	1	0.262181193	1	1	1
zinc finger protein 296	znf296	1	69293	120807617	GO:0000978	IEA	enables	RNA polymerase II cis-regulatory region sequence-specific DNA binding	30032202	Function	1	1	1	1	1	1
zinc finger protein 296	znf296	1	69293	120807617	GO:0003700	IEA	enables	DNA-binding transcription factor activity	30032202	Function	1	1	1	1	1	1
zinc finger protein 296	znf296	1	69293	120807617	GO:0005634	IEA	located_in	nucleus	30032202	Component	1	1	1	1	1	1
zinc finger protein 296	znf296	1	69293	120807617	GO:0045944	IEA	involved_in	positive regulation of transcription by RNA polymerase II	30032202	Process	1	1	1	1	1	1
hormonally up-regulated neu tumor-associated kinase	LOC120807628	18	69293	120807628	GO:0004674	IEA	enables	protein serine/threonine kinase activity	30032202	Function	1	1	1	1	1	1
hormonally up-regulated neu tumor-associated kinase	LOC120807628	18	69293	120807628	GO:0005524	IEA	enables	ATP binding	22301074	Function	1	1	1	1	1	1
hormonally up-regulated neu tumor-associated kinase	LOC120807628	18	69293	120807628	GO:0005737	IEA	located_in	cytoplasm	30032202	Component	1	1	1	1	1	1
hormonally up-regulated neu tumor-associated kinase	LOC120807628	18	69293	120807628	GO:0006468	IEA	involved_in	protein phosphorylation	22301074	Process	1	1	1	1	1	1
hormonally up-regulated neu tumor-associated kinase	LOC120807628	18	69293	120807628	GO:0035556	IEA	involved_in	intracellular signal transduction	30032202	Process	1	1	1	1	1	1
gap junction protein delta 2b	gjd2b	18	69293	120807629	GO:0005922	IEA	part_of	connexin complex	22301074|30032202	Component	1	1	0.93620831	1	1	1
gap junction protein delta 2b	gjd2b	18	69293	120807629	GO:0007154	IEA	involved_in	cell communication	22301074|30032202	Process	1	1	0.93620831	1	1	1
centromere-associated protein E isoform X1	cenpe	18	69293	120807632	GO:0000278	IEA	involved_in	mitotic cell cycle	30032202	Process	1	1	1	1	0.161431601	0.25552807
centromere-associated protein E isoform X1	cenpe	18	69293	120807632	GO:0005524	IEA	enables	ATP binding	22301074	Function	1	1	1	1	0.161431601	0.25552807
centromere-associated protein E isoform X1	cenpe	18	69293	120807632	GO:0005874	IEA	located_in	microtubule	30032202	Component	1	1	1	1	0.161431601	0.25552807
centromere-associated protein E isoform X1	cenpe	18	69293	120807632	GO:0007018	IEA	involved_in	microtubule-based movement	22301074|30032202	Process	1	1	1	1	0.161431601	0.25552807
centromere-associated protein E isoform X1	cenpe	18	69293	120807632	GO:0008017	IEA	enables	microtubule binding	22301074|30032202	Function	1	1	1	1	0.161431601	0.25552807
centromere-associated protein E isoform X1	cenpe	18	69293	120807632	GO:0008574	IEA	enables	plus-end-directed microtubule motor activity	30032202	Function	1	1	1	1	0.161431601	0.25552807
immunoglobulin-like domain-containing receptor 1	LOC120807633	2	69293	120807633	GO:0005886	IEA	located_in	plasma membrane	30032202	Component	0.988224192	1	1	0.159639706	1	1
immunoglobulin-like domain-containing receptor 1	LOC120807633	2	69293	120807633	GO:0070506	IEA	enables	high-density lipoprotein particle receptor activity	30032202	Function	0.988224192	1	1	0.159639706	1	1
metallophosphoesterase MPPED2a	mpped2a	2	69293	120807634	GO:0016787	IEA	enables	hydrolase activity	22301074	Function	1	1	1	1	1	1
ATP-dependent RNA helicase DDX51 isoform X1	ddx51	18	69293	120807636	GO:0003676	IEA	enables	nucleic acid binding	22301074	Function	1	1	1	1	1	1
ATP-dependent RNA helicase DDX51 isoform X1	ddx51	18	69293	120807636	GO:0005524	IEA	enables	ATP binding	22301074	Function	1	1	1	1	1	1
ATP-dependent RNA helicase DDX51 isoform X1	ddx51	18	69293	120807636	GO:0005634	IEA	located_in	nucleus	30032202	Component	1	1	1	1	1	1
regulator of microtubule dynamics protein 3	rmdn3	18	69293	120807637	GO:0005737	IEA	located_in	cytoplasm	30032202	Component	1	1	1	0.501687609	0.838908824	0.918544053
regulator of microtubule dynamics protein 3	rmdn3	18	69293	120807637	GO:0005876	IEA	located_in	spindle microtubule	30032202	Component	1	1	1	0.501687609	0.838908824	0.918544053
regulator of microtubule dynamics protein 3	rmdn3	18	69293	120807637	GO:0008017	IEA	enables	microtubule binding	30032202	Function	1	1	1	0.501687609	0.838908824	0.918544053
regulator of microtubule dynamics protein 3	rmdn3	18	69293	120807637	GO:0097431	IEA	located_in	mitotic spindle pole	30032202	Component	1	1	1	0.501687609	0.838908824	0.918544053
DNA repair protein RAD51 homolog 1	rad51	18	69293	120807638	GO:0000150	IEA	enables	DNA strand exchange activity	22301074|30032202	Function	1	0.910169262	1	1	0.959512225	1
DNA repair protein RAD51 homolog 1	rad51	18	69293	120807638	GO:0000724	IEA	involved_in	double-strand break repair via homologous recombination	22301074	Process	1	0.910169262	1	1	0.959512225	1
DNA repair protein RAD51 homolog 1	rad51	18	69293	120807638	GO:0000730	IEA	involved_in	DNA recombinase assembly	30032202	Process	1	0.910169262	1	1	0.959512225	1
DNA repair protein RAD51 homolog 1	rad51	18	69293	120807638	GO:0000794	IEA	located_in	condensed nuclear chromosome	30032202	Component	1	0.910169262	1	1	0.959512225	1
DNA repair protein RAD51 homolog 1	rad51	18	69293	120807638	GO:0003690	IEA	enables	double-stranded DNA binding	22301074|30032202	Function	1	0.910169262	1	1	0.959512225	1
DNA repair protein RAD51 homolog 1	rad51	18	69293	120807638	GO:0003697	IEA	enables	single-stranded DNA binding	22301074|30032202	Function	1	0.910169262	1	1	0.959512225	1
DNA repair protein RAD51 homolog 1	rad51	18	69293	120807638	GO:0005524	IEA	enables	ATP binding	22301074	Function	1	0.910169262	1	1	0.959512225	1
DNA repair protein RAD51 homolog 1	rad51	18	69293	120807638	GO:0006312	IEA	involved_in	mitotic recombination	30032202	Process	1	0.910169262	1	1	0.959512225	1
DNA repair protein RAD51 homolog 1	rad51	18	69293	120807638	GO:0007131	IEA	involved_in	reciprocal meiotic recombination	30032202	Process	1	0.910169262	1	1	0.959512225	1
DNA repair protein RAD51 homolog 1	rad51	18	69293	120807638	GO:0016887	IEA	enables	ATP hydrolysis activity	22301074	Function	1	0.910169262	1	1	0.959512225	1
DNA repair protein RAD51 homolog 1	rad51	18	69293	120807638	GO:0042148	IEA	involved_in	DNA strand invasion	30032202	Process	1	0.910169262	1	1	0.959512225	1
DNA repair protein RAD51 homolog 1	rad51	18	69293	120807638	GO:0070192	IEA	involved_in	chromosome organization involved in meiotic cell cycle	30032202	Process	1	0.910169262	1	1	0.959512225	1
DNA repair protein RAD51 homolog 1	rad51	18	69293	120807638	GO:0140664	IEA	enables	ATP-dependent DNA damage sensor activity	22301074	Function	1	0.910169262	1	1	0.959512225	1
DNA repair protein RAD51 homolog 1	rad51	18	69293	120807638	GO:1990426	IEA	involved_in	mitotic recombination-dependent replication fork processing	22301074	Process	1	0.910169262	1	1	0.959512225	1
DNA-binding protein RFX6	rfx6	18	69293	120807642	GO:0000978	IEA	enables	RNA polymerase II cis-regulatory region sequence-specific DNA binding	30032202	Function	1	1	1	1	1	1
DNA-binding protein RFX6	rfx6	18	69293	120807642	GO:0000981	IEA	enables	DNA-binding transcription factor activity, RNA polymerase II-specific	30032202	Function	1	1	1	1	1	1
DNA-binding protein RFX6	rfx6	18	69293	120807642	GO:0006357	IEA	involved_in	regulation of transcription by RNA polymerase II	30032202	Process	1	1	1	1	1	1
LOW QUALITY PROTEIN: neural-cadherin	si:ch211-186j3.6	2	69293	120807643	GO:0005509	IEA	enables	calcium ion binding	22301074|30032202	Function	1	0.603216535	1	1	1	1
LOW QUALITY PROTEIN: neural-cadherin	si:ch211-186j3.6	2	69293	120807643	GO:0005886	IEA	located_in	plasma membrane	22301074	Component	1	0.603216535	1	1	1	1
LOW QUALITY PROTEIN: neural-cadherin	si:ch211-186j3.6	2	69293	120807643	GO:0005911	IEA	located_in	cell-cell junction	30032202	Component	1	0.603216535	1	1	1	1
LOW QUALITY PROTEIN: neural-cadherin	si:ch211-186j3.6	2	69293	120807643	GO:0007156	IEA	involved_in	homophilic cell adhesion via plasma membrane adhesion molecules	22301074	Process	1	0.603216535	1	1	1	1
high choriolytic enzyme 1-like	LOC120807645	18	69293	120807645	GO:0004222	IEA	enables	metalloendopeptidase activity	22301074|30032202	Function	1	1	1	1	0.127589025	1
high choriolytic enzyme 1-like	LOC120807645	18	69293	120807645	GO:0006508	IEA	involved_in	proteolysis	22301074	Process	1	1	1	1	0.127589025	1
high choriolytic enzyme 1-like	LOC120807645	18	69293	120807645	GO:0008270	IEA	enables	zinc ion binding	22301074	Function	1	1	1	1	0.127589025	1
gephyrin b isoform X1	gphnb	18	69293	120807646	GO:0005737	IEA	located_in	cytoplasm	30032202	Component	0.97167827	1	1	1	1	1
gephyrin b isoform X1	gphnb	18	69293	120807646	GO:0005829	IEA	located_in	cytosol	30032202	Component	0.97167827	1	1	1	1	1
gephyrin b isoform X1	gphnb	18	69293	120807646	GO:0006777	IEA	involved_in	Mo-molybdopterin cofactor biosynthetic process	22301074|30032202	Process	0.97167827	1	1	1	1	1
gephyrin b isoform X1	gphnb	18	69293	120807646	GO:0007529	IEA	involved_in	establishment of synaptic specificity at neuromuscular junction	30032202	Process	0.97167827	1	1	1	1	1
gephyrin b isoform X1	gphnb	18	69293	120807646	GO:0018315	IEA	involved_in	molybdenum incorporation into molybdenum-molybdopterin complex	30032202	Process	0.97167827	1	1	1	1	1
gephyrin b isoform X1	gphnb	18	69293	120807646	GO:0030425	IEA	located_in	dendrite	30032202	Component	0.97167827	1	1	1	1	1
gephyrin b isoform X1	gphnb	18	69293	120807646	GO:0045211	IEA	located_in	postsynaptic membrane	30032202	Component	0.97167827	1	1	1	1	1
gephyrin b isoform X1	gphnb	18	69293	120807646	GO:0061599	IEA	enables	molybdopterin molybdotransferase activity	30032202	Function	0.97167827	1	1	1	1	1
gephyrin b isoform X1	gphnb	18	69293	120807646	GO:0072579	IEA	involved_in	glycine receptor clustering	30032202	Process	0.97167827	1	1	1	1	1
gephyrin b isoform X1	gphnb	18	69293	120807646	GO:0097112	IEA	involved_in	gamma-aminobutyric acid receptor clustering	30032202	Process	0.97167827	1	1	1	1	1
gephyrin b isoform X1	gphnb	18	69293	120807646	GO:0098970	IEA	involved_in	postsynaptic neurotransmitter receptor diffusion trapping	30032202	Process	0.97167827	1	1	1	1	1
gephyrin b isoform X1	gphnb	18	69293	120807646	GO:0099572	IEA	located_in	postsynaptic specialization	30032202	Component	0.97167827	1	1	1	1	1
cGMP-inhibited 3',5'-cyclic phosphodiesterase B	pde3b	2	69293	120807647	GO:0004115	IEA	enables	3',5'-cyclic-AMP phosphodiesterase activity	30032202	Function	1	1	1	1	1	1
cGMP-inhibited 3',5'-cyclic phosphodiesterase B	pde3b	2	69293	120807647	GO:0007165	IEA	involved_in	signal transduction	22301074	Process	1	1	1	1	1	1
cGMP-inhibited 3',5'-cyclic phosphodiesterase B	pde3b	2	69293	120807647	GO:0016020	IEA	located_in	membrane	30032202	Component	1	1	1	1	1	1
cGMP-inhibited 3',5'-cyclic phosphodiesterase B	pde3b	2	69293	120807647	GO:0043422	IEA	enables	protein kinase B binding	30032202	Function	1	1	1	1	1	1
cGMP-inhibited 3',5'-cyclic phosphodiesterase B	pde3b	2	69293	120807647	GO:0043951	IEA	involved_in	negative regulation of cAMP-mediated signaling	30032202	Process	1	1	1	1	1	1
MAGUK p55 subfamily member 5b isoform X1	pals1b	18	69293	120807648	GO:0002011	IEA	involved_in	morphogenesis of an epithelial sheet	30032202	Process	1	0.967400352	1	1	1	1
MAGUK p55 subfamily member 5b isoform X1	pals1b	18	69293	120807648	GO:0005515	IEA	enables	protein binding	22301074	Function	1	0.967400352	1	1	1	1
MAGUK p55 subfamily member 5b isoform X1	pals1b	18	69293	120807648	GO:0005886	IEA	located_in	plasma membrane	30032202	Component	1	0.967400352	1	1	1	1
MAGUK p55 subfamily member 5b isoform X1	pals1b	18	69293	120807648	GO:0005912	IEA	located_in	adherens junction	30032202	Component	1	0.967400352	1	1	1	1
MAGUK p55 subfamily member 5b isoform X1	pals1b	18	69293	120807648	GO:0016332	IEA	involved_in	establishment or maintenance of polarity of embryonic epithelium	30032202	Process	1	0.967400352	1	1	1	1
MAGUK p55 subfamily member 5b isoform X1	pals1b	18	69293	120807648	GO:0045197	IEA	involved_in	establishment or maintenance of epithelial cell apical/basal polarity	30032202	Process	1	0.967400352	1	1	1	1
MAGUK p55 subfamily member 5b isoform X1	pals1b	18	69293	120807648	GO:0048699	IEA	involved_in	generation of neurons	30032202	Process	1	0.967400352	1	1	1	1
MAGUK p55 subfamily member 5b isoform X1	pals1b	18	69293	120807648	GO:0072659	IEA	involved_in	protein localization to plasma membrane	30032202	Process	1	0.967400352	1	1	1	1
eukaryotic translation initiation factor 2 subunit 1b	eif2s1b	18	69293	120807649	GO:0003723	IEA	enables	RNA binding	22301074|30032202	Function	1	0.955900916	1	1	1	1
eukaryotic translation initiation factor 2 subunit 1b	eif2s1b	18	69293	120807649	GO:0003743	IEA	enables	translation initiation factor activity	22301074|30032202	Function	1	0.955900916	1	1	1	1
eukaryotic translation initiation factor 2 subunit 1b	eif2s1b	18	69293	120807649	GO:0005850	IEA	part_of	eukaryotic translation initiation factor 2 complex	30032202	Component	1	0.955900916	1	1	1	1
eukaryotic translation initiation factor 2 subunit 1b	eif2s1b	18	69293	120807649	GO:0005851	IEA	part_of	eukaryotic translation initiation factor 2B complex	30032202	Component	1	0.955900916	1	1	1	1
eukaryotic translation initiation factor 2 subunit 1b	eif2s1b	18	69293	120807649	GO:0033290	IEA	part_of	eukaryotic 48S preinitiation complex	30032202	Component	1	0.955900916	1	1	1	1
eukaryotic translation initiation factor 2 subunit 1b	eif2s1b	18	69293	120807649	GO:0043022	IEA	enables	ribosome binding	30032202	Function	1	0.955900916	1	1	1	1
eukaryotic translation initiation factor 2 subunit 1b	eif2s1b	18	69293	120807649	GO:0043614	IEA	part_of	multi-eIF complex	30032202	Component	1	0.955900916	1	1	1	1
V-type proton ATPase subunit D	atp6v1d	18	69293	120807650	GO:0033176	IEA	part_of	proton-transporting V-type ATPase complex	30032202	Component	1	1	1	1	0.432579685	1
V-type proton ATPase subunit D	atp6v1d	18	69293	120807650	GO:0046961	IEA	enables	proton-transporting ATPase activity, rotational mechanism	22301074|30032202	Function	1	1	1	1	0.432579685	1
androglobin isoform X1	adgb	18	69293	120807651	GO:0004198	IEA	enables	calcium-dependent cysteine-type endopeptidase activity	22301074	Function	0.996905254	1	1	1	1	1
androglobin isoform X1	adgb	18	69293	120807651	GO:0005515	IEA	enables	protein binding	22301074	Function	0.996905254	1	1	1	1	1
androglobin isoform X1	adgb	18	69293	120807651	GO:0006508	IEA	involved_in	proteolysis	22301074	Process	0.996905254	1	1	1	1	1
metabotropic glutamate receptor 1 isoform X1	grm1a	18	69293	120807652	GO:0001640	IEA	enables	adenylate cyclase inhibiting G protein-coupled glutamate receptor activity	30032202	Function	0.532808334	0.838019962	1	1	1	1
metabotropic glutamate receptor 1 isoform X1	grm1a	18	69293	120807652	GO:0007216	IEA	involved_in	G protein-coupled glutamate receptor signaling pathway	30032202	Process	0.532808334	0.838019962	1	1	1	1
metabotropic glutamate receptor 1 isoform X1	grm1a	18	69293	120807652	GO:0051966	IEA	involved_in	regulation of synaptic transmission, glutamatergic	30032202	Process	0.532808334	0.838019962	1	1	1	1
metabotropic glutamate receptor 1 isoform X1	grm1a	18	69293	120807652	GO:0098839	IEA	located_in	postsynaptic density membrane	30032202	Component	0.532808334	0.838019962	1	1	1	1
metabotropic glutamate receptor 1 isoform X1	grm1a	18	69293	120807652	GO:0099530	IEA	enables	G protein-coupled receptor activity involved in regulation of postsynaptic membrane potential	30032202	Function	0.532808334	0.838019962	1	1	1	1
metabotropic glutamate receptor 1 isoform X1	grm1a	18	69293	120807652	GO:0099583	IEA	enables	neurotransmitter receptor activity involved in regulation of postsynaptic cytosolic calcium ion concentration	30032202	Function	0.532808334	0.838019962	1	1	1	1
vitamin D 25-hydroxylase	LOC120807653	2	69293	120807653	GO:0005506	IEA	enables	iron ion binding	22301074	Function	1	1	1	1	1	1
vitamin D 25-hydroxylase	LOC120807653	2	69293	120807653	GO:0005737	IEA	located_in	cytoplasm	30032202	Component	1	1	1	1	1	1
vitamin D 25-hydroxylase	LOC120807653	2	69293	120807653	GO:0006082	IEA	involved_in	organic acid metabolic process	30032202	Process	1	1	1	1	1	1
vitamin D 25-hydroxylase	LOC120807653	2	69293	120807653	GO:0006805	IEA	involved_in	xenobiotic metabolic process	30032202	Process	1	1	1	1	1	1
vitamin D 25-hydroxylase	LOC120807653	2	69293	120807653	GO:0016712	IEA	enables	oxidoreductase activity, acting on paired donors, with incorporation or reduction of molecular oxygen, reduced flavin or flavoprotein as one donor, and incorporation of one atom of oxygen	30032202	Function	1	1	1	1	1	1
vitamin D 25-hydroxylase	LOC120807653	2	69293	120807653	GO:0020037	IEA	enables	heme binding	22301074|30032202	Function	1	1	1	1	1	1
vitamin D 25-hydroxylase	LOC120807653	2	69293	120807653	GO:0043231	IEA	located_in	intracellular membrane-bounded organelle	30032202	Component	1	1	1	1	1	1
F-box only protein 30-like	LOC120807654	18	69293	120807654	GO:0005515	IEA	enables	protein binding	22301074	Function	0.847691693	1	1	1	1	1
F-box only protein 30-like	LOC120807654	18	69293	120807654	GO:0008270	IEA	enables	zinc ion binding	22301074	Function	0.847691693	1	1	1	1	1
F-box only protein 30-like	LOC120807654	18	69293	120807654	GO:0061630	IEA	enables	ubiquitin protein ligase activity	30032202	Function	0.847691693	1	1	1	1	1
ras-related protein Rab-32a	rab32a	18	69293	120807655	GO:0003924	IEA	enables	GTPase activity	22301074	Function	0.93699128	0.857880085	1	1	1	1
ras-related protein Rab-32a	rab32a	18	69293	120807655	GO:0005525	IEA	enables	GTP binding	22301074	Function	0.93699128	0.857880085	1	1	1	1
ras-related protein Rab-32a	rab32a	18	69293	120807655	GO:0005794	IEA	located_in	Golgi apparatus	22301074	Component	0.93699128	0.857880085	1	1	1	1
ras-related protein Rab-32a	rab32a	18	69293	120807655	GO:0005802	IEA	located_in	trans-Golgi network	22301074	Component	0.93699128	0.857880085	1	1	1	1
ras-related protein Rab-32a	rab32a	18	69293	120807655	GO:0016192	IEA	involved_in	vesicle-mediated transport	22301074	Process	0.93699128	0.857880085	1	1	1	1
ras-related protein Rab-32a	rab32a	18	69293	120807655	GO:0031982	IEA	located_in	vesicle	22301074	Component	0.93699128	0.857880085	1	1	1	1
afadin isoform X1	afdna	18	69293	120807656	GO:0005912	IEA	located_in	adherens junction	30032202	Component	1	1	1	1	1	1
afadin isoform X1	afdna	18	69293	120807656	GO:0007165	IEA	involved_in	signal transduction	22301074	Process	1	1	1	1	1	1
afadin isoform X1	afdna	18	69293	120807656	GO:0032880	IEA	involved_in	regulation of protein localization	30032202	Process	1	1	1	1	1	1
afadin isoform X1	afdna	18	69293	120807656	GO:0050839	IEA	enables	cell adhesion molecule binding	30032202	Function	1	1	1	1	1	1
SAM and SH3 domain-containing protein 1a isoform X1	sash1a	18	69293	120807659	GO:0005515	IEA	enables	protein binding	22301074	Function	1	1	1	1	1	1
solute carrier family 22 member 16	slc22a16	18	69293	120807660	GO:0015101	IEA	enables	organic cation transmembrane transporter activity	30032202	Function	1	1	1	1	1	1
solute carrier family 22 member 16	slc22a16	18	69293	120807660	GO:0015695	IEA	involved_in	organic cation transport	30032202	Process	1	1	1	1	1	1
solute carrier family 22 member 16	slc22a16	18	69293	120807660	GO:0016020	IEA	located_in	membrane	22301074	Component	1	1	1	1	1	1
solute carrier family 22 member 16	slc22a16	18	69293	120807660	GO:0055085	IEA	involved_in	transmembrane transport	22301074	Process	1	1	1	1	1	1
kinesin-like protein KIFC3	kifc3	2	69293	120807661	GO:0003777	IEA	enables	microtubule motor activity	22301074|30032202	Function	0.573419572	1	1	0.535470654	1	0.934874958
kinesin-like protein KIFC3	kifc3	2	69293	120807661	GO:0005524	IEA	enables	ATP binding	22301074	Function	0.573419572	1	1	0.535470654	1	0.934874958
kinesin-like protein KIFC3	kifc3	2	69293	120807661	GO:0007018	IEA	involved_in	microtubule-based movement	22301074|30032202	Process	0.573419572	1	1	0.535470654	1	0.934874958
kinesin-like protein KIFC3	kifc3	2	69293	120807661	GO:0008017	IEA	enables	microtubule binding	22301074	Function	0.573419572	1	1	0.535470654	1	0.934874958
uronyl 2-sulfotransferase a	usta	18	69293	120807662	GO:0008146	IEA	enables	sulfotransferase activity	22301074|30032202	Function	0.905883275	1	1	1	1	0.961052709
uronyl 2-sulfotransferase a	usta	18	69293	120807662	GO:0016020	IEA	located_in	membrane	22301074|30032202	Component	0.905883275	1	1	1	1	0.961052709
intersectin-2a isoform X1	itsn2a	18	69293	120807663	GO:0005085	IEA	enables	guanyl-nucleotide exchange factor activity	22301074	Function	1	1	1	1	1	1
intersectin-2a isoform X1	itsn2a	18	69293	120807663	GO:0005509	IEA	enables	calcium ion binding	22301074	Function	1	1	1	1	1	1
intersectin-2a isoform X1	itsn2a	18	69293	120807663	GO:0005515	IEA	enables	protein binding	22301074	Function	1	1	1	1	1	1
intersectin-2a isoform X1	itsn2a	18	69293	120807663	GO:0035025	IEA	involved_in	positive regulation of Rho protein signal transduction	30032202	Process	1	1	1	1	1	1
intersectin-2a isoform X1	itsn2a	18	69293	120807663	GO:0035556	IEA	involved_in	intracellular signal transduction	22301074	Process	1	1	1	1	1	1
toll-like receptor 5	LOC120807666	18	69293	120807666	GO:0005515	IEA	enables	protein binding	22301074	Function	1	1	1	1	1	1
G patch domain-containing protein 1 isoform X1	gpatch1	2	69293	120807667	GO:0003723	IEA	enables	RNA binding	30032202	Function	0.233327085	1	1	1	1	1
G patch domain-containing protein 1 isoform X1	gpatch1	2	69293	120807667	GO:0005634	IEA	located_in	nucleus	30032202	Component	0.233327085	1	1	1	1	1
G patch domain-containing protein 1 isoform X1	gpatch1	2	69293	120807667	GO:0006397	IEA	involved_in	mRNA processing	22301074	Process	0.233327085	1	1	1	1	1
uncharacterized protein LOC120807668	LOC120807668	18	69293	120807668	GO:0004930	IEA	enables	G protein-coupled receptor activity	22301074|30032202	Function	1	1	NA	1	NA	1
uncharacterized protein LOC120807668	LOC120807668	18	69293	120807668	GO:0007218	IEA	involved_in	neuropeptide signaling pathway	30032202	Process	1	1	NA	1	NA	1
uncharacterized protein LOC120807668	LOC120807668	18	69293	120807668	GO:0016020	IEA	located_in	membrane	22301074	Component	1	1	NA	1	NA	1
uncharacterized protein LOC120807668	LOC120807668	18	69293	120807668	GO:0042923	IEA	enables	neuropeptide binding	30032202	Function	1	1	NA	1	NA	1
uncharacterized protein LOC120807668	LOC120807668	18	69293	120807668	GO:0043005	IEA	located_in	neuron projection	30032202	Component	1	1	NA	1	NA	1
utrophin isoform X1	utrn	18	69293	120807669	GO:0005515	IEA	enables	protein binding	22301074	Function	1	1	1	1	1	1
utrophin isoform X1	utrn	18	69293	120807669	GO:0005886	IEA	located_in	plasma membrane	30032202	Component	1	1	1	1	1	1
utrophin isoform X1	utrn	18	69293	120807669	GO:0008270	IEA	enables	zinc ion binding	22301074	Function	1	1	1	1	1	1
utrophin isoform X1	utrn	18	69293	120807669	GO:0099536	IEA	involved_in	synaptic signaling	30032202	Process	1	1	1	1	1	1
interaptin isoform X1	clmnb	18	69293	120807671	GO:0005640	IEA	located_in	nuclear outer membrane	30032202	Component	1	1	1	1	0.55474193	1
interaptin isoform X1	clmnb	18	69293	120807671	GO:0005737	IEA	located_in	cytoplasm	30032202	Component	1	1	1	1	0.55474193	1
interaptin isoform X1	clmnb	18	69293	120807671	GO:0007097	IEA	involved_in	nuclear migration	30032202	Process	1	1	1	1	0.55474193	1
interaptin isoform X1	clmnb	18	69293	120807671	GO:0034993	IEA	part_of	meiotic nuclear membrane microtubule tethering complex	30032202	Component	1	1	1	1	0.55474193	1
interaptin isoform X1	clmnb	18	69293	120807671	GO:0051015	IEA	enables	actin filament binding	30032202	Function	1	1	1	1	0.55474193	1
integrator complex subunit 9	ints9	18	69293	120807672	GO:0016180	IEA	involved_in	snRNA processing	30032202	Process	0.910585507	0.892778105	1	1	1	1
integrator complex subunit 9	ints9	18	69293	120807672	GO:0032039	IEA	part_of	integrator complex	30032202	Component	0.910585507	0.892778105	1	1	1	1
platelet-activating factor acetylhydrolase	pla2g7	18	69293	120807673	GO:0003847	IEA	enables	1-alkyl-2-acetylglycerophosphocholine esterase activity	22301074|30032202	Function	1	1	1	1	1	1
PRKR-interacting protein 1 homolog	prkrip1	18	69293	120807674	GO:0003725	IEA	enables	double-stranded RNA binding	22301074|30032202	Function	1	1	1	1	1	1
PRKR-interacting protein 1 homolog	prkrip1	18	69293	120807674	GO:0004860	IEA	enables	protein kinase inhibitor activity	30032202	Function	1	1	1	1	1	1
PRKR-interacting protein 1 homolog	prkrip1	18	69293	120807674	GO:0005730	IEA	located_in	nucleolus	30032202	Component	1	1	1	1	1	1
PRKR-interacting protein 1 homolog	prkrip1	18	69293	120807674	GO:0006469	IEA	involved_in	negative regulation of protein kinase activity	30032202	Process	1	1	1	1	1	1
PRKR-interacting protein 1 homolog	prkrip1	18	69293	120807674	GO:0019901	IEA	enables	protein kinase binding	30032202	Function	1	1	1	1	1	1
katanin p80 WD40 repeat-containing subunit B1 isoform X1	katnb1	2	69293	120807677	GO:0007019	IEA	involved_in	microtubule depolymerization	30032202	Process	1	1	1	1	1	1
katanin p80 WD40 repeat-containing subunit B1 isoform X1	katnb1	2	69293	120807677	GO:0008017	IEA	enables	microtubule binding	22301074	Function	1	1	1	1	1	1
katanin p80 WD40 repeat-containing subunit B1 isoform X1	katnb1	2	69293	120807677	GO:0008352	IEA	part_of	katanin complex	22301074|30032202	Component	1	1	1	1	1	1
katanin p80 WD40 repeat-containing subunit B1 isoform X1	katnb1	2	69293	120807677	GO:0051013	IEA	involved_in	microtubule severing	22301074	Process	1	1	1	1	1	1
lefty1	lft1	18	69293	120807678	GO:0005125	IEA	enables	cytokine activity	30032202	Function	1	1	1	1	1	1
lefty1	lft1	18	69293	120807678	GO:0005160	IEA	enables	transforming growth factor beta receptor binding	22301074	Function	1	1	1	1	1	1
lefty1	lft1	18	69293	120807678	GO:0005576	IEA	located_in	extracellular region	30032202	Component	1	1	1	1	1	1
lefty1	lft1	18	69293	120807678	GO:0005615	IEA	located_in	extracellular space	30032202	Component	1	1	1	1	1	1
lefty1	lft1	18	69293	120807678	GO:0008083	IEA	enables	growth factor activity	22301074	Function	1	1	1	1	1	1
lefty1	lft1	18	69293	120807678	GO:0030509	IEA	involved_in	BMP signaling pathway	30032202	Process	1	1	1	1	1	1
lefty1	lft1	18	69293	120807678	GO:0060395	IEA	involved_in	SMAD protein signal transduction	30032202	Process	1	1	1	1	1	1
rho-associated protein kinase 2-like isoform X1	LOC120807681	18	69293	120807681	GO:0000281	IEA	involved_in	mitotic cytokinesis	30032202	Process	1	1	1	1	1	1
rho-associated protein kinase 2-like isoform X1	LOC120807681	18	69293	120807681	GO:0005524	IEA	enables	ATP binding	22301074	Function	1	1	1	1	1	1
rho-associated protein kinase 2-like isoform X1	LOC120807681	18	69293	120807681	GO:0005737	IEA	located_in	cytoplasm	30032202	Component	1	1	1	1	1	1
rho-associated protein kinase 2-like isoform X1	LOC120807681	18	69293	120807681	GO:0005813	IEA	located_in	centrosome	30032202	Component	1	1	1	1	1	1
rho-associated protein kinase 2-like isoform X1	LOC120807681	18	69293	120807681	GO:0005856	IEA	located_in	cytoskeleton	30032202	Component	1	1	1	1	1	1
rho-associated protein kinase 2-like isoform X1	LOC120807681	18	69293	120807681	GO:0006939	IEA	involved_in	smooth muscle contraction	22301074	Process	1	1	1	1	1	1
rho-associated protein kinase 2-like isoform X1	LOC120807681	18	69293	120807681	GO:0007266	IEA	involved_in	Rho protein signal transduction	22301074|30032202	Process	1	1	1	1	1	1
rho-associated protein kinase 2-like isoform X1	LOC120807681	18	69293	120807681	GO:0010825	IEA	involved_in	positive regulation of centrosome duplication	22301074	Process	1	1	1	1	1	1
rho-associated protein kinase 2-like isoform X1	LOC120807681	18	69293	120807681	GO:0018107	IEA	involved_in	peptidyl-threonine phosphorylation	30032202	Process	1	1	1	1	1	1
rho-associated protein kinase 2-like isoform X1	LOC120807681	18	69293	120807681	GO:0030866	IEA	involved_in	cortical actin cytoskeleton organization	30032202	Process	1	1	1	1	1	1
rho-associated protein kinase 2-like isoform X1	LOC120807681	18	69293	120807681	GO:0031032	IEA	involved_in	actomyosin structure organization	30032202	Process	1	1	1	1	1	1
rho-associated protein kinase 2-like isoform X1	LOC120807681	18	69293	120807681	GO:0031267	IEA	enables	small GTPase binding	22301074	Function	1	1	1	1	1	1
rho-associated protein kinase 2-like isoform X1	LOC120807681	18	69293	120807681	GO:0032956	IEA	involved_in	regulation of actin cytoskeleton organization	22301074	Process	1	1	1	1	1	1
rho-associated protein kinase 2-like isoform X1	LOC120807681	18	69293	120807681	GO:0048598	IEA	involved_in	embryonic morphogenesis	30032202	Process	1	1	1	1	1	1
rho-associated protein kinase 2-like isoform X1	LOC120807681	18	69293	120807681	GO:0072518	IEA	enables	Rho-dependent protein serine/threonine kinase activity	30032202	Function	1	1	1	1	1	1
rho-associated protein kinase 2-like isoform X1	LOC120807681	18	69293	120807681	GO:1901888	IEA	involved_in	regulation of cell junction assembly	30032202	Process	1	1	1	1	1	1
potassium voltage-gated channel subfamily F member 1-like	LOC120807682	18	69293	120807682	GO:0005249	IEA	enables	voltage-gated potassium channel activity	22301074|30032202	Function	1	1	1	1	1	1
potassium voltage-gated channel subfamily F member 1-like	LOC120807682	18	69293	120807682	GO:0008076	IEA	part_of	voltage-gated potassium channel complex	22301074|30032202	Component	1	1	1	1	1	1
potassium voltage-gated channel subfamily F member 1-like	LOC120807682	18	69293	120807682	GO:0016020	IEA	located_in	membrane	22301074	Component	1	1	1	1	1	1
potassium voltage-gated channel subfamily F member 1-like	LOC120807682	18	69293	120807682	GO:0051260	IEA	involved_in	protein homooligomerization	22301074	Process	1	1	1	1	1	1
potassium voltage-gated channel subfamily F member 1-like	LOC120807682	18	69293	120807682	GO:0071805	IEA	involved_in	potassium ion transmembrane transport	30032202	Process	1	1	1	1	1	1
protein disulfide-isomerase A6	pdia6	18	69293	120807683	GO:0003756	IEA	enables	protein disulfide isomerase activity	22301074|30032202	Function	1	0.90151228	1	1	1	1
protein disulfide-isomerase A6	pdia6	18	69293	120807683	GO:0005788	IEA	located_in	endoplasmic reticulum lumen	30032202	Component	1	0.90151228	1	1	1	1
protein disulfide-isomerase A6	pdia6	18	69293	120807683	GO:0015035	IEA	enables	protein-disulfide reductase activity	30032202	Function	1	0.90151228	1	1	1	1
protein disulfide-isomerase A6	pdia6	18	69293	120807683	GO:0034976	IEA	involved_in	response to endoplasmic reticulum stress	30032202	Process	1	0.90151228	1	1	1	1
leucine-rich alpha-2-glycoprotein-like	LOC120807684	18	69293	120807684	GO:0005515	IEA	enables	protein binding	22301074	Function	1	1	1	1	1	1
leucine-rich alpha-2-glycoprotein-like	LOC120807684	18	69293	120807684	GO:0005886	IEA	located_in	plasma membrane	30032202	Component	1	1	1	1	1	1
leucine-rich alpha-2-glycoprotein-like	LOC120807685	18	69293	120807685	GO:0005515	IEA	enables	protein binding	22301074	Function	0.988224192	1	1	1	1	1
hippocalcin-like protein 1	hpcal1	18	69293	120807686	GO:0005509	IEA	enables	calcium ion binding	22301074|30032202	Function	1	1	1	1	1	1
scavenger receptor cysteine-rich type 1 protein M130-like	LOC120807687	18	69293	120807687	GO:0016020	IEA	located_in	membrane	22301074	Component	1	1	1	1	1	0.828608904
eyes absent homolog 4 isoform X1	eya4	18	69293	120807688	GO:0004725	IEA	enables	protein tyrosine phosphatase activity	30032202	Function	1	1	1	1	0.55474193	1
eyes absent homolog 4 isoform X1	eya4	18	69293	120807688	GO:0005634	IEA	located_in	nucleus	30032202	Component	1	1	1	1	0.55474193	1
eyes absent homolog 4 isoform X1	eya4	18	69293	120807688	GO:0007275	IEA	involved_in	multicellular organism development	22301074	Process	1	1	1	1	0.55474193	1
eyes absent homolog 4 isoform X1	eya4	18	69293	120807688	GO:0030154	IEA	involved_in	cell differentiation	30032202	Process	1	1	1	1	0.55474193	1
eyes absent homolog 4 isoform X1	eya4	18	69293	120807688	GO:0045739	IEA	involved_in	positive regulation of DNA repair	30032202	Process	1	1	1	1	0.55474193	1
eyes absent homolog 4 isoform X1	eya4	18	69293	120807688	GO:2001240	IEA	involved_in	negative regulation of extrinsic apoptotic signaling pathway in absence of ligand	30032202	Process	1	1	1	1	0.55474193	1
40S ribosomal protein S12 isoform X1	rps12	18	69293	120807689	GO:0003735	IEA	enables	structural constituent of ribosome	22301074|30032202	Function	1	1	1	1	1	1
40S ribosomal protein S12 isoform X1	rps12	18	69293	120807689	GO:0005840	IEA	located_in	ribosome	22301074	Component	1	1	1	1	1	1
40S ribosomal protein S12 isoform X1	rps12	18	69293	120807689	GO:0006412	IEA	involved_in	translation	22301074	Process	1	1	1	1	1	1
40S ribosomal protein S12 isoform X1	rps12	18	69293	120807689	GO:0022627	IEA	part_of	cytosolic small ribosomal subunit	30032202	Component	1	1	1	1	1	1
SH3 domain-binding glutamic acid-rich-like protein 2	sh3bgrl2	18	69293	120807690	GO:0005737	IEA	located_in	cytoplasm	30032202	Component	0.988224192	1	1	1	1	1
SH3 domain-binding glutamic acid-rich-like protein 3	zgc:153284	18	69293	120807691	GO:0005737	IEA	located_in	cytoplasm	30032202	Component	1	0.484519671	1	1	1	1
A-kinase anchor protein 12b	akap12b	18	69293	120807692	GO:0005516	IEA	enables	calmodulin binding	22301074	Function	1	1	1	1	1	1
A-kinase anchor protein 12b	akap12b	18	69293	120807692	GO:0005737	IEA	located_in	cytoplasm	30032202	Component	1	1	1	1	1	1
A-kinase anchor protein 12b	akap12b	18	69293	120807692	GO:0007165	IEA	involved_in	signal transduction	30032202	Process	1	1	1	1	1	1
A-kinase anchor protein 12b	akap12b	18	69293	120807692	GO:0010739	IEA	involved_in	positive regulation of protein kinase A signaling	30032202	Process	1	1	1	1	1	1
A-kinase anchor protein 12b	akap12b	18	69293	120807692	GO:0051018	IEA	enables	protein kinase A binding	30032202	Function	1	1	1	1	1	1
A-kinase anchor protein 12b	akap12b	18	69293	120807692	GO:0090036	IEA	involved_in	regulation of protein kinase C signaling	30032202	Process	1	1	1	1	1	1
conserved oligomeric Golgi complex subunit 8	cog8	2	69293	120807694	GO:0006891	IEA	involved_in	intra-Golgi vesicle-mediated transport	30032202	Process	1	1	1	1	1	1
conserved oligomeric Golgi complex subunit 8	cog8	2	69293	120807694	GO:0017119	IEA	part_of	Golgi transport complex	22301074|30032202	Component	1	1	1	1	1	1
zinc finger and BTB domain-containing protein 2b	zbtb2b	18	69293	120807695	GO:0000978	IEA	enables	RNA polymerase II cis-regulatory region sequence-specific DNA binding	30032202	Function	1	1	1	1	1	1
zinc finger and BTB domain-containing protein 2b	zbtb2b	18	69293	120807695	GO:0000981	IEA	enables	DNA-binding transcription factor activity, RNA polymerase II-specific	30032202	Function	1	1	1	1	1	1
zinc finger and BTB domain-containing protein 2b	zbtb2b	18	69293	120807695	GO:0005515	IEA	enables	protein binding	22301074	Function	1	1	1	1	1	1
zinc finger and BTB domain-containing protein 2b	zbtb2b	18	69293	120807695	GO:0005634	IEA	located_in	nucleus	30032202	Component	1	1	1	1	1	1
zinc finger and BTB domain-containing protein 2b	zbtb2b	18	69293	120807695	GO:0006357	IEA	involved_in	regulation of transcription by RNA polymerase II	30032202	Process	1	1	1	1	1	1
nesprin-1 isoform X1	syne1a	18	69293	120807696	GO:0005515	IEA	enables	protein binding	22301074	Function	0.705090209	1	1	1	1	1
nesprin-1 isoform X1	syne1a	18	69293	120807696	GO:0016020	IEA	located_in	membrane	22301074	Component	0.705090209	1	1	1	1	1
damage-control phosphatase ARMT1 isoform X1	armt1	18	69293	120807697	GO:0005634	IEA	located_in	nucleus	30032202	Component	1	0.863919711	1	1	1	1
damage-control phosphatase ARMT1 isoform X1	armt1	18	69293	120807697	GO:0005737	IEA	located_in	cytoplasm	30032202	Component	1	0.863919711	1	1	1	1
damage-control phosphatase ARMT1 isoform X1	armt1	18	69293	120807697	GO:0006974	IEA	involved_in	DNA damage response	30032202	Process	1	0.863919711	1	1	1	1
damage-control phosphatase ARMT1 isoform X1	armt1	18	69293	120807697	GO:0016791	IEA	enables	phosphatase activity	30032202	Function	1	0.863919711	1	1	1	1
probable arginine--tRNA ligase, mitochondrial isoform X1	rars2	18	69293	120807698	GO:0004814	IEA	enables	arginine-tRNA ligase activity	22301074|30032202	Function	1	0.992336624	1	1	1	1
probable arginine--tRNA ligase, mitochondrial isoform X1	rars2	18	69293	120807698	GO:0005524	IEA	enables	ATP binding	22301074|30032202	Function	1	0.992336624	1	1	1	1
probable arginine--tRNA ligase, mitochondrial isoform X1	rars2	18	69293	120807698	GO:0005737	IEA	located_in	cytoplasm	22301074	Component	1	0.992336624	1	1	1	1
probable arginine--tRNA ligase, mitochondrial isoform X1	rars2	18	69293	120807698	GO:0005739	IEA	located_in	mitochondrion	30032202	Component	1	0.992336624	1	1	1	1
probable arginine--tRNA ligase, mitochondrial isoform X1	rars2	18	69293	120807698	GO:0006420	IEA	involved_in	arginyl-tRNA aminoacylation	22301074|30032202	Process	1	0.992336624	1	1	1	1
probable arginine--tRNA ligase, mitochondrial isoform X1	rars2	18	69293	120807698	GO:0032543	IEA	involved_in	mitochondrial translation	30032202	Process	1	0.992336624	1	1	1	1
RNA-binding protein NOB1	nob1	2	69293	120807699	GO:0004521	IEA	enables	RNA endonuclease activity	22301074|30032202	Function	1	1	1	1	1	1
RNA-binding protein NOB1	nob1	2	69293	120807699	GO:0030490	IEA	involved_in	maturation of SSU-rRNA	30032202	Process	1	1	1	1	1	1
RNA-binding protein NOB1	nob1	2	69293	120807699	GO:0030688	IEA	part_of	preribosome, small subunit precursor	30032202	Component	1	1	1	1	1	1
RNA-binding protein NOB1	nob1	2	69293	120807699	GO:0042274	IEA	involved_in	ribosomal small subunit biogenesis	22301074	Process	1	1	1	1	1	1
cannabinoid receptor 1	cnr1	18	69293	120807700	GO:0004949	IEA	enables	cannabinoid receptor activity	22301074	Function	0.799808861	1	1	1	1	0.982207247
cannabinoid receptor 1	cnr1	18	69293	120807700	GO:0007186	IEA	involved_in	G protein-coupled receptor signaling pathway	22301074	Process	0.799808861	1	1	1	1	0.982207247
cannabinoid receptor 1	cnr1	18	69293	120807700	GO:0016020	IEA	located_in	membrane	22301074	Component	0.799808861	1	1	1	1	0.982207247
CMP-sialic acid transporter	slc35a1	18	69293	120807701	GO:0000139	IEA	located_in	Golgi membrane	22301074|30032202	Component	1	1	1	1	1	1
CMP-sialic acid transporter	slc35a1	18	69293	120807701	GO:0015165	IEA	enables	pyrimidine nucleotide-sugar transmembrane transporter activity	22301074|30032202	Function	1	1	1	1	1	1
CMP-sialic acid transporter	slc35a1	18	69293	120807701	GO:0090481	IEA	involved_in	pyrimidine nucleotide-sugar transmembrane transport	22301074|30032202	Process	1	1	1	1	1	1
akirin-2	akirin2	18	69293	120807702	GO:0000785	IEA	part_of	chromatin	30032202	Component	1	1	1	1	1	1
akirin-2	akirin2	18	69293	120807702	GO:0003712	IEA	enables	transcription coregulator activity	30032202	Function	1	1	1	1	1	1
akirin-2	akirin2	18	69293	120807702	GO:0005634	IEA	located_in	nucleus	30032202	Component	1	1	1	1	1	1
akirin-2	akirin2	18	69293	120807702	GO:0045089	IEA	involved_in	positive regulation of innate immune response	30032202	Process	1	1	1	1	1	1
akirin-2	akirin2	18	69293	120807702	GO:0045944	IEA	involved_in	positive regulation of transcription by RNA polymerase II	30032202	Process	1	1	1	1	1	1
formin-like isoform X1	LOC120807704	18	69293	120807704	GO:0005737	IEA	located_in	cytoplasm	30032202	Component	1	1	1	1	0.695383722	1
formin-like isoform X1	LOC120807704	18	69293	120807704	GO:0005856	IEA	located_in	cytoskeleton	30032202	Component	1	1	1	1	0.695383722	1
formin-like isoform X1	LOC120807704	18	69293	120807704	GO:0005884	IEA	located_in	actin filament	22301074	Component	1	1	1	1	0.695383722	1
formin-like isoform X1	LOC120807704	18	69293	120807704	GO:0008017	IEA	enables	microtubule binding	22301074	Function	1	1	1	1	0.695383722	1
formin-like isoform X1	LOC120807704	18	69293	120807704	GO:0030866	IEA	involved_in	cortical actin cytoskeleton organization	30032202	Process	1	1	1	1	0.695383722	1
formin-like isoform X1	LOC120807704	18	69293	120807704	GO:0045010	IEA	involved_in	actin nucleation	22301074	Process	1	1	1	1	0.695383722	1
formin-like isoform X1	LOC120807704	18	69293	120807704	GO:0051015	IEA	enables	actin filament binding	30032202	Function	1	1	1	1	0.695383722	1
formin-like isoform X1	LOC120807704	18	69293	120807704	GO:0051639	IEA	involved_in	actin filament network formation	30032202	Process	1	1	1	1	0.695383722	1
rho GTPase-activating protein 11A-like isoform X1	LOC120807705	18	69293	120807705	GO:0007165	IEA	involved_in	signal transduction	22301074	Process	1	1	1	1	1	1
gremlin-1-like	LOC120807706	18	69293	120807706	GO:0005615	IEA	located_in	extracellular space	30032202	Component	1	1	1	1	1	1
gremlin-1-like	LOC120807706	18	69293	120807706	GO:0009887	IEA	involved_in	animal organ morphogenesis	30032202	Process	1	1	1	1	1	1
gremlin-1-like	LOC120807706	18	69293	120807706	GO:0036122	IEA	enables	BMP binding	30032202	Function	1	1	1	1	1	1
gremlin-1-like	LOC120807706	18	69293	120807706	GO:0038098	IEA	involved_in	sequestering of BMP from receptor via BMP binding	30032202	Process	1	1	1	1	1	1
gremlin-1-like	LOC120807706	18	69293	120807706	GO:0048018	IEA	enables	receptor ligand activity	30032202	Function	1	1	1	1	1	1
GATOR complex protein WDR59	wdr59	2	69293	120807707	GO:0005515	IEA	enables	protein binding	22301074	Function	0.092393223	1	1	1	1	1
neuroendocrine protein 7B2	LOC120807708	18	69293	120807708	GO:0007218	IEA	involved_in	neuropeptide signaling pathway	22301074|30032202	Process	0.688658457	1	1	1	1	1
neuroendocrine protein 7B2	LOC120807708	18	69293	120807708	GO:0030141	IEA	located_in	secretory granule	22301074|30032202	Component	0.688658457	1	1	1	1	1
neuroendocrine protein 7B2	LOC120807708	18	69293	120807708	GO:0030234	IEA	enables	enzyme regulator activity	30032202	Function	0.688658457	1	1	1	1	1
neuroendocrine protein 7B2	LOC120807708	18	69293	120807708	GO:0046883	IEA	involved_in	regulation of hormone secretion	30032202	Process	0.688658457	1	1	1	1	1
protein farnesyltransferase subunit beta isoform X1	fntb	18	69293	120807709	GO:0004660	IEA	enables	protein farnesyltransferase activity	30032202	Function	1	1	1	1	1	1
protein farnesyltransferase subunit beta isoform X1	fntb	18	69293	120807709	GO:0005965	IEA	part_of	protein farnesyltransferase complex	22301074|30032202	Component	1	1	1	1	1	1
protein farnesyltransferase subunit beta isoform X1	fntb	18	69293	120807709	GO:0018343	IEA	involved_in	protein farnesylation	22301074|30032202	Process	1	1	1	1	1	1
ras-related protein Rab-15 isoform X1	rab15	18	69293	120807710	GO:0003924	IEA	enables	GTPase activity	22301074	Function	1	1	1	1	1	1
ras-related protein Rab-15 isoform X1	rab15	18	69293	120807710	GO:0005525	IEA	enables	GTP binding	22301074	Function	1	1	1	1	1	1
ras-related protein Rab-15 isoform X1	rab15	18	69293	120807710	GO:0032482	IEA	involved_in	Rab protein signal transduction	22301074	Process	1	1	1	1	1	1
LOW QUALITY PROTEIN: protein max	max	18	69293	120807711	GO:0003700	IEA	enables	DNA-binding transcription factor activity	30032202	Function	1	1	1	1	1	1
LOW QUALITY PROTEIN: protein max	max	18	69293	120807711	GO:0045944	IEA	involved_in	positive regulation of transcription by RNA polymerase II	30032202	Process	1	1	1	1	1	1
LOW QUALITY PROTEIN: protein max	max	18	69293	120807711	GO:0046983	IEA	enables	protein dimerization activity	22301074	Function	1	1	1	1	1	1
LOW QUALITY PROTEIN: protein max	max	18	69293	120807711	GO:0090575	IEA	part_of	RNA polymerase II transcription regulator complex	30032202	Component	1	1	1	1	1	1
G-protein coupled receptor 176	gpr176	18	69293	120807714	GO:0004930	IEA	enables	G protein-coupled receptor activity	22301074|30032202	Function	1	1	1	1	1	1
G-protein coupled receptor 176	gpr176	18	69293	120807714	GO:0005886	IEA	located_in	plasma membrane	30032202	Component	1	1	1	1	1	1
G-protein coupled receptor 176	gpr176	18	69293	120807714	GO:0007186	IEA	involved_in	G protein-coupled receptor signaling pathway	22301074|30032202	Process	1	1	1	1	1	1
acyl-coenzyme A thioesterase 2, mitochondrial	acot20	18	69293	120807715	GO:0006631	IEA	involved_in	fatty acid metabolic process	30032202	Process	1	1	1	0.966035477	1	1
acyl-coenzyme A thioesterase 2, mitochondrial	acot20	18	69293	120807715	GO:0006637	IEA	involved_in	acyl-CoA metabolic process	22301074|30032202	Process	1	1	1	0.966035477	1	1
acyl-coenzyme A thioesterase 2, mitochondrial	acot20	18	69293	120807715	GO:0047617	IEA	enables	fatty acyl-CoA hydrolase activity	30032202	Function	1	1	1	0.966035477	1	1
WD repeat-containing protein 88-like	LOC120807716	2	69293	120807716	GO:0005515	IEA	enables	protein binding	22301074	Function	1	1	1	1	1	1
sodium/bile acid cotransporter	slc10a1	18	69293	120807718	GO:0008508	IEA	enables	bile acid:sodium symporter activity	30032202	Function	1	1	1	1	1	1
sodium/bile acid cotransporter	slc10a1	18	69293	120807718	GO:0015721	IEA	involved_in	bile acid and bile salt transport	30032202	Process	1	1	1	1	1	1
sodium/bile acid cotransporter	slc10a1	18	69293	120807718	GO:0016020	IEA	located_in	membrane	22301074	Component	1	1	1	1	1	1
serine and arginine rich splicing factor 5b	srsf5b	18	69293	120807719	GO:0003729	IEA	enables	mRNA binding	30032202	Function	1	1	1	1	0.880368527	1
serine and arginine rich splicing factor 5b	srsf5b	18	69293	120807719	GO:0005634	IEA	located_in	nucleus	30032202	Component	1	1	1	1	0.880368527	1
serine and arginine rich splicing factor 5b	srsf5b	18	69293	120807719	GO:0005737	IEA	located_in	cytoplasm	30032202	Component	1	1	1	1	0.880368527	1
serine and arginine rich splicing factor 5b	srsf5b	18	69293	120807719	GO:1990904	IEA	part_of	ribonucleoprotein complex	30032202	Component	1	1	1	1	0.880368527	1
sorting nexin-14 isoform X1	snx14	18	69293	120807720	GO:0005770	IEA	located_in	late endosome	30032202	Component	1	0.921596431	1	1	0.85276803	1
sorting nexin-14 isoform X1	snx14	18	69293	120807720	GO:0080025	IEA	enables	phosphatidylinositol-3,5-bisphosphate binding	22301074	Function	1	0.921596431	1	1	0.85276803	1
sorting nexin-14 isoform X1	snx14	18	69293	120807720	GO:0097352	IEA	involved_in	autophagosome maturation	30032202	Process	1	0.921596431	1	1	0.85276803	1
LOW QUALITY PROTEIN: 5'-nucleotidase	nt5e	18	69293	120807721	GO:0000166	IEA	enables	nucleotide binding	22301074	Function	0.123637494	1	1	1	1	1
LOW QUALITY PROTEIN: 5'-nucleotidase	nt5e	18	69293	120807721	GO:0005886	IEA	located_in	plasma membrane	30032202	Component	0.123637494	1	1	1	1	1
LOW QUALITY PROTEIN: 5'-nucleotidase	nt5e	18	69293	120807721	GO:0006196	IEA	involved_in	AMP catabolic process	30032202	Process	0.123637494	1	1	1	1	1
LOW QUALITY PROTEIN: 5'-nucleotidase	nt5e	18	69293	120807721	GO:0008253	IEA	enables	5'-nucleotidase activity	30032202	Function	0.123637494	1	1	1	1	1
LOW QUALITY PROTEIN: 5'-nucleotidase	nt5e	18	69293	120807721	GO:0046872	IEA	enables	metal ion binding	22301074	Function	0.123637494	1	1	1	1	1
meiosis-specific protein MEI4	mei4	18	69293	120807722	GO:0000800	IEA	located_in	lateral element	30032202	Component	1	1	1	1	1	1
meiosis-specific protein MEI4	mei4	18	69293	120807722	GO:0006310	IEA	involved_in	DNA recombination	22301074|30032202	Process	1	1	1	1	1	1
meiosis-specific protein MEI4	mei4	18	69293	120807722	GO:0007129	IEA	involved_in	homologous chromosome pairing at meiosis	30032202	Process	1	1	1	1	1	1
meiosis-specific protein MEI4	mei4	18	69293	120807722	GO:0007283	IEA	involved_in	spermatogenesis	30032202	Process	1	1	1	1	1	1
meiosis-specific protein MEI4	mei4	18	69293	120807722	GO:0042138	IEA	involved_in	meiotic DNA double-strand break formation	22301074|30032202	Process	1	1	1	1	1	1
meiosis-specific protein MEI4	mei4	18	69293	120807722	GO:0048477	IEA	involved_in	oogenesis	30032202	Process	1	1	1	1	1	1
5-hydroxytryptamine receptor 1B-like	LOC120807723	18	69293	120807723	GO:0004993	IEA	enables	G protein-coupled serotonin receptor activity	22301074	Function	0.521217698	1	1	1	1	1
5-hydroxytryptamine receptor 1B-like	LOC120807723	18	69293	120807723	GO:0005886	IEA	located_in	plasma membrane	22301074	Component	0.521217698	1	1	1	1	1
5-hydroxytryptamine receptor 1B-like	LOC120807723	18	69293	120807723	GO:0007268	IEA	involved_in	chemical synaptic transmission	22301074	Process	0.521217698	1	1	1	1	1
5-hydroxytryptamine receptor 1B-like	LOC120807723	18	69293	120807723	GO:0042310	IEA	involved_in	vasoconstriction	22301074	Process	0.521217698	1	1	1	1	1
5-hydroxytryptamine receptor 1B-like	LOC120807723	18	69293	120807723	GO:0046849	IEA	involved_in	bone remodeling	22301074	Process	0.521217698	1	1	1	1	1
5-hydroxytryptamine receptor 1B-like	LOC120807723	18	69293	120807723	GO:0050795	IEA	involved_in	regulation of behavior	22301074	Process	0.521217698	1	1	1	1	1
5-hydroxytryptamine receptor 1B-like	LOC120807723	18	69293	120807723	GO:0071880	IEA	involved_in	adenylate cyclase-activating adrenergic receptor signaling pathway	30032202	Process	0.521217698	1	1	1	1	1
methylmalonyl-CoA mutase, mitochondrial	mut	18	69293	120807727	GO:0004494	IEA	enables	methylmalonyl-CoA mutase activity	22301074|30032202	Function	1	1	1	1	1	1
methylmalonyl-CoA mutase, mitochondrial	mut	18	69293	120807727	GO:0005739	IEA	located_in	mitochondrion	30032202	Component	1	1	1	1	1	1
methylmalonyl-CoA mutase, mitochondrial	mut	18	69293	120807727	GO:0031419	IEA	enables	cobalamin binding	22301074	Function	1	1	1	1	1	1
methylmalonyl-CoA mutase, mitochondrial	mut	18	69293	120807727	GO:0046872	IEA	enables	metal ion binding	22301074	Function	1	1	1	1	1	1
WD repeat and coiled-coil-containing protein isoform X1	LOC120807728	18	69293	120807728	GO:0019900	IEA	enables	kinase binding	30032202	Function	1	1	1	1	1	1
LOW QUALITY PROTEIN: major facilitator superfamily domain-containing protein 2B	mfsd2b	18	69293	120807729	GO:0008643	IEA	involved_in	carbohydrate transport	30032202	Process	0.906294193	1	1	1	1	1
LOW QUALITY PROTEIN: major facilitator superfamily domain-containing protein 2B	mfsd2b	18	69293	120807729	GO:0015293	IEA	enables	symporter activity	30032202	Function	0.906294193	1	1	1	1	1
LOW QUALITY PROTEIN: major facilitator superfamily domain-containing protein 2B	mfsd2b	18	69293	120807729	GO:0016020	IEA	located_in	membrane	30032202	Component	0.906294193	1	1	1	1	1
LOW QUALITY PROTEIN: major facilitator superfamily domain-containing protein 2B	mfsd2b	18	69293	120807729	GO:0046624	IEA	enables	sphingolipid transporter activity	30032202	Function	0.906294193	1	1	1	1	1
opsin 8, group member b	opn8b	18	69293	120807730	GO:0004930	IEA	enables	G protein-coupled receptor activity	22301074	Function	1	1	1	0.96754693	1	1
opsin 8, group member b	opn8b	18	69293	120807730	GO:0007186	IEA	involved_in	G protein-coupled receptor signaling pathway	22301074	Process	1	1	1	0.96754693	1	1
opsin 8, group member b	opn8b	18	69293	120807730	GO:0007601	IEA	involved_in	visual perception	22301074	Process	1	1	1	0.96754693	1	1
opsin 8, group member b	opn8b	18	69293	120807730	GO:0016020	IEA	located_in	membrane	22301074	Component	1	1	1	0.96754693	1	1
UBX domain-containing protein 2A	ubxn2a	18	69293	120807731	GO:0000045	IEA	involved_in	autophagosome assembly	30032202	Process	1	1	1	1	1	1
UBX domain-containing protein 2A	ubxn2a	18	69293	120807731	GO:0005634	IEA	located_in	nucleus	30032202	Component	1	1	1	1	1	1
UBX domain-containing protein 2A	ubxn2a	18	69293	120807731	GO:0005829	IEA	located_in	cytosol	30032202	Component	1	1	1	1	1	1
UBX domain-containing protein 2A	ubxn2a	18	69293	120807731	GO:0007030	IEA	involved_in	Golgi organization	30032202	Process	1	1	1	1	1	1
UBX domain-containing protein 2A	ubxn2a	18	69293	120807731	GO:0031468	IEA	involved_in	nuclear membrane reassembly	30032202	Process	1	1	1	1	1	1
UBX domain-containing protein 2A	ubxn2a	18	69293	120807731	GO:0043130	IEA	enables	ubiquitin binding	30032202	Function	1	1	1	1	1	1
UBX domain-containing protein 2A	ubxn2a	18	69293	120807731	GO:0043161	IEA	involved_in	proteasome-mediated ubiquitin-dependent protein catabolic process	30032202	Process	1	1	1	1	1	1
UBX domain-containing protein 2A	ubxn2a	18	69293	120807731	GO:0061025	IEA	involved_in	membrane fusion	30032202	Process	1	1	1	1	1	1
peptidyl-prolyl cis-trans isomerase FKBP1B isoform X1	fkbp1b	18	69293	120807733	GO:0003755	IEA	enables	peptidyl-prolyl cis-trans isomerase activity	22301074	Function	1	1	1	1	1	0.92651483
transmembrane protein 214	tmem214	18	69293	120807734	GO:0005783	IEA	located_in	endoplasmic reticulum	30032202	Component	1	1	1	1	1	1
transmembrane protein 214	tmem214	18	69293	120807734	GO:0005794	IEA	located_in	Golgi apparatus	30032202	Component	1	1	1	1	1	1
dihydropyrimidinase-related protein 5-like	LOC120807735	18	69293	120807735	GO:0005737	IEA	located_in	cytoplasm	22301074	Component	1	1	1	1	1	1
dihydropyrimidinase-related protein 5-like	LOC120807735	18	69293	120807735	GO:0005829	IEA	located_in	cytosol	30032202	Component	1	1	1	1	1	1
dihydropyrimidinase-related protein 5-like	LOC120807735	18	69293	120807735	GO:0016812	IEA	enables	hydrolase activity, acting on carbon-nitrogen (but not peptide) bonds, in cyclic amides	30032202	Function	1	1	1	1	1	1
microtubule-associated protein RP/EB family member 3-like	LOC120807736	18	69293	120807736	GO:0005815	IEA	located_in	microtubule organizing center	30032202	Component	1	1	1	1	1	0.769811295
microtubule-associated protein RP/EB family member 3-like	LOC120807736	18	69293	120807736	GO:0005881	IEA	located_in	cytoplasmic microtubule	30032202	Component	1	1	1	1	1	0.769811295
microtubule-associated protein RP/EB family member 3-like	LOC120807736	18	69293	120807736	GO:0031110	IEA	involved_in	regulation of microtubule polymerization or depolymerization	30032202	Process	1	1	1	1	1	0.769811295
microtubule-associated protein RP/EB family member 3-like	LOC120807736	18	69293	120807736	GO:0035371	IEA	located_in	microtubule plus-end	30032202	Component	1	1	1	1	1	0.769811295
microtubule-associated protein RP/EB family member 3-like	LOC120807736	18	69293	120807736	GO:0051010	IEA	enables	microtubule plus-end binding	30032202	Function	1	1	1	1	1	0.769811295
microtubule-associated protein RP/EB family member 3-like	LOC120807736	18	69293	120807736	GO:0051225	IEA	involved_in	spindle assembly	30032202	Process	1	1	1	1	1	0.769811295
microtubule-associated protein RP/EB family member 3-like	LOC120807736	18	69293	120807736	GO:0051233	IEA	located_in	spindle midzone	30032202	Component	1	1	1	1	1	0.769811295
microtubule-associated protein RP/EB family member 3-like	LOC120807736	18	69293	120807736	GO:1904825	IEA	involved_in	protein localization to microtubule plus-end	30032202	Process	1	1	1	1	1	0.769811295
glutamate receptor ionotropic, kainate 2-like isoform X1	LOC120807737	18	69293	120807737	GO:0005886	IEA	located_in	plasma membrane	30032202	Component	1	0.869747668	1	1	1	1
glutamate receptor ionotropic, kainate 2-like isoform X1	LOC120807737	18	69293	120807737	GO:0006811	IEA	involved_in	monoatomic ion transport	22301074	Process	1	0.869747668	1	1	1	1
glutamate receptor ionotropic, kainate 2-like isoform X1	LOC120807737	18	69293	120807737	GO:0015277	IEA	enables	kainate selective glutamate receptor activity	30032202	Function	1	0.869747668	1	1	1	1
glutamate receptor ionotropic, kainate 2-like isoform X1	LOC120807737	18	69293	120807737	GO:0032983	IEA	part_of	kainate selective glutamate receptor complex	30032202	Component	1	0.869747668	1	1	1	1
glutamate receptor ionotropic, kainate 2-like isoform X1	LOC120807737	18	69293	120807737	GO:0035249	IEA	involved_in	synaptic transmission, glutamatergic	30032202	Process	1	0.869747668	1	1	1	1
glutamate receptor ionotropic, kainate 2-like isoform X1	LOC120807737	18	69293	120807737	GO:0042734	IEA	located_in	presynaptic membrane	30032202	Component	1	0.869747668	1	1	1	1
glutamate receptor ionotropic, kainate 2-like isoform X1	LOC120807737	18	69293	120807737	GO:0045211	IEA	located_in	postsynaptic membrane	30032202	Component	1	0.869747668	1	1	1	1
glutamate receptor ionotropic, kainate 2-like isoform X1	LOC120807737	18	69293	120807737	GO:0050804	IEA	involved_in	modulation of chemical synaptic transmission	30032202	Process	1	0.869747668	1	1	1	1
glutamate receptor ionotropic, kainate 2-like isoform X1	LOC120807737	18	69293	120807737	GO:1904315	IEA	enables	transmitter-gated monoatomic ion channel activity involved in regulation of postsynaptic membrane potential	30032202	Function	1	0.869747668	1	1	1	1
DNA damage-binding protein 1	ddb1	2	69293	120807738	GO:0003676	IEA	enables	nucleic acid binding	22301074	Function	1	1	1	1	1	1
DNA damage-binding protein 1	ddb1	2	69293	120807738	GO:0005515	IEA	enables	protein binding	22301074	Function	1	1	1	1	1	1
DNA damage-binding protein 1	ddb1	2	69293	120807738	GO:0005634	IEA	located_in	nucleus	22301074|30032202	Component	1	1	1	1	1	1
DNA damage-binding protein 1	ddb1	2	69293	120807738	GO:0006281	IEA	involved_in	DNA repair	30032202	Process	1	1	1	1	1	1
DNA damage-binding protein 1	ddb1	2	69293	120807738	GO:0035861	IEA	located_in	site of double-strand break	30032202	Component	1	1	1	1	1	1
DNA damage-binding protein 1	ddb1	2	69293	120807738	GO:0043161	IEA	involved_in	proteasome-mediated ubiquitin-dependent protein catabolic process	30032202	Process	1	1	1	1	1	1
protein lin-28 homolog B	lin28b	18	69293	120807739	GO:0003676	IEA	enables	nucleic acid binding	22301074	Function	1	1	1	1	1	1
protein lin-28 homolog B	lin28b	18	69293	120807739	GO:0008270	IEA	enables	zinc ion binding	22301074	Function	1	1	1	1	1	1
katanin p60 ATPase-containing subunit A1	katna1	18	69293	120807741	GO:0005524	IEA	enables	ATP binding	22301074	Function	1	1	1	1	1	1
katanin p60 ATPase-containing subunit A1	katna1	18	69293	120807741	GO:0008017	IEA	enables	microtubule binding	22301074	Function	1	1	1	1	1	1
katanin p60 ATPase-containing subunit A1	katna1	18	69293	120807741	GO:0008568	IEA	enables	microtubule severing ATPase activity	22301074	Function	1	1	1	1	1	1
katanin p60 ATPase-containing subunit A1	katna1	18	69293	120807741	GO:0015630	IEA	located_in	microtubule cytoskeleton	30032202	Component	1	1	1	1	1	1
katanin p60 ATPase-containing subunit A1	katna1	18	69293	120807741	GO:0016887	IEA	enables	ATP hydrolysis activity	22301074|30032202	Function	1	1	1	1	1	1
katanin p60 ATPase-containing subunit A1	katna1	18	69293	120807741	GO:0051013	IEA	involved_in	microtubule severing	22301074|30032202	Process	1	1	1	1	1	1
peptidyl-prolyl cis-trans isomerase-like 4	ppil4	18	69293	120807742	GO:0000413	IEA	involved_in	protein peptidyl-prolyl isomerization	22301074	Process	1	1	1	1	1	1
peptidyl-prolyl cis-trans isomerase-like 4	ppil4	18	69293	120807742	GO:0003723	IEA	enables	RNA binding	22301074	Function	1	1	1	1	1	1
peptidyl-prolyl cis-trans isomerase-like 4	ppil4	18	69293	120807742	GO:0003755	IEA	enables	peptidyl-prolyl cis-trans isomerase activity	22301074	Function	1	1	1	1	1	1
peptidyl-prolyl cis-trans isomerase-like 4	ppil4	18	69293	120807742	GO:0005634	IEA	located_in	nucleus	30032202	Component	1	1	1	1	1	1
kinesin-like protein KIF26B	kif26bb	18	69293	120807744	GO:0003777	IEA	enables	microtubule motor activity	22301074|30032202	Function	0.614378606	1	1	1	1	1
kinesin-like protein KIF26B	kif26bb	18	69293	120807744	GO:0005524	IEA	enables	ATP binding	22301074	Function	0.614378606	1	1	1	1	1
kinesin-like protein KIF26B	kif26bb	18	69293	120807744	GO:0007018	IEA	involved_in	microtubule-based movement	22301074|30032202	Process	0.614378606	1	1	1	1	1
kinesin-like protein KIF26B	kif26bb	18	69293	120807744	GO:0008017	IEA	enables	microtubule binding	22301074	Function	0.614378606	1	1	1	1	1
LOW QUALITY PROTEIN: heterogeneous nuclear ribonucleoprotein Ub	hnrnpub	18	69293	120807745	GO:0000122	IEA	involved_in	negative regulation of transcription by RNA polymerase II	30032202	Process	1	1	1	1	1	1
LOW QUALITY PROTEIN: heterogeneous nuclear ribonucleoprotein Ub	hnrnpub	18	69293	120807745	GO:0000228	IEA	located_in	nuclear chromosome	30032202	Component	1	1	1	1	1	1
LOW QUALITY PROTEIN: heterogeneous nuclear ribonucleoprotein Ub	hnrnpub	18	69293	120807745	GO:0000381	IEA	involved_in	regulation of alternative mRNA splicing, via spliceosome	30032202	Process	1	1	1	1	1	1
LOW QUALITY PROTEIN: heterogeneous nuclear ribonucleoprotein Ub	hnrnpub	18	69293	120807745	GO:0000776	IEA	located_in	kinetochore	30032202	Component	1	1	1	1	1	1
LOW QUALITY PROTEIN: heterogeneous nuclear ribonucleoprotein Ub	hnrnpub	18	69293	120807745	GO:0000978	IEA	enables	RNA polymerase II cis-regulatory region sequence-specific DNA binding	30032202	Function	1	1	1	1	1	1
LOW QUALITY PROTEIN: heterogeneous nuclear ribonucleoprotein Ub	hnrnpub	18	69293	120807745	GO:0001097	IEA	enables	TFIIH-class transcription factor complex binding	30032202	Function	1	1	1	1	1	1
LOW QUALITY PROTEIN: heterogeneous nuclear ribonucleoprotein Ub	hnrnpub	18	69293	120807745	GO:0003714	IEA	enables	transcription corepressor activity	30032202	Function	1	1	1	1	1	1
LOW QUALITY PROTEIN: heterogeneous nuclear ribonucleoprotein Ub	hnrnpub	18	69293	120807745	GO:0005697	IEA	part_of	telomerase holoenzyme complex	30032202	Component	1	1	1	1	1	1
LOW QUALITY PROTEIN: heterogeneous nuclear ribonucleoprotein Ub	hnrnpub	18	69293	120807745	GO:0005813	IEA	located_in	centrosome	30032202	Component	1	1	1	1	1	1
LOW QUALITY PROTEIN: heterogeneous nuclear ribonucleoprotein Ub	hnrnpub	18	69293	120807745	GO:0016020	IEA	located_in	membrane	30032202	Component	1	1	1	1	1	1
LOW QUALITY PROTEIN: heterogeneous nuclear ribonucleoprotein Ub	hnrnpub	18	69293	120807745	GO:0016363	IEA	located_in	nuclear matrix	30032202	Component	1	1	1	1	1	1
LOW QUALITY PROTEIN: heterogeneous nuclear ribonucleoprotein Ub	hnrnpub	18	69293	120807745	GO:0016607	IEA	located_in	nuclear speck	30032202	Component	1	1	1	1	1	1
LOW QUALITY PROTEIN: heterogeneous nuclear ribonucleoprotein Ub	hnrnpub	18	69293	120807745	GO:0017069	IEA	enables	snRNA binding	30032202	Function	1	1	1	1	1	1
LOW QUALITY PROTEIN: heterogeneous nuclear ribonucleoprotein Ub	hnrnpub	18	69293	120807745	GO:0017130	IEA	enables	poly(C) RNA binding	30032202	Function	1	1	1	1	1	1
LOW QUALITY PROTEIN: heterogeneous nuclear ribonucleoprotein Ub	hnrnpub	18	69293	120807745	GO:0032211	IEA	involved_in	negative regulation of telomere maintenance via telomerase	30032202	Process	1	1	1	1	1	1
LOW QUALITY PROTEIN: heterogeneous nuclear ribonucleoprotein Ub	hnrnpub	18	69293	120807745	GO:0034046	IEA	enables	poly(G) binding	30032202	Function	1	1	1	1	1	1
LOW QUALITY PROTEIN: heterogeneous nuclear ribonucleoprotein Ub	hnrnpub	18	69293	120807745	GO:0036002	IEA	enables	pre-mRNA binding	30032202	Function	1	1	1	1	1	1
LOW QUALITY PROTEIN: heterogeneous nuclear ribonucleoprotein Ub	hnrnpub	18	69293	120807745	GO:0036464	IEA	located_in	cytoplasmic ribonucleoprotein granule	30032202	Component	1	1	1	1	1	1
LOW QUALITY PROTEIN: heterogeneous nuclear ribonucleoprotein Ub	hnrnpub	18	69293	120807745	GO:0043021	IEA	enables	ribonucleoprotein complex binding	30032202	Function	1	1	1	1	1	1
LOW QUALITY PROTEIN: heterogeneous nuclear ribonucleoprotein Ub	hnrnpub	18	69293	120807745	GO:0045944	IEA	involved_in	positive regulation of transcription by RNA polymerase II	30032202	Process	1	1	1	1	1	1
LOW QUALITY PROTEIN: heterogeneous nuclear ribonucleoprotein Ub	hnrnpub	18	69293	120807745	GO:0070934	IEA	involved_in	CRD-mediated mRNA stabilization	30032202	Process	1	1	1	1	1	1
LOW QUALITY PROTEIN: heterogeneous nuclear ribonucleoprotein Ub	hnrnpub	18	69293	120807745	GO:0070937	IEA	part_of	CRD-mediated mRNA stability complex	30032202	Component	1	1	1	1	1	1
LOW QUALITY PROTEIN: heterogeneous nuclear ribonucleoprotein Ub	hnrnpub	18	69293	120807745	GO:0071013	IEA	part_of	catalytic step 2 spliceosome	30032202	Component	1	1	1	1	1	1
LOW QUALITY PROTEIN: heterogeneous nuclear ribonucleoprotein Ub	hnrnpub	18	69293	120807745	GO:0098577	IEA	located_in	inactive sex chromosome	30032202	Component	1	1	1	1	1	1
LOW QUALITY PROTEIN: heterogeneous nuclear ribonucleoprotein Ub	hnrnpub	18	69293	120807745	GO:0099122	IEA	enables	RNA polymerase II C-terminal domain binding	30032202	Function	1	1	1	1	1	1
LOW QUALITY PROTEIN: heterogeneous nuclear ribonucleoprotein Ub	hnrnpub	18	69293	120807745	GO:1901673	IEA	involved_in	regulation of mitotic spindle assembly	30032202	Process	1	1	1	1	1	1
LOW QUALITY PROTEIN: heterogeneous nuclear ribonucleoprotein Ub	hnrnpub	18	69293	120807745	GO:1902275	IEA	involved_in	regulation of chromatin organization	30032202	Process	1	1	1	1	1	1
LOW QUALITY PROTEIN: heterogeneous nuclear ribonucleoprotein Ub	hnrnpub	18	69293	120807745	GO:1902425	IEA	involved_in	positive regulation of attachment of mitotic spindle microtubules to kinetochore	30032202	Process	1	1	1	1	1	1
LOW QUALITY PROTEIN: heterogeneous nuclear ribonucleoprotein Ub	hnrnpub	18	69293	120807745	GO:1990023	IEA	located_in	mitotic spindle midzone	30032202	Component	1	1	1	1	1	1
LOW QUALITY PROTEIN: heterogeneous nuclear ribonucleoprotein Ub	hnrnpub	18	69293	120807745	GO:1990280	IEA	involved_in	RNA localization to chromatin	30032202	Process	1	1	1	1	1	1
LOW QUALITY PROTEIN: heterogeneous nuclear ribonucleoprotein Ub	hnrnpub	18	69293	120807745	GO:1990498	IEA	located_in	mitotic spindle microtubule	30032202	Component	1	1	1	1	1	1
LOW QUALITY PROTEIN: heterogeneous nuclear ribonucleoprotein Ub	hnrnpub	18	69293	120807745	GO:1990841	IEA	enables	promoter-specific chromatin binding	30032202	Function	1	1	1	1	1	1
epoxide hydrolase 1 isoform X1	ephx1	18	69293	120807746	GO:0004301	IEA	enables	epoxide hydrolase activity	30032202	Function	1	1	1	1	1	1
epoxide hydrolase 1 isoform X1	ephx1	18	69293	120807746	GO:0097176	IEA	involved_in	epoxide metabolic process	30032202	Process	1	1	1	1	1	1
excitatory amino acid transporter 2-like	LOC120807747	2	69293	120807747	GO:0005313	IEA	enables	L-glutamate transmembrane transporter activity	30032202	Function	1	1	1	1	1	1
excitatory amino acid transporter 2-like	LOC120807747	2	69293	120807747	GO:0005886	IEA	located_in	plasma membrane	30032202	Component	1	1	1	1	1	1
excitatory amino acid transporter 2-like	LOC120807747	2	69293	120807747	GO:0015175	IEA	enables	neutral L-amino acid transmembrane transporter activity	30032202	Function	1	1	1	1	1	1
excitatory amino acid transporter 2-like	LOC120807747	2	69293	120807747	GO:0015501	IEA	enables	glutamate:sodium symporter activity	30032202	Function	1	1	1	1	1	1
excitatory amino acid transporter 2-like	LOC120807747	2	69293	120807747	GO:0015813	IEA	involved_in	L-glutamate transmembrane transport	30032202	Process	1	1	1	1	1	1
60S ribosomal protein L7-like 1	rpl7l1	18	69293	120807748	GO:0000463	IEA	involved_in	maturation of LSU-rRNA from tricistronic rRNA transcript (SSU-rRNA, 5.8S rRNA, LSU-rRNA)	22301074|30032202	Process	1	1	1	1	1	1
60S ribosomal protein L7-like 1	rpl7l1	18	69293	120807748	GO:0003723	IEA	enables	RNA binding	30032202	Function	1	1	1	1	1	1
60S ribosomal protein L7-like 1	rpl7l1	18	69293	120807748	GO:0003735	IEA	enables	structural constituent of ribosome	22301074|30032202	Function	1	1	1	1	1	1
60S ribosomal protein L7-like 1	rpl7l1	18	69293	120807748	GO:0022625	IEA	part_of	cytosolic large ribosomal subunit	22301074|30032202	Component	1	1	1	1	1	1
transcription factor 24-like	LOC120807749	18	69293	120807749	GO:0000977	IEA	enables	RNA polymerase II transcription regulatory region sequence-specific DNA binding	30032202	Function	1	1	1	1	1	0.354061378
transcription factor 24-like	LOC120807749	18	69293	120807749	GO:0000981	IEA	enables	DNA-binding transcription factor activity, RNA polymerase II-specific	30032202	Function	1	1	1	1	1	0.354061378
transcription factor 24-like	LOC120807749	18	69293	120807749	GO:0006357	IEA	involved_in	regulation of transcription by RNA polymerase II	30032202	Process	1	1	1	1	1	0.354061378
transcription factor 24-like	LOC120807749	18	69293	120807749	GO:0032502	IEA	involved_in	developmental process	30032202	Process	1	1	1	1	1	0.354061378
transcription factor 24-like	LOC120807749	18	69293	120807749	GO:0046983	IEA	enables	protein dimerization activity	22301074	Function	1	1	1	1	1	0.354061378
LOW QUALITY PROTEIN: tetratricopeptide repeat protein 13	ttc13	18	69293	120807750	GO:0005515	IEA	enables	protein binding	22301074	Function	1	1	1	1	1	1
protein ARV1	arv1	18	69293	120807753	GO:0005794	IEA	located_in	Golgi apparatus	30032202	Component	1	0.711372902	1	1	1	1
protein ARV1	arv1	18	69293	120807753	GO:0006665	IEA	involved_in	sphingolipid metabolic process	30032202	Process	1	0.711372902	1	1	1	1
protein ARV1	arv1	18	69293	120807753	GO:0016125	IEA	involved_in	sterol metabolic process	30032202	Process	1	0.711372902	1	1	1	1
protein ARV1	arv1	18	69293	120807753	GO:0032366	IEA	involved_in	intracellular sterol transport	22301074|30032202	Process	1	0.711372902	1	1	1	1
protein ARV1	arv1	18	69293	120807753	GO:0032541	IEA	located_in	cortical endoplasmic reticulum	30032202	Component	1	0.711372902	1	1	1	1
protein ARV1	arv1	18	69293	120807753	GO:0097036	IEA	involved_in	regulation of plasma membrane sterol distribution	30032202	Process	1	0.711372902	1	1	1	1
LOW QUALITY PROTEIN: adhesion G-protein coupled receptor G6	adgrg6	18	69293	120807755	GO:0004930	IEA	enables	G protein-coupled receptor activity	22301074|30032202	Function	1	1	1	1	1	1
LOW QUALITY PROTEIN: adhesion G-protein coupled receptor G6	adgrg6	18	69293	120807755	GO:0007166	IEA	involved_in	cell surface receptor signaling pathway	22301074	Process	1	1	1	1	1	1
LOW QUALITY PROTEIN: adhesion G-protein coupled receptor G6	adgrg6	18	69293	120807755	GO:0007189	IEA	involved_in	adenylate cyclase-activating G protein-coupled receptor signaling pathway	30032202	Process	1	1	1	1	1	1
LOW QUALITY PROTEIN: adhesion G-protein coupled receptor G6	adgrg6	18	69293	120807755	GO:0016020	IEA	located_in	membrane	22301074	Component	1	1	1	1	1	1
LOW QUALITY PROTEIN: adhesion G-protein coupled receptor G6	adgrg6	18	69293	120807755	GO:0022011	IEA	involved_in	myelination in peripheral nervous system	30032202	Process	1	1	1	1	1	1
LOW QUALITY PROTEIN: adhesion G-protein coupled receptor G6	adgrg6	18	69293	120807755	GO:0043236	IEA	enables	laminin binding	30032202	Function	1	1	1	1	1	1
LOW QUALITY PROTEIN: adhesion G-protein coupled receptor G6	adgrg6	18	69293	120807755	GO:0060347	IEA	involved_in	heart trabecula formation	30032202	Process	1	1	1	1	1	1
neuromedin-B receptor isoform X1	nmbr	18	69293	120807756	GO:0007186	IEA	involved_in	G protein-coupled receptor signaling pathway	22301074|30032202	Process	1	1	1	1	1	1
neuromedin-B receptor isoform X1	nmbr	18	69293	120807756	GO:0008528	IEA	enables	G protein-coupled peptide receptor activity	22301074	Function	1	1	1	1	1	1
neuromedin-B receptor isoform X1	nmbr	18	69293	120807756	GO:0016020	IEA	located_in	membrane	22301074	Component	1	1	1	1	1	1
vacuolar protein sorting-associated protein VTA1 homolog	vta1	18	69293	120807757	GO:0005771	IEA	located_in	multivesicular body	30032202	Component	1	1	1	1	1	1
vacuolar protein sorting-associated protein VTA1 homolog	vta1	18	69293	120807757	GO:0032511	IEA	involved_in	late endosome to vacuole transport via multivesicular body sorting pathway	30032202	Process	1	1	1	1	1	1
gap junction epsilon-1 protein isoform X1	gje1	18	69293	120807758	GO:0005922	IEA	part_of	connexin complex	22301074|30032202	Component	0.789074449	1	1	1	1	1
gap junction epsilon-1 protein isoform X1	gje1	18	69293	120807758	GO:0007154	IEA	involved_in	cell communication	22301074|30032202	Process	0.789074449	1	1	1	1	1
adhesion G-protein coupled receptor G6-like	LOC120807759	18	69293	120807759	GO:0004252	IEA	enables	serine-type endopeptidase activity	30032202	Function	1	1	1	1	1	1
adhesion G-protein coupled receptor G6-like	LOC120807759	18	69293	120807759	GO:0005615	IEA	located_in	extracellular space	30032202	Component	1	1	1	1	1	1
CASP8-associated protein 2	casp8ap2	18	69293	120807760	GO:0003714	IEA	enables	transcription corepressor activity	30032202	Function	1	1	1	1	1	0.977156005
CASP8-associated protein 2	casp8ap2	18	69293	120807760	GO:0005739	IEA	located_in	mitochondrion	30032202	Component	1	1	1	1	1	0.977156005
CASP8-associated protein 2	casp8ap2	18	69293	120807760	GO:0006919	IEA	involved_in	activation of cysteine-type endopeptidase activity involved in apoptotic process	30032202	Process	1	1	1	1	1	0.977156005
CASP8-associated protein 2	casp8ap2	18	69293	120807760	GO:0008625	IEA	involved_in	extrinsic apoptotic signaling pathway via death domain receptors	30032202	Process	1	1	1	1	1	0.977156005
CASP8-associated protein 2	casp8ap2	18	69293	120807760	GO:0016605	IEA	located_in	PML body	30032202	Component	1	1	1	1	1	0.977156005
CASP8-associated protein 2	casp8ap2	18	69293	120807760	GO:0036337	IEA	involved_in	Fas signaling pathway	30032202	Process	1	1	1	1	1	0.977156005
midasin	mdn1	18	69293	120807761	GO:0000027	IEA	involved_in	ribosomal large subunit assembly	22301074|30032202	Process	1	1	1	1	1	1
midasin	mdn1	18	69293	120807761	GO:0005524	IEA	enables	ATP binding	22301074	Function	1	1	1	1	1	1
midasin	mdn1	18	69293	120807761	GO:0005634	IEA	located_in	nucleus	22301074	Component	1	1	1	1	1	1
midasin	mdn1	18	69293	120807761	GO:0006364	IEA	involved_in	rRNA processing	30032202	Process	1	1	1	1	1	1
midasin	mdn1	18	69293	120807761	GO:0016887	IEA	enables	ATP hydrolysis activity	22301074	Function	1	1	1	1	1	1
midasin	mdn1	18	69293	120807761	GO:0030687	IEA	part_of	preribosome, large subunit precursor	30032202	Component	1	1	1	1	1	1
methylthioribulose-1-phosphate dehydratase	LOC120807763	2	69293	120807763	GO:0005737	IEA	located_in	cytoplasm	22301074|30032202	Component	1	1	1	1	1	1
methylthioribulose-1-phosphate dehydratase	LOC120807763	2	69293	120807763	GO:0019509	IEA	involved_in	L-methionine salvage from methylthioadenosine	22301074|30032202	Process	1	1	1	1	1	1
methylthioribulose-1-phosphate dehydratase	LOC120807763	2	69293	120807763	GO:0046570	IEA	enables	methylthioribulose 1-phosphate dehydratase activity	30032202	Function	1	1	1	1	1	1
methylthioribulose-1-phosphate dehydratase	LOC120807763	2	69293	120807763	GO:0046872	IEA	enables	metal ion binding	22301074	Function	1	1	1	1	1	1
homeobox protein DBX1-B-like	LOC120807764	2	69293	120807764	GO:0006357	IEA	involved_in	regulation of transcription by RNA polymerase II	30032202	Process	1	1	1	1	1	0.778297108
homeobox protein DBX1-B-like	LOC120807764	2	69293	120807764	GO:0021515	IEA	involved_in	cell differentiation in spinal cord	30032202	Process	1	1	1	1	1	0.778297108
pumilio homolog 2 isoform X1	pum2	18	69293	120807765	GO:0003730	IEA	enables	mRNA 3'-UTR binding	30032202	Function	1	1	1	1	1	1
pumilio homolog 2 isoform X1	pum2	18	69293	120807765	GO:0005737	IEA	located_in	cytoplasm	30032202	Component	1	1	1	1	1	1
pumilio homolog 2 isoform X1	pum2	18	69293	120807765	GO:0005829	IEA	located_in	cytosol	30032202	Component	1	1	1	1	1	1
pumilio homolog 2 isoform X1	pum2	18	69293	120807765	GO:0035196	IEA	involved_in	miRNA processing	30032202	Process	1	1	1	1	1	1
pumilio homolog 2 isoform X1	pum2	18	69293	120807765	GO:0043488	IEA	involved_in	regulation of mRNA stability	30032202	Process	1	1	1	1	1	1
rho-related GTP-binding protein RhoB-like	LOC120807766	18	69293	120807766	GO:0003924	IEA	enables	GTPase activity	22301074|30032202	Function	1	0.650904303	1	0.966035477	1	1
rho-related GTP-binding protein RhoB-like	LOC120807766	18	69293	120807766	GO:0005525	IEA	enables	GTP binding	22301074|30032202	Function	1	0.650904303	1	0.966035477	1	1
rho-related GTP-binding protein RhoB-like	LOC120807766	18	69293	120807766	GO:0007264	IEA	involved_in	small GTPase-mediated signal transduction	30032202	Process	1	0.650904303	1	0.966035477	1	1
apolipoprotein B-100-like	LOC120807767	18	69293	120807767	GO:0006642	IEA	involved_in	triglyceride mobilization	30032202	Process	1	1	1	1	1	1
apolipoprotein B-100-like	LOC120807767	18	69293	120807767	GO:0030301	IEA	involved_in	cholesterol transport	30032202	Process	1	1	1	1	1	1
apolipoprotein B-100-like	LOC120807767	18	69293	120807767	GO:0034359	IEA	part_of	mature chylomicron	30032202	Component	1	1	1	1	1	1
apolipoprotein B-100-like	LOC120807767	18	69293	120807767	GO:0034361	IEA	part_of	very-low-density lipoprotein particle	30032202	Component	1	1	1	1	1	1
apolipoprotein B-100-like	LOC120807767	18	69293	120807767	GO:0034362	IEA	part_of	low-density lipoprotein particle	30032202	Component	1	1	1	1	1	1
apolipoprotein B-100-like	LOC120807767	18	69293	120807767	GO:0042632	IEA	involved_in	cholesterol homeostasis	30032202	Process	1	1	1	1	1	1
apolipoprotein B-100-like	LOC120807767	18	69293	120807767	GO:0042953	IEA	involved_in	lipoprotein transport	30032202	Process	1	1	1	1	1	1
apolipoprotein B-100-like	LOC120807767	18	69293	120807767	GO:0050750	IEA	enables	low-density lipoprotein particle receptor binding	30032202	Function	1	1	1	1	1	1
apolipoprotein B-100-like	LOC120807767	18	69293	120807767	GO:0120020	IEA	enables	cholesterol transfer activity	30032202	Function	1	1	1	1	1	1
adenylate cyclase type 3-like	LOC120807768	18	69293	120807768	GO:0004016	IEA	enables	adenylate cyclase activity	22301074|30032202	Function	1	1	1	1	0.629471152	1
adenylate cyclase type 3-like	LOC120807768	18	69293	120807768	GO:0005886	IEA	located_in	plasma membrane	22301074	Component	1	1	1	1	0.629471152	1
adenylate cyclase type 3-like	LOC120807768	18	69293	120807768	GO:0006171	IEA	involved_in	cAMP biosynthetic process	22301074|30032202	Process	1	1	1	1	0.629471152	1
adenylate cyclase type 3-like	LOC120807768	18	69293	120807768	GO:0007189	IEA	involved_in	adenylate cyclase-activating G protein-coupled receptor signaling pathway	30032202	Process	1	1	1	1	0.629471152	1
adenylate cyclase type 3-like	LOC120807768	18	69293	120807768	GO:0035556	IEA	involved_in	intracellular signal transduction	22301074	Process	1	1	1	1	0.629471152	1
WD repeat-containing protein 26	wdr26b	18	69293	120807769	GO:0005515	IEA	enables	protein binding	22301074	Function	1	1	1	1	1	1
WD repeat-containing protein 26	wdr26b	18	69293	120807769	GO:0034657	IEA	part_of	GID complex	30032202	Component	1	1	1	1	1	1
WD repeat-containing protein 26	wdr26b	18	69293	120807769	GO:0043161	IEA	involved_in	proteasome-mediated ubiquitin-dependent protein catabolic process	30032202	Process	1	1	1	1	1	1
protocadherin-20	LOC120807771	2	69293	120807771	GO:0005509	IEA	enables	calcium ion binding	22301074	Function	1	1	1	1	1	0.924238776
protocadherin-20	LOC120807771	2	69293	120807771	GO:0005886	IEA	located_in	plasma membrane	22301074	Component	1	1	1	1	1	0.924238776
protocadherin-20	LOC120807771	2	69293	120807771	GO:0007156	IEA	involved_in	homophilic cell adhesion via plasma membrane adhesion molecules	22301074	Process	1	1	1	1	1	0.924238776
thyrotropin receptor	tshr	18	69293	120807773	GO:0004996	IEA	enables	thyroid-stimulating hormone receptor activity	22301074|30032202	Function	1	1	1	1	0.648986201	1
thyrotropin receptor	tshr	18	69293	120807773	GO:0005515	IEA	enables	protein binding	22301074	Function	1	1	1	1	0.648986201	1
thyrotropin receptor	tshr	18	69293	120807773	GO:0007186	IEA	involved_in	G protein-coupled receptor signaling pathway	22301074	Process	1	1	1	1	0.648986201	1
thyrotropin receptor	tshr	18	69293	120807773	GO:0016020	IEA	located_in	membrane	22301074	Component	1	1	1	1	0.648986201	1
transcription initiation factor IIA subunit 1 isoform X1	gtf2a1	18	69293	120807774	GO:0005672	IEA	part_of	transcription factor TFIIA complex	22301074|30032202	Component	0.745776646	1	1	1	1	1
transcription initiation factor IIA subunit 1 isoform X1	gtf2a1	18	69293	120807774	GO:0006366	IEA	involved_in	transcription by RNA polymerase II	30032202	Process	0.745776646	1	1	1	1	1
transcription initiation factor IIA subunit 1 isoform X1	gtf2a1	18	69293	120807774	GO:0006367	IEA	involved_in	transcription initiation at RNA polymerase II promoter	22301074|30032202	Process	0.745776646	1	1	1	1	1
tudor domain-containing protein 3 isoform X1	tdrd3	2	69293	120807775	GO:0003723	IEA	enables	RNA binding	22301074	Function	1	1	1	1	1	1
tudor domain-containing protein 3 isoform X1	tdrd3	2	69293	120807775	GO:0005515	IEA	enables	protein binding	22301074	Function	1	1	1	1	1	1
tudor domain-containing protein 3 isoform X1	tdrd3	2	69293	120807775	GO:0005634	IEA	located_in	nucleus	22301074|30032202	Component	1	1	1	1	1	1
tudor domain-containing protein 3 isoform X1	tdrd3	2	69293	120807775	GO:0005737	IEA	located_in	cytoplasm	22301074	Component	1	1	1	1	1	1
tudor domain-containing protein 3 isoform X1	tdrd3	2	69293	120807775	GO:0006397	IEA	involved_in	mRNA processing	22301074	Process	1	1	1	1	1	1
cytospin-A-like isoform X1	LOC120807776	18	69293	120807776	GO:0005515	IEA	enables	protein binding	22301074	Function	1	1	0.5826336	1	1	1
protein C10	grcc10	18	69293	120807778	GO:0009791	IEA	involved_in	post-embryonic development	30032202	Process	1	1	1	1	1	1
phospholipase B1, membrane-associated-like isoform X1	LOC120807779	18	69293	120807779	GO:0004620	IEA	enables	phospholipase activity	30032202	Function	0.500383227	1	1	1	1	1
phospholipase B1, membrane-associated-like isoform X1	LOC120807779	18	69293	120807779	GO:0006644	IEA	involved_in	phospholipid metabolic process	30032202	Process	0.500383227	1	1	1	1	1
serine/threonine-protein phosphatase PP1-beta catalytic subunit-like	LOC120807780	18	69293	120807780	GO:0004722	IEA	enables	protein serine/threonine phosphatase activity	30032202	Function	1	1	0.965693077	1	1	1
serine/threonine-protein phosphatase PP1-beta catalytic subunit-like	LOC120807780	18	69293	120807780	GO:0005634	IEA	located_in	nucleus	30032202	Component	1	1	0.965693077	1	1	1
serine/threonine-protein phosphatase PP1-beta catalytic subunit-like	LOC120807780	18	69293	120807780	GO:0005737	IEA	located_in	cytoplasm	30032202	Component	1	1	0.965693077	1	1	1
serine/threonine-protein phosphatase PP1-beta catalytic subunit-like	LOC120807780	18	69293	120807780	GO:0032922	IEA	involved_in	circadian regulation of gene expression	30032202	Process	1	1	0.965693077	1	1	1
serine/threonine-protein phosphatase PP1-beta catalytic subunit-like	LOC120807780	18	69293	120807780	GO:0042752	IEA	involved_in	regulation of circadian rhythm	30032202	Process	1	1	0.965693077	1	1	1
3'(2'),5'-bisphosphate nucleotidase 1 isoform X1	bpnt1	18	69293	120807781	GO:0008441	IEA	enables	3'(2'),5'-bisphosphate nucleotidase activity	30032202	Function	1	1	1	1	1	1
laforin isoform X1	epm2a	18	69293	120807782	GO:0004725	IEA	enables	protein tyrosine phosphatase activity	30032202	Function	0.848465836	1	1	1	1	1
laforin isoform X1	epm2a	18	69293	120807782	GO:0005634	IEA	located_in	nucleus	30032202	Component	0.848465836	1	1	1	1	1
laforin isoform X1	epm2a	18	69293	120807782	GO:0005737	IEA	located_in	cytoplasm	30032202	Component	0.848465836	1	1	1	1	1
laforin isoform X1	epm2a	18	69293	120807782	GO:0006470	IEA	involved_in	protein dephosphorylation	22301074	Process	0.848465836	1	1	1	1	1
laforin isoform X1	epm2a	18	69293	120807782	GO:0008138	IEA	enables	protein tyrosine/serine/threonine phosphatase activity	22301074	Function	0.848465836	1	1	1	1	1
laforin isoform X1	epm2a	18	69293	120807782	GO:0019203	IEA	enables	carbohydrate phosphatase activity	22301074	Function	0.848465836	1	1	1	1	1
laforin isoform X1	epm2a	18	69293	120807782	GO:2001070	IEA	enables	starch binding	22301074	Function	0.848465836	1	1	1	1	1
T-lymphoma invasion and metastasis-inducing protein 2-like	LOC120807783	18	69293	120807783	GO:0005085	IEA	enables	guanyl-nucleotide exchange factor activity	22301074|30032202	Function	1	1	1	1	1	1
T-lymphoma invasion and metastasis-inducing protein 2-like	LOC120807783	18	69293	120807783	GO:0005515	IEA	enables	protein binding	22301074	Function	1	1	1	1	1	1
T-lymphoma invasion and metastasis-inducing protein 2-like	LOC120807783	18	69293	120807783	GO:0007264	IEA	involved_in	small GTPase-mediated signal transduction	30032202	Process	1	1	1	1	1	1
T-lymphoma invasion and metastasis-inducing protein 2-like	LOC120807783	18	69293	120807783	GO:0016020	IEA	located_in	membrane	30032202	Component	1	1	1	1	1	1
T-lymphoma invasion and metastasis-inducing protein 2-like	LOC120807783	18	69293	120807783	GO:0045202	IEA	located_in	synapse	30032202	Component	1	1	1	1	1	1
T-lymphoma invasion and metastasis-inducing protein 2-like	LOC120807783	18	69293	120807783	GO:0050772	IEA	involved_in	positive regulation of axonogenesis	30032202	Process	1	1	1	1	1	1
T-lymphoma invasion and metastasis-inducing protein 2-like	LOC120807783	18	69293	120807783	GO:0090630	IEA	involved_in	activation of GTPase activity	30032202	Process	1	1	1	1	1	1
LOW QUALITY PROTEIN: RNA polymerase II elongation factor ELL2-like	LOC120807785	2	69293	120807785	GO:0000987	IEA	enables	cis-regulatory region sequence-specific DNA binding	30032202	Function	0.742119788	1	1	1	0.921280387	1
LOW QUALITY PROTEIN: RNA polymerase II elongation factor ELL2-like	LOC120807785	2	69293	120807785	GO:0006368	IEA	involved_in	transcription elongation by RNA polymerase II	22301074	Process	0.742119788	1	1	1	0.921280387	1
LOW QUALITY PROTEIN: RNA polymerase II elongation factor ELL2-like	LOC120807785	2	69293	120807785	GO:0008023	IEA	part_of	transcription elongation factor complex	22301074|30032202	Component	0.742119788	1	1	1	0.921280387	1
LOW QUALITY PROTEIN: RNA polymerase II elongation factor ELL2-like	LOC120807785	2	69293	120807785	GO:0032968	IEA	involved_in	positive regulation of transcription elongation by RNA polymerase II	30032202	Process	0.742119788	1	1	1	0.921280387	1
LOW QUALITY PROTEIN: RNA polymerase II elongation factor ELL2-like	LOC120807785	2	69293	120807785	GO:0042795	IEA	involved_in	snRNA transcription by RNA polymerase II	30032202	Process	0.742119788	1	1	1	0.921280387	1
heterogeneous nuclear ribonucleoprotein Q isoform X1	LOC120807787	18	69293	120807787	GO:0005634	IEA	located_in	nucleus	30032202	Component	1	1	1	1	1	1
heterogeneous nuclear ribonucleoprotein Q isoform X1	LOC120807787	18	69293	120807787	GO:0048027	IEA	enables	mRNA 5'-UTR binding	30032202	Function	1	1	1	1	1	1
heterogeneous nuclear ribonucleoprotein Q isoform X1	LOC120807787	18	69293	120807787	GO:0070934	IEA	involved_in	CRD-mediated mRNA stabilization	30032202	Process	1	1	1	1	1	1
heterogeneous nuclear ribonucleoprotein Q isoform X1	LOC120807787	18	69293	120807787	GO:0070937	IEA	part_of	CRD-mediated mRNA stability complex	30032202	Component	1	1	1	1	1	1
heterogeneous nuclear ribonucleoprotein Q isoform X1	LOC120807787	18	69293	120807787	GO:1990904	IEA	part_of	ribonucleoprotein complex	30032202	Component	1	1	1	1	1	1
LOW QUALITY PROTEIN: mitogen-activated protein kinase-binding protein 1-like	LOC120807788	18	69293	120807788	GO:0005515	IEA	enables	protein binding	22301074	Function	1	1	1	1	1	1
LOW QUALITY PROTEIN: serine/threonine-protein kinase PAK 5	pak5	18	69293	120807789	GO:0004674	IEA	enables	protein serine/threonine kinase activity	22301074|30032202	Function	1	1	1	1	1	1
LOW QUALITY PROTEIN: serine/threonine-protein kinase PAK 5	pak5	18	69293	120807789	GO:0005524	IEA	enables	ATP binding	22301074	Function	1	1	1	1	1	1
LOW QUALITY PROTEIN: serine/threonine-protein kinase PAK 5	pak5	18	69293	120807789	GO:0005737	IEA	located_in	cytoplasm	30032202	Component	1	1	1	1	1	1
LOW QUALITY PROTEIN: serine/threonine-protein kinase PAK 5	pak5	18	69293	120807789	GO:0006468	IEA	involved_in	protein phosphorylation	22301074|30032202	Process	1	1	1	1	1	1
LOW QUALITY PROTEIN: serine/threonine-protein kinase PAK 5	pak5	18	69293	120807789	GO:0006915	IEA	involved_in	apoptotic process	22301074	Process	1	1	1	1	1	1
LOW QUALITY PROTEIN: serine/threonine-protein kinase PAK 5	pak5	18	69293	120807789	GO:0007010	IEA	involved_in	cytoskeleton organization	22301074	Process	1	1	1	1	1	1
LOW QUALITY PROTEIN: serine/threonine-protein kinase PAK 5	pak5	18	69293	120807789	GO:0035556	IEA	involved_in	intracellular signal transduction	30032202	Process	1	1	1	1	1	1
LOW QUALITY PROTEIN: serine/threonine-protein kinase PAK 5	pak5	18	69293	120807789	GO:0043408	IEA	involved_in	regulation of MAPK cascade	30032202	Process	1	1	1	1	1	1
galectin-3 isoform X1	LOC120807790	18	69293	120807790	GO:0001772	IEA	located_in	immunological synapse	30032202	Component	1	1	1	1	1	0.769811295
galectin-3 isoform X1	LOC120807790	18	69293	120807790	GO:0002548	IEA	involved_in	monocyte chemotaxis	30032202	Process	1	1	1	1	1	0.769811295
galectin-3 isoform X1	LOC120807790	18	69293	120807790	GO:0005615	IEA	located_in	extracellular space	30032202	Component	1	1	1	1	1	0.769811295
galectin-3 isoform X1	LOC120807790	18	69293	120807790	GO:0005634	IEA	located_in	nucleus	30032202	Component	1	1	1	1	1	0.769811295
galectin-3 isoform X1	LOC120807790	18	69293	120807790	GO:0019863	IEA	enables	IgE binding	30032202	Function	1	1	1	1	1	0.769811295
galectin-3 isoform X1	LOC120807790	18	69293	120807790	GO:0030246	IEA	enables	carbohydrate binding	22301074	Function	1	1	1	1	1	0.769811295
galectin-3 isoform X1	LOC120807790	18	69293	120807790	GO:0030593	IEA	involved_in	neutrophil chemotaxis	30032202	Process	1	1	1	1	1	0.769811295
galectin-3 isoform X1	LOC120807790	18	69293	120807790	GO:0043236	IEA	enables	laminin binding	30032202	Function	1	1	1	1	1	0.769811295
galectin-3 isoform X1	LOC120807790	18	69293	120807790	GO:0045806	IEA	involved_in	negative regulation of endocytosis	30032202	Process	1	1	1	1	1	0.769811295
galectin-3 isoform X1	LOC120807790	18	69293	120807790	GO:0048245	IEA	involved_in	eosinophil chemotaxis	30032202	Process	1	1	1	1	1	0.769811295
galectin-3 isoform X1	LOC120807790	18	69293	120807790	GO:0048246	IEA	involved_in	macrophage chemotaxis	30032202	Process	1	1	1	1	1	0.769811295
galectin-3 isoform X1	LOC120807790	18	69293	120807790	GO:0050918	IEA	involved_in	positive chemotaxis	30032202	Process	1	1	1	1	1	0.769811295
galectin-3 isoform X1	LOC120807790	18	69293	120807790	GO:0062023	IEA	located_in	collagen-containing extracellular matrix	30032202	Component	1	1	1	1	1	0.769811295
galectin-3 isoform X1	LOC120807790	18	69293	120807790	GO:0090280	IEA	involved_in	positive regulation of calcium ion import	30032202	Process	1	1	1	1	1	0.769811295
galectin-3 isoform X1	LOC120807790	18	69293	120807790	GO:2001237	IEA	involved_in	negative regulation of extrinsic apoptotic signaling pathway	30032202	Process	1	1	1	1	1	0.769811295
lysosome-associated membrane glycoprotein 5	lamp5	18	69293	120807791	GO:0016020	IEA	located_in	membrane	30032202	Component	0.880165013	1	1	1	1	1
LOW QUALITY PROTEIN: E3 ubiquitin-protein ligase TRIM9	LOC120807792	18	69293	120807792	GO:0005515	IEA	enables	protein binding	22301074	Function	1	1	1	1	1	0.847630878
LOW QUALITY PROTEIN: E3 ubiquitin-protein ligase TRIM9	LOC120807792	18	69293	120807792	GO:0008270	IEA	enables	zinc ion binding	22301074	Function	1	1	1	1	1	0.847630878
WD repeat-containing protein 93 isoform X1	wdr93	2	69293	120807793	GO:0005515	IEA	enables	protein binding	22301074	Function	1	0.868997398	1	1	1	1
WD repeat-containing protein 93 isoform X1	wdr93	2	69293	120807793	GO:0022900	IEA	involved_in	electron transport chain	30032202	Process	1	0.868997398	1	1	1	1
dihydroxyacetone phosphate acyltransferase isoform X1	gnpat	18	69293	120807794	GO:0005778	IEA	located_in	peroxisomal membrane	30032202	Component	1	1	1	1	0.435493785	1
dihydroxyacetone phosphate acyltransferase isoform X1	gnpat	18	69293	120807794	GO:0008611	IEA	involved_in	ether lipid biosynthetic process	30032202	Process	1	1	1	1	0.435493785	1
dihydroxyacetone phosphate acyltransferase isoform X1	gnpat	18	69293	120807794	GO:0016287	IEA	enables	glycerone-phosphate O-acyltransferase activity	30032202	Function	1	1	1	1	0.435493785	1
dihydroxyacetone phosphate acyltransferase isoform X1	gnpat	18	69293	120807794	GO:0031966	IEA	located_in	mitochondrial membrane	30032202	Component	1	1	1	1	0.435493785	1
meprin A, alpha (PABA peptide hydrolase), tandem duplicate 1	mep1a.1	18	69293	120807796	GO:0004222	IEA	enables	metalloendopeptidase activity	22301074|30032202	Function	0.555225346	1	1	0.854783146	0.541730871	1
meprin A, alpha (PABA peptide hydrolase), tandem duplicate 1	mep1a.1	18	69293	120807796	GO:0005515	IEA	enables	protein binding	22301074	Function	0.555225346	1	1	0.854783146	0.541730871	1
meprin A, alpha (PABA peptide hydrolase), tandem duplicate 1	mep1a.1	18	69293	120807796	GO:0006508	IEA	involved_in	proteolysis	22301074	Process	0.555225346	1	1	0.854783146	0.541730871	1
meprin A, alpha (PABA peptide hydrolase), tandem duplicate 1	mep1a.1	18	69293	120807796	GO:0008270	IEA	enables	zinc ion binding	22301074	Function	0.555225346	1	1	0.854783146	0.541730871	1
meprin A, alpha (PABA peptide hydrolase), tandem duplicate 1	mep1a.1	18	69293	120807796	GO:0016020	IEA	located_in	membrane	22301074	Component	0.555225346	1	1	0.854783146	0.541730871	1
alpha-1,6-mannosyl-glycoprotein 2-beta-N-acetylglucosaminyltransferase	LOC120807798	18	69293	120807798	GO:0000139	IEA	located_in	Golgi membrane	30032202	Component	1	1	1	1	1	0.866266038
alpha-1,6-mannosyl-glycoprotein 2-beta-N-acetylglucosaminyltransferase	LOC120807798	18	69293	120807798	GO:0005795	IEA	located_in	Golgi stack	22301074|30032202	Component	1	1	1	1	1	0.866266038
alpha-1,6-mannosyl-glycoprotein 2-beta-N-acetylglucosaminyltransferase	LOC120807798	18	69293	120807798	GO:0006487	IEA	involved_in	protein N-linked glycosylation	30032202	Process	1	1	1	1	1	0.866266038
alpha-1,6-mannosyl-glycoprotein 2-beta-N-acetylglucosaminyltransferase	LOC120807798	18	69293	120807798	GO:0008455	IEA	enables	alpha-1,6-mannosylglycoprotein 2-beta-N-acetylglucosaminyltransferase activity	22301074|30032202	Function	1	1	1	1	1	0.866266038
alpha-1,6-mannosyl-glycoprotein 2-beta-N-acetylglucosaminyltransferase	LOC120807798	18	69293	120807798	GO:0009312	IEA	involved_in	oligosaccharide biosynthetic process	22301074|30032202	Process	1	1	1	1	1	0.866266038
plasminogen isoform X1	plg	18	69293	120807800	GO:0004252	IEA	enables	serine-type endopeptidase activity	22301074	Function	1	0.749049285	1	1	1	1
plasminogen isoform X1	plg	18	69293	120807800	GO:0005102	IEA	enables	signaling receptor binding	30032202	Function	1	0.749049285	1	1	1	1
plasminogen isoform X1	plg	18	69293	120807800	GO:0005615	IEA	located_in	extracellular space	30032202	Component	1	0.749049285	1	1	1	1
plasminogen isoform X1	plg	18	69293	120807800	GO:0006508	IEA	involved_in	proteolysis	22301074|30032202	Process	1	0.749049285	1	1	1	1
plasminogen isoform X1	plg	18	69293	120807800	GO:0019897	IEA	located_in	extrinsic component of plasma membrane	30032202	Component	1	0.749049285	1	1	1	1
solute carrier family 22 member 2-like isoform X1	LOC120807801	18	69293	120807801	GO:0015101	IEA	enables	organic cation transmembrane transporter activity	30032202	Function	1	1	0.118336405	0.284144606	1	1
solute carrier family 22 member 2-like isoform X1	LOC120807801	18	69293	120807801	GO:0015695	IEA	involved_in	organic cation transport	30032202	Process	1	1	0.118336405	0.284144606	1	1
solute carrier family 22 member 2-like isoform X1	LOC120807801	18	69293	120807801	GO:0016020	IEA	located_in	membrane	22301074	Component	1	1	0.118336405	0.284144606	1	1
solute carrier family 22 member 2-like isoform X1	LOC120807801	18	69293	120807801	GO:0055085	IEA	involved_in	transmembrane transport	22301074	Process	1	1	0.118336405	0.284144606	1	1
solute carrier family 22 member 2-like	LOC120807802	18	69293	120807802	GO:0015101	IEA	enables	organic cation transmembrane transporter activity	30032202	Function	1	1	1	1	1	1
solute carrier family 22 member 2-like	LOC120807802	18	69293	120807802	GO:0015695	IEA	involved_in	organic cation transport	30032202	Process	1	1	1	1	1	1
solute carrier family 22 member 2-like	LOC120807802	18	69293	120807802	GO:0016020	IEA	located_in	membrane	22301074	Component	1	1	1	1	1	1
solute carrier family 22 member 2-like	LOC120807802	18	69293	120807802	GO:0055085	IEA	involved_in	transmembrane transport	22301074	Process	1	1	1	1	1	1
LOW QUALITY PROTEIN: cation-independent mannose-6-phosphate receptor	igf2r	18	69293	120807803	GO:0005520	IEA	enables	insulin-like growth factor binding	30032202	Function	1	1	1	1	1	1
LOW QUALITY PROTEIN: cation-independent mannose-6-phosphate receptor	igf2r	18	69293	120807803	GO:0005537	IEA	enables	D-mannose binding	22301074	Function	1	1	1	1	1	1
LOW QUALITY PROTEIN: cation-independent mannose-6-phosphate receptor	igf2r	18	69293	120807803	GO:0005770	IEA	located_in	late endosome	30032202	Component	1	1	1	1	1	1
LOW QUALITY PROTEIN: cation-independent mannose-6-phosphate receptor	igf2r	18	69293	120807803	GO:0005802	IEA	located_in	trans-Golgi network	30032202	Component	1	1	1	1	1	1
LOW QUALITY PROTEIN: cation-independent mannose-6-phosphate receptor	igf2r	18	69293	120807803	GO:0005886	IEA	located_in	plasma membrane	30032202	Component	1	1	1	1	1	1
LOW QUALITY PROTEIN: cation-independent mannose-6-phosphate receptor	igf2r	18	69293	120807803	GO:0007041	IEA	involved_in	lysosomal transport	22301074	Process	1	1	1	1	1	1
LOW QUALITY PROTEIN: cation-independent mannose-6-phosphate receptor	igf2r	18	69293	120807803	GO:0038023	IEA	enables	signaling receptor activity	22301074	Function	1	1	1	1	1	1
LOW QUALITY PROTEIN: syntaxin-binding protein 5a	stxbp5a	18	69293	120807804	GO:0005096	IEA	enables	GTPase activator activity	30032202	Function	1	0.948833787	1	1	1	1
LOW QUALITY PROTEIN: syntaxin-binding protein 5a	stxbp5a	18	69293	120807804	GO:0005737	IEA	located_in	cytoplasm	30032202	Component	1	0.948833787	1	1	1	1
LOW QUALITY PROTEIN: syntaxin-binding protein 5a	stxbp5a	18	69293	120807804	GO:0005886	IEA	located_in	plasma membrane	30032202	Component	1	0.948833787	1	1	1	1
LOW QUALITY PROTEIN: syntaxin-binding protein 5a	stxbp5a	18	69293	120807804	GO:0017157	IEA	involved_in	regulation of exocytosis	30032202	Process	1	0.948833787	1	1	1	1
LOW QUALITY PROTEIN: syntaxin-binding protein 5a	stxbp5a	18	69293	120807804	GO:0019905	IEA	enables	syntaxin binding	30032202	Function	1	0.948833787	1	1	1	1
LOW QUALITY PROTEIN: syntaxin-binding protein 5a	stxbp5a	18	69293	120807804	GO:0031201	IEA	part_of	SNARE complex	30032202	Component	1	0.948833787	1	1	1	1
LOW QUALITY PROTEIN: syntaxin-binding protein 5a	stxbp5a	18	69293	120807804	GO:0045159	IEA	enables	myosin II binding	30032202	Function	1	0.948833787	1	1	1	1
LOW QUALITY PROTEIN: syntaxin-binding protein 5a	stxbp5a	18	69293	120807804	GO:0050708	IEA	involved_in	regulation of protein secretion	30032202	Process	1	0.948833787	1	1	1	1
LOW QUALITY PROTEIN: YLP motif-containing protein 1	ylpm1	18	69293	120807805	GO:0005634	IEA	located_in	nucleus	30032202	Component	1	0.960282403	1	1	1	0.917454608
LOW QUALITY PROTEIN: YLP motif-containing protein 1	ylpm1	18	69293	120807805	GO:0032204	IEA	involved_in	regulation of telomere maintenance	30032202	Process	1	0.960282403	1	1	1	0.917454608
prospero homeobox protein 2-like	LOC120807806	18	69293	120807806	GO:0000978	IEA	enables	RNA polymerase II cis-regulatory region sequence-specific DNA binding	30032202	Function	0.983599291	1	1	1	1	1
prospero homeobox protein 2-like	LOC120807806	18	69293	120807806	GO:0000981	IEA	enables	DNA-binding transcription factor activity, RNA polymerase II-specific	30032202	Function	0.983599291	1	1	1	1	1
prospero homeobox protein 2-like	LOC120807806	18	69293	120807806	GO:0005634	IEA	located_in	nucleus	30032202	Component	0.983599291	1	1	1	1	1
prospero homeobox protein 2-like	LOC120807806	18	69293	120807806	GO:0006357	IEA	involved_in	regulation of transcription by RNA polymerase II	30032202	Process	0.983599291	1	1	1	1	1
solute carrier family 2, facilitated glucose transporter member 12	slc2a12	18	69293	120807807	GO:0016020	IEA	located_in	membrane	22301074	Component	0.385909341	1	1	1	1	1
solute carrier family 2, facilitated glucose transporter member 12	slc2a12	18	69293	120807807	GO:0022857	IEA	enables	transmembrane transporter activity	22301074	Function	0.385909341	1	1	1	1	1
solute carrier family 2, facilitated glucose transporter member 12	slc2a12	18	69293	120807807	GO:0055085	IEA	involved_in	transmembrane transport	22301074	Process	0.385909341	1	1	1	1	1
TATA box-binding protein-like 1	tbpl1	18	69293	120807808	GO:0003677	IEA	enables	DNA binding	22301074|30032202	Function	1	1	1	1	1	1
TATA box-binding protein-like 1	tbpl1	18	69293	120807808	GO:0006352	IEA	involved_in	DNA-templated transcription initiation	22301074|30032202	Process	1	1	1	1	1	1
TATA box-binding protein-like 1	tbpl1	18	69293	120807808	GO:0140223	IEA	enables	general transcription initiation factor activity	30032202	Function	1	1	1	1	1	1
serine/threonine-protein kinase Sgk1 isoform X1	sgk1	18	69293	120807809	GO:0004674	IEA	enables	protein serine/threonine kinase activity	22301074	Function	0.931757102	1	1	1	1	1
serine/threonine-protein kinase Sgk1 isoform X1	sgk1	18	69293	120807809	GO:0005524	IEA	enables	ATP binding	22301074	Function	0.931757102	1	1	1	1	1
serine/threonine-protein kinase Sgk1 isoform X1	sgk1	18	69293	120807809	GO:0006468	IEA	involved_in	protein phosphorylation	22301074	Process	0.931757102	1	1	1	1	1
cell growth regulator with RING finger domain protein 1	cgrrf1	18	69293	120807810	GO:0030308	IEA	involved_in	negative regulation of cell growth	30032202	Process	0.759286446	0.193010738	1	1	1	1
putative gonadotropin-releasing hormone II receptor	LOC120807811	2	69293	120807811	GO:0004968	IEA	enables	gonadotropin-releasing hormone receptor activity	30032202	Function	0.46233014	1	1	1	1	1
putative gonadotropin-releasing hormone II receptor	LOC120807811	2	69293	120807811	GO:0007186	IEA	involved_in	G protein-coupled receptor signaling pathway	22301074|30032202	Process	0.46233014	1	1	1	1	1
putative gonadotropin-releasing hormone II receptor	LOC120807811	2	69293	120807811	GO:0016020	IEA	located_in	membrane	22301074	Component	0.46233014	1	1	1	1	1
putative gonadotropin-releasing hormone II receptor	LOC120807811	2	69293	120807811	GO:0042277	IEA	enables	peptide binding	30032202	Function	0.46233014	1	1	1	1	1
26S proteasome regulatory subunit 10B	psmc6	18	69293	120807814	GO:0005524	IEA	enables	ATP binding	22301074	Function	1	1	1	1	1	1
26S proteasome regulatory subunit 10B	psmc6	18	69293	120807814	GO:0008540	IEA	part_of	proteasome regulatory particle, base subcomplex	30032202	Component	1	1	1	1	1	1
26S proteasome regulatory subunit 10B	psmc6	18	69293	120807814	GO:0016887	IEA	enables	ATP hydrolysis activity	22301074	Function	1	1	1	1	1	1
26S proteasome regulatory subunit 10B	psmc6	18	69293	120807814	GO:0031597	IEA	part_of	cytosolic proteasome complex	30032202	Component	1	1	1	1	1	1
26S proteasome regulatory subunit 10B	psmc6	18	69293	120807814	GO:0036402	IEA	enables	proteasome-activating activity	30032202	Function	1	1	1	1	1	1
26S proteasome regulatory subunit 10B	psmc6	18	69293	120807814	GO:0045899	IEA	involved_in	positive regulation of RNA polymerase II transcription preinitiation complex assembly	30032202	Process	1	1	1	1	1	1
clathrin coat assembly protein AP180 isoform X1	snap91b	18	69293	120807815	GO:0000149	IEA	enables	SNARE binding	30032202	Function	0.951582603	1	1	1	1	1
clathrin coat assembly protein AP180 isoform X1	snap91b	18	69293	120807815	GO:0005545	IEA	enables	1-phosphatidylinositol binding	22301074|30032202	Function	0.951582603	1	1	1	1	1
clathrin coat assembly protein AP180 isoform X1	snap91b	18	69293	120807815	GO:0005546	IEA	enables	phosphatidylinositol-4,5-bisphosphate binding	30032202	Function	0.951582603	1	1	1	1	1
clathrin coat assembly protein AP180 isoform X1	snap91b	18	69293	120807815	GO:0005905	IEA	located_in	clathrin-coated pit	30032202	Component	0.951582603	1	1	1	1	1
clathrin coat assembly protein AP180 isoform X1	snap91b	18	69293	120807815	GO:0008021	IEA	located_in	synaptic vesicle	30032202	Component	0.951582603	1	1	1	1	1
clathrin coat assembly protein AP180 isoform X1	snap91b	18	69293	120807815	GO:0016185	IEA	involved_in	synaptic vesicle budding from presynaptic endocytic zone membrane	30032202	Process	0.951582603	1	1	1	1	1
clathrin coat assembly protein AP180 isoform X1	snap91b	18	69293	120807815	GO:0030136	IEA	located_in	clathrin-coated vesicle	22301074|30032202	Component	0.951582603	1	1	1	1	1
clathrin coat assembly protein AP180 isoform X1	snap91b	18	69293	120807815	GO:0032050	IEA	enables	clathrin heavy chain binding	30032202	Function	0.951582603	1	1	1	1	1
clathrin coat assembly protein AP180 isoform X1	snap91b	18	69293	120807815	GO:0048268	IEA	involved_in	clathrin coat assembly	22301074|30032202	Process	0.951582603	1	1	1	1	1
clathrin coat assembly protein AP180 isoform X1	snap91b	18	69293	120807815	GO:0072583	IEA	involved_in	clathrin-dependent endocytosis	30032202	Process	0.951582603	1	1	1	1	1
clathrin coat assembly protein AP180 isoform X1	snap91b	18	69293	120807815	GO:0098894	IEA	located_in	extrinsic component of presynaptic endocytic zone membrane	30032202	Component	0.951582603	1	1	1	1	1
phosphoacetylglucosamine mutase	pgm3	18	69293	120807816	GO:0000287	IEA	enables	magnesium ion binding	22301074	Function	1	1	1	1	1	1
phosphoacetylglucosamine mutase	pgm3	18	69293	120807816	GO:0004610	IEA	enables	phosphoacetylglucosamine mutase activity	22301074|30032202	Function	1	1	1	1	1	1
phosphoacetylglucosamine mutase	pgm3	18	69293	120807816	GO:0005975	IEA	involved_in	carbohydrate metabolic process	22301074	Process	1	1	1	1	1	1
phosphoacetylglucosamine mutase	pgm3	18	69293	120807816	GO:0006048	IEA	involved_in	UDP-N-acetylglucosamine biosynthetic process	30032202	Process	1	1	1	1	1	1
phosphoacetylglucosamine mutase	pgm3	18	69293	120807816	GO:0030097	IEA	involved_in	hemopoiesis	30032202	Process	1	1	1	1	1	1
serine protease 23-like isoform X1	LOC120807817	18	69293	120807817	GO:0004252	IEA	enables	serine-type endopeptidase activity	22301074	Function	1	1	1	1	1	1
serine protease 23-like isoform X1	LOC120807817	18	69293	120807817	GO:0006508	IEA	involved_in	proteolysis	22301074	Process	1	1	1	1	1	1
leukotriene B4 receptor 1-like	LOC120807818	18	69293	120807818	GO:0004930	IEA	enables	G protein-coupled receptor activity	22301074	Function	1	1	NA	NA	NA	1
leukotriene B4 receptor 1-like	LOC120807818	18	69293	120807818	GO:0006955	IEA	involved_in	immune response	30032202	Process	1	1	NA	NA	NA	1
leukotriene B4 receptor 1-like	LOC120807818	18	69293	120807818	GO:0007186	IEA	involved_in	G protein-coupled receptor signaling pathway	22301074	Process	1	1	NA	NA	NA	1
leukotriene B4 receptor 1-like	LOC120807818	18	69293	120807818	GO:0016020	IEA	located_in	membrane	22301074	Component	1	1	NA	NA	NA	1
protein phosphatase 1 regulatory subunit 37	ppp1r37	1	69293	120807819	GO:0005515	IEA	enables	protein binding	22301074	Function	1	1	1	1	1	1
delta(14)-sterol reductase LBR isoform X1	lbr	18	69293	120807821	GO:0005637	IEA	located_in	nuclear inner membrane	30032202	Component	0.954260469	1	0.181947417	1	1	1
delta(14)-sterol reductase LBR isoform X1	lbr	18	69293	120807821	GO:0016126	IEA	involved_in	sterol biosynthetic process	22301074|30032202	Process	0.954260469	1	0.181947417	1	1	1
delta(14)-sterol reductase LBR isoform X1	lbr	18	69293	120807821	GO:0016628	IEA	enables	oxidoreductase activity, acting on the CH-CH group of donors, NAD or NADP as acceptor	22301074	Function	0.954260469	1	0.181947417	1	1	1
protein enabled homolog isoform X1	enah	18	69293	120807824	GO:0005522	IEA	enables	profilin binding	30032202	Function	1	1	0.852861669	1	1	1
protein enabled homolog isoform X1	enah	18	69293	120807824	GO:0007411	IEA	involved_in	axon guidance	30032202	Process	1	1	0.852861669	1	1	1
protein enabled homolog isoform X1	enah	18	69293	120807824	GO:0008154	IEA	involved_in	actin polymerization or depolymerization	30032202	Process	1	1	0.852861669	1	1	1
protein enabled homolog isoform X1	enah	18	69293	120807824	GO:0017124	IEA	enables	SH3 domain binding	30032202	Function	1	1	0.852861669	1	1	1
protein enabled homolog isoform X1	enah	18	69293	120807824	GO:0070358	IEA	involved_in	actin polymerization-dependent cell motility	30032202	Process	1	1	0.852861669	1	1	1
ralBP1-associated Eps domain-containing protein 1 isoform X1	reps1	18	69293	120807825	GO:0005509	IEA	enables	calcium ion binding	22301074	Function	0.943853544	1	1	1	1	1
ralBP1-associated Eps domain-containing protein 1 isoform X1	reps1	18	69293	120807825	GO:0005515	IEA	enables	protein binding	22301074	Function	0.943853544	1	1	1	1	1
ralBP1-associated Eps domain-containing protein 1 isoform X1	reps1	18	69293	120807825	GO:0005737	IEA	located_in	cytoplasm	30032202	Component	0.943853544	1	1	1	1	1
ralBP1-associated Eps domain-containing protein 1 isoform X1	reps1	18	69293	120807825	GO:0005886	IEA	located_in	plasma membrane	30032202	Component	0.943853544	1	1	1	1	1
ralBP1-associated Eps domain-containing protein 1 isoform X1	reps1	18	69293	120807825	GO:0006897	IEA	involved_in	endocytosis	30032202	Process	0.943853544	1	1	1	1	1
ralBP1-associated Eps domain-containing protein 1 isoform X1	reps1	18	69293	120807825	GO:0016197	IEA	involved_in	endosomal transport	30032202	Process	0.943853544	1	1	1	1	1
LOW QUALITY PROTEIN: enah/Vasp-like b	evlb	18	69293	120807827	GO:0003779	IEA	enables	actin binding	22301074	Function	1	1	1	1	1	1
LOW QUALITY PROTEIN: enah/Vasp-like b	evlb	18	69293	120807827	GO:0005522	IEA	enables	profilin binding	30032202	Function	1	1	1	1	1	1
LOW QUALITY PROTEIN: enah/Vasp-like b	evlb	18	69293	120807827	GO:0005856	IEA	located_in	cytoskeleton	22301074	Component	1	1	1	1	1	1
LOW QUALITY PROTEIN: enah/Vasp-like b	evlb	18	69293	120807827	GO:0008154	IEA	involved_in	actin polymerization or depolymerization	22301074|30032202	Process	1	1	1	1	1	1
LOW QUALITY PROTEIN: enah/Vasp-like b	evlb	18	69293	120807827	GO:0017124	IEA	enables	SH3 domain binding	22301074|30032202	Function	1	1	1	1	1	1
LOW QUALITY PROTEIN: enah/Vasp-like b	evlb	18	69293	120807827	GO:0030838	IEA	involved_in	positive regulation of actin filament polymerization	30032202	Process	1	1	1	1	1	1
LOW QUALITY PROTEIN: enah/Vasp-like b	evlb	18	69293	120807827	GO:0051289	IEA	involved_in	protein homotetramerization	22301074	Process	1	1	1	1	1	1
multiple C2 and transmembrane domain-containing protein 2 isoform X1	mctp2b	2	69293	120807828	GO:0005509	IEA	enables	calcium ion binding	30032202	Function	0.542696883	1	1	1	1	1
multiple C2 and transmembrane domain-containing protein 2 isoform X1	mctp2b	2	69293	120807828	GO:0030672	IEA	located_in	synaptic vesicle membrane	30032202	Component	0.542696883	1	1	1	1	1
multiple C2 and transmembrane domain-containing protein 2 isoform X1	mctp2b	2	69293	120807828	GO:0046928	IEA	involved_in	regulation of neurotransmitter secretion	30032202	Process	0.542696883	1	1	1	1	1
transcriptional repressor protein YY1b isoform X1	yy1b	18	69293	120807830	GO:0000978	IEA	enables	RNA polymerase II cis-regulatory region sequence-specific DNA binding	30032202	Function	1	1	1	1	0.665081523	1
transcriptional repressor protein YY1b isoform X1	yy1b	18	69293	120807830	GO:0000981	IEA	enables	DNA-binding transcription factor activity, RNA polymerase II-specific	30032202	Function	1	1	1	1	0.665081523	1
transcriptional repressor protein YY1b isoform X1	yy1b	18	69293	120807830	GO:0005667	IEA	part_of	transcription regulator complex	30032202	Component	1	1	1	1	0.665081523	1
transcriptional repressor protein YY1b isoform X1	yy1b	18	69293	120807830	GO:0006357	IEA	involved_in	regulation of transcription by RNA polymerase II	30032202	Process	1	1	1	1	0.665081523	1
transcriptional repressor protein YY1b isoform X1	yy1b	18	69293	120807830	GO:0031519	IEA	part_of	PcG protein complex	30032202	Component	1	1	1	1	0.665081523	1
translocation protein SEC63 homolog	sec63	18	69293	120807831	GO:0003723	IEA	enables	RNA binding	30032202	Function	1	1	1	1	1	1
translocation protein SEC63 homolog	sec63	18	69293	120807831	GO:0006614	IEA	involved_in	SRP-dependent cotranslational protein targeting to membrane	30032202	Process	1	1	1	1	1	1
translocation protein SEC63 homolog	sec63	18	69293	120807831	GO:0006620	IEA	involved_in	post-translational protein targeting to endoplasmic reticulum membrane	30032202	Process	1	1	1	1	1	1
translocation protein SEC63 homolog	sec63	18	69293	120807831	GO:0008320	IEA	enables	protein transmembrane transporter activity	30032202	Function	1	1	1	1	1	1
translocation protein SEC63 homolog	sec63	18	69293	120807831	GO:0031207	IEA	part_of	Sec62/Sec63 complex	30032202	Component	1	1	1	1	1	1
iodotyrosine deiodinase 1	iyd	18	69293	120807832	GO:0006570	IEA	involved_in	tyrosine metabolic process	30032202	Process	1	0.288749651	1	1	1	1
iodotyrosine deiodinase 1	iyd	18	69293	120807832	GO:0016491	IEA	enables	oxidoreductase activity	22301074|30032202	Function	1	0.288749651	1	1	1	1
protein phosphatase 1 regulatory subunit 14C	ppp1r14c	18	69293	120807833	GO:0004865	IEA	enables	protein serine/threonine phosphatase inhibitor activity	30032202	Function	0.855888956	0.853920281	1	1	1	1
protein phosphatase 1 regulatory subunit 14C	ppp1r14c	18	69293	120807833	GO:0005737	IEA	located_in	cytoplasm	22301074|30032202	Component	0.855888956	0.853920281	1	1	1	1
protein phosphatase 1 regulatory subunit 14C	ppp1r14c	18	69293	120807833	GO:0042325	IEA	involved_in	regulation of phosphorylation	22301074|30032202	Process	0.855888956	0.853920281	1	1	1	1
EMILIN-1a	emilin1a	18	69293	120807834	GO:0005515	IEA	enables	protein binding	22301074	Function	1	1	1	1	1	1
ankyrin repeat and EF-hand domain-containing protein 1a	ankef1a	18	69293	120807835	GO:0005515	IEA	enables	protein binding	22301074	Function	1	1	1	1	1	1
chromatin-remodeling ATPase INO80 isoform X1	ino80	18	69293	120807836	GO:0003677	IEA	enables	DNA binding	22301074	Function	0.571346131	1	1	1	1	1
chromatin-remodeling ATPase INO80 isoform X1	ino80	18	69293	120807836	GO:0005524	IEA	enables	ATP binding	22301074	Function	0.571346131	1	1	1	1	1
chromatin-remodeling ATPase INO80 isoform X1	ino80	18	69293	120807836	GO:0005634	IEA	located_in	nucleus	22301074	Component	0.571346131	1	1	1	1	1
chromatin-remodeling ATPase INO80 isoform X1	ino80	18	69293	120807836	GO:0006281	IEA	involved_in	DNA repair	22301074|30032202	Process	0.571346131	1	1	1	1	1
chromatin-remodeling ATPase INO80 isoform X1	ino80	18	69293	120807836	GO:0006338	IEA	involved_in	chromatin remodeling	22301074	Process	0.571346131	1	1	1	1	1
chromatin-remodeling ATPase INO80 isoform X1	ino80	18	69293	120807836	GO:0006351	IEA	involved_in	DNA-templated transcription	22301074	Process	0.571346131	1	1	1	1	1
chromatin-remodeling ATPase INO80 isoform X1	ino80	18	69293	120807836	GO:0016887	IEA	enables	ATP hydrolysis activity	30032202	Function	0.571346131	1	1	1	1	1
chromatin-remodeling ATPase INO80 isoform X1	ino80	18	69293	120807836	GO:0031011	IEA	part_of	Ino80 complex	22301074|30032202	Component	0.571346131	1	1	1	1	1
chromatin-remodeling ATPase INO80 isoform X1	ino80	18	69293	120807836	GO:0042393	IEA	enables	histone binding	30032202	Function	0.571346131	1	1	1	1	1
chromatin-remodeling ATPase INO80 isoform X1	ino80	18	69293	120807836	GO:0140658	IEA	enables	ATP-dependent chromatin remodeler activity	22301074	Function	0.571346131	1	1	1	1	1
vacuolar protein sorting-associated protein 18 homolog	vps18	18	69293	120807837	GO:0005768	IEA	located_in	endosome	30032202	Component	1	1	1	1	1	1
vacuolar protein sorting-associated protein 18 homolog	vps18	18	69293	120807837	GO:0006886	IEA	involved_in	intracellular protein transport	22301074	Process	1	1	1	1	1	1
vacuolar protein sorting-associated protein 18 homolog	vps18	18	69293	120807837	GO:0006904	IEA	involved_in	vesicle docking involved in exocytosis	30032202	Process	1	1	1	1	1	1
vacuolar protein sorting-associated protein 18 homolog	vps18	18	69293	120807837	GO:0007032	IEA	involved_in	endosome organization	30032202	Process	1	1	1	1	1	1
vacuolar protein sorting-associated protein 18 homolog	vps18	18	69293	120807837	GO:0007040	IEA	involved_in	lysosome organization	30032202	Process	1	1	1	1	1	1
vacuolar protein sorting-associated protein 18 homolog	vps18	18	69293	120807837	GO:0008333	IEA	involved_in	endosome to lysosome transport	30032202	Process	1	1	1	1	1	1
vacuolar protein sorting-associated protein 18 homolog	vps18	18	69293	120807837	GO:0030674	IEA	enables	protein-macromolecule adaptor activity	30032202	Function	1	1	1	1	1	1
vacuolar protein sorting-associated protein 18 homolog	vps18	18	69293	120807837	GO:0030897	IEA	part_of	HOPS complex	30032202	Component	1	1	1	1	1	1
vacuolar protein sorting-associated protein 18 homolog	vps18	18	69293	120807837	GO:0048284	IEA	involved_in	organelle fusion	30032202	Process	1	1	1	1	1	1
rho-related GTP-binding protein RhoV	rhov	18	69293	120807838	GO:0003924	IEA	enables	GTPase activity	22301074|30032202	Function	0.023199586	0.671867833	1	0.440944689	1	1
rho-related GTP-binding protein RhoV	rhov	18	69293	120807838	GO:0005525	IEA	enables	GTP binding	22301074|30032202	Function	0.023199586	0.671867833	1	0.440944689	1	1
rho-related GTP-binding protein RhoV	rhov	18	69293	120807838	GO:0007264	IEA	involved_in	small GTPase-mediated signal transduction	30032202	Process	0.023199586	0.671867833	1	0.440944689	1	1
26S proteasome regulatory subunit 4 isoform X1	LOC120807839	18	69293	120807839	GO:0005524	IEA	enables	ATP binding	22301074	Function	1	1	1	1	1	1
26S proteasome regulatory subunit 4 isoform X1	LOC120807839	18	69293	120807839	GO:0008540	IEA	part_of	proteasome regulatory particle, base subcomplex	30032202	Component	1	1	1	1	1	1
26S proteasome regulatory subunit 4 isoform X1	LOC120807839	18	69293	120807839	GO:0016887	IEA	enables	ATP hydrolysis activity	22301074	Function	1	1	1	1	1	1
26S proteasome regulatory subunit 4 isoform X1	LOC120807839	18	69293	120807839	GO:0036402	IEA	enables	proteasome-activating activity	30032202	Function	1	1	1	1	1	1
26S proteasome regulatory subunit 4 isoform X1	LOC120807839	18	69293	120807839	GO:0043161	IEA	involved_in	proteasome-mediated ubiquitin-dependent protein catabolic process	30032202	Process	1	1	1	1	1	1
calmodulin-1	LOC120807840	18	69293	120807840	GO:0005509	IEA	enables	calcium ion binding	22301074|30032202	Function	0.849904073	1	1	1	1	1
LOW QUALITY PROTEIN: nuclear receptor coactivator 1	ncoa1	18	69293	120807841	GO:0005634	IEA	located_in	nucleus	22301074|30032202	Component	1	1	1	1	1	1
LOW QUALITY PROTEIN: nuclear receptor coactivator 1	ncoa1	18	69293	120807841	GO:0016922	IEA	enables	nuclear receptor binding	22301074|30032202	Function	1	1	1	1	1	1
LOW QUALITY PROTEIN: nuclear receptor coactivator 1	ncoa1	18	69293	120807841	GO:0030374	IEA	enables	nuclear receptor coactivator activity	22301074|30032202	Function	1	1	1	1	1	1
LOW QUALITY PROTEIN: nuclear receptor coactivator 1	ncoa1	18	69293	120807841	GO:0032870	IEA	involved_in	cellular response to hormone stimulus	30032202	Process	1	1	1	1	1	1
LOW QUALITY PROTEIN: nuclear receptor coactivator 1	ncoa1	18	69293	120807841	GO:0045944	IEA	involved_in	positive regulation of transcription by RNA polymerase II	30032202	Process	1	1	1	1	1	1
LOW QUALITY PROTEIN: nuclear receptor coactivator 1	ncoa1	18	69293	120807841	GO:0046983	IEA	enables	protein dimerization activity	22301074	Function	1	1	1	1	1	1
mucin-5AC	LOC120807845	2	69293	120807845	GO:0005515	IEA	enables	protein binding	22301074	Function	1	1	1	1	1	1
mucin-5AC	LOC120807845	2	69293	120807845	GO:0005615	IEA	located_in	extracellular space	30032202	Component	1	1	1	1	1	1
mucin-5AC	LOC120807845	2	69293	120807845	GO:0031012	IEA	located_in	extracellular matrix	30032202	Component	1	1	1	1	1	1
cytosolic carboxypeptidase-like protein 5 isoform X1	agbl5	18	69293	120807846	GO:0004181	IEA	enables	metallocarboxypeptidase activity	22301074	Function	1	1	1	1	1	1
cytosolic carboxypeptidase-like protein 5 isoform X1	agbl5	18	69293	120807846	GO:0006508	IEA	involved_in	proteolysis	22301074	Process	1	1	1	1	1	1
cytosolic carboxypeptidase-like protein 5 isoform X1	agbl5	18	69293	120807846	GO:0008270	IEA	enables	zinc ion binding	22301074	Function	1	1	1	1	1	1
cytosolic carboxypeptidase-like protein 5 isoform X1	agbl5	18	69293	120807846	GO:0035608	IEA	involved_in	protein deglutamylation	22301074	Process	1	1	1	1	1	1
ethanolaminephosphotransferase 1	selenoi	18	69293	120807847	GO:0004307	IEA	enables	ethanolaminephosphotransferase activity	30032202	Function	1	1	1	1	0.417290968	1
ethanolaminephosphotransferase 1	selenoi	18	69293	120807847	GO:0005789	IEA	located_in	endoplasmic reticulum membrane	30032202	Component	1	1	1	1	0.417290968	1
ethanolaminephosphotransferase 1	selenoi	18	69293	120807847	GO:0005794	IEA	located_in	Golgi apparatus	30032202	Component	1	1	1	1	0.417290968	1
ethanolaminephosphotransferase 1	selenoi	18	69293	120807847	GO:0006646	IEA	involved_in	phosphatidylethanolamine biosynthetic process	30032202	Process	1	1	1	1	0.417290968	1
dolichyl-diphosphooligosaccharide--protein glycosyltransferase subunit 4	ost4	18	69293	120807848	GO:0008250	IEA	part_of	oligosaccharyltransferase complex	30032202	Component	1	1	1	1	1	1
dolichyl-diphosphooligosaccharide--protein glycosyltransferase subunit 4	ost4	18	69293	120807848	GO:0018279	IEA	involved_in	protein N-linked glycosylation via asparagine	30032202	Process	1	1	1	1	1	1
mitogen-activated protein kinase kinase kinase 5	map3k5	18	69293	120807850	GO:0000165	IEA	involved_in	MAPK cascade	22301074	Process	1	0.823288672	1	1	1	1
mitogen-activated protein kinase kinase kinase 5	map3k5	18	69293	120807850	GO:0004709	IEA	enables	MAP kinase kinase kinase activity	30032202	Function	1	0.823288672	1	1	1	1
mitogen-activated protein kinase kinase kinase 5	map3k5	18	69293	120807850	GO:0005524	IEA	enables	ATP binding	22301074	Function	1	0.823288672	1	1	1	1
mitogen-activated protein kinase kinase kinase 5	map3k5	18	69293	120807850	GO:0006468	IEA	involved_in	protein phosphorylation	22301074	Process	1	0.823288672	1	1	1	1
mitogen-activated protein kinase kinase kinase 5	map3k5	18	69293	120807850	GO:0033554	IEA	involved_in	cellular response to stress	30032202	Process	1	0.823288672	1	1	1	1
serine/threonine-protein kinase LATS1 isoform X1	lats1	18	69293	120807851	GO:0000082	IEA	involved_in	G1/S transition of mitotic cell cycle	30032202	Process	1	1	1	1	0.963233457	1
serine/threonine-protein kinase LATS1 isoform X1	lats1	18	69293	120807851	GO:0004674	IEA	enables	protein serine/threonine kinase activity	22301074|30032202	Function	1	1	1	1	0.963233457	1
serine/threonine-protein kinase LATS1 isoform X1	lats1	18	69293	120807851	GO:0005524	IEA	enables	ATP binding	22301074	Function	1	1	1	1	0.963233457	1
serine/threonine-protein kinase LATS1 isoform X1	lats1	18	69293	120807851	GO:0018105	IEA	involved_in	peptidyl-serine phosphorylation	30032202	Process	1	1	1	1	0.963233457	1
serine/threonine-protein kinase LATS1 isoform X1	lats1	18	69293	120807851	GO:0035329	IEA	involved_in	hippo signaling	30032202	Process	1	1	1	1	0.963233457	1
serine/threonine-protein kinase LATS1 isoform X1	lats1	18	69293	120807851	GO:0043065	IEA	involved_in	positive regulation of apoptotic process	30032202	Process	1	1	1	1	0.963233457	1
serine/threonine-protein kinase LATS1 isoform X1	lats1	18	69293	120807851	GO:0046620	IEA	involved_in	regulation of organ growth	30032202	Process	1	1	1	1	0.963233457	1
mucin-5AC-like	LOC120807852	2	69293	120807852	GO:0005515	IEA	enables	protein binding	22301074	Function	0.946368966	1	1	1	0.012734116	1
mucin-5AC-like	LOC120807852	2	69293	120807852	GO:0005615	IEA	located_in	extracellular space	30032202	Component	0.946368966	1	1	1	0.012734116	1
mucin-5AC-like	LOC120807852	2	69293	120807852	GO:0031012	IEA	located_in	extracellular matrix	30032202	Component	0.946368966	1	1	1	0.012734116	1
kinesin-like protein KIF3C isoform X1	LOC120807853	18	69293	120807853	GO:0003777	IEA	enables	microtubule motor activity	22301074|30032202	Function	1	0.828733803	1	1	1	1
kinesin-like protein KIF3C isoform X1	LOC120807853	18	69293	120807853	GO:0005524	IEA	enables	ATP binding	22301074	Function	1	0.828733803	1	1	1	1
kinesin-like protein KIF3C isoform X1	LOC120807853	18	69293	120807853	GO:0007018	IEA	involved_in	microtubule-based movement	22301074|30032202	Process	1	0.828733803	1	1	1	1
kinesin-like protein KIF3C isoform X1	LOC120807853	18	69293	120807853	GO:0008017	IEA	enables	microtubule binding	22301074	Function	1	0.828733803	1	1	1	1
low-density lipoprotein receptor-related protein 11	lrp11	18	69293	120807854	GO:0004867	IEA	enables	serine-type endopeptidase inhibitor activity	22301074	Function	0.895437512	1	1	1	1	1
low-density lipoprotein receptor-related protein 11	lrp11	18	69293	120807854	GO:0005515	IEA	enables	protein binding	22301074	Function	0.895437512	1	1	1	1	1
nucleoporin Nup43	nup43	18	69293	120807855	GO:0005515	IEA	enables	protein binding	22301074	Function	1	1	0.956067799	1	1	1
nucleoporin Nup43	nup43	18	69293	120807855	GO:0031080	IEA	part_of	nuclear pore outer ring	30032202	Component	1	1	0.956067799	1	1	1
protein-L-isoaspartate(D-aspartate) O-methyltransferase	pcmt	18	69293	120807856	GO:0004719	IEA	enables	protein-L-isoaspartate (D-aspartate) O-methyltransferase activity	22301074|30032202	Function	1	1	1	1	1	1
protein-L-isoaspartate(D-aspartate) O-methyltransferase	pcmt	18	69293	120807856	GO:0005737	IEA	located_in	cytoplasm	30032202	Component	1	1	1	1	1	1
protein-L-isoaspartate(D-aspartate) O-methyltransferase	pcmt	18	69293	120807856	GO:0036211	IEA	involved_in	protein modification process	22301074|30032202	Process	1	1	1	1	1	1
ras-related protein Rab-10	rab10	18	69293	120807857	GO:0003924	IEA	enables	GTPase activity	22301074	Function	1	1	1	1	1	1
ras-related protein Rab-10	rab10	18	69293	120807857	GO:0005525	IEA	enables	GTP binding	22301074	Function	1	1	1	1	1	1
ras-related protein Rab-10	rab10	18	69293	120807857	GO:0005794	IEA	located_in	Golgi apparatus	30032202	Component	1	1	1	1	1	1
ras-related protein Rab-10	rab10	18	69293	120807857	GO:0032593	IEA	located_in	insulin-responsive compartment	30032202	Component	1	1	1	1	1	1
ras-related protein Rab-10	rab10	18	69293	120807857	GO:0032869	IEA	involved_in	cellular response to insulin stimulus	30032202	Process	1	1	1	1	1	1
ras-related protein Rab-10	rab10	18	69293	120807857	GO:0055037	IEA	located_in	recycling endosome	30032202	Component	1	1	1	1	1	1
CAD protein isoform X1	cad	18	69293	120807858	GO:0004070	IEA	enables	aspartate carbamoyltransferase activity	22301074|30032202	Function	1	1	0.952470987	1	0.515935442	1
CAD protein isoform X1	cad	18	69293	120807858	GO:0004088	IEA	enables	carbamoyl-phosphate synthase (glutamine-hydrolyzing) activity	22301074	Function	1	1	0.952470987	1	0.515935442	1
CAD protein isoform X1	cad	18	69293	120807858	GO:0004151	IEA	enables	dihydroorotase activity	30032202	Function	1	1	0.952470987	1	0.515935442	1
CAD protein isoform X1	cad	18	69293	120807858	GO:0005524	IEA	enables	ATP binding	22301074	Function	1	1	0.952470987	1	0.515935442	1
CAD protein isoform X1	cad	18	69293	120807858	GO:0005737	IEA	located_in	cytoplasm	30032202	Component	1	1	0.952470987	1	0.515935442	1
CAD protein isoform X1	cad	18	69293	120807858	GO:0005829	IEA	located_in	cytosol	30032202	Component	1	1	0.952470987	1	0.515935442	1
CAD protein isoform X1	cad	18	69293	120807858	GO:0006207	IEA	involved_in	'de novo' pyrimidine nucleobase biosynthetic process	22301074|30032202	Process	1	1	0.952470987	1	0.515935442	1
CAD protein isoform X1	cad	18	69293	120807858	GO:0006228	IEA	involved_in	UTP biosynthetic process	30032202	Process	1	1	0.952470987	1	0.515935442	1
CAD protein isoform X1	cad	18	69293	120807858	GO:0006541	IEA	involved_in	glutamine metabolic process	22301074|30032202	Process	1	1	0.952470987	1	0.515935442	1
CAD protein isoform X1	cad	18	69293	120807858	GO:0016597	IEA	enables	amino acid binding	22301074	Function	1	1	0.952470987	1	0.515935442	1
CAD protein isoform X1	cad	18	69293	120807858	GO:0019240	IEA	involved_in	citrulline biosynthetic process	30032202	Process	1	1	0.952470987	1	0.515935442	1
CAD protein isoform X1	cad	18	69293	120807858	GO:0046872	IEA	enables	metal ion binding	22301074	Function	1	1	0.952470987	1	0.515935442	1
neuroblastoma-amplified sequence-like	LOC120807860	18	69293	120807860	GO:0000149	IEA	enables	SNARE binding	30032202	Function	0.946368966	0.796254869	1	1	1	1
neuroblastoma-amplified sequence-like	LOC120807860	18	69293	120807860	GO:0005789	IEA	located_in	endoplasmic reticulum membrane	30032202	Component	0.946368966	0.796254869	1	1	1	1
neuroblastoma-amplified sequence-like	LOC120807860	18	69293	120807860	GO:0006890	IEA	involved_in	retrograde vesicle-mediated transport, Golgi to endoplasmic reticulum	22301074|30032202	Process	0.946368966	0.796254869	1	1	1	1
neuroblastoma-amplified sequence-like	LOC120807860	18	69293	120807860	GO:0070939	IEA	part_of	Dsl1/NZR complex	30032202	Component	0.946368966	0.796254869	1	1	1	1
intestinal mucin-like protein	LOC120807861	2	69293	120807861	GO:0005515	IEA	enables	protein binding	22301074	Function	1	1	1	1	0.303260929	1
intestinal mucin-like protein	LOC120807861	2	69293	120807861	GO:0005615	IEA	located_in	extracellular space	30032202	Component	1	1	1	1	0.303260929	1
intestinal mucin-like protein	LOC120807861	2	69293	120807861	GO:0031012	IEA	located_in	extracellular matrix	30032202	Component	1	1	1	1	0.303260929	1
ATP-dependent RNA helicase DDX1	ddx1	18	69293	120807862	GO:0003676	IEA	enables	nucleic acid binding	22301074	Function	1	1	1	1	1	1
ATP-dependent RNA helicase DDX1	ddx1	18	69293	120807862	GO:0003724	IEA	enables	RNA helicase activity	22301074	Function	1	1	1	1	1	1
ATP-dependent RNA helicase DDX1	ddx1	18	69293	120807862	GO:0005515	IEA	enables	protein binding	22301074	Function	1	1	1	1	1	1
ATP-dependent RNA helicase DDX1	ddx1	18	69293	120807862	GO:0005524	IEA	enables	ATP binding	22301074	Function	1	1	1	1	1	1
neuroblastoma-amplified sequence-like	LOC120807863	18	69293	120807863	GO:0000149	IEA	enables	SNARE binding	30032202	Function	1	1	1	1	1	1
neuroblastoma-amplified sequence-like	LOC120807863	18	69293	120807863	GO:0005789	IEA	located_in	endoplasmic reticulum membrane	30032202	Component	1	1	1	1	1	1
neuroblastoma-amplified sequence-like	LOC120807863	18	69293	120807863	GO:0006890	IEA	involved_in	retrograde vesicle-mediated transport, Golgi to endoplasmic reticulum	30032202	Process	1	1	1	1	1	1
neuroblastoma-amplified sequence-like	LOC120807863	18	69293	120807863	GO:0070939	IEA	part_of	Dsl1/NZR complex	30032202	Component	1	1	1	1	1	1
LOW QUALITY PROTEIN: signal-induced proliferation-associated 1-like protein 1	sipa1l1	18	69293	120807864	GO:0005096	IEA	enables	GTPase activator activity	22301074|30032202	Function	1	1	1	1	1	1
LOW QUALITY PROTEIN: signal-induced proliferation-associated 1-like protein 1	sipa1l1	18	69293	120807864	GO:0005515	IEA	enables	protein binding	22301074	Function	1	1	1	1	1	1
LOW QUALITY PROTEIN: signal-induced proliferation-associated 1-like protein 1	sipa1l1	18	69293	120807864	GO:0005737	IEA	located_in	cytoplasm	30032202	Component	1	1	1	1	1	1
LOW QUALITY PROTEIN: signal-induced proliferation-associated 1-like protein 1	sipa1l1	18	69293	120807864	GO:0051056	IEA	involved_in	regulation of small GTPase mediated signal transduction	22301074	Process	1	1	1	1	1	1
LOW QUALITY PROTEIN: signal-induced proliferation-associated 1-like protein 1	sipa1l1	18	69293	120807864	GO:0090630	IEA	involved_in	activation of GTPase activity	30032202	Process	1	1	1	1	1	1
titin	LOC120807865	18	69293	120807865	GO:0007601	IEA	involved_in	visual perception	30032202	Process	0.99429123	0.041392601	1	1	1	1
tyrosine-protein kinase fynb isoform X1	fynb	18	69293	120807866	GO:0004715	IEA	enables	non-membrane spanning protein tyrosine kinase activity	30032202	Function	1	1	1	1	1	1
tyrosine-protein kinase fynb isoform X1	fynb	18	69293	120807866	GO:0005102	IEA	enables	signaling receptor binding	30032202	Function	1	1	1	1	1	1
tyrosine-protein kinase fynb isoform X1	fynb	18	69293	120807866	GO:0005524	IEA	enables	ATP binding	22301074	Function	1	1	1	1	1	1
tyrosine-protein kinase fynb isoform X1	fynb	18	69293	120807866	GO:0006468	IEA	involved_in	protein phosphorylation	22301074	Process	1	1	1	1	1	1
tyrosine-protein kinase fynb isoform X1	fynb	18	69293	120807866	GO:0007169	IEA	involved_in	cell surface receptor protein tyrosine kinase signaling pathway	30032202	Process	1	1	1	1	1	1
tyrosine-protein kinase fynb isoform X1	fynb	18	69293	120807866	GO:0030154	IEA	involved_in	cell differentiation	30032202	Process	1	1	1	1	1	1
tyrosine-protein kinase fynb isoform X1	fynb	18	69293	120807866	GO:0031234	IEA	located_in	extrinsic component of cytoplasmic side of plasma membrane	30032202	Component	1	1	1	1	1	1
tyrosine-protein kinase fynb isoform X1	fynb	18	69293	120807866	GO:0045087	IEA	involved_in	innate immune response	30032202	Process	1	1	1	1	1	1
tyrosine-protein kinase fynb isoform X1	fynb	18	69293	120807866	GO:0050852	IEA	involved_in	T cell receptor signaling pathway	30032202	Process	1	1	1	1	1	1
E3 ubiquitin ligase TRAF3IP2 isoform X1	traf3ip2a	18	69293	120807867	GO:0006959	IEA	involved_in	humoral immune response	30032202	Process	0.326613771	1	1	1	1	1
E3 ubiquitin ligase TRAF3IP2 isoform X1	traf3ip2a	18	69293	120807867	GO:0043123	IEA	involved_in	positive regulation of canonical NF-kappaB signal transduction	30032202	Process	0.326613771	1	1	1	1	1
translation initiation factor IF-3, mitochondrial	mtif3	18	69293	120807869	GO:0003743	IEA	enables	translation initiation factor activity	22301074|30032202	Function	1	0.866493777	1	1	0.902281455	1
translation initiation factor IF-3, mitochondrial	mtif3	18	69293	120807869	GO:0005739	IEA	located_in	mitochondrion	30032202	Component	1	0.866493777	1	1	0.902281455	1
translation initiation factor IF-3, mitochondrial	mtif3	18	69293	120807869	GO:0032790	IEA	involved_in	ribosome disassembly	30032202	Process	1	0.866493777	1	1	0.902281455	1
translation initiation factor IF-3, mitochondrial	mtif3	18	69293	120807869	GO:0043022	IEA	enables	ribosome binding	30032202	Function	1	0.866493777	1	1	0.902281455	1
translation initiation factor IF-3, mitochondrial	mtif3	18	69293	120807869	GO:0070124	IEA	involved_in	mitochondrial translational initiation	30032202	Process	1	0.866493777	1	1	0.902281455	1
costars family protein ABRACL	abracl	18	69293	120807870	GO:0032970	IEA	involved_in	regulation of actin filament-based process	30032202	Process	1	1	1	1	1	1
laminin subunit alpha-2 isoform X1	lama2	18	69293	120807871	GO:0005102	IEA	enables	signaling receptor binding	22301074	Function	1	1	1	1	1	1
laminin subunit alpha-2 isoform X1	lama2	18	69293	120807871	GO:0005201	IEA	enables	extracellular matrix structural constituent	30032202	Function	1	1	1	1	1	1
laminin subunit alpha-2 isoform X1	lama2	18	69293	120807871	GO:0005604	IEA	located_in	basement membrane	30032202	Component	1	1	1	1	1	1
laminin subunit alpha-2 isoform X1	lama2	18	69293	120807871	GO:0007155	IEA	involved_in	cell adhesion	22301074	Process	1	1	1	1	1	1
laminin subunit alpha-2 isoform X1	lama2	18	69293	120807871	GO:0007411	IEA	involved_in	axon guidance	30032202	Process	1	1	1	1	1	1
laminin subunit alpha-2 isoform X1	lama2	18	69293	120807871	GO:0030155	IEA	involved_in	regulation of cell adhesion	22301074	Process	1	1	1	1	1	1
laminin subunit alpha-2 isoform X1	lama2	18	69293	120807871	GO:0030334	IEA	involved_in	regulation of cell migration	22301074	Process	1	1	1	1	1	1
laminin subunit alpha-2 isoform X1	lama2	18	69293	120807871	GO:0045995	IEA	involved_in	regulation of embryonic development	22301074	Process	1	1	1	1	1	1
alpha-ketoglutarate-dependent dioxygenase FTO	fto	2	69293	120807872	GO:0006307	IEA	involved_in	DNA alkylation repair	30032202	Process	1	0.638551624	1	1	1	1
alpha-ketoglutarate-dependent dioxygenase FTO	fto	2	69293	120807872	GO:0008198	IEA	enables	ferrous iron binding	30032202	Function	1	0.638551624	1	1	1	1
alpha-ketoglutarate-dependent dioxygenase FTO	fto	2	69293	120807872	GO:0035516	IEA	enables	broad specificity oxidative DNA demethylase activity	30032202	Function	1	0.638551624	1	1	1	1
alpha-ketoglutarate-dependent dioxygenase FTO	fto	2	69293	120807872	GO:0040014	IEA	involved_in	regulation of multicellular organism growth	30032202	Process	1	0.638551624	1	1	1	1
alpha-ketoglutarate-dependent dioxygenase FTO	fto	2	69293	120807872	GO:0042245	IEA	involved_in	RNA repair	30032202	Process	1	0.638551624	1	1	1	1
alpha-ketoglutarate-dependent dioxygenase FTO	fto	2	69293	120807872	GO:1990931	IEA	enables	mRNA N6-methyladenosine dioxygenase activity	30032202	Function	1	0.638551624	1	1	1	1
vesicular inhibitory amino acid transporter-like	LOC120807873	18	69293	120807873	GO:0003333	IEA	involved_in	amino acid transmembrane transport	30032202	Process	1	1	1	1	1	1
vesicular inhibitory amino acid transporter-like	LOC120807873	18	69293	120807873	GO:0005774	IEA	located_in	vacuolar membrane	30032202	Component	1	1	1	1	1	1
vesicular inhibitory amino acid transporter-like	LOC120807873	18	69293	120807873	GO:0015171	IEA	enables	amino acid transmembrane transporter activity	30032202	Function	1	1	1	1	1	1
regulator of G-protein signaling 6-like isoform X1	LOC120807874	18	69293	120807874	GO:0007186	IEA	involved_in	G protein-coupled receptor signaling pathway	22301074	Process	0.942521433	1	1	1	1	1
regulator of G-protein signaling 6-like isoform X1	LOC120807874	18	69293	120807874	GO:0008277	IEA	involved_in	regulation of G protein-coupled receptor signaling pathway	30032202	Process	0.942521433	1	1	1	1	1
regulator of G-protein signaling 6-like isoform X1	LOC120807874	18	69293	120807874	GO:0035556	IEA	involved_in	intracellular signal transduction	22301074	Process	0.942521433	1	1	1	1	1
laminin subunit alpha-4 isoform X1	lama4	18	69293	120807875	GO:0005102	IEA	enables	signaling receptor binding	22301074	Function	1	1	1	0.788870482	1	1
laminin subunit alpha-4 isoform X1	lama4	18	69293	120807875	GO:0007155	IEA	involved_in	cell adhesion	22301074	Process	1	1	1	0.788870482	1	1
laminin subunit alpha-4 isoform X1	lama4	18	69293	120807875	GO:0030155	IEA	involved_in	regulation of cell adhesion	22301074	Process	1	1	1	0.788870482	1	1
laminin subunit alpha-4 isoform X1	lama4	18	69293	120807875	GO:0030334	IEA	involved_in	regulation of cell migration	22301074	Process	1	1	1	0.788870482	1	1
laminin subunit alpha-4 isoform X1	lama4	18	69293	120807875	GO:0045995	IEA	involved_in	regulation of embryonic development	22301074	Process	1	1	1	0.788870482	1	1
myotubularin-related protein 9	mtmr9	18	69293	120807876	GO:0010507	IEA	involved_in	negative regulation of autophagy	30032202	Process	1	0.586127876	0.721937345	1	1	1
LOW QUALITY PROTEIN: ADAMTS-like protein 3	LOC120807877	2	69293	120807877	GO:0004222	IEA	enables	metalloendopeptidase activity	30032202	Function	1	1	1	1	1	1
LOW QUALITY PROTEIN: ADAMTS-like protein 3	LOC120807877	2	69293	120807877	GO:0030198	IEA	involved_in	extracellular matrix organization	22301074|30032202	Process	1	1	1	1	1	1
LOW QUALITY PROTEIN: ADAMTS-like protein 3	LOC120807877	2	69293	120807877	GO:0031012	IEA	located_in	extracellular matrix	30032202	Component	1	1	1	1	1	1
L-threonine dehydrogenase isoform X1	tdh	18	69293	120807878	GO:0006567	IEA	involved_in	threonine catabolic process	30032202	Process	1	1	1	0.082492367	1	1
L-threonine dehydrogenase isoform X1	tdh	18	69293	120807878	GO:0008743	IEA	enables	L-threonine 3-dehydrogenase activity	30032202	Function	1	1	1	0.082492367	1	1
LOW QUALITY PROTEIN: potassium channel subfamily K member 2-like	LOC120807879	18	69293	120807879	GO:0015271	IEA	enables	outward rectifier potassium channel activity	30032202	Function	1	1	1	1	1	1
LOW QUALITY PROTEIN: potassium channel subfamily K member 2-like	LOC120807879	18	69293	120807879	GO:0016020	IEA	located_in	membrane	22301074|30032202	Component	1	1	1	1	1	1
LOW QUALITY PROTEIN: potassium channel subfamily K member 2-like	LOC120807879	18	69293	120807879	GO:0022841	IEA	enables	potassium ion leak channel activity	30032202	Function	1	1	1	1	1	1
LOW QUALITY PROTEIN: potassium channel subfamily K member 2-like	LOC120807879	18	69293	120807879	GO:0030322	IEA	involved_in	stabilization of membrane potential	30032202	Process	1	1	1	1	1	1
LOW QUALITY PROTEIN: potassium channel subfamily K member 2-like	LOC120807879	18	69293	120807879	GO:0071805	IEA	involved_in	potassium ion transmembrane transport	22301074|30032202	Process	1	1	1	1	1	1
trifunctional enzyme subunit beta, mitochondrial	hadhb	18	69293	120807880	GO:0006635	IEA	involved_in	fatty acid beta-oxidation	30032202	Process	1	0.854074573	1	1	1	0.753897542
trifunctional enzyme subunit beta, mitochondrial	hadhb	18	69293	120807880	GO:0016747	IEA	enables	acyltransferase activity, transferring groups other than amino-acyl groups	22301074	Function	1	0.854074573	1	1	1	0.753897542
dihydropyrimidinase-related protein 5-like	LOC120807882	18	69293	120807882	GO:0005829	IEA	located_in	cytosol	30032202	Component	1	1	1	1	1	1
dihydropyrimidinase-related protein 5-like	LOC120807882	18	69293	120807882	GO:0016812	IEA	enables	hydrolase activity, acting on carbon-nitrogen (but not peptide) bonds, in cyclic amides	30032202	Function	1	1	1	1	1	1
dihydropyrimidinase-related protein 5-like	LOC120807883	18	69293	120807883	GO:0005829	IEA	located_in	cytosol	30032202	Component	1	1	NA	1	NA	1
dihydropyrimidinase-related protein 5-like	LOC120807883	18	69293	120807883	GO:0016812	IEA	enables	hydrolase activity, acting on carbon-nitrogen (but not peptide) bonds, in cyclic amides	30032202	Function	1	1	NA	1	NA	1
alpha/beta hydrolase domain-containing protein 17C	abhd17c	2	69293	120807886	GO:0002084	IEA	involved_in	protein depalmitoylation	30032202	Process	1	1	0.97348945	1	1	0.994758339
alpha/beta hydrolase domain-containing protein 17C	abhd17c	2	69293	120807886	GO:0005886	IEA	located_in	plasma membrane	30032202	Component	1	1	0.97348945	1	1	0.994758339
alpha/beta hydrolase domain-containing protein 17C	abhd17c	2	69293	120807886	GO:0008474	IEA	enables	palmitoyl-(protein) hydrolase activity	30032202	Function	1	1	0.97348945	1	1	0.994758339
alpha/beta hydrolase domain-containing protein 17C	abhd17c	2	69293	120807886	GO:0010008	IEA	located_in	endosome membrane	30032202	Component	1	1	0.97348945	1	1	0.994758339
transcription regulator protein BACH2 isoform X1	bach2b	18	69293	120807887	GO:0000978	IEA	enables	RNA polymerase II cis-regulatory region sequence-specific DNA binding	30032202	Function	1	1	1	1	1	1
transcription regulator protein BACH2 isoform X1	bach2b	18	69293	120807887	GO:0000981	IEA	enables	DNA-binding transcription factor activity, RNA polymerase II-specific	30032202	Function	1	1	1	1	1	1
transcription regulator protein BACH2 isoform X1	bach2b	18	69293	120807887	GO:0005515	IEA	enables	protein binding	22301074	Function	1	1	1	1	1	1
transcription regulator protein BACH2 isoform X1	bach2b	18	69293	120807887	GO:0006357	IEA	involved_in	regulation of transcription by RNA polymerase II	30032202	Process	1	1	1	1	1	1
gap junction protein alpha 10 b	gja10b	18	69293	120807888	GO:0005922	IEA	part_of	connexin complex	22301074|30032202	Component	1	1	1	1	1	1
gap junction protein alpha 10 b	gja10b	18	69293	120807888	GO:0007154	IEA	involved_in	cell communication	22301074|30032202	Process	1	1	1	1	1	1
cGMP-dependent protein kinase 2	prkg3	18	69293	120807891	GO:0004692	IEA	enables	cGMP-dependent protein kinase activity	22301074	Function	0.343369237	1	0.936038293	0.44759142	1	1
cGMP-dependent protein kinase 2	prkg3	18	69293	120807891	GO:0005524	IEA	enables	ATP binding	22301074	Function	0.343369237	1	0.936038293	0.44759142	1	1
cGMP-dependent protein kinase 2	prkg3	18	69293	120807891	GO:0006468	IEA	involved_in	protein phosphorylation	22301074	Process	0.343369237	1	0.936038293	0.44759142	1	1
zinc transporter 1 isoform X1	LOC120807892	1	69293	120807892	GO:0005385	IEA	enables	zinc ion transmembrane transporter activity	30032202	Function	0.535994598	1	1	0.805304429	1	1
zinc transporter 1 isoform X1	LOC120807892	1	69293	120807892	GO:0005783	IEA	located_in	endoplasmic reticulum	30032202	Component	0.535994598	1	1	0.805304429	1	1
zinc transporter 1 isoform X1	LOC120807892	1	69293	120807892	GO:0005794	IEA	located_in	Golgi apparatus	30032202	Component	0.535994598	1	1	0.805304429	1	1
zinc transporter 1 isoform X1	LOC120807892	1	69293	120807892	GO:0006882	IEA	involved_in	intracellular zinc ion homeostasis	30032202	Process	0.535994598	1	1	0.805304429	1	1
zinc transporter 1 isoform X1	LOC120807892	1	69293	120807892	GO:0010312	IEA	involved_in	detoxification of zinc ion	30032202	Process	0.535994598	1	1	0.805304429	1	1
zinc transporter 1 isoform X1	LOC120807892	1	69293	120807892	GO:0019855	IEA	enables	calcium channel inhibitor activity	30032202	Function	0.535994598	1	1	0.805304429	1	1
zinc transporter 1 isoform X1	LOC120807892	1	69293	120807892	GO:0071577	IEA	involved_in	zinc ion transmembrane transport	30032202	Process	0.535994598	1	1	0.805304429	1	1
squalene synthase isoform X1	fdft1	18	69293	120807893	GO:0005789	IEA	located_in	endoplasmic reticulum membrane	30032202	Component	1	1	1	1	1	0.801544673
squalene synthase isoform X1	fdft1	18	69293	120807893	GO:0006695	IEA	involved_in	cholesterol biosynthetic process	30032202	Process	1	1	1	1	1	0.801544673
squalene synthase isoform X1	fdft1	18	69293	120807893	GO:0045338	IEA	involved_in	farnesyl diphosphate metabolic process	30032202	Process	1	1	1	1	1	0.801544673
squalene synthase isoform X1	fdft1	18	69293	120807893	GO:0051996	IEA	enables	squalene synthase [NAD(P)H] activity	30032202	Function	1	1	1	1	1	0.801544673
phospholipase ABHD3-like isoform X1	LOC120807894	18	69293	120807894	GO:0008126	IEA	enables	acetylesterase activity	30032202	Function	1	1	1	1	1	1
phospholipase ABHD3-like isoform X1	LOC120807894	18	69293	120807894	GO:0047372	IEA	enables	monoacylglycerol lipase activity	30032202	Function	1	1	1	1	1	1
phospholipase ABHD3-like isoform X1	LOC120807894	18	69293	120807894	GO:0051792	IEA	involved_in	medium-chain fatty acid biosynthetic process	30032202	Process	1	1	1	1	1	1
phospholipase ABHD3-like isoform X1	LOC120807894	18	69293	120807894	GO:0051793	IEA	involved_in	medium-chain fatty acid catabolic process	30032202	Process	1	1	1	1	1	1
copine-7	cpne7	2	69293	120807895	GO:0005544	IEA	enables	calcium-dependent phospholipid binding	30032202	Function	1	1	1	1	1	1
copine-7	cpne7	2	69293	120807895	GO:0005886	IEA	located_in	plasma membrane	30032202	Component	1	1	1	1	1	1
copine-7	cpne7	2	69293	120807895	GO:0071277	IEA	involved_in	cellular response to calcium ion	30032202	Process	1	1	1	1	1	1
cathepsin B-like	LOC120807896	18	69293	120807896	GO:0004197	IEA	enables	cysteine-type endopeptidase activity	22301074|30032202	Function	1	1	1	1	1	1
cathepsin B-like	LOC120807896	18	69293	120807896	GO:0005615	IEA	located_in	extracellular space	30032202	Component	1	1	1	1	1	1
cathepsin B-like	LOC120807896	18	69293	120807896	GO:0005764	IEA	located_in	lysosome	30032202	Component	1	1	1	1	1	1
cathepsin B-like	LOC120807896	18	69293	120807896	GO:0050790	IEA	involved_in	regulation of catalytic activity	22301074	Process	1	1	1	1	1	1
cathepsin B-like	LOC120807896	18	69293	120807896	GO:0051603	IEA	involved_in	proteolysis involved in protein catabolic process	30032202	Process	1	1	1	1	1	1
estrogen-related receptor gamma-like	LOC120807897	18	69293	120807897	GO:0003700	IEA	enables	DNA-binding transcription factor activity	22301074	Function	1	1	1	1	1	1
estrogen-related receptor gamma-like	LOC120807897	18	69293	120807897	GO:0003707	IEA	enables	nuclear steroid receptor activity	22301074	Function	1	1	1	1	1	1
estrogen-related receptor gamma-like	LOC120807897	18	69293	120807897	GO:0005496	IEA	enables	steroid binding	22301074	Function	1	1	1	1	1	1
estrogen-related receptor gamma-like	LOC120807897	18	69293	120807897	GO:0005634	IEA	located_in	nucleus	22301074	Component	1	1	1	1	1	1
estrogen-related receptor gamma-like	LOC120807897	18	69293	120807897	GO:0006355	IEA	involved_in	regulation of DNA-templated transcription	22301074	Process	1	1	1	1	1	1
estrogen-related receptor gamma-like	LOC120807897	18	69293	120807897	GO:0008270	IEA	enables	zinc ion binding	22301074	Function	1	1	1	1	1	1
estrogen-related receptor gamma-like	LOC120807897	18	69293	120807897	GO:0043565	IEA	enables	sequence-specific DNA binding	22301074	Function	1	1	1	1	1	1
fasciculation and elongation protein zeta-2 isoform X1	si:ch211-57i17.1	18	69293	120807898	GO:0005737	IEA	located_in	cytoplasm	30032202	Component	0.964437355	1	1	1	1	1
fasciculation and elongation protein zeta-2 isoform X1	si:ch211-57i17.1	18	69293	120807898	GO:0030424	IEA	located_in	axon	30032202	Component	0.964437355	1	1	1	1	1
adenylate kinase 9 isoform X1	ak9	18	69293	120807900	GO:0004017	IEA	enables	adenylate kinase activity	30032202	Function	0.5561236	1	1	1	1	1
adenylate kinase 9 isoform X1	ak9	18	69293	120807900	GO:0004550	IEA	enables	nucleoside diphosphate kinase activity	30032202	Function	0.5561236	1	1	1	1	1
adenylate kinase 9 isoform X1	ak9	18	69293	120807900	GO:0005524	IEA	enables	ATP binding	22301074|30032202	Function	0.5561236	1	1	1	1	1
adenylate kinase 9 isoform X1	ak9	18	69293	120807900	GO:0005737	IEA	located_in	cytoplasm	30032202	Component	0.5561236	1	1	1	1	1
adenylate kinase 9 isoform X1	ak9	18	69293	120807900	GO:0005739	IEA	located_in	mitochondrion	30032202	Component	0.5561236	1	1	1	1	1
adenylate kinase 9 isoform X1	ak9	18	69293	120807900	GO:0006756	IEA	involved_in	AMP phosphorylation	30032202	Process	0.5561236	1	1	1	1	1
adenylate kinase 9 isoform X1	ak9	18	69293	120807900	GO:0016887	IEA	enables	ATP hydrolysis activity	22301074	Function	0.5561236	1	1	1	1	1
structural maintenance of chromosomes protein 6	si:dkey-119f1.1	18	69293	120807901	GO:0000724	IEA	involved_in	double-strand break repair via homologous recombination	30032202	Process	1	1	1	0.796103937	1	1
structural maintenance of chromosomes protein 6	si:dkey-119f1.1	18	69293	120807901	GO:0003684	IEA	enables	damaged DNA binding	30032202	Function	1	1	1	0.796103937	1	1
structural maintenance of chromosomes protein 6	si:dkey-119f1.1	18	69293	120807901	GO:0003697	IEA	enables	single-stranded DNA binding	30032202	Function	1	1	1	0.796103937	1	1
structural maintenance of chromosomes protein 6	si:dkey-119f1.1	18	69293	120807901	GO:0005634	IEA	located_in	nucleus	30032202	Component	1	1	1	0.796103937	1	1
structural maintenance of chromosomes protein 6	si:dkey-119f1.1	18	69293	120807901	GO:0030915	IEA	part_of	Smc5-Smc6 complex	30032202	Component	1	1	1	0.796103937	1	1
structural maintenance of chromosomes protein 6	si:dkey-119f1.1	18	69293	120807901	GO:0035861	IEA	located_in	site of double-strand break	30032202	Component	1	1	1	0.796103937	1	1
polyphosphoinositide phosphatase isoform X1	fig4a	18	69293	120807902	GO:0043231	IEA	located_in	intracellular membrane-bounded organelle	30032202	Component	1	1	1	1	1	1
polyphosphoinositide phosphatase isoform X1	fig4a	18	69293	120807902	GO:0043813	IEA	enables	phosphatidylinositol-3,5-bisphosphate 5-phosphatase activity	30032202	Function	1	1	1	1	1	1
polyphosphoinositide phosphatase isoform X1	fig4a	18	69293	120807902	GO:0046856	IEA	involved_in	phosphatidylinositol dephosphorylation	30032202	Process	1	1	1	1	1	1
G-protein coupled receptor 6 isoform X1	LOC120807903	18	69293	120807903	GO:0007186	IEA	involved_in	G protein-coupled receptor signaling pathway	22301074	Process	1	1	1	1	0.874154226	0.686546932
G-protein coupled receptor 6 isoform X1	LOC120807903	18	69293	120807903	GO:0016020	IEA	located_in	membrane	22301074	Component	1	1	1	1	0.874154226	0.686546932
G-protein coupled receptor 6 isoform X1	LOC120807903	18	69293	120807903	GO:0038036	IEA	enables	sphingosine-1-phosphate receptor activity	30032202	Function	1	1	1	1	0.874154226	0.686546932
ALK and LTK ligand 2-like	LOC120807904	18	69293	120807904	GO:0030298	IEA	enables	receptor signaling protein tyrosine kinase activator activity	22301074|30032202	Function	1	1	0.724042844	1	1	1
ALK and LTK ligand 2-like	LOC120807904	18	69293	120807904	GO:0030971	IEA	enables	receptor tyrosine kinase binding	22301074|30032202	Function	1	1	0.724042844	1	1	1
ALK and LTK ligand 2-like	LOC120807904	18	69293	120807904	GO:0070374	IEA	involved_in	positive regulation of ERK1 and ERK2 cascade	30032202	Process	1	1	0.724042844	1	1	1
ALK and LTK ligand 2-like	LOC120807904	18	69293	120807904	GO:0070378	IEA	involved_in	positive regulation of ERK5 cascade	30032202	Process	1	1	0.724042844	1	1	1
low molecular weight phosphotyrosine protein phosphatase isoform X1	acp1	18	69293	120807905	GO:0003993	IEA	enables	acid phosphatase activity	22301074	Function	1	1	1	1	1	1
low molecular weight phosphotyrosine protein phosphatase isoform X1	acp1	18	69293	120807905	GO:0004726	IEA	enables	non-membrane spanning protein tyrosine phosphatase activity	22301074	Function	1	1	1	1	1	1
low molecular weight phosphotyrosine protein phosphatase isoform X1	acp1	18	69293	120807905	GO:0005737	IEA	located_in	cytoplasm	22301074	Component	1	1	1	1	1	1
low molecular weight phosphotyrosine protein phosphatase isoform X1	acp1	18	69293	120807905	GO:0006470	IEA	involved_in	protein dephosphorylation	22301074	Process	1	1	1	1	1	1
transmembrane protein 18	tmem18	18	69293	120807906	GO:0031965	IEA	located_in	nuclear membrane	30032202	Component	1	1	0.996286566	1	1	1
kinesin-like protein KIF25	kif25	18	69293	120807910	GO:0003777	IEA	enables	microtubule motor activity	22301074|30032202	Function	1	1	0.137232321	1	1	1
kinesin-like protein KIF25	kif25	18	69293	120807910	GO:0005524	IEA	enables	ATP binding	22301074	Function	1	1	0.137232321	1	1	1
kinesin-like protein KIF25	kif25	18	69293	120807910	GO:0007018	IEA	involved_in	microtubule-based movement	22301074|30032202	Process	1	1	0.137232321	1	1	1
kinesin-like protein KIF25	kif25	18	69293	120807910	GO:0008017	IEA	enables	microtubule binding	22301074	Function	1	1	0.137232321	1	1	1
pre-mRNA-processing factor 17	cdc40	18	69293	120807911	GO:0000398	IEA	involved_in	mRNA splicing, via spliceosome	30032202	Process	1	1	0.968851164	1	1	1
pre-mRNA-processing factor 17	cdc40	18	69293	120807911	GO:0003729	IEA	enables	mRNA binding	30032202	Function	1	1	0.968851164	1	1	1
pre-mRNA-processing factor 17	cdc40	18	69293	120807911	GO:0005515	IEA	enables	protein binding	22301074	Function	1	1	0.968851164	1	1	1
pre-mRNA-processing factor 17	cdc40	18	69293	120807911	GO:0071013	IEA	part_of	catalytic step 2 spliceosome	30032202	Component	1	1	0.968851164	1	1	1
LOW QUALITY PROTEIN: wiskott-Aldrich syndrome protein family member 1	wasf1	18	69293	120807913	GO:0003779	IEA	enables	actin binding	22301074	Function	1	0.992336624	1	1	1	1
LOW QUALITY PROTEIN: wiskott-Aldrich syndrome protein family member 1	wasf1	18	69293	120807913	GO:0005856	IEA	located_in	cytoskeleton	30032202	Component	1	0.992336624	1	1	1	1
LOW QUALITY PROTEIN: wiskott-Aldrich syndrome protein family member 1	wasf1	18	69293	120807913	GO:0030036	IEA	involved_in	actin cytoskeleton organization	30032202	Process	1	0.992336624	1	1	1	1
LOW QUALITY PROTEIN: wiskott-Aldrich syndrome protein family member 1	wasf1	18	69293	120807913	GO:0034237	IEA	enables	protein kinase A regulatory subunit binding	30032202	Function	1	0.992336624	1	1	1	1
LOW QUALITY PROTEIN: wiskott-Aldrich syndrome protein family member 1	wasf1	18	69293	120807913	GO:0071933	IEA	enables	Arp2/3 complex binding	30032202	Function	1	0.992336624	1	1	1	1
LOW QUALITY PROTEIN: wiskott-Aldrich syndrome protein family member 1	wasf1	18	69293	120807913	GO:2000601	IEA	involved_in	positive regulation of Arp2/3 complex-mediated actin nucleation	30032202	Process	1	0.992336624	1	1	1	1
tubby protein isoform X1	tub	2	69293	120807914	GO:0005929	IEA	located_in	cilium	30032202	Component	0.278837722	1	1	1	1	1
tubby protein isoform X1	tub	2	69293	120807914	GO:0061512	IEA	involved_in	protein localization to cilium	30032202	Process	0.278837722	1	1	1	1	1
dynein regulatory complex subunit 5	tcte1	18	69293	120807915	GO:0005515	IEA	enables	protein binding	22301074	Function	1	1	0.643216316	1	1	1
adenosine 3'-phospho 5'-phosphosulfate transporter 1	slc35b2	18	69293	120807917	GO:0000139	IEA	located_in	Golgi membrane	30032202	Component	1	1	1	0.716746762	1	1
adenosine 3'-phospho 5'-phosphosulfate transporter 1	slc35b2	18	69293	120807917	GO:0005789	IEA	located_in	endoplasmic reticulum membrane	30032202	Component	1	1	1	0.716746762	1	1
adenosine 3'-phospho 5'-phosphosulfate transporter 1	slc35b2	18	69293	120807917	GO:0046964	IEA	enables	3'-phosphoadenosine 5'-phosphosulfate transmembrane transporter activity	30032202	Function	1	1	1	0.716746762	1	1
adenosine 3'-phospho 5'-phosphosulfate transporter 1	slc35b2	18	69293	120807917	GO:0055085	IEA	involved_in	transmembrane transport	22301074|30032202	Process	1	1	1	0.716746762	1	1
NF-kappa-B inhibitor epsilon isoform X1	nfkbie	18	69293	120807918	GO:0005515	IEA	enables	protein binding	22301074	Function	1	1	1	0.79598229	1	1
RNA-binding protein 25b	rbm25b	18	69293	120807919	GO:0000381	IEA	involved_in	regulation of alternative mRNA splicing, via spliceosome	30032202	Process	1	1	1	1	0.555553104	1
RNA-binding protein 25b	rbm25b	18	69293	120807919	GO:0003729	IEA	enables	mRNA binding	30032202	Function	1	1	1	1	0.555553104	1
RNA-binding protein 25b	rbm25b	18	69293	120807919	GO:0005681	IEA	part_of	spliceosomal complex	30032202	Component	1	1	1	1	0.555553104	1
RNA-binding protein 25b	rbm25b	18	69293	120807919	GO:0006397	IEA	involved_in	mRNA processing	22301074	Process	1	1	1	1	0.555553104	1
heat shock protein HSP 90-beta	hsp90ab1	18	69293	120807920	GO:0005524	IEA	enables	ATP binding	22301074|30032202	Function	1	1	1	1	1	1
heat shock protein HSP 90-beta	hsp90ab1	18	69293	120807920	GO:0005829	IEA	located_in	cytosol	30032202	Component	1	1	1	1	1	1
heat shock protein HSP 90-beta	hsp90ab1	18	69293	120807920	GO:0005886	IEA	located_in	plasma membrane	30032202	Component	1	1	1	1	1	1
heat shock protein HSP 90-beta	hsp90ab1	18	69293	120807920	GO:0006457	IEA	involved_in	protein folding	22301074|30032202	Process	1	1	1	1	1	1
heat shock protein HSP 90-beta	hsp90ab1	18	69293	120807920	GO:0016887	IEA	enables	ATP hydrolysis activity	22301074|30032202	Function	1	1	1	1	1	1
heat shock protein HSP 90-beta	hsp90ab1	18	69293	120807920	GO:0032991	IEA	part_of	protein-containing complex	30032202	Component	1	1	1	1	1	1
heat shock protein HSP 90-beta	hsp90ab1	18	69293	120807920	GO:0034605	IEA	involved_in	cellular response to heat	30032202	Process	1	1	1	1	1	1
heat shock protein HSP 90-beta	hsp90ab1	18	69293	120807920	GO:0048471	IEA	located_in	perinuclear region of cytoplasm	30032202	Component	1	1	1	1	1	1
heat shock protein HSP 90-beta	hsp90ab1	18	69293	120807920	GO:0050821	IEA	involved_in	protein stabilization	30032202	Process	1	1	1	1	1	1
heat shock protein HSP 90-beta	hsp90ab1	18	69293	120807920	GO:0051082	IEA	enables	unfolded protein binding	22301074|30032202	Function	1	1	1	1	1	1
heat shock protein HSP 90-beta	hsp90ab1	18	69293	120807920	GO:0097718	IEA	enables	disordered domain specific binding	30032202	Function	1	1	1	1	1	1
heat shock protein HSP 90-beta	hsp90ab1	18	69293	120807920	GO:0140662	IEA	enables	ATP-dependent protein folding chaperone	22301074|30032202	Function	1	1	1	1	1	1
NHS-like protein 1 isoform X1	nhsl1b	18	69293	120807921	GO:0030154	IEA	involved_in	cell differentiation	30032202	Process	1	1	1	1	1	1
protein RIC-3 isoform X1	ric3a	2	69293	120807922	GO:0007271	IEA	involved_in	synaptic transmission, cholinergic	30032202	Process	0.826746537	1	1	1	1	0.966501155
protein RIC-3 isoform X1	ric3a	2	69293	120807922	GO:0034394	IEA	involved_in	protein localization to cell surface	30032202	Process	0.826746537	1	1	1	1	0.966501155
protein RIC-3 isoform X1	ric3a	2	69293	120807922	GO:0043005	IEA	located_in	neuron projection	30032202	Component	0.826746537	1	1	1	1	0.966501155
protein RIC-3 isoform X1	ric3a	2	69293	120807922	GO:0043025	IEA	located_in	neuronal cell body	30032202	Component	0.826746537	1	1	1	1	0.966501155
protein RIC-3 isoform X1	ric3a	2	69293	120807922	GO:0043231	IEA	located_in	intracellular membrane-bounded organelle	30032202	Component	0.826746537	1	1	1	1	0.966501155
cap-specific mRNA (nucleoside-2'-O-)-methyltransferase 1	cmtr1	18	69293	120807923	GO:0003676	IEA	enables	nucleic acid binding	22301074	Function	1	1	1	0.747375496	1	1
cap-specific mRNA (nucleoside-2'-O-)-methyltransferase 1	cmtr1	18	69293	120807923	GO:0004483	IEA	enables	mRNA (nucleoside-2'-O-)-methyltransferase activity	30032202	Function	1	1	1	0.747375496	1	1
cap-specific mRNA (nucleoside-2'-O-)-methyltransferase 1	cmtr1	18	69293	120807923	GO:0005515	IEA	enables	protein binding	22301074	Function	1	1	1	0.747375496	1	1
cap-specific mRNA (nucleoside-2'-O-)-methyltransferase 1	cmtr1	18	69293	120807923	GO:0005634	IEA	located_in	nucleus	30032202	Component	1	1	1	0.747375496	1	1
cap-specific mRNA (nucleoside-2'-O-)-methyltransferase 1	cmtr1	18	69293	120807923	GO:0005737	IEA	located_in	cytoplasm	30032202	Component	1	1	1	0.747375496	1	1
cap-specific mRNA (nucleoside-2'-O-)-methyltransferase 1	cmtr1	18	69293	120807923	GO:0006370	IEA	involved_in	7-methylguanosine mRNA capping	30032202	Process	1	1	1	0.747375496	1	1
protein lin-9 homolog isoform X1	lin9	18	69293	120807924	GO:0003677	IEA	enables	DNA binding	30032202	Function	1	1	0.837103133	1	1	1
protein lin-9 homolog isoform X1	lin9	18	69293	120807924	GO:0005654	IEA	located_in	nucleoplasm	30032202	Component	1	1	0.837103133	1	1	1
protein lin-9 homolog isoform X1	lin9	18	69293	120807924	GO:0006351	IEA	involved_in	DNA-templated transcription	30032202	Process	1	1	0.837103133	1	1	1
protein lin-9 homolog isoform X1	lin9	18	69293	120807924	GO:0006357	IEA	involved_in	regulation of transcription by RNA polymerase II	30032202	Process	1	1	0.837103133	1	1	1
protein lin-9 homolog isoform X1	lin9	18	69293	120807924	GO:0017053	IEA	part_of	transcription repressor complex	30032202	Component	1	1	0.837103133	1	1	1
protein lin-9 homolog isoform X1	lin9	18	69293	120807924	GO:0051726	IEA	involved_in	regulation of cell cycle	30032202	Process	1	1	0.837103133	1	1	1
Golgi resident protein GCP60 isoform X1	acbd3	18	69293	120807925	GO:0000062	IEA	enables	fatty-acyl-CoA binding	22301074	Function	1	1	1	1	1	1
Golgi resident protein GCP60 isoform X1	acbd3	18	69293	120807925	GO:0000139	IEA	located_in	Golgi membrane	30032202	Component	1	1	1	1	1	1
homeobox protein MIXL1	mixl1	18	69293	120807926	GO:0000977	IEA	enables	RNA polymerase II transcription regulatory region sequence-specific DNA binding	30032202	Function	1	1	NA	1	NA	1
homeobox protein MIXL1	mixl1	18	69293	120807926	GO:0000981	IEA	enables	DNA-binding transcription factor activity, RNA polymerase II-specific	30032202	Function	1	1	NA	1	NA	1
homeobox protein MIXL1	mixl1	18	69293	120807926	GO:0006357	IEA	involved_in	regulation of transcription by RNA polymerase II	30032202	Process	1	1	NA	1	NA	1
F-box only protein 25 isoform X1	fbxo25	18	69293	120807927	GO:0005515	IEA	enables	protein binding	22301074	Function	1	1	1	1	1	1
F-box only protein 25 isoform X1	fbxo25	18	69293	120807927	GO:0005634	IEA	located_in	nucleus	30032202	Component	1	1	1	1	1	1
F-box only protein 25 isoform X1	fbxo25	18	69293	120807927	GO:0005737	IEA	located_in	cytoplasm	30032202	Component	1	1	1	1	1	1
F-box only protein 25 isoform X1	fbxo25	18	69293	120807927	GO:0016567	IEA	involved_in	protein ubiquitination	30032202	Process	1	1	1	1	1	1
F-box only protein 25 isoform X1	fbxo25	18	69293	120807927	GO:0019005	IEA	part_of	SCF ubiquitin ligase complex	30032202	Component	1	1	1	1	1	1
si:ch211-225h24.2	si:ch211-225h24.2	18	69293	120807928	GO:0005634	IEA	located_in	nucleus	30032202	Component	1	0.839091694	1	1	1	1
si:ch211-225h24.2	si:ch211-225h24.2	18	69293	120807928	GO:0005829	IEA	located_in	cytosol	30032202	Component	1	0.839091694	1	1	1	1
si:ch211-225h24.2	si:ch211-225h24.2	18	69293	120807928	GO:0007283	IEA	involved_in	spermatogenesis	22301074|30032202	Process	1	0.839091694	1	1	1	1
heme-binding protein 2	hebp2	18	69293	120807929	GO:0005737	IEA	located_in	cytoplasm	30032202	Component	0.970277056	1	1	1	1	1
myristoylated alanine-rich protein kinase C substrate a	marcksa	18	69293	120807930	GO:0005516	IEA	enables	calmodulin binding	22301074|30032202	Function	1	1	1	1	1	1
myristoylated alanine-rich protein kinase C substrate a	marcksa	18	69293	120807930	GO:0005737	IEA	located_in	cytoplasm	30032202	Component	1	1	1	1	1	1
myristoylated alanine-rich protein kinase C substrate a	marcksa	18	69293	120807930	GO:0005886	IEA	located_in	plasma membrane	30032202	Component	1	1	1	1	1	1
myristoylated alanine-rich protein kinase C substrate a	marcksa	18	69293	120807930	GO:0007015	IEA	involved_in	actin filament organization	30032202	Process	1	1	1	1	1	1
myristoylated alanine-rich protein kinase C substrate a	marcksa	18	69293	120807930	GO:0007417	IEA	involved_in	central nervous system development	30032202	Process	1	1	1	1	1	1
myristoylated alanine-rich protein kinase C substrate a	marcksa	18	69293	120807930	GO:0032432	IEA	located_in	actin filament bundle	30032202	Component	1	1	1	1	1	1
myristoylated alanine-rich protein kinase C substrate a	marcksa	18	69293	120807930	GO:0051015	IEA	enables	actin filament binding	30032202	Function	1	1	1	1	1	1
gamma-crystallin M2-like	LOC120807931	18	69293	120807931	GO:0002088	IEA	involved_in	lens development in camera-type eye	30032202	Process	0.102684077	1	1	1	1	1
gamma-crystallin M2-like	LOC120807931	18	69293	120807931	GO:0005212	IEA	enables	structural constituent of eye lens	30032202	Function	0.102684077	1	1	1	1	1
gamma-crystallin M2-like	LOC120807931	18	69293	120807931	GO:0007601	IEA	involved_in	visual perception	30032202	Process	0.102684077	1	1	1	1	1
nesprin-2 isoform X1	LOC120807934	18	69293	120807934	GO:0005515	IEA	enables	protein binding	22301074	Function	1	1	0.947011636	1	1	1
nesprin-2 isoform X1	LOC120807934	18	69293	120807934	GO:0016020	IEA	located_in	membrane	22301074	Component	1	1	0.947011636	1	1	1
ATP synthase subunit ATP5MPL, mitochondrial	atp5mj	18	69293	120807935	GO:0005739	IEA	located_in	mitochondrion	22301074|30032202	Component	1	1	1	1	1	1
phosphatidate phosphatase LPIN1 isoform X1	lpin1b	18	69293	120807936	GO:0003713	IEA	enables	transcription coactivator activity	30032202	Function	1	0.752446949	1	1	1	1
phosphatidate phosphatase LPIN1 isoform X1	lpin1b	18	69293	120807936	GO:0005634	IEA	located_in	nucleus	30032202	Component	1	0.752446949	1	1	1	1
phosphatidate phosphatase LPIN1 isoform X1	lpin1b	18	69293	120807936	GO:0005741	IEA	located_in	mitochondrial outer membrane	30032202	Component	1	0.752446949	1	1	1	1
phosphatidate phosphatase LPIN1 isoform X1	lpin1b	18	69293	120807936	GO:0008195	IEA	enables	phosphatidate phosphatase activity	30032202	Function	1	0.752446949	1	1	1	1
phosphatidate phosphatase LPIN1 isoform X1	lpin1b	18	69293	120807936	GO:0009062	IEA	involved_in	fatty acid catabolic process	30032202	Process	1	0.752446949	1	1	1	1
phosphatidate phosphatase LPIN1 isoform X1	lpin1b	18	69293	120807936	GO:0019432	IEA	involved_in	triglyceride biosynthetic process	30032202	Process	1	0.752446949	1	1	1	1
phosphatidate phosphatase LPIN1 isoform X1	lpin1b	18	69293	120807936	GO:0032869	IEA	involved_in	cellular response to insulin stimulus	30032202	Process	1	0.752446949	1	1	1	1
phosphatidate phosphatase LPIN1 isoform X1	lpin1b	18	69293	120807936	GO:0045944	IEA	involved_in	positive regulation of transcription by RNA polymerase II	30032202	Process	1	0.752446949	1	1	1	1
dihydroxyacetone phosphate acyltransferase	gnpat2	18	69293	120807937	GO:0005778	IEA	located_in	peroxisomal membrane	30032202	Component	0.531593643	1	1	1	1	1
dihydroxyacetone phosphate acyltransferase	gnpat2	18	69293	120807937	GO:0008611	IEA	involved_in	ether lipid biosynthetic process	30032202	Process	0.531593643	1	1	1	1	1
dihydroxyacetone phosphate acyltransferase	gnpat2	18	69293	120807937	GO:0016287	IEA	enables	glycerone-phosphate O-acyltransferase activity	30032202	Function	0.531593643	1	1	1	1	1
dihydroxyacetone phosphate acyltransferase	gnpat2	18	69293	120807937	GO:0031966	IEA	located_in	mitochondrial membrane	30032202	Component	0.531593643	1	1	1	1	1
G patch domain-containing protein 2 isoform X1	gpatch2	18	69293	120807938	GO:0003676	IEA	enables	nucleic acid binding	22301074	Function	1	1	1	1	1	1
synaptosomal-associated protein 25-A isoform X1	snap25a	18	69293	120807939	GO:0005249	IEA	enables	voltage-gated potassium channel activity	22301074	Function	1	1	1	1	1	1
synaptosomal-associated protein 25-A isoform X1	snap25a	18	69293	120807939	GO:0005484	IEA	enables	SNAP receptor activity	30032202	Function	1	1	1	1	1	1
synaptosomal-associated protein 25-A isoform X1	snap25a	18	69293	120807939	GO:0005886	IEA	located_in	plasma membrane	30032202	Component	1	1	1	1	1	1
synaptosomal-associated protein 25-A isoform X1	snap25a	18	69293	120807939	GO:0006887	IEA	involved_in	exocytosis	30032202	Process	1	1	1	1	1	1
synaptosomal-associated protein 25-A isoform X1	snap25a	18	69293	120807939	GO:0016082	IEA	involved_in	synaptic vesicle priming	30032202	Process	1	1	1	1	1	1
synaptosomal-associated protein 25-A isoform X1	snap25a	18	69293	120807939	GO:0017075	IEA	enables	syntaxin-1 binding	22301074|30032202	Function	1	1	1	1	1	1
synaptosomal-associated protein 25-A isoform X1	snap25a	18	69293	120807939	GO:0031629	IEA	involved_in	synaptic vesicle fusion to presynaptic active zone membrane	30032202	Process	1	1	1	1	1	1
synaptosomal-associated protein 25-A isoform X1	snap25a	18	69293	120807939	GO:0070032	IEA	part_of	synaptobrevin 2-SNAP-25-syntaxin-1a-complexin I complex	30032202	Component	1	1	1	1	1	1
exostosin-1	LOC120807940	18	69293	120807940	GO:0006486	IEA	involved_in	protein glycosylation	30032202	Process	1	1	1	1	1	1
exostosin-1	LOC120807940	18	69293	120807940	GO:0016020	IEA	located_in	membrane	22301074	Component	1	1	1	1	1	1
exostosin-1	LOC120807940	18	69293	120807940	GO:0016757	IEA	enables	glycosyltransferase activity	22301074|30032202	Function	1	1	1	1	1	1
reticulon-4-interacting protein 1 homolog, mitochondrial-like isoform X1	LOC120807945	18	69293	120807945	GO:0005739	IEA	located_in	mitochondrion	22301074|30032202	Component	1	1	1	1	1	1
reticulon-4-interacting protein 1 homolog, mitochondrial-like isoform X1	LOC120807945	18	69293	120807945	GO:0008270	IEA	enables	zinc ion binding	22301074	Function	1	1	1	1	1	1
reticulon-4-interacting protein 1 homolog, mitochondrial-like isoform X1	LOC120807945	18	69293	120807945	GO:0016491	IEA	enables	oxidoreductase activity	22301074	Function	1	1	1	1	1	1
mannosyl-oligosaccharide 1,2-alpha-mannosidase IA	man1a1	18	69293	120807946	GO:0000139	IEA	located_in	Golgi membrane	30032202	Component	1	0.865541088	1	1	1	1
mannosyl-oligosaccharide 1,2-alpha-mannosidase IA	man1a1	18	69293	120807946	GO:0004571	IEA	enables	mannosyl-oligosaccharide 1,2-alpha-mannosidase activity	22301074|30032202	Function	1	0.865541088	1	1	1	1
mannosyl-oligosaccharide 1,2-alpha-mannosidase IA	man1a1	18	69293	120807946	GO:0005509	IEA	enables	calcium ion binding	22301074	Function	1	0.865541088	1	1	1	1
mannosyl-oligosaccharide 1,2-alpha-mannosidase IA	man1a1	18	69293	120807946	GO:0005783	IEA	located_in	endoplasmic reticulum	30032202	Component	1	0.865541088	1	1	1	1
mannosyl-oligosaccharide 1,2-alpha-mannosidase IA	man1a1	18	69293	120807946	GO:0005975	IEA	involved_in	carbohydrate metabolic process	22301074	Process	1	0.865541088	1	1	1	1
mannosyl-oligosaccharide 1,2-alpha-mannosidase IA	man1a1	18	69293	120807946	GO:0006491	IEA	involved_in	N-glycan processing	30032202	Process	1	0.865541088	1	1	1	1
mannosyl-oligosaccharide 1,2-alpha-mannosidase IA	man1a1	18	69293	120807946	GO:0070062	IEA	located_in	extracellular exosome	30032202	Component	1	0.865541088	1	1	1	1
radial spoke head protein 9 homolog	rsph9	18	69293	120807947	GO:0001534	IEA	part_of	radial spoke	22301074	Component	1	1	1	1	1	1
radial spoke head protein 9 homolog	rsph9	18	69293	120807947	GO:0005930	IEA	located_in	axoneme	30032202	Component	1	1	1	1	1	1
radial spoke head protein 9 homolog	rsph9	18	69293	120807947	GO:0035082	IEA	involved_in	axoneme assembly	30032202	Process	1	1	1	1	1	1
radial spoke head protein 9 homolog	rsph9	18	69293	120807947	GO:0044458	IEA	involved_in	motile cilium assembly	30032202	Process	1	1	1	1	1	1
radial spoke head protein 9 homolog	rsph9	18	69293	120807947	GO:0060294	IEA	involved_in	cilium movement involved in cell motility	22301074|30032202	Process	1	1	1	1	1	1
39S ribosomal protein S18a, mitochondrial	mrps18a	18	69293	120807948	GO:0003735	IEA	enables	structural constituent of ribosome	22301074|30032202	Function	1	1	1	1	1	1
39S ribosomal protein S18a, mitochondrial	mrps18a	18	69293	120807948	GO:0005763	IEA	part_of	mitochondrial small ribosomal subunit	30032202	Component	1	1	1	1	1	1
39S ribosomal protein S18a, mitochondrial	mrps18a	18	69293	120807948	GO:0005840	IEA	located_in	ribosome	22301074|30032202	Component	1	1	1	1	1	1
39S ribosomal protein S18a, mitochondrial	mrps18a	18	69293	120807948	GO:0032543	IEA	involved_in	mitochondrial translation	30032202	Process	1	1	1	1	1	1
39S ribosomal protein S18a, mitochondrial	mrps18a	18	69293	120807948	GO:0070181	IEA	enables	small ribosomal subunit rRNA binding	30032202	Function	1	1	1	1	1	1
LOW QUALITY PROTEIN: CSC1-like protein 1	tmem63a	18	69293	120807949	GO:0003676	IEA	enables	nucleic acid binding	22301074	Function	1	1	0.963895344	1	1	1
LOW QUALITY PROTEIN: CSC1-like protein 1	tmem63a	18	69293	120807949	GO:0005227	IEA	enables	calcium-activated cation channel activity	30032202	Function	1	1	0.963895344	1	1	1
LOW QUALITY PROTEIN: CSC1-like protein 1	tmem63a	18	69293	120807949	GO:0005886	IEA	located_in	plasma membrane	30032202	Component	1	1	0.963895344	1	1	1
exostosin-like 3	extl3	18	69293	120807950	GO:0006486	IEA	involved_in	protein glycosylation	30032202	Process	0.825811149	1	1	1	1	1
exostosin-like 3	extl3	18	69293	120807950	GO:0016020	IEA	located_in	membrane	22301074	Component	0.825811149	1	1	1	1	1
exostosin-like 3	extl3	18	69293	120807950	GO:0016757	IEA	enables	glycosyltransferase activity	22301074|30032202	Function	0.825811149	1	1	1	1	1
N-acetylgalactosamine-6-sulfatase	galns	2	69293	120807952	GO:0004065	IEA	enables	arylsulfatase activity	30032202	Function	1	1	1	1	1	1
N-acetylgalactosamine-6-sulfatase	galns	2	69293	120807952	GO:0043890	IEA	enables	N-acetylgalactosamine-6-sulfatase activity	22301074	Function	1	1	1	1	1	1
cleavage and polyadenylation specificity factor subunit 2	cpsf2	18	69293	120807953	GO:0003723	IEA	enables	RNA binding	30032202	Function	1	1	1	1	1	1
cleavage and polyadenylation specificity factor subunit 2	cpsf2	18	69293	120807953	GO:0005847	IEA	part_of	mRNA cleavage and polyadenylation specificity factor complex	30032202	Component	1	1	1	1	1	1
cleavage and polyadenylation specificity factor subunit 2	cpsf2	18	69293	120807953	GO:0006398	IEA	involved_in	mRNA 3'-end processing by stem-loop binding and cleavage	30032202	Process	1	1	1	1	1	1
brain-enriched guanylate kinase-associated protein isoform X1	si:dkey-174m14.3	18	69293	120807954	GO:0045202	IEA	located_in	synapse	30032202	Component	1	1	1	1	1	1
brain-enriched guanylate kinase-associated protein isoform X1	si:dkey-174m14.3	18	69293	120807954	GO:0098962	IEA	involved_in	regulation of postsynaptic neurotransmitter receptor activity	30032202	Process	1	1	1	1	1	1
sodium/potassium/calcium exchanger 4 isoform X1	slc24a4b	18	69293	120807955	GO:0005262	IEA	enables	calcium channel activity	30032202	Function	1	0.805848229	0.898047948	1	1	1
sodium/potassium/calcium exchanger 4 isoform X1	slc24a4b	18	69293	120807955	GO:0006874	IEA	involved_in	intracellular calcium ion homeostasis	30032202	Process	1	0.805848229	0.898047948	1	1	1
sodium/potassium/calcium exchanger 4 isoform X1	slc24a4b	18	69293	120807955	GO:0008273	IEA	enables	calcium, potassium:sodium antiporter activity	30032202	Function	1	0.805848229	0.898047948	1	1	1
sodium/potassium/calcium exchanger 4 isoform X1	slc24a4b	18	69293	120807955	GO:0016020	IEA	located_in	membrane	22301074	Component	1	0.805848229	0.898047948	1	1	1
sodium/potassium/calcium exchanger 4 isoform X1	slc24a4b	18	69293	120807955	GO:0070588	IEA	involved_in	calcium ion transmembrane transport	30032202	Process	1	0.805848229	0.898047948	1	1	1
ribosomal oxygenase 1 isoform X1	riox1	18	69293	120807956	GO:0005730	IEA	located_in	nucleolus	30032202	Component	1	0.575277973	1	1	1	1
ribosomal oxygenase 1 isoform X1	riox1	18	69293	120807956	GO:0032453	IEA	enables	histone H3K4 demethylase activity	30032202	Function	1	0.575277973	1	1	1	1
ribosomal oxygenase 1 isoform X1	riox1	18	69293	120807956	GO:0051864	IEA	enables	histone H3K36 demethylase activity	30032202	Function	1	0.575277973	1	1	1	1
cytosolic 5'-nucleotidase 1A-like	LOC120807957	18	69293	120807957	GO:0000166	IEA	enables	nucleotide binding	22301074|30032202	Function	1	1	1	1	1	1
cytosolic 5'-nucleotidase 1A-like	LOC120807957	18	69293	120807957	GO:0000287	IEA	enables	magnesium ion binding	22301074|30032202	Function	1	1	1	1	1	1
cytosolic 5'-nucleotidase 1A-like	LOC120807957	18	69293	120807957	GO:0005737	IEA	located_in	cytoplasm	22301074|30032202	Component	1	1	1	1	1	1
cytosolic 5'-nucleotidase 1A-like	LOC120807957	18	69293	120807957	GO:0005829	IEA	located_in	cytosol	30032202	Component	1	1	1	1	1	1
cytosolic 5'-nucleotidase 1A-like	LOC120807957	18	69293	120807957	GO:0008253	IEA	enables	5'-nucleotidase activity	22301074|30032202	Function	1	1	1	1	1	1
cytosolic 5'-nucleotidase 1A-like	LOC120807957	18	69293	120807957	GO:0009117	IEA	involved_in	nucleotide metabolic process	22301074|30032202	Process	1	1	1	1	1	1
cytosolic 5'-nucleotidase 1A-like	LOC120807957	18	69293	120807957	GO:0046085	IEA	involved_in	adenosine metabolic process	30032202	Process	1	1	1	1	1	1
cytoplasmic dynein 1 light intermediate chain 2 isoform X1	dync1li2	2	69293	120807959	GO:0000226	IEA	involved_in	microtubule cytoskeleton organization	30032202	Process	1	1	1	1	1	1
cytoplasmic dynein 1 light intermediate chain 2 isoform X1	dync1li2	2	69293	120807959	GO:0005813	IEA	located_in	centrosome	30032202	Component	1	1	1	1	1	1
cytoplasmic dynein 1 light intermediate chain 2 isoform X1	dync1li2	2	69293	120807959	GO:0005868	IEA	part_of	cytoplasmic dynein complex	30032202	Component	1	1	1	1	1	1
cytoplasmic dynein 1 light intermediate chain 2 isoform X1	dync1li2	2	69293	120807959	GO:0007018	IEA	involved_in	microtubule-based movement	30032202	Process	1	1	1	1	1	1
cytoplasmic dynein 1 light intermediate chain 2 isoform X1	dync1li2	2	69293	120807959	GO:0045504	IEA	enables	dynein heavy chain binding	30032202	Function	1	1	1	1	1	1
NADH dehydrogenase [ubiquinone] 1 beta subcomplex subunit 1-like	LOC120807960	18	69293	120807960	GO:0005739	IEA	located_in	mitochondrion	22301074|30032202	Component	1	1	1	1	1	1
mitotic deacetylase associated SANT domain protein a isoform X1	mideasa	18	69293	120807962	GO:0000118	IEA	part_of	histone deacetylase complex	30032202	Component	1	1	1	1	1	1
mitotic deacetylase associated SANT domain protein a isoform X1	mideasa	18	69293	120807962	GO:0003714	IEA	enables	transcription corepressor activity	30032202	Function	1	1	1	1	1	1
mitotic deacetylase associated SANT domain protein a isoform X1	mideasa	18	69293	120807962	GO:0005667	IEA	part_of	transcription regulator complex	30032202	Component	1	1	1	1	1	1
mitotic deacetylase associated SANT domain protein a isoform X1	mideasa	18	69293	120807962	GO:0006357	IEA	involved_in	regulation of transcription by RNA polymerase II	30032202	Process	1	1	1	1	1	1
mitotic deacetylase associated SANT domain protein a isoform X1	mideasa	18	69293	120807962	GO:0045892	IEA	involved_in	negative regulation of DNA-templated transcription	30032202	Process	1	1	1	1	1	1
LOW QUALITY PROTEIN: protein dispatched homolog 1	disp1	18	69293	120807963	GO:0016020	IEA	located_in	membrane	22301074	Component	1	1	1	1	1	1
toll-like receptor 5 isoform X1	LOC120807964	18	69293	120807964	GO:0002224	IEA	involved_in	toll-like receptor signaling pathway	22301074|30032202	Process	0.298193526	1	1	1	1	1
toll-like receptor 5 isoform X1	LOC120807964	18	69293	120807964	GO:0004888	IEA	enables	transmembrane signaling receptor activity	22301074|30032202	Function	0.298193526	1	1	1	1	1
toll-like receptor 5 isoform X1	LOC120807964	18	69293	120807964	GO:0005515	IEA	enables	protein binding	22301074	Function	0.298193526	1	1	1	1	1
toll-like receptor 5 isoform X1	LOC120807964	18	69293	120807964	GO:0006954	IEA	involved_in	inflammatory response	30032202	Process	0.298193526	1	1	1	1	1
toll-like receptor 5 isoform X1	LOC120807964	18	69293	120807964	GO:0006955	IEA	involved_in	immune response	22301074|30032202	Process	0.298193526	1	1	1	1	1
toll-like receptor 5 isoform X1	LOC120807964	18	69293	120807964	GO:0016020	IEA	located_in	membrane	22301074|30032202	Component	0.298193526	1	1	1	1	1
LOW QUALITY PROTEIN: band 4.1-like protein 2	epb41l2	18	69293	120807965	GO:0003779	IEA	enables	actin binding	22301074	Function	1	1	1	1	1	1
LOW QUALITY PROTEIN: band 4.1-like protein 2	epb41l2	18	69293	120807965	GO:0005198	IEA	enables	structural molecule activity	22301074	Function	1	1	1	1	1	1
LOW QUALITY PROTEIN: band 4.1-like protein 2	epb41l2	18	69293	120807965	GO:0005856	IEA	located_in	cytoskeleton	22301074	Component	1	1	1	1	1	1
LOW QUALITY PROTEIN: band 4.1-like protein 2	epb41l2	18	69293	120807965	GO:0005886	IEA	located_in	plasma membrane	30032202	Component	1	1	1	1	1	1
LOW QUALITY PROTEIN: band 4.1-like protein 2	epb41l2	18	69293	120807965	GO:0030866	IEA	involved_in	cortical actin cytoskeleton organization	22301074	Process	1	1	1	1	1	1
visinin-like protein 1a	vsnl1a	18	69293	120807966	GO:0005509	IEA	enables	calcium ion binding	22301074|30032202	Function	1	1	1	1	0.888707944	1
splicing factor 3B subunit 6	sf3b6	18	69293	120807967	GO:0003729	IEA	enables	mRNA binding	30032202	Function	1	1	1	1	1	1
splicing factor 3B subunit 6	sf3b6	18	69293	120807967	GO:0005634	IEA	located_in	nucleus	30032202	Component	1	1	1	1	1	1
splicing factor 3B subunit 6	sf3b6	18	69293	120807967	GO:0005737	IEA	located_in	cytoplasm	30032202	Component	1	1	1	1	1	1
splicing factor 3B subunit 6	sf3b6	18	69293	120807967	GO:1990904	IEA	part_of	ribonucleoprotein complex	30032202	Component	1	1	1	1	1	1
mediator of RNA polymerase II transcription subunit 23 isoform X1	med23	18	69293	120807968	GO:0005667	IEA	part_of	transcription regulator complex	30032202	Component	1	1	1	1	1	1
mediator of RNA polymerase II transcription subunit 23 isoform X1	med23	18	69293	120807968	GO:0006357	IEA	involved_in	regulation of transcription by RNA polymerase II	30032202	Process	1	1	1	1	1	1
mediator of RNA polymerase II transcription subunit 23 isoform X1	med23	18	69293	120807968	GO:0010628	IEA	involved_in	positive regulation of gene expression	30032202	Process	1	1	1	1	1	1
mediator of RNA polymerase II transcription subunit 23 isoform X1	med23	18	69293	120807968	GO:0016592	IEA	part_of	mediator complex	30032202	Component	1	1	1	1	1	1
EH domain-containing protein 3	ehd3	18	69293	120807970	GO:0005509	IEA	enables	calcium ion binding	22301074	Function	1	1	1	1	1	1
EH domain-containing protein 3	ehd3	18	69293	120807970	GO:0005515	IEA	enables	protein binding	22301074	Function	1	1	1	1	1	1
EH domain-containing protein 3	ehd3	18	69293	120807970	GO:0005525	IEA	enables	GTP binding	22301074	Function	1	1	1	1	1	1
EH domain-containing protein 3	ehd3	18	69293	120807970	GO:0005737	IEA	located_in	cytoplasm	30032202	Component	1	1	1	1	1	1
EH domain-containing protein 3	ehd3	18	69293	120807970	GO:0005886	IEA	located_in	plasma membrane	30032202	Component	1	1	1	1	1	1
EH domain-containing protein 3	ehd3	18	69293	120807970	GO:0006897	IEA	involved_in	endocytosis	30032202	Process	1	1	1	1	1	1
EH domain-containing protein 3	ehd3	18	69293	120807970	GO:0016197	IEA	involved_in	endosomal transport	30032202	Process	1	1	1	1	1	1
embryonic polyadenylate-binding protein 2 isoform X1	pabpn1l	2	69293	120807971	GO:0003723	IEA	enables	RNA binding	22301074	Function	1	0.860515085	1	1	1	1
interleukin-20 receptor subunit alpha	il20ra	18	69293	120807972	GO:0005515	IEA	enables	protein binding	22301074	Function	1	1	1	0.908814056	1	1
A-kinase anchor protein 7-like isoform X1	LOC120807973	18	69293	120807973	GO:0005829	IEA	located_in	cytosol	30032202	Component	0.917272543	1	1	1	1	1
A-kinase anchor protein 7-like isoform X1	LOC120807973	18	69293	120807973	GO:0010738	IEA	involved_in	regulation of protein kinase A signaling	30032202	Process	0.917272543	1	1	1	1	1
A-kinase anchor protein 7-like isoform X1	LOC120807973	18	69293	120807973	GO:0034237	IEA	enables	protein kinase A regulatory subunit binding	30032202	Function	0.917272543	1	1	1	1	1
LOW QUALITY PROTEIN: C-C motif chemokine 14-like	LOC120807974	18	69293	120807974	GO:0002548	IEA	involved_in	monocyte chemotaxis	30032202	Process	1	1	1	1	1	1
LOW QUALITY PROTEIN: C-C motif chemokine 14-like	LOC120807974	18	69293	120807974	GO:0005576	IEA	located_in	extracellular region	22301074	Component	1	1	1	1	1	1
LOW QUALITY PROTEIN: C-C motif chemokine 14-like	LOC120807974	18	69293	120807974	GO:0005615	IEA	located_in	extracellular space	30032202	Component	1	1	1	1	1	1
LOW QUALITY PROTEIN: C-C motif chemokine 14-like	LOC120807974	18	69293	120807974	GO:0006954	IEA	involved_in	inflammatory response	30032202	Process	1	1	1	1	1	1
LOW QUALITY PROTEIN: C-C motif chemokine 14-like	LOC120807974	18	69293	120807974	GO:0006955	IEA	involved_in	immune response	22301074	Process	1	1	1	1	1	1
LOW QUALITY PROTEIN: C-C motif chemokine 14-like	LOC120807974	18	69293	120807974	GO:0007186	IEA	involved_in	G protein-coupled receptor signaling pathway	30032202	Process	1	1	1	1	1	1
LOW QUALITY PROTEIN: C-C motif chemokine 14-like	LOC120807974	18	69293	120807974	GO:0008009	IEA	enables	chemokine activity	22301074|30032202	Function	1	1	1	1	1	1
LOW QUALITY PROTEIN: C-C motif chemokine 14-like	LOC120807974	18	69293	120807974	GO:0030593	IEA	involved_in	neutrophil chemotaxis	30032202	Process	1	1	1	1	1	1
LOW QUALITY PROTEIN: C-C motif chemokine 14-like	LOC120807974	18	69293	120807974	GO:0043547	IEA	involved_in	positive regulation of GTPase activity	30032202	Process	1	1	1	1	1	1
LOW QUALITY PROTEIN: C-C motif chemokine 14-like	LOC120807974	18	69293	120807974	GO:0048020	IEA	enables	CCR chemokine receptor binding	30032202	Function	1	1	1	1	1	1
LOW QUALITY PROTEIN: C-C motif chemokine 14-like	LOC120807974	18	69293	120807974	GO:0048247	IEA	involved_in	lymphocyte chemotaxis	30032202	Process	1	1	1	1	1	1
LOW QUALITY PROTEIN: C-C motif chemokine 14-like	LOC120807974	18	69293	120807974	GO:0070098	IEA	involved_in	chemokine-mediated signaling pathway	30032202	Process	1	1	1	1	1	1
LOW QUALITY PROTEIN: C-C motif chemokine 14-like	LOC120807974	18	69293	120807974	GO:0070374	IEA	involved_in	positive regulation of ERK1 and ERK2 cascade	30032202	Process	1	1	1	1	1	1
LOW QUALITY PROTEIN: C-C motif chemokine 14-like	LOC120807974	18	69293	120807974	GO:0071346	IEA	involved_in	cellular response to type II interferon	30032202	Process	1	1	1	1	1	1
LOW QUALITY PROTEIN: C-C motif chemokine 14-like	LOC120807974	18	69293	120807974	GO:0071347	IEA	involved_in	cellular response to interleukin-1	30032202	Process	1	1	1	1	1	1
LOW QUALITY PROTEIN: C-C motif chemokine 14-like	LOC120807974	18	69293	120807974	GO:0071356	IEA	involved_in	cellular response to tumor necrosis factor	30032202	Process	1	1	1	1	1	1
E3 ubiquitin-protein ligase pellino homolog 2	LOC120807977	18	69293	120807977	GO:0000209	IEA	involved_in	protein polyubiquitination	22301074|30032202	Process	1	1	1	1	1	1
E3 ubiquitin-protein ligase pellino homolog 2	LOC120807977	18	69293	120807977	GO:0005515	IEA	enables	protein binding	22301074	Function	1	1	1	1	1	1
E3 ubiquitin-protein ligase pellino homolog 2	LOC120807977	18	69293	120807977	GO:0008592	IEA	involved_in	regulation of Toll signaling pathway	22301074|30032202	Process	1	1	1	1	1	1
E3 ubiquitin-protein ligase pellino homolog 2	LOC120807977	18	69293	120807977	GO:0061630	IEA	enables	ubiquitin protein ligase activity	22301074|30032202	Function	1	1	1	1	1	1
ADP-ribosylation factor 6a	arf6a	18	69293	120807978	GO:0003924	IEA	enables	GTPase activity	22301074	Function	0.824588639	1	1	1	1	1
ADP-ribosylation factor 6a	arf6a	18	69293	120807978	GO:0005525	IEA	enables	GTP binding	22301074|30032202	Function	0.824588639	1	1	1	1	1
ADP-ribosylation factor 6a	arf6a	18	69293	120807978	GO:0005737	IEA	located_in	cytoplasm	30032202	Component	0.824588639	1	1	1	1	1
ADP-ribosylation factor 6a	arf6a	18	69293	120807978	GO:0006886	IEA	involved_in	intracellular protein transport	30032202	Process	0.824588639	1	1	1	1	1
ADP-ribosylation factor 6a	arf6a	18	69293	120807978	GO:0016192	IEA	involved_in	vesicle-mediated transport	30032202	Process	0.824588639	1	1	1	1	1
leucine-rich repeat-containing protein 74A-like isoform X1	LOC120807979	18	69293	120807979	GO:0005515	IEA	enables	protein binding	22301074	Function	1	0.75584877	1	1	0.953990094	1
dihydrolipoyllysine-residue succinyltransferase component of 2-oxoglutarate dehydrogenase complex, mitochondrial-like	LOC120807980	18	69293	120807980	GO:0004149	IEA	enables	dihydrolipoyllysine-residue succinyltransferase activity	22301074	Function	1	0.125649906	1	1	1	0.761087446
dihydrolipoyllysine-residue succinyltransferase component of 2-oxoglutarate dehydrogenase complex, mitochondrial-like	LOC120807980	18	69293	120807980	GO:0006099	IEA	involved_in	tricarboxylic acid cycle	22301074	Process	1	0.125649906	1	1	1	0.761087446
dihydrolipoyllysine-residue succinyltransferase component of 2-oxoglutarate dehydrogenase complex, mitochondrial-like	LOC120807980	18	69293	120807980	GO:0045252	IEA	part_of	oxoglutarate dehydrogenase complex	22301074	Component	1	0.125649906	1	1	1	0.761087446
jun dimerization protein 2-like	LOC120807981	18	69293	120807981	GO:0000978	IEA	enables	RNA polymerase II cis-regulatory region sequence-specific DNA binding	30032202	Function	1	1	1	1	1	1
jun dimerization protein 2-like	LOC120807981	18	69293	120807981	GO:0000981	IEA	enables	DNA-binding transcription factor activity, RNA polymerase II-specific	30032202	Function	1	1	1	1	1	1
jun dimerization protein 2-like	LOC120807981	18	69293	120807981	GO:0005634	IEA	located_in	nucleus	30032202	Component	1	1	1	1	1	1
jun dimerization protein 2-like	LOC120807981	18	69293	120807981	GO:0006357	IEA	involved_in	regulation of transcription by RNA polymerase II	22301074|30032202	Process	1	1	1	1	1	1
adenosine receptor A1-like	LOC120807982	18	69293	120807982	GO:0001609	IEA	enables	G protein-coupled adenosine receptor activity	22301074	Function	1	1	NA	NA	NA	1
adenosine receptor A1-like	LOC120807982	18	69293	120807982	GO:0001973	IEA	involved_in	G protein-coupled adenosine receptor signaling pathway	22301074	Process	1	1	NA	NA	NA	1
adenosine receptor A1-like	LOC120807982	18	69293	120807982	GO:0007189	IEA	involved_in	adenylate cyclase-activating G protein-coupled receptor signaling pathway	30032202	Process	1	1	NA	NA	NA	1
adenosine receptor A1-like	LOC120807982	18	69293	120807982	GO:0016020	IEA	located_in	membrane	22301074	Component	1	1	NA	NA	NA	1
adenosine receptor A1-like	LOC120807982	18	69293	120807982	GO:0042311	IEA	involved_in	vasodilation	30032202	Process	1	1	NA	NA	NA	1
TGF-beta-activated kinase 1 and MAP3K7-binding protein 2 isoform X1	tab2	18	69293	120807983	GO:0043130	IEA	enables	ubiquitin binding	22301074	Function	1	0.906170281	1	1	1	1
TGF-beta-activated kinase 1 and MAP3K7-binding protein 2 isoform X1	tab2	18	69293	120807983	GO:0045860	IEA	involved_in	positive regulation of protein kinase activity	30032202	Process	1	0.906170281	1	1	1	1
TGF-beta-activated kinase 1 and MAP3K7-binding protein 2 isoform X1	tab2	18	69293	120807983	GO:0070530	IEA	enables	K63-linked polyubiquitin modification-dependent protein binding	30032202	Function	1	0.906170281	1	1	1	1
CKLF-like MARVEL transmembrane domain-containing protein 4	cmtm4	2	69293	120807984	GO:0016020	IEA	located_in	membrane	22301074	Component	0.203588358	1	1	1	1	1
leucine-rich repeat and fibronectin type-III domain-containing protein 5	lrfn5b	18	69293	120807985	GO:0005515	IEA	enables	protein binding	22301074	Function	1	1	1	1	1	0.350475739
methylmalonate-semialdehyde dehydrogenase [acylating], mitochondrial	aldh6a1	18	69293	120807986	GO:0004491	IEA	enables	methylmalonate-semialdehyde dehydrogenase (acylating, NAD) activity	22301074|30032202	Function	1	1	1	0.928702565	1	1
methylmalonate-semialdehyde dehydrogenase [acylating], mitochondrial	aldh6a1	18	69293	120807986	GO:0005739	IEA	located_in	mitochondrion	30032202	Component	1	1	1	0.928702565	1	1
methylmalonate-semialdehyde dehydrogenase [acylating], mitochondrial	aldh6a1	18	69293	120807986	GO:0006210	IEA	involved_in	thymine catabolic process	30032202	Process	1	1	1	0.928702565	1	1
methylmalonate-semialdehyde dehydrogenase [acylating], mitochondrial	aldh6a1	18	69293	120807986	GO:0006574	IEA	involved_in	valine catabolic process	30032202	Process	1	1	1	0.928702565	1	1
methylmalonate-semialdehyde dehydrogenase [acylating], mitochondrial	aldh6a1	18	69293	120807986	GO:0018478	IEA	enables	malonate-semialdehyde dehydrogenase (acetylating) activity	30032202	Function	1	1	1	0.928702565	1	1
zinc finger protein 410	znf410	18	69293	120807987	GO:0000978	IEA	enables	RNA polymerase II cis-regulatory region sequence-specific DNA binding	30032202	Function	1	1	1	0.830235087	1	1
zinc finger protein 410	znf410	18	69293	120807987	GO:0000981	IEA	enables	DNA-binding transcription factor activity, RNA polymerase II-specific	30032202	Function	1	1	1	0.830235087	1	1
zinc finger protein 410	znf410	18	69293	120807987	GO:0005634	IEA	located_in	nucleus	30032202	Component	1	1	1	0.830235087	1	1
zinc finger protein 410	znf410	18	69293	120807987	GO:0006357	IEA	involved_in	regulation of transcription by RNA polymerase II	30032202	Process	1	1	1	0.830235087	1	1
zinc finger protein 410	znf410	18	69293	120807987	GO:0007417	IEA	involved_in	central nervous system development	30032202	Process	1	1	1	0.830235087	1	1
ectonucleoside triphosphate diphosphohydrolase 5-like isoform X1	LOC120807988	18	69293	120807988	GO:0004382	IEA	enables	GDP phosphatase activity	30032202	Function	0.903032324	1	1	1	1	1
ectonucleoside triphosphate diphosphohydrolase 5-like isoform X1	LOC120807988	18	69293	120807988	GO:0009134	IEA	involved_in	nucleoside diphosphate catabolic process	30032202	Process	0.903032324	1	1	1	1	1
ectonucleoside triphosphate diphosphohydrolase 5-like isoform X1	LOC120807988	18	69293	120807988	GO:0016020	IEA	located_in	membrane	30032202	Component	0.903032324	1	1	1	1	1
ectonucleoside triphosphate diphosphohydrolase 5-like isoform X1	LOC120807988	18	69293	120807988	GO:0045134	IEA	enables	UDP phosphatase activity	30032202	Function	0.903032324	1	1	1	1	1
CKLF-like MARVEL transmembrane domain-containing protein 3 isoform X1	cmtm3	2	69293	120807989	GO:0016020	IEA	located_in	membrane	22301074	Component	0.093626241	1	0.687316605	1	1	1
CLOCK-interacting pacemaker isoform X1	cipcb	18	69293	120807990	GO:0005634	IEA	located_in	nucleus	30032202	Component	0.964437355	1	1	1	1	1
CLOCK-interacting pacemaker isoform X1	cipcb	18	69293	120807990	GO:0042754	IEA	involved_in	negative regulation of circadian rhythm	22301074|30032202	Process	0.964437355	1	1	1	1	1
CLOCK-interacting pacemaker isoform X1	cipcb	18	69293	120807990	GO:0045892	IEA	involved_in	negative regulation of DNA-templated transcription	22301074|30032202	Process	0.964437355	1	1	1	1	1
actin-related protein 10	actr10	18	69293	120807991	GO:0098958	IEA	involved_in	retrograde axonal transport of mitochondrion	30032202	Process	1	1	1	1	0.511672991	1
vascular endothelial growth factor A-A-like isoform X1	LOC120807992	18	69293	120807992	GO:0001666	IEA	involved_in	response to hypoxia	30032202	Process	1	1	1	1	1	1
vascular endothelial growth factor A-A-like isoform X1	LOC120807992	18	69293	120807992	GO:0001934	IEA	involved_in	positive regulation of protein phosphorylation	30032202	Process	1	1	1	1	1	1
vascular endothelial growth factor A-A-like isoform X1	LOC120807992	18	69293	120807992	GO:0001938	IEA	involved_in	positive regulation of endothelial cell proliferation	30032202	Process	1	1	1	1	1	1
vascular endothelial growth factor A-A-like isoform X1	LOC120807992	18	69293	120807992	GO:0002040	IEA	involved_in	sprouting angiogenesis	30032202	Process	1	1	1	1	1	1
vascular endothelial growth factor A-A-like isoform X1	LOC120807992	18	69293	120807992	GO:0005172	IEA	enables	vascular endothelial growth factor receptor binding	30032202	Function	1	1	1	1	1	1
vascular endothelial growth factor A-A-like isoform X1	LOC120807992	18	69293	120807992	GO:0005615	IEA	located_in	extracellular space	30032202	Component	1	1	1	1	1	1
vascular endothelial growth factor A-A-like isoform X1	LOC120807992	18	69293	120807992	GO:0008083	IEA	enables	growth factor activity	22301074|30032202	Function	1	1	1	1	1	1
vascular endothelial growth factor A-A-like isoform X1	LOC120807992	18	69293	120807992	GO:0016020	IEA	located_in	membrane	22301074	Component	1	1	1	1	1	1
vascular endothelial growth factor A-A-like isoform X1	LOC120807992	18	69293	120807992	GO:0038084	IEA	involved_in	vascular endothelial growth factor signaling pathway	30032202	Process	1	1	1	1	1	1
vascular endothelial growth factor A-A-like isoform X1	LOC120807992	18	69293	120807992	GO:0042056	IEA	enables	chemoattractant activity	30032202	Function	1	1	1	1	1	1
vascular endothelial growth factor A-A-like isoform X1	LOC120807992	18	69293	120807992	GO:0045766	IEA	involved_in	positive regulation of angiogenesis	30032202	Process	1	1	1	1	1	1
vascular endothelial growth factor A-A-like isoform X1	LOC120807992	18	69293	120807992	GO:0048010	IEA	involved_in	vascular endothelial growth factor receptor signaling pathway	30032202	Process	1	1	1	1	1	1
vascular endothelial growth factor A-A-like isoform X1	LOC120807992	18	69293	120807992	GO:0050930	IEA	involved_in	induction of positive chemotaxis	30032202	Process	1	1	1	1	1	1
vascular endothelial growth factor A-A-like isoform X1	LOC120807992	18	69293	120807992	GO:0060754	IEA	involved_in	positive regulation of mast cell chemotaxis	30032202	Process	1	1	1	1	1	1
N-alpha-acetyltransferase 30	naa30	18	69293	120807993	GO:0004596	IEA	enables	peptide alpha-N-acetyltransferase activity	30032202	Function	1	1	1	1	1	1
N-alpha-acetyltransferase 30	naa30	18	69293	120807993	GO:0017196	IEA	involved_in	N-terminal peptidyl-methionine acetylation	30032202	Process	1	1	1	1	1	1
N-alpha-acetyltransferase 30	naa30	18	69293	120807993	GO:0031417	IEA	part_of	NatC complex	30032202	Component	1	1	1	1	1	1
feline leukemia virus subgroup C receptor-related protein 2 isoform X1	flvcr2b	18	69293	120807994	GO:0015232	IEA	enables	heme transmembrane transporter activity	30032202	Function	1	1	0.83897748	1	1	1
feline leukemia virus subgroup C receptor-related protein 2 isoform X1	flvcr2b	18	69293	120807994	GO:0016020	IEA	located_in	membrane	30032202	Component	1	1	0.83897748	1	1	1
feline leukemia virus subgroup C receptor-related protein 2 isoform X1	flvcr2b	18	69293	120807994	GO:0020037	IEA	enables	heme binding	30032202	Function	1	1	0.83897748	1	1	1
feline leukemia virus subgroup C receptor-related protein 2 isoform X1	flvcr2b	18	69293	120807994	GO:0055085	IEA	involved_in	transmembrane transport	22301074	Process	1	1	0.83897748	1	1	1
feline leukemia virus subgroup C receptor-related protein 2 isoform X1	flvcr2b	18	69293	120807994	GO:0097037	IEA	involved_in	heme export	30032202	Process	1	1	0.83897748	1	1	1
transforming growth factor beta-3 proprotein-like	LOC120807995	18	69293	120807995	GO:0005114	IEA	enables	type II transforming growth factor beta receptor binding	30032202	Function	0.042491886	1	1	1	1	1
transforming growth factor beta-3 proprotein-like	LOC120807995	18	69293	120807995	GO:0005125	IEA	enables	cytokine activity	30032202	Function	0.042491886	1	1	1	1	1
transforming growth factor beta-3 proprotein-like	LOC120807995	18	69293	120807995	GO:0005576	IEA	located_in	extracellular region	30032202	Component	0.042491886	1	1	1	1	1
transforming growth factor beta-3 proprotein-like	LOC120807995	18	69293	120807995	GO:0005615	IEA	located_in	extracellular space	22301074|30032202	Component	0.042491886	1	1	1	1	1
transforming growth factor beta-3 proprotein-like	LOC120807995	18	69293	120807995	GO:0007179	IEA	involved_in	transforming growth factor beta receptor signaling pathway	30032202	Process	0.042491886	1	1	1	1	1
transforming growth factor beta-3 proprotein-like	LOC120807995	18	69293	120807995	GO:0008083	IEA	enables	growth factor activity	22301074	Function	0.042491886	1	1	1	1	1
transforming growth factor beta-3 proprotein-like	LOC120807995	18	69293	120807995	GO:0030509	IEA	involved_in	BMP signaling pathway	30032202	Process	0.042491886	1	1	1	1	1
transforming growth factor beta-3 proprotein-like	LOC120807995	18	69293	120807995	GO:0034714	IEA	enables	type III transforming growth factor beta receptor binding	30032202	Function	0.042491886	1	1	1	1	1
transforming growth factor beta-3 proprotein-like	LOC120807995	18	69293	120807995	GO:0042127	IEA	involved_in	regulation of cell population proliferation	30032202	Process	0.042491886	1	1	1	1	1
transforming growth factor beta-3 proprotein-like	LOC120807995	18	69293	120807995	GO:0060395	IEA	involved_in	SMAD protein signal transduction	30032202	Process	0.042491886	1	1	1	1	1
basic leucine zipper transcriptional factor ATF-like	batf	18	69293	120807996	GO:0000978	IEA	enables	RNA polymerase II cis-regulatory region sequence-specific DNA binding	30032202	Function	0.390346418	1	1	1	1	1
basic leucine zipper transcriptional factor ATF-like	batf	18	69293	120807996	GO:0000981	IEA	enables	DNA-binding transcription factor activity, RNA polymerase II-specific	30032202	Function	0.390346418	1	1	1	1	1
basic leucine zipper transcriptional factor ATF-like	batf	18	69293	120807996	GO:0005634	IEA	located_in	nucleus	30032202	Component	0.390346418	1	1	1	1	1
basic leucine zipper transcriptional factor ATF-like	batf	18	69293	120807996	GO:0006357	IEA	involved_in	regulation of transcription by RNA polymerase II	22301074|30032202	Process	0.390346418	1	1	1	1	1
tumor necrosis factor receptor superfamily member 21	tnfrsf21	18	69293	120807998	GO:0002250	IEA	involved_in	adaptive immune response	30032202	Process	1	1	1	1	1	1
tumor necrosis factor receptor superfamily member 21	tnfrsf21	18	69293	120807998	GO:0005515	IEA	enables	protein binding	22301074	Function	1	1	1	1	1	1
tumor necrosis factor receptor superfamily member 21	tnfrsf21	18	69293	120807998	GO:0006959	IEA	involved_in	humoral immune response	30032202	Process	1	1	1	1	1	1
tumor necrosis factor receptor superfamily member 21	tnfrsf21	18	69293	120807998	GO:0007165	IEA	involved_in	signal transduction	22301074	Process	1	1	1	1	1	1
tumor necrosis factor receptor superfamily member 21	tnfrsf21	18	69293	120807998	GO:0030889	IEA	involved_in	negative regulation of B cell proliferation	30032202	Process	1	1	1	1	1	1
tumor necrosis factor receptor superfamily member 21	tnfrsf21	18	69293	120807998	GO:0031642	IEA	involved_in	negative regulation of myelination	30032202	Process	1	1	1	1	1	1
tumor necrosis factor receptor superfamily member 21	tnfrsf21	18	69293	120807998	GO:0042130	IEA	involved_in	negative regulation of T cell proliferation	30032202	Process	1	1	1	1	1	1
tumor necrosis factor receptor superfamily member 21	tnfrsf21	18	69293	120807998	GO:0051402	IEA	involved_in	neuron apoptotic process	30032202	Process	1	1	1	1	1	1
tumor necrosis factor receptor superfamily member 21	tnfrsf21	18	69293	120807998	GO:0097252	IEA	involved_in	oligodendrocyte apoptotic process	30032202	Process	1	1	1	1	1	1
HBS1-like protein isoform X1	hbs1l	18	69293	120808000	GO:0003924	IEA	enables	GTPase activity	22301074|30032202	Function	1	1	1	1	1	1
HBS1-like protein isoform X1	hbs1l	18	69293	120808000	GO:0005525	IEA	enables	GTP binding	22301074	Function	1	1	1	1	1	1
HBS1-like protein isoform X1	hbs1l	18	69293	120808000	GO:0006412	IEA	involved_in	translation	30032202	Process	1	1	1	1	1	1
2-aminomuconic semialdehyde dehydrogenase	aldh8a1	18	69293	120808001	GO:0001758	IEA	enables	retinal dehydrogenase activity	30032202	Function	0.174894867	1	1	1	1	1
2-aminomuconic semialdehyde dehydrogenase	aldh8a1	18	69293	120808001	GO:0042573	IEA	involved_in	retinoic acid metabolic process	30032202	Process	0.174894867	1	1	1	1	1
39S ribosomal protein L28, mitochondrial	mrpl28	1	69293	120808002	GO:0003735	IEA	enables	structural constituent of ribosome	22301074|30032202	Function	1	1	1	1	1	1
39S ribosomal protein L28, mitochondrial	mrpl28	1	69293	120808002	GO:0005762	IEA	part_of	mitochondrial large ribosomal subunit	30032202	Component	1	1	1	1	1	1
CKLF-like MARVEL transmembrane domain-containing protein 3	LOC120808003	2	69293	120808003	GO:0016020	IEA	located_in	membrane	22301074	Component	1	0.615354044	1	0.189723387	1	1
integrator complex subunit 7	ints7	18	69293	120808004	GO:0032039	IEA	part_of	integrator complex	30032202	Component	1	1	1	1	1	1
integrator complex subunit 7	ints7	18	69293	120808004	GO:0034472	IEA	involved_in	snRNA 3'-end processing	30032202	Process	1	1	1	1	1	1
T cell activation RhoGTPase activating protein b isoform X1	tagapb	18	69293	120808005	GO:0005096	IEA	enables	GTPase activator activity	22301074|30032202	Function	1	1	1	1	1	1
T cell activation RhoGTPase activating protein b isoform X1	tagapb	18	69293	120808005	GO:0007165	IEA	involved_in	signal transduction	22301074	Process	1	1	1	1	1	1
T cell activation RhoGTPase activating protein b isoform X1	tagapb	18	69293	120808005	GO:0035023	IEA	involved_in	regulation of Rho protein signal transduction	22301074	Process	1	1	1	1	1	1
denticleless protein homolog isoform X1	dtl	18	69293	120808006	GO:0005515	IEA	enables	protein binding	22301074	Function	1	1	1	1	1	0.561772743
denticleless protein homolog isoform X1	dtl	18	69293	120808006	GO:0005634	IEA	located_in	nucleus	30032202	Component	1	1	1	1	1	0.561772743
denticleless protein homolog isoform X1	dtl	18	69293	120808006	GO:0007095	IEA	involved_in	mitotic G2 DNA damage checkpoint signaling	30032202	Process	1	1	1	1	1	0.561772743
denticleless protein homolog isoform X1	dtl	18	69293	120808006	GO:0030674	IEA	enables	protein-macromolecule adaptor activity	30032202	Function	1	1	1	1	1	0.561772743
denticleless protein homolog isoform X1	dtl	18	69293	120808006	GO:0043161	IEA	involved_in	proteasome-mediated ubiquitin-dependent protein catabolic process	30032202	Process	1	1	1	1	1	0.561772743
serine/threonine-protein phosphatase 2A 56 kDa regulatory subunit alpha isoform isoform X1	ppp2r5a	18	69293	120808007	GO:0000159	IEA	part_of	protein phosphatase type 2A complex	22301074|30032202	Component	0.826974335	1	1	1	1	1
serine/threonine-protein phosphatase 2A 56 kDa regulatory subunit alpha isoform isoform X1	ppp2r5a	18	69293	120808007	GO:0005634	IEA	located_in	nucleus	30032202	Component	0.826974335	1	1	1	1	1
serine/threonine-protein phosphatase 2A 56 kDa regulatory subunit alpha isoform isoform X1	ppp2r5a	18	69293	120808007	GO:0005829	IEA	located_in	cytosol	30032202	Component	0.826974335	1	1	1	1	1
serine/threonine-protein phosphatase 2A 56 kDa regulatory subunit alpha isoform isoform X1	ppp2r5a	18	69293	120808007	GO:0006470	IEA	involved_in	protein dephosphorylation	30032202	Process	0.826974335	1	1	1	1	1
serine/threonine-protein phosphatase 2A 56 kDa regulatory subunit alpha isoform isoform X1	ppp2r5a	18	69293	120808007	GO:0007165	IEA	involved_in	signal transduction	22301074|30032202	Process	0.826974335	1	1	1	1	1
serine/threonine-protein phosphatase 2A 56 kDa regulatory subunit alpha isoform isoform X1	ppp2r5a	18	69293	120808007	GO:0072542	IEA	enables	protein phosphatase activator activity	30032202	Function	0.826974335	1	1	1	1	1
zinc transporter 1a	slc30a1a	18	69293	120808008	GO:0005385	IEA	enables	zinc ion transmembrane transporter activity	30032202	Function	0.537570227	1	1	1	1	1
zinc transporter 1a	slc30a1a	18	69293	120808008	GO:0005783	IEA	located_in	endoplasmic reticulum	30032202	Component	0.537570227	1	1	1	1	1
zinc transporter 1a	slc30a1a	18	69293	120808008	GO:0005794	IEA	located_in	Golgi apparatus	30032202	Component	0.537570227	1	1	1	1	1
zinc transporter 1a	slc30a1a	18	69293	120808008	GO:0006882	IEA	involved_in	intracellular zinc ion homeostasis	30032202	Process	0.537570227	1	1	1	1	1
zinc transporter 1a	slc30a1a	18	69293	120808008	GO:0010312	IEA	involved_in	detoxification of zinc ion	30032202	Process	0.537570227	1	1	1	1	1
zinc transporter 1a	slc30a1a	18	69293	120808008	GO:0016020	IEA	located_in	membrane	22301074	Component	0.537570227	1	1	1	1	1
zinc transporter 1a	slc30a1a	18	69293	120808008	GO:0019855	IEA	enables	calcium channel inhibitor activity	30032202	Function	0.537570227	1	1	1	1	1
zinc transporter 1a	slc30a1a	18	69293	120808008	GO:0071577	IEA	involved_in	zinc ion transmembrane transport	30032202	Process	0.537570227	1	1	1	1	1
serine/threonine-protein kinase Nek2 isoform X1	nek2	18	69293	120808009	GO:0004672	IEA	enables	protein kinase activity	22301074	Function	1	1	1	1	1	1
serine/threonine-protein kinase Nek2 isoform X1	nek2	18	69293	120808009	GO:0005524	IEA	enables	ATP binding	22301074	Function	1	1	1	1	1	1
serine/threonine-protein kinase Nek2 isoform X1	nek2	18	69293	120808009	GO:0005634	IEA	located_in	nucleus	30032202	Component	1	1	1	1	1	1
serine/threonine-protein kinase Nek2 isoform X1	nek2	18	69293	120808009	GO:0005737	IEA	located_in	cytoplasm	30032202	Component	1	1	1	1	1	1
serine/threonine-protein kinase Nek2 isoform X1	nek2	18	69293	120808009	GO:0005813	IEA	located_in	centrosome	30032202	Component	1	1	1	1	1	1
serine/threonine-protein kinase Nek2 isoform X1	nek2	18	69293	120808009	GO:0006468	IEA	involved_in	protein phosphorylation	22301074	Process	1	1	1	1	1	1
serine/threonine-protein kinase Nek2 isoform X1	nek2	18	69293	120808009	GO:0007059	IEA	involved_in	chromosome segregation	30032202	Process	1	1	1	1	1	1
acyl-CoA:lysophosphatidylglycerol acyltransferase 1 isoform X1	lpgat1	18	69293	120808010	GO:0012505	IEA	located_in	endomembrane system	30032202	Component	1	1	1	1	1	1
acyl-CoA:lysophosphatidylglycerol acyltransferase 1 isoform X1	lpgat1	18	69293	120808010	GO:0016746	IEA	enables	acyltransferase activity	22301074|30032202	Function	1	1	1	1	1	1
trafficking protein particle complex subunit 2-like protein	trappc2l	2	69293	120808011	GO:0005634	IEA	located_in	nucleus	30032202	Component	1	1	1	1	1	1
trafficking protein particle complex subunit 2-like protein	trappc2l	2	69293	120808011	GO:0005737	IEA	located_in	cytoplasm	30032202	Component	1	1	1	1	1	1
trafficking protein particle complex subunit 2-like protein	trappc2l	2	69293	120808011	GO:0006888	IEA	involved_in	endoplasmic reticulum to Golgi vesicle-mediated transport	22301074|30032202	Process	1	1	1	1	1	1
trafficking protein particle complex subunit 2-like protein	trappc2l	2	69293	120808011	GO:0030008	IEA	part_of	TRAPP complex	30032202	Component	1	1	1	1	1	1
opsin 8, group member c	opn8c	18	69293	120808012	GO:0004930	IEA	enables	G protein-coupled receptor activity	22301074	Function	1	1	1	1	1	1
opsin 8, group member c	opn8c	18	69293	120808012	GO:0007186	IEA	involved_in	G protein-coupled receptor signaling pathway	22301074	Process	1	1	1	1	1	1
opsin 8, group member c	opn8c	18	69293	120808012	GO:0016020	IEA	located_in	membrane	22301074	Component	1	1	1	1	1	1
12-(S)-hydroxy-5,8,10,14-eicosatetraenoic acid receptor-like	LOC120808013	18	69293	120808013	GO:0004930	IEA	enables	G protein-coupled receptor activity	22301074	Function	1	1	1	1	1	1
12-(S)-hydroxy-5,8,10,14-eicosatetraenoic acid receptor-like	LOC120808013	18	69293	120808013	GO:0007186	IEA	involved_in	G protein-coupled receptor signaling pathway	22301074	Process	1	1	1	1	1	1
12-(S)-hydroxy-5,8,10,14-eicosatetraenoic acid receptor-like	LOC120808013	18	69293	120808013	GO:0016020	IEA	located_in	membrane	22301074	Component	1	1	1	1	1	1
mitochondrial peptide methionine sulfoxide reductase isoform X1	msra	18	69293	120808014	GO:0005737	IEA	located_in	cytoplasm	30032202	Component	1	1	0.969228303	1	1	1
mitochondrial peptide methionine sulfoxide reductase isoform X1	msra	18	69293	120808014	GO:0008113	IEA	enables	peptide-methionine (S)-S-oxide reductase activity	22301074|30032202	Function	1	1	0.969228303	1	1	1
mitochondrial peptide methionine sulfoxide reductase isoform X1	msra	18	69293	120808014	GO:0034599	IEA	involved_in	cellular response to oxidative stress	30032202	Process	1	1	0.969228303	1	1	1
mitochondrial peptide methionine sulfoxide reductase isoform X1	msra	18	69293	120808014	GO:0036456	IEA	enables	L-methionine-(S)-S-oxide reductase activity	30032202	Function	1	1	0.969228303	1	1	1
pre-mRNA-processing factor 39 isoform X1	prpf39	18	69293	120808015	GO:0000243	IEA	part_of	commitment complex	30032202	Component	1	0.952528214	1	1	1	1
pre-mRNA-processing factor 39 isoform X1	prpf39	18	69293	120808015	GO:0000395	IEA	involved_in	mRNA 5'-splice site recognition	30032202	Process	1	0.952528214	1	1	1	1
pre-mRNA-processing factor 39 isoform X1	prpf39	18	69293	120808015	GO:0005515	IEA	enables	protein binding	22301074	Function	1	0.952528214	1	1	1	1
pre-mRNA-processing factor 39 isoform X1	prpf39	18	69293	120808015	GO:0005685	IEA	part_of	U1 snRNP	30032202	Component	1	0.952528214	1	1	1	1
pre-mRNA-processing factor 39 isoform X1	prpf39	18	69293	120808015	GO:0006396	IEA	involved_in	RNA processing	22301074	Process	1	0.952528214	1	1	1	1
pre-mRNA-processing factor 39 isoform X1	prpf39	18	69293	120808015	GO:0071004	IEA	part_of	U2-type prespliceosome	30032202	Component	1	0.952528214	1	1	1	1
zinc finger protein 292b isoform X1	znf292b	18	69293	120808016	GO:0000981	IEA	enables	DNA-binding transcription factor activity, RNA polymerase II-specific	30032202	Function	1	1	1	1	1	1
zinc finger protein 292b isoform X1	znf292b	18	69293	120808016	GO:0003677	IEA	enables	DNA binding	30032202	Function	1	1	1	1	1	1
zinc finger protein 292b isoform X1	znf292b	18	69293	120808016	GO:0005634	IEA	located_in	nucleus	30032202	Component	1	1	1	1	1	1
zinc finger protein 292b isoform X1	znf292b	18	69293	120808016	GO:0006357	IEA	involved_in	regulation of transcription by RNA polymerase II	30032202	Process	1	1	1	1	1	1
5-hydroxytryptamine receptor 1E	LOC120808017	18	69293	120808017	GO:0004930	IEA	enables	G protein-coupled receptor activity	22301074|30032202	Function	0.906169425	1	1	1	1	1
5-hydroxytryptamine receptor 1E	LOC120808017	18	69293	120808017	GO:0016020	IEA	located_in	membrane	22301074	Component	0.906169425	1	1	1	1	1
5-hydroxytryptamine receptor 1E	LOC120808017	18	69293	120808017	GO:0071880	IEA	involved_in	adenylate cyclase-activating adrenergic receptor signaling pathway	30032202	Process	0.906169425	1	1	1	1	1
pleckstrin homology domain-containing family F member 2-like	LOC120808018	2	69293	120808018	GO:0035091	IEA	enables	phosphatidylinositol binding	30032202	Function	1	1	1	1	1	0.839216599
pleckstrin homology domain-containing family F member 2-like	LOC120808018	2	69293	120808018	GO:0046872	IEA	enables	metal ion binding	22301074	Function	1	1	1	1	1	0.839216599
connexin 28.8	gjb7	18	69293	120808019	GO:0005922	IEA	part_of	connexin complex	22301074|30032202	Component	1	1	1	1	1	1
connexin 28.8	gjb7	18	69293	120808019	GO:0007154	IEA	involved_in	cell communication	22301074|30032202	Process	1	1	1	1	1	1
kelch-like protein 29	LOC120808021	18	69293	120808021	GO:0005515	IEA	enables	protein binding	22301074	Function	1	1	1	1	1	1
collagen alpha-1(X) chain	col10a1b	18	69293	120808022	GO:0005515	IEA	enables	protein binding	22301074	Function	0.829946245	0.983241952	1	0.24551067	1	1
poly(A) polymerase type 3-like	LOC120808023	18	69293	120808023	GO:0003723	IEA	enables	RNA binding	22301074	Function	1	0.865417418	1	1	1	1
poly(A) polymerase type 3-like	LOC120808023	18	69293	120808023	GO:0005634	IEA	located_in	nucleus	22301074|30032202	Component	1	0.865417418	1	1	1	1
poly(A) polymerase type 3-like	LOC120808023	18	69293	120808023	GO:1990817	IEA	enables	poly(A) RNA polymerase activity	22301074|30032202	Function	1	0.865417418	1	1	1	1
5'-nucleotidase domain-containing protein 1	nt5dc1	18	69293	120808024	GO:0008253	IEA	enables	5'-nucleotidase activity	30032202	Function	1	1	1	1	1	1
atypical kinase COQ8A, mitochondrial	coq8aa	18	69293	120808025	GO:0006744	IEA	involved_in	ubiquinone biosynthetic process	30032202	Process	1	1	1	1	1	1
atypical kinase COQ8A, mitochondrial	coq8aa	18	69293	120808025	GO:0016301	IEA	enables	kinase activity	30032202	Function	1	1	1	1	1	1
atypical kinase COQ8A, mitochondrial	coq8aa	18	69293	120808025	GO:0031314	IEA	located_in	extrinsic component of mitochondrial inner membrane	30032202	Component	1	1	1	1	1	1
sorting nexin-9b isoform X1	snx9b	18	69293	120808027	GO:0000278	IEA	involved_in	mitotic cell cycle	22301074	Process	1	1	1	1	1	1
sorting nexin-9b isoform X1	snx9b	18	69293	120808027	GO:0000281	IEA	involved_in	mitotic cytokinesis	22301074	Process	1	1	1	1	1	1
sorting nexin-9b isoform X1	snx9b	18	69293	120808027	GO:0005515	IEA	enables	protein binding	22301074	Function	1	1	1	1	1	1
sorting nexin-9b isoform X1	snx9b	18	69293	120808027	GO:0005886	IEA	located_in	plasma membrane	30032202	Component	1	1	1	1	1	1
sorting nexin-9b isoform X1	snx9b	18	69293	120808027	GO:0006886	IEA	involved_in	intracellular protein transport	22301074	Process	1	1	1	1	1	1
sorting nexin-9b isoform X1	snx9b	18	69293	120808027	GO:0006897	IEA	involved_in	endocytosis	22301074|30032202	Process	1	1	1	1	1	1
sorting nexin-9b isoform X1	snx9b	18	69293	120808027	GO:0016197	IEA	involved_in	endosomal transport	30032202	Process	1	1	1	1	1	1
sorting nexin-9b isoform X1	snx9b	18	69293	120808027	GO:0031410	IEA	located_in	cytoplasmic vesicle	30032202	Component	1	1	1	1	1	1
sorting nexin-9b isoform X1	snx9b	18	69293	120808027	GO:0035091	IEA	enables	phosphatidylinositol binding	22301074|30032202	Function	1	1	1	1	1	1
sorting nexin-9b isoform X1	snx9b	18	69293	120808027	GO:0036089	IEA	involved_in	cleavage furrow formation	30032202	Process	1	1	1	1	1	1
sorting nexin-9b isoform X1	snx9b	18	69293	120808027	GO:0097320	IEA	involved_in	plasma membrane tubulation	30032202	Process	1	1	1	1	1	1
pleckstrin homology domain-containing family F member 2-like	LOC120808028	2	69293	120808028	GO:0035091	IEA	enables	phosphatidylinositol binding	30032202	Function	1	1	1	0.708224795	1	1
pleckstrin homology domain-containing family F member 2-like	LOC120808028	2	69293	120808028	GO:0046872	IEA	enables	metal ion binding	22301074	Function	1	1	1	0.708224795	1	1
DBH-like monooxygenase protein 2 homolog	LOC120808029	18	69293	120808029	GO:0004500	IEA	enables	dopamine beta-monooxygenase activity	30032202	Function	0.774005927	1	1	1	1	1
DBH-like monooxygenase protein 2 homolog	LOC120808029	18	69293	120808029	GO:0005507	IEA	enables	copper ion binding	22301074|30032202	Function	0.774005927	1	1	1	1	1
DBH-like monooxygenase protein 2 homolog	LOC120808029	18	69293	120808029	GO:0005615	IEA	located_in	extracellular space	30032202	Component	0.774005927	1	1	1	1	1
DBH-like monooxygenase protein 2 homolog	LOC120808029	18	69293	120808029	GO:0006589	IEA	involved_in	octopamine biosynthetic process	30032202	Process	0.774005927	1	1	1	1	1
DBH-like monooxygenase protein 2 homolog	LOC120808029	18	69293	120808029	GO:0030667	IEA	located_in	secretory granule membrane	30032202	Component	0.774005927	1	1	1	1	1
DBH-like monooxygenase protein 2 homolog	LOC120808029	18	69293	120808029	GO:0042420	IEA	involved_in	dopamine catabolic process	30032202	Process	0.774005927	1	1	1	1	1
DBH-like monooxygenase protein 2 homolog	LOC120808029	18	69293	120808029	GO:0042421	IEA	involved_in	norepinephrine biosynthetic process	30032202	Process	0.774005927	1	1	1	1	1
microfibril-associated glycoprotein 4 isoform X1	si:ch211-203k16.3	18	69293	120808030	GO:0005615	IEA	located_in	extracellular space	30032202	Component	1	1	0.256177059	1	1	1
microfibril-associated glycoprotein 4 isoform X1	si:ch211-203k16.3	18	69293	120808030	GO:0062023	IEA	located_in	collagen-containing extracellular matrix	30032202	Component	1	1	0.256177059	1	1	1
uridine diphosphate glucose pyrophosphatase NUDT14	nudt14	18	69293	120808031	GO:0006753	IEA	involved_in	nucleoside phosphate metabolic process	30032202	Process	1	0.960920828	1	1	1	1
uridine diphosphate glucose pyrophosphatase NUDT14	nudt14	18	69293	120808031	GO:0008768	IEA	enables	UDP-sugar diphosphatase activity	30032202	Function	1	0.960920828	1	1	1	1
uridine diphosphate glucose pyrophosphatase NUDT14	nudt14	18	69293	120808031	GO:0019693	IEA	involved_in	ribose phosphate metabolic process	30032202	Process	1	0.960920828	1	1	1	1
uridine diphosphate glucose pyrophosphatase NUDT14	nudt14	18	69293	120808031	GO:0046872	IEA	enables	metal ion binding	22301074	Function	1	0.960920828	1	1	1	1
tyrosine-protein phosphatase non-receptor type 14-like isoform X1	LOC120808032	18	69293	120808032	GO:0001946	IEA	involved_in	lymphangiogenesis	30032202	Process	1	1	1	1	1	1
tyrosine-protein phosphatase non-receptor type 14-like isoform X1	LOC120808032	18	69293	120808032	GO:0004725	IEA	enables	protein tyrosine phosphatase activity	22301074|30032202	Function	1	1	1	1	1	1
tyrosine-protein phosphatase non-receptor type 14-like isoform X1	LOC120808032	18	69293	120808032	GO:0005856	IEA	located_in	cytoskeleton	22301074	Component	1	1	1	1	1	1
tyrosine-protein phosphatase non-receptor type 14-like isoform X1	LOC120808032	18	69293	120808032	GO:0006470	IEA	involved_in	protein dephosphorylation	22301074	Process	1	1	1	1	1	1
N-lysine methyltransferase SMYD2-like	LOC120808033	18	69293	120808033	GO:0005515	IEA	enables	protein binding	22301074	Function	0.13656151	1	1	1	1	1
N-lysine methyltransferase SMYD2-like	LOC120808033	18	69293	120808033	GO:0005634	IEA	located_in	nucleus	30032202	Component	0.13656151	1	1	1	1	1
LOW QUALITY PROTEIN: dermatan-sulfate epimerase	dse	18	69293	120808034	GO:0030204	IEA	involved_in	chondroitin sulfate metabolic process	30032202	Process	1	1	1	1	1	1
LOW QUALITY PROTEIN: dermatan-sulfate epimerase	dse	18	69293	120808034	GO:0030205	IEA	involved_in	dermatan sulfate metabolic process	30032202	Process	1	1	1	1	1	1
LOW QUALITY PROTEIN: dermatan-sulfate epimerase	dse	18	69293	120808034	GO:0047757	IEA	enables	chondroitin-glucuronate 5-epimerase activity	30032202	Function	1	1	1	1	1	1
probable G-protein coupled receptor 63	gpr63	18	69293	120808035	GO:0004930	IEA	enables	G protein-coupled receptor activity	22301074|30032202	Function	1	0.176424717	1	1	1	1
probable G-protein coupled receptor 63	gpr63	18	69293	120808035	GO:0007186	IEA	involved_in	G protein-coupled receptor signaling pathway	22301074|30032202	Process	1	0.176424717	1	1	1	1
probable G-protein coupled receptor 63	gpr63	18	69293	120808035	GO:0016020	IEA	located_in	membrane	22301074	Component	1	0.176424717	1	1	1	1
pleckstrin homology domain-containing family F member 2-like	LOC120808036	2	69293	120808036	GO:0035091	IEA	enables	phosphatidylinositol binding	30032202	Function	1	1	1	1	0.98177639	1
pleckstrin homology domain-containing family F member 2-like	LOC120808036	2	69293	120808036	GO:0046872	IEA	enables	metal ion binding	22301074	Function	1	1	1	1	0.98177639	1
NADH dehydrogenase [ubiquinone] 1 alpha subcomplex assembly factor 4	ndufaf4	18	69293	120808037	GO:0005739	IEA	located_in	mitochondrion	30032202	Component	1	1	1	1	1	1
NADH dehydrogenase [ubiquinone] 1 alpha subcomplex assembly factor 4	ndufaf4	18	69293	120808037	GO:0032981	IEA	involved_in	mitochondrial respiratory chain complex I assembly	22301074|30032202	Process	1	1	1	1	1	1
XK-related protein 6b	xkr6b	18	69293	120808038	GO:0005886	IEA	located_in	plasma membrane	30032202	Component	0.85370088	0.506153478	1	1	1	1
XK-related protein 6b	xkr6b	18	69293	120808038	GO:0043652	IEA	involved_in	engulfment of apoptotic cell	30032202	Process	0.85370088	0.506153478	1	1	1	1
XK-related protein 6b	xkr6b	18	69293	120808038	GO:0070782	IEA	involved_in	phosphatidylserine exposure on apoptotic cell surface	30032202	Process	0.85370088	0.506153478	1	1	1	1
XK-related protein 6b	xkr6b	18	69293	120808038	GO:1902742	IEA	involved_in	apoptotic process involved in development	30032202	Process	0.85370088	0.506153478	1	1	1	1
cerebral cavernous malformations protein 2 homolog isoform X1	ccm2	18	69293	120808039	GO:0001570	IEA	involved_in	vasculogenesis	30032202	Process	1	1	1	1	1	1
cerebral cavernous malformations protein 2 homolog isoform X1	ccm2	18	69293	120808039	GO:0007507	IEA	involved_in	heart development	30032202	Process	1	1	1	1	1	1
exocyst complex component 8	exoc8	18	69293	120808040	GO:0000145	IEA	part_of	exocyst	30032202	Component	1	1	1	1	1	1
exocyst complex component 8	exoc8	18	69293	120808040	GO:0006887	IEA	involved_in	exocytosis	30032202	Process	1	1	1	1	1	1
exocyst complex component 8	exoc8	18	69293	120808040	GO:0006893	IEA	involved_in	Golgi to plasma membrane transport	30032202	Process	1	1	1	1	1	1
exocyst complex component 8	exoc8	18	69293	120808040	GO:0008104	IEA	involved_in	protein localization	30032202	Process	1	1	1	1	1	1
DNA-dependent metalloprotease SPRTN	sprtn	18	69293	120808041	GO:0003697	IEA	enables	single-stranded DNA binding	30032202	Function	1	1	1	1	1	1
DNA-dependent metalloprotease SPRTN	sprtn	18	69293	120808041	GO:0004222	IEA	enables	metalloendopeptidase activity	30032202	Function	1	1	1	1	1	1
DNA-dependent metalloprotease SPRTN	sprtn	18	69293	120808041	GO:0005634	IEA	located_in	nucleus	30032202	Component	1	1	1	1	1	1
DNA-dependent metalloprotease SPRTN	sprtn	18	69293	120808041	GO:0006281	IEA	involved_in	DNA repair	22301074	Process	1	1	1	1	1	1
DNA-dependent metalloprotease SPRTN	sprtn	18	69293	120808041	GO:0031593	IEA	enables	polyubiquitin modification-dependent protein binding	30032202	Function	1	1	1	1	1	1
LOW QUALITY PROTEIN: CD2-associated protein	LOC120808042	18	69293	120808042	GO:0005515	IEA	enables	protein binding	22301074	Function	0.972768626	1	1	1	1	1
LOW QUALITY PROTEIN: CD2-associated protein	LOC120808042	18	69293	120808042	GO:0005737	IEA	located_in	cytoplasm	30032202	Component	0.972768626	1	1	1	1	1
LOW QUALITY PROTEIN: CD2-associated protein	LOC120808042	18	69293	120808042	GO:0005886	IEA	located_in	plasma membrane	30032202	Component	0.972768626	1	1	1	1	1
LOW QUALITY PROTEIN: CD2-associated protein	LOC120808042	18	69293	120808042	GO:0031252	IEA	located_in	cell leading edge	30032202	Component	0.972768626	1	1	1	1	1
LOW QUALITY PROTEIN: CD2-associated protein	LOC120808042	18	69293	120808042	GO:0031982	IEA	located_in	vesicle	30032202	Component	0.972768626	1	1	1	1	1
ensconsin isoform X1	map7b	18	69293	120808043	GO:0000226	IEA	involved_in	microtubule cytoskeleton organization	22301074|30032202	Process	0.868113327	0.528924769	1	1	1	1
ensconsin isoform X1	map7b	18	69293	120808043	GO:0015630	IEA	located_in	microtubule cytoskeleton	22301074|30032202	Component	0.868113327	0.528924769	1	1	1	1
pleckstrin homology domain-containing family F member 1-like	LOC120808044	2	69293	120808044	GO:0035091	IEA	enables	phosphatidylinositol binding	30032202	Function	1	1	1	1	1	1
pleckstrin homology domain-containing family F member 1-like	LOC120808044	2	69293	120808044	GO:0046872	IEA	enables	metal ion binding	22301074	Function	1	1	1	1	1	1
mitochondrial fission regulator 2 isoform X1	mtfr2	18	69293	120808045	GO:0000266	IEA	involved_in	mitochondrial fission	30032202	Process	1	1	1	1	1	1
mitochondrial fission regulator 2 isoform X1	mtfr2	18	69293	120808045	GO:0005739	IEA	located_in	mitochondrion	30032202	Component	1	1	1	1	1	1
mitochondrial fission regulator 2 isoform X1	mtfr2	18	69293	120808045	GO:0009060	IEA	involved_in	aerobic respiration	30032202	Process	1	1	1	1	1	1
armadillo repeat containing 1, like	armc1l	18	69293	120808046	GO:0005515	IEA	enables	protein binding	22301074	Function	1	1	1	1	0.629471152	1
armadillo repeat containing 1, like	armc1l	18	69293	120808046	GO:0046872	IEA	enables	metal ion binding	22301074	Function	1	1	1	1	0.629471152	1
ribonuclease P protein subunit p29 isoform X1	pop4	2	69293	120808047	GO:0000172	IEA	part_of	ribonuclease MRP complex	30032202	Component	1	1	1	1	1	1
ribonuclease P protein subunit p29 isoform X1	pop4	2	69293	120808047	GO:0001682	IEA	involved_in	tRNA 5'-leader removal	22301074|30032202	Process	1	1	1	1	1	1
ribonuclease P protein subunit p29 isoform X1	pop4	2	69293	120808047	GO:0006364	IEA	involved_in	rRNA processing	30032202	Process	1	1	1	1	1	1
ribonuclease P protein subunit p29 isoform X1	pop4	2	69293	120808047	GO:0030677	IEA	part_of	ribonuclease P complex	22301074|30032202	Component	1	1	1	1	1	1
ribonuclease P protein subunit p29 isoform X1	pop4	2	69293	120808047	GO:0033204	IEA	enables	ribonuclease P RNA binding	30032202	Function	1	1	1	1	1	1
protein SOGA3-like	LOC120808049	18	69293	120808049	GO:0005615	IEA	located_in	extracellular space	22301074	Component	0.995682985	1	1	1	1	1
protein SOGA3-like	LOC120808049	18	69293	120808049	GO:0010506	IEA	involved_in	regulation of autophagy	22301074	Process	0.995682985	1	1	1	1	1
lysosomal-associated transmembrane protein 4A	laptm4a	18	69293	120808051	GO:0005765	IEA	located_in	lysosomal membrane	30032202	Component	1	1	0.870373896	1	1	1
sex comb on midleg-like protein 4	scml4	18	69293	120808052	GO:0005515	IEA	enables	protein binding	22301074	Function	1	1	1	1	1	1
mitoregulin-like	LOC120808054	18	69293	120808054	GO:0005743	IEA	located_in	mitochondrial inner membrane	30032202	Component	1	0.969506348	1	1	1	1
mitoregulin-like	LOC120808054	18	69293	120808054	GO:0010918	IEA	involved_in	positive regulation of mitochondrial membrane potential	30032202	Process	1	0.969506348	1	1	1	1
mitoregulin-like	LOC120808054	18	69293	120808054	GO:0051284	IEA	involved_in	positive regulation of sequestering of calcium ion	30032202	Process	1	0.969506348	1	1	1	1
zinc finger protein 395b isoform X1	znf395b	18	69293	120808055	GO:0000978	IEA	enables	RNA polymerase II cis-regulatory region sequence-specific DNA binding	30032202	Function	1	1	1	1	1	1
zinc finger protein 395b isoform X1	znf395b	18	69293	120808055	GO:0003700	IEA	enables	DNA-binding transcription factor activity	30032202	Function	1	1	1	1	1	1
zinc finger protein 395b isoform X1	znf395b	18	69293	120808055	GO:0005634	IEA	located_in	nucleus	30032202	Component	1	1	1	1	1	1
zinc finger protein 395b isoform X1	znf395b	18	69293	120808055	GO:0006357	IEA	involved_in	regulation of transcription by RNA polymerase II	30032202	Process	1	1	1	1	1	1
proenkephalin-A-like	LOC120808056	18	69293	120808056	GO:0005886	IEA	located_in	plasma membrane	30032202	Component	1	1	1	1	1	1
proenkephalin-A-like	LOC120808056	18	69293	120808056	GO:0007218	IEA	involved_in	neuropeptide signaling pathway	22301074|30032202	Process	1	1	1	1	1	1
proenkephalin-A-like	LOC120808056	18	69293	120808056	GO:0007268	IEA	involved_in	chemical synaptic transmission	30032202	Process	1	1	1	1	1	1
proenkephalin-A-like	LOC120808056	18	69293	120808056	GO:0007600	IEA	involved_in	sensory perception	30032202	Process	1	1	1	1	1	1
proenkephalin-A-like	LOC120808056	18	69293	120808056	GO:0030425	IEA	located_in	dendrite	30032202	Component	1	1	1	1	1	1
proenkephalin-A-like	LOC120808056	18	69293	120808056	GO:0031628	IEA	enables	opioid receptor binding	30032202	Function	1	1	1	1	1	1
proenkephalin-A-like	LOC120808056	18	69293	120808056	GO:0043025	IEA	located_in	neuronal cell body	30032202	Component	1	1	1	1	1	1
proenkephalin-A-like	LOC120808056	18	69293	120808056	GO:0043679	IEA	located_in	axon terminus	30032202	Component	1	1	1	1	1	1
ankyrin repeat domain-containing protein 6b isoform X1	ankrd6b	18	69293	120808058	GO:0005515	IEA	enables	protein binding	22301074	Function	1	1	1	1	1	1
carbohydrate sulfotransferase 8-like isoform X1	LOC120808059	2	69293	120808059	GO:0008146	IEA	enables	sulfotransferase activity	22301074|30032202	Function	1	1	1	1	1	1
carbohydrate sulfotransferase 8-like isoform X1	LOC120808059	2	69293	120808059	GO:0016020	IEA	located_in	membrane	22301074|30032202	Component	1	1	1	1	1	1
carbohydrate sulfotransferase 8-like isoform X1	LOC120808059	2	69293	120808059	GO:0016051	IEA	involved_in	carbohydrate biosynthetic process	30032202	Process	1	1	1	1	1	1
carbohydrate sulfotransferase 8-like isoform X1	LOC120808059	2	69293	120808059	GO:0030166	IEA	involved_in	proteoglycan biosynthetic process	30032202	Process	1	1	1	1	1	1
uridine-cytidine kinase-like 1	si:ch211-243j20.2	18	69293	120808060	GO:0005524	IEA	enables	ATP binding	22301074	Function	1	1	1	1	1	1
uridine-cytidine kinase-like 1	si:ch211-243j20.2	18	69293	120808060	GO:0005737	IEA	located_in	cytoplasm	30032202	Component	1	1	1	1	1	1
uridine-cytidine kinase-like 1	si:ch211-243j20.2	18	69293	120808060	GO:0016301	IEA	enables	kinase activity	22301074	Function	1	1	1	1	1	1
gap junction alpha-1 protein	gja1b	18	69293	120808061	GO:0005922	IEA	part_of	connexin complex	22301074|30032202	Component	0.846039245	0.672575442	1	1	1	1
gap junction alpha-1 protein	gja1b	18	69293	120808061	GO:0007267	IEA	involved_in	cell-cell signaling	22301074	Process	0.846039245	0.672575442	1	1	1	1
gap junction alpha-1 protein	gja1b	18	69293	120808061	GO:0007507	IEA	involved_in	heart development	22301074	Process	0.846039245	0.672575442	1	1	1	1
gap junction alpha-1 protein	gja1b	18	69293	120808061	GO:0022857	IEA	enables	transmembrane transporter activity	22301074	Function	0.846039245	0.672575442	1	1	1	1
mitogen-activated protein kinase kinase kinase 7 isoform X1	map3k7	18	69293	120808062	GO:0000287	IEA	enables	magnesium ion binding	22301074|30032202	Function	1	0.794931715	1	1	1	1
mitogen-activated protein kinase kinase kinase 7 isoform X1	map3k7	18	69293	120808062	GO:0004709	IEA	enables	MAP kinase kinase kinase activity	22301074|30032202	Function	1	0.794931715	1	1	1	1
mitogen-activated protein kinase kinase kinase 7 isoform X1	map3k7	18	69293	120808062	GO:0005524	IEA	enables	ATP binding	22301074	Function	1	0.794931715	1	1	1	1
mitogen-activated protein kinase kinase kinase 7 isoform X1	map3k7	18	69293	120808062	GO:0006468	IEA	involved_in	protein phosphorylation	22301074	Process	1	0.794931715	1	1	1	1
mitogen-activated protein kinase kinase kinase 7 isoform X1	map3k7	18	69293	120808062	GO:0007254	IEA	involved_in	JNK cascade	30032202	Process	1	0.794931715	1	1	1	1
mitogen-activated protein kinase kinase kinase 7 isoform X1	map3k7	18	69293	120808062	GO:0043123	IEA	involved_in	positive regulation of canonical NF-kappaB signal transduction	30032202	Process	1	0.794931715	1	1	1	1
vascular endothelial growth factor Ab isoform X1	vegfab	18	69293	120808063	GO:0001666	IEA	involved_in	response to hypoxia	30032202	Process	0.629532291	1	1	1	1	1
vascular endothelial growth factor Ab isoform X1	vegfab	18	69293	120808063	GO:0001934	IEA	involved_in	positive regulation of protein phosphorylation	30032202	Process	0.629532291	1	1	1	1	1
vascular endothelial growth factor Ab isoform X1	vegfab	18	69293	120808063	GO:0001938	IEA	involved_in	positive regulation of endothelial cell proliferation	30032202	Process	0.629532291	1	1	1	1	1
vascular endothelial growth factor Ab isoform X1	vegfab	18	69293	120808063	GO:0002040	IEA	involved_in	sprouting angiogenesis	30032202	Process	0.629532291	1	1	1	1	1
vascular endothelial growth factor Ab isoform X1	vegfab	18	69293	120808063	GO:0005615	IEA	located_in	extracellular space	30032202	Component	0.629532291	1	1	1	1	1
vascular endothelial growth factor Ab isoform X1	vegfab	18	69293	120808063	GO:0008083	IEA	enables	growth factor activity	22301074|30032202	Function	0.629532291	1	1	1	1	1
vascular endothelial growth factor Ab isoform X1	vegfab	18	69293	120808063	GO:0008201	IEA	enables	heparin binding	22301074	Function	0.629532291	1	1	1	1	1
vascular endothelial growth factor Ab isoform X1	vegfab	18	69293	120808063	GO:0016020	IEA	located_in	membrane	22301074	Component	0.629532291	1	1	1	1	1
vascular endothelial growth factor Ab isoform X1	vegfab	18	69293	120808063	GO:0038084	IEA	involved_in	vascular endothelial growth factor signaling pathway	30032202	Process	0.629532291	1	1	1	1	1
vascular endothelial growth factor Ab isoform X1	vegfab	18	69293	120808063	GO:0042056	IEA	enables	chemoattractant activity	30032202	Function	0.629532291	1	1	1	1	1
vascular endothelial growth factor Ab isoform X1	vegfab	18	69293	120808063	GO:0043183	IEA	enables	vascular endothelial growth factor receptor 1 binding	30032202	Function	0.629532291	1	1	1	1	1
vascular endothelial growth factor Ab isoform X1	vegfab	18	69293	120808063	GO:0045766	IEA	involved_in	positive regulation of angiogenesis	30032202	Process	0.629532291	1	1	1	1	1
vascular endothelial growth factor Ab isoform X1	vegfab	18	69293	120808063	GO:0048010	IEA	involved_in	vascular endothelial growth factor receptor signaling pathway	30032202	Process	0.629532291	1	1	1	1	1
vascular endothelial growth factor Ab isoform X1	vegfab	18	69293	120808063	GO:0050930	IEA	involved_in	induction of positive chemotaxis	30032202	Process	0.629532291	1	1	1	1	1
vascular endothelial growth factor Ab isoform X1	vegfab	18	69293	120808063	GO:0060754	IEA	involved_in	positive regulation of mast cell chemotaxis	30032202	Process	0.629532291	1	1	1	1	1
uncharacterized protein knl1 isoform X1	knl1	18	69293	120808065	GO:0005634	IEA	located_in	nucleus	30032202	Component	1	1	0.687316605	1	0.80120363	0.148391041
uncharacterized protein knl1 isoform X1	knl1	18	69293	120808065	GO:0008608	IEA	involved_in	attachment of spindle microtubules to kinetochore	30032202	Process	1	1	0.687316605	1	0.80120363	0.148391041
uncharacterized protein knl1 isoform X1	knl1	18	69293	120808065	GO:0034501	IEA	involved_in	protein localization to kinetochore	30032202	Process	1	1	0.687316605	1	0.80120363	0.148391041
uncharacterized protein knl1 isoform X1	knl1	18	69293	120808065	GO:0051301	IEA	involved_in	cell division	22301074	Process	1	1	0.687316605	1	0.80120363	0.148391041
adhesion G-protein coupled receptor G6-like isoform X1	LOC120808066	18	69293	120808066	GO:0004930	IEA	enables	G protein-coupled receptor activity	22301074|30032202	Function	1	1	1	1	1	0.984421998
adhesion G-protein coupled receptor G6-like isoform X1	LOC120808066	18	69293	120808066	GO:0007166	IEA	involved_in	cell surface receptor signaling pathway	22301074	Process	1	1	1	1	1	0.984421998
adhesion G-protein coupled receptor G6-like isoform X1	LOC120808066	18	69293	120808066	GO:0007189	IEA	involved_in	adenylate cyclase-activating G protein-coupled receptor signaling pathway	30032202	Process	1	1	1	1	1	0.984421998
adhesion G-protein coupled receptor G6-like isoform X1	LOC120808066	18	69293	120808066	GO:0016020	IEA	located_in	membrane	22301074	Component	1	1	1	1	1	0.984421998
small kinetochore-associated protein	knstrn	18	69293	120808068	GO:0000070	IEA	involved_in	mitotic sister chromatid segregation	30032202	Process	1	1	0.855609658	1	1	0.322312313
small kinetochore-associated protein	knstrn	18	69293	120808068	GO:0000776	IEA	located_in	kinetochore	30032202	Component	1	1	0.855609658	1	1	0.322312313
small kinetochore-associated protein	knstrn	18	69293	120808068	GO:0007051	IEA	involved_in	spindle organization	30032202	Process	1	1	0.855609658	1	1	0.322312313
small kinetochore-associated protein	knstrn	18	69293	120808068	GO:0034451	IEA	located_in	centriolar satellite	30032202	Component	1	1	0.855609658	1	1	0.322312313
small kinetochore-associated protein	knstrn	18	69293	120808068	GO:0035371	IEA	located_in	microtubule plus-end	30032202	Component	1	1	0.855609658	1	1	0.322312313
small kinetochore-associated protein	knstrn	18	69293	120808068	GO:0051988	IEA	involved_in	regulation of attachment of spindle microtubules to kinetochore	30032202	Process	1	1	0.855609658	1	1	0.322312313
small kinetochore-associated protein	knstrn	18	69293	120808068	GO:0072686	IEA	located_in	mitotic spindle	30032202	Component	1	1	0.855609658	1	1	0.322312313
protein jagged-2b isoform X1	jag2b	18	69293	120808069	GO:0005112	IEA	enables	Notch binding	22301074	Function	1	1	1	1	1	1
protein jagged-2b isoform X1	jag2b	18	69293	120808069	GO:0005509	IEA	enables	calcium ion binding	22301074	Function	1	1	1	1	1	1
protein jagged-2b isoform X1	jag2b	18	69293	120808069	GO:0005886	IEA	located_in	plasma membrane	30032202	Component	1	1	1	1	1	1
protein jagged-2b isoform X1	jag2b	18	69293	120808069	GO:0007154	IEA	involved_in	cell communication	22301074	Process	1	1	1	1	1	1
protein jagged-2b isoform X1	jag2b	18	69293	120808069	GO:0007157	IEA	involved_in	heterophilic cell-cell adhesion via plasma membrane cell adhesion molecules	30032202	Process	1	1	1	1	1	1
protein jagged-2b isoform X1	jag2b	18	69293	120808069	GO:0007219	IEA	involved_in	Notch signaling pathway	22301074	Process	1	1	1	1	1	1
protein jagged-2b isoform X1	jag2b	18	69293	120808069	GO:0007275	IEA	involved_in	multicellular organism development	22301074	Process	1	1	1	1	1	1
protein jagged-2b isoform X1	jag2b	18	69293	120808069	GO:0032991	IEA	part_of	protein-containing complex	30032202	Component	1	1	1	1	1	1
protein jagged-2b isoform X1	jag2b	18	69293	120808069	GO:0045197	IEA	involved_in	establishment or maintenance of epithelial cell apical/basal polarity	30032202	Process	1	1	1	1	1	1
protein tyrosine kinase 2 beta, b	ptk2bb	18	69293	120808070	GO:0004713	IEA	enables	protein tyrosine kinase activity	22301074	Function	0.347728476	0.528924769	1	1	1	1
protein tyrosine kinase 2 beta, b	ptk2bb	18	69293	120808070	GO:0005524	IEA	enables	ATP binding	22301074	Function	0.347728476	0.528924769	1	1	1	1
protein tyrosine kinase 2 beta, b	ptk2bb	18	69293	120808070	GO:0005856	IEA	located_in	cytoskeleton	22301074	Component	0.347728476	0.528924769	1	1	1	1
protein tyrosine kinase 2 beta, b	ptk2bb	18	69293	120808070	GO:0005925	IEA	located_in	focal adhesion	22301074	Component	0.347728476	0.528924769	1	1	1	1
protein tyrosine kinase 2 beta, b	ptk2bb	18	69293	120808070	GO:0006468	IEA	involved_in	protein phosphorylation	22301074	Process	0.347728476	0.528924769	1	1	1	1
protein tyrosine kinase 2 beta, b	ptk2bb	18	69293	120808070	GO:0007172	IEA	involved_in	signal complex assembly	22301074	Process	0.347728476	0.528924769	1	1	1	1
neuronal acetylcholine receptor subunit alpha-2 isoform X1	chrna2b	18	69293	120808071	GO:0004888	IEA	enables	transmembrane signaling receptor activity	22301074|30032202	Function	0.226249065	1	1	1	1	1
neuronal acetylcholine receptor subunit alpha-2 isoform X1	chrna2b	18	69293	120808071	GO:0007165	IEA	involved_in	signal transduction	30032202	Process	0.226249065	1	1	1	1	1
neuronal acetylcholine receptor subunit alpha-2 isoform X1	chrna2b	18	69293	120808071	GO:0007268	IEA	involved_in	chemical synaptic transmission	30032202	Process	0.226249065	1	1	1	1	1
neuronal acetylcholine receptor subunit alpha-2 isoform X1	chrna2b	18	69293	120808071	GO:0022848	IEA	enables	acetylcholine-gated monoatomic cation-selective channel activity	22301074	Function	0.226249065	1	1	1	1	1
neuronal acetylcholine receptor subunit alpha-2 isoform X1	chrna2b	18	69293	120808071	GO:0034220	IEA	involved_in	monoatomic ion transmembrane transport	22301074|30032202	Process	0.226249065	1	1	1	1	1
neuronal acetylcholine receptor subunit alpha-2 isoform X1	chrna2b	18	69293	120808071	GO:0042391	IEA	involved_in	regulation of membrane potential	30032202	Process	0.226249065	1	1	1	1	1
neuronal acetylcholine receptor subunit alpha-2 isoform X1	chrna2b	18	69293	120808071	GO:0043005	IEA	located_in	neuron projection	30032202	Component	0.226249065	1	1	1	1	1
neuronal acetylcholine receptor subunit alpha-2 isoform X1	chrna2b	18	69293	120808071	GO:0045202	IEA	located_in	synapse	30032202	Component	0.226249065	1	1	1	1	1
neuronal acetylcholine receptor subunit alpha-2 isoform X1	chrna2b	18	69293	120808071	GO:0045211	IEA	located_in	postsynaptic membrane	22301074	Component	0.226249065	1	1	1	1	1
neuronal acetylcholine receptor subunit alpha-2 isoform X1	chrna2b	18	69293	120808071	GO:0050877	IEA	involved_in	nervous system process	30032202	Process	0.226249065	1	1	1	1	1
histone H2A	LOC120808072	1	69293	120808072	GO:0000786	IEA	part_of	nucleosome	22301074|30032202	Component	1	1	1	1	1	1
histone H2A	LOC120808072	1	69293	120808072	GO:0003677	IEA	enables	DNA binding	22301074|30032202	Function	1	1	1	1	1	1
histone H2A	LOC120808072	1	69293	120808072	GO:0030527	IEA	enables	structural constituent of chromatin	22301074|30032202	Function	1	1	1	1	1	1
histone H2A	LOC120808072	1	69293	120808072	GO:0046982	IEA	enables	protein heterodimerization activity	22301074	Function	1	1	1	1	1	1
cilia- and flagella-associated protein 20-like isoform X1	LOC120808075	18	69293	120808075	GO:0031514	IEA	located_in	motile cilium	30032202	Component	1	1	1	1	1	1
cilia- and flagella-associated protein 20-like isoform X1	LOC120808075	18	69293	120808075	GO:0036064	IEA	located_in	ciliary basal body	30032202	Component	1	1	1	1	1	1
cilia- and flagella-associated protein 20-like isoform X1	LOC120808075	18	69293	120808075	GO:0060271	IEA	involved_in	cilium assembly	30032202	Process	1	1	1	1	1	1
cilia- and flagella-associated protein 20-like isoform X1	LOC120808075	18	69293	120808075	GO:0060296	IEA	involved_in	regulation of cilium beat frequency involved in ciliary motility	30032202	Process	1	1	1	1	1	1
cilia- and flagella-associated protein 20-like isoform X1	LOC120808075	18	69293	120808075	GO:2000147	IEA	involved_in	positive regulation of cell motility	30032202	Process	1	1	1	1	1	1
sine oculis-binding protein homolog isoform X1	LOC120808077	18	69293	120808077	GO:0005634	IEA	located_in	nucleus	30032202	Component	1	1	1	1	1	1
sine oculis-binding protein homolog isoform X1	LOC120808077	18	69293	120808077	GO:0048513	IEA	involved_in	animal organ development	30032202	Process	1	1	1	1	1	1
gap junction protein, alpha 11	gja11	18	69293	120808081	GO:0005922	IEA	part_of	connexin complex	22301074|30032202	Component	1	1	1	1	1	1
gap junction protein, alpha 11	gja11	18	69293	120808081	GO:0007154	IEA	involved_in	cell communication	22301074|30032202	Process	1	1	1	1	1	1
connexin 32.3	gja13.2	18	69293	120808082	GO:0005922	IEA	part_of	connexin complex	22301074|30032202	Component	0.746874896	1	1	1	1	1
connexin 32.3	gja13.2	18	69293	120808082	GO:0007154	IEA	involved_in	cell communication	22301074|30032202	Process	0.746874896	1	1	1	1	1
gap junction Cx32.2 protein-like	LOC120808083	18	69293	120808083	GO:0005922	IEA	part_of	connexin complex	22301074|30032202	Component	0.778834092	1	1	1	1	1
gap junction Cx32.2 protein-like	LOC120808083	18	69293	120808083	GO:0007154	IEA	involved_in	cell communication	22301074|30032202	Process	0.778834092	1	1	1	1	1
leucine-rich repeat transmembrane protein FLRT2	flrt2	18	69293	120808084	GO:0005515	IEA	enables	protein binding	22301074	Function	0.938375686	1	1	1	0.951007267	1
leucine-rich repeat transmembrane protein FLRT2	flrt2	18	69293	120808084	GO:0005615	IEA	located_in	extracellular space	30032202	Component	0.938375686	1	1	1	0.951007267	1
BCL2 modifying factor 2	bmf2	18	69293	120808085	GO:0006915	IEA	involved_in	apoptotic process	22301074|30032202	Process	1	1	1	1	0.92509171	1
BCL2 modifying factor 2	bmf2	18	69293	120808085	GO:0010507	IEA	involved_in	negative regulation of autophagy	30032202	Process	1	1	1	1	0.92509171	1
BCL2 modifying factor 2	bmf2	18	69293	120808085	GO:0016459	IEA	part_of	myosin complex	30032202	Component	1	1	1	1	0.92509171	1
BCL2 modifying factor 2	bmf2	18	69293	120808085	GO:0043065	IEA	involved_in	positive regulation of apoptotic process	30032202	Process	1	1	1	1	0.92509171	1
kelch repeat and BTB domain-containing protein 13	kbtbd13	2	69293	120808087	GO:0005515	IEA	enables	protein binding	22301074	Function	1	1	1	1	1	1
protein broad-minded isoform X1	tbc1d32	18	69293	120808088	GO:1905515	IEA	involved_in	non-motile cilium assembly	30032202	Process	1	0.985202933	1	1	1	1
sentrin-specific protease 6 isoform X1	senp6a	18	69293	120808089	GO:0005634	IEA	located_in	nucleus	30032202	Component	1	1	1	1	0.98252713	1
sentrin-specific protease 6 isoform X1	senp6a	18	69293	120808089	GO:0005737	IEA	located_in	cytoplasm	30032202	Component	1	1	1	1	0.98252713	1
sentrin-specific protease 6 isoform X1	senp6a	18	69293	120808089	GO:0016926	IEA	involved_in	protein desumoylation	30032202	Process	1	1	1	1	0.98252713	1
sentrin-specific protease 6 isoform X1	senp6a	18	69293	120808089	GO:0070139	IEA	enables	SUMO-specific endopeptidase activity	30032202	Function	1	1	1	1	0.98252713	1
sentrin-specific protease 6 isoform X1	senp6a	18	69293	120808089	GO:0090169	IEA	involved_in	regulation of spindle assembly	30032202	Process	1	1	1	1	0.98252713	1
sentrin-specific protease 6 isoform X1	senp6a	18	69293	120808089	GO:0090234	IEA	involved_in	regulation of kinetochore assembly	30032202	Process	1	1	1	1	0.98252713	1
alpha-(1,6)-fucosyltransferase	fut8b	18	69293	120808092	GO:0005515	IEA	enables	protein binding	22301074	Function	1	1	1	1	1	1
alpha-(1,6)-fucosyltransferase	fut8b	18	69293	120808092	GO:0006487	IEA	involved_in	protein N-linked glycosylation	30032202	Process	1	1	1	1	1	1
alpha-(1,6)-fucosyltransferase	fut8b	18	69293	120808092	GO:0008424	IEA	enables	glycoprotein 6-alpha-L-fucosyltransferase activity	22301074	Function	1	1	1	1	1	1
alpha-(1,6)-fucosyltransferase	fut8b	18	69293	120808092	GO:0032580	IEA	located_in	Golgi cisterna membrane	22301074	Component	1	1	1	1	1	1
alpha-(1,6)-fucosyltransferase	fut8b	18	69293	120808092	GO:0036071	IEA	involved_in	N-glycan fucosylation	30032202	Process	1	1	1	1	1	1
solute carrier family 25 member 47-A isoform X1	slc25a47a	18	69293	120808093	GO:0005739	IEA	located_in	mitochondrion	30032202	Component	1	1	1	1	1	1
solute carrier family 25 member 47-A isoform X1	slc25a47a	18	69293	120808093	GO:0022857	IEA	enables	transmembrane transporter activity	30032202	Function	1	1	1	1	1	1
solute carrier family 25 member 47-A isoform X1	slc25a47a	18	69293	120808093	GO:0055085	IEA	involved_in	transmembrane transport	22301074	Process	1	1	1	1	1	1
mitochondrial basic amino acids transporter isoform X1	slc25a29	18	69293	120808094	GO:0005289	IEA	enables	high-affinity L-arginine transmembrane transporter activity	30032202	Function	1	0.94166898	1	1	1	1
mitochondrial basic amino acids transporter isoform X1	slc25a29	18	69293	120808094	GO:0005739	IEA	located_in	mitochondrion	30032202	Component	1	0.94166898	1	1	1	1
mitochondrial basic amino acids transporter isoform X1	slc25a29	18	69293	120808094	GO:1990575	IEA	involved_in	mitochondrial L-ornithine transmembrane transport	30032202	Process	1	0.94166898	1	1	1	1
N-acetyltransferase ESCO2	esco2	18	69293	120808095	GO:0000785	IEA	part_of	chromatin	30032202	Component	1	1	1	0.129819259	1	0.090084931
N-acetyltransferase ESCO2	esco2	18	69293	120808095	GO:0005634	IEA	located_in	nucleus	30032202	Component	1	1	1	0.129819259	1	0.090084931
N-acetyltransferase ESCO2	esco2	18	69293	120808095	GO:0007064	IEA	involved_in	mitotic sister chromatid cohesion	30032202	Process	1	1	1	0.129819259	1	0.090084931
N-acetyltransferase ESCO2	esco2	18	69293	120808095	GO:0061733	IEA	enables	peptide-lysine-N-acetyltransferase activity	30032202	Function	1	1	1	0.129819259	1	0.090084931
lymphokine-activated killer T-cell-originated protein kinase homolog	pbk	18	69293	120808096	GO:0004674	IEA	enables	protein serine/threonine kinase activity	22301074	Function	1	1	1	1	1	1
lymphokine-activated killer T-cell-originated protein kinase homolog	pbk	18	69293	120808096	GO:0005524	IEA	enables	ATP binding	22301074	Function	1	1	1	1	1	1
lymphokine-activated killer T-cell-originated protein kinase homolog	pbk	18	69293	120808096	GO:0006468	IEA	involved_in	protein phosphorylation	22301074	Process	1	1	1	1	1	1
A disintegrin and metalloproteinase with thrombospondin motifs 17 isoform X1	adamts17	2	69293	120808097	GO:0004222	IEA	enables	metalloendopeptidase activity	22301074|30032202	Function	1	1	1	1	1	1
A disintegrin and metalloproteinase with thrombospondin motifs 17 isoform X1	adamts17	2	69293	120808097	GO:0006508	IEA	involved_in	proteolysis	22301074	Process	1	1	1	1	1	1
A disintegrin and metalloproteinase with thrombospondin motifs 17 isoform X1	adamts17	2	69293	120808097	GO:0030198	IEA	involved_in	extracellular matrix organization	22301074|30032202	Process	1	1	1	1	1	1
A disintegrin and metalloproteinase with thrombospondin motifs 17 isoform X1	adamts17	2	69293	120808097	GO:0031012	IEA	located_in	extracellular matrix	30032202	Component	1	1	1	1	1	1
ezrin b	ezrb	18	69293	120808099	GO:0003779	IEA	enables	actin binding	22301074|30032202	Function	1	1	1	1	1	1
ezrin b	ezrb	18	69293	120808099	GO:0005856	IEA	located_in	cytoskeleton	22301074	Component	1	1	1	1	1	1
ezrin b	ezrb	18	69293	120808099	GO:0005886	IEA	located_in	plasma membrane	30032202	Component	1	1	1	1	1	1
ezrin b	ezrb	18	69293	120808099	GO:0005902	IEA	located_in	microvillus	30032202	Component	1	1	1	1	1	1
ezrin b	ezrb	18	69293	120808099	GO:0005912	IEA	located_in	adherens junction	30032202	Component	1	1	1	1	1	1
ezrin b	ezrb	18	69293	120808099	GO:0008360	IEA	involved_in	regulation of cell shape	30032202	Process	1	1	1	1	1	1
ezrin b	ezrb	18	69293	120808099	GO:0030175	IEA	located_in	filopodium	30032202	Component	1	1	1	1	1	1
ezrin b	ezrb	18	69293	120808099	GO:0045177	IEA	located_in	apical part of cell	30032202	Component	1	1	1	1	1	1
ezrin b	ezrb	18	69293	120808099	GO:0050839	IEA	enables	cell adhesion molecule binding	30032202	Function	1	1	1	1	1	1
ezrin b	ezrb	18	69293	120808099	GO:1902115	IEA	involved_in	regulation of organelle assembly	30032202	Process	1	1	1	1	1	1
ezrin b	ezrb	18	69293	120808099	GO:1902966	IEA	involved_in	positive regulation of protein localization to early endosome	30032202	Process	1	1	1	1	1	1
ezrin b	ezrb	18	69293	120808099	GO:2000643	IEA	involved_in	positive regulation of early endosome to late endosome transport	30032202	Process	1	1	1	1	1	1
synaptotagmin-like protein 3 isoform X1	sytl3	18	69293	120808100	GO:0005886	IEA	located_in	plasma membrane	30032202	Component	1	1	1	1	1	1
[truncated: 81,670 more rows]
