# Supplementary material for: A Y-linked duplication of anti-Mullerian hormone is the sex determination gene in threespine stickleback
Source: PLoS Genet. 2025 Nov 4;21(11):e1011932. doi: 10.1371/journal.pgen.1011932 (PMC12599925; doi:10.1371/journal.pgen.1011932)
Supplement: S2 File — (ZIP) [file pgen.1011932.s019.zip]

Archive with 22 entries (22 files):
- gac_amha__-2kb.gb
- Gac_amha_Gac_amhy_alignment.fasta
- gac_amha_gac_amhy_translation_alignment.fasta
- Gac_amha_Ppu_amh_alignment.fasta
- gac_amha_ppu_amh_translation_alignment.fasta
- gac_amhy__-2kb.gb
- pBT2.fasta
- pBT2.gb
- ppu_amh__-2kb.gb
- pT2-5amhy2.5,Xla.Ef1a_EGFP.fasta
- pT2-5amhy2.5,Xla.Ef1a_EGFP.gb
- pT2-5amhy2.5.fasta
- pT2-5amhy2.5.gb
- pT2Dre.Ubi_Amhy,EGFP.fasta
- pT2Dre.Ubi_Amhy,EGFP.gb
- pT2Dre.Ubi_EGFP.fasta
- pT2Dre.Ubi_EGFP.gb
- pT2Xla.Ef1a_Amhy,EGFP.fasta
- pT2Xla.Ef1a_Amhy,EGFP.gb
- pT2Xla.Ef1a_EGFP(pT2AL200R150G).fasta
- pT2Xla.Ef1a_EGFP(pT2AL200R150G).gb
- amha riboprobe template.fasta
