# Supplementary material for: A Y-linked duplication of anti-Mullerian hormone is the sex determination gene in threespine stickleback
Source: PLoS Genet. 2025 Nov 4;21(11):e1011932. doi: 10.1371/journal.pgen.1011932 (PMC12599925; doi:10.1371/journal.pgen.1011932)
Supplement: S2 File — (ZIP) [file pgen.1011932.s019.zip › gac_amha__-2kb.gb]

LOCUS       gac_amha_+-2kb          6692 bp    DNA     linear   UNA 02-FEB-2025
DEFINITION  Gasterosteus aculeatus aculeatus strain Lake Benthic chromosome 8,
            GAculeatus_UGA_version5, whole genome shotgun sequence.
ACCESSION   urn.local...1d-j6wr9cc
VERSION     urn.local...1d-j6wr9cc
KEYWORDS    .
SOURCE      
  ORGANISM  .
FEATURES             Location/Qualifiers
     exon            order(2001..2115,2316..2579,2670..2839,2958..3069,
                     3138..3237,3332..3753,4286..4692)
                     /gene="amh"
                     /product="muellerian-inhibiting factor isoform X1"
                     /standard_name="XP_040039240.1"
ORIGIN      
        1 ctgctctaga tttgcgtctc cgattagatg gctcgcggtg ctctcgttag gattctccct
       61 tcgactcggg ggcggggtta gacacgcggg gcacatgtgg ccttcactgt gtgccgtgaa
      121 gccagggcag gtgtgaggtg caataacggc taacgtagtt agaggccctg gggtttttca
      181 tgacttgtta ctgttccgtg ttggtgcttt tatcctaaga tgttataatg aaataaatgg
      241 aattcctgtt ttgttttttt ccccctcctg cattttatga ttattaaaaa aaataattgt
      301 ttcataaaat gtttgaattt atgtcccatg catttttatt tttcccctct agattgctga
      361 agtttaccca cgattgtttg gatcatatat atatacacat ttcttttaca aattgtttga
      421 tatttgcaca aaaagcaaaa atacagcata tttcttatta taatcataag ctttatctgt
      481 acaaaattag atatttccac cacatagatg tgttctaatt atataagtgc gttgaagtga
      541 atatttcaga tattgttgct catcgagtga tgctttacta tataatatcc agacctccat
      601 gtgacacatc aacatgcatc aaaggagttg atggagcgtt acattgtggc ccaaagtaca
      661 ttggataaaa ccttttagag ataaaagagt tttagttcca tcaggttgtt tttttactta
      721 agtaaaataa gtccttgatc cccacataat agatttataa cctcacattg ctctcgggac
      781 gacgcggcac ctgccaagaa atgttccaca agcacggctt tgataacatg tagcagccat
      841 tagaggataa tgaacagctc acgtcgttcc tttactgaag ttttgggatg ttcaagtatg
      901 agccttggct ttatctctcg gggatacgcg gctcctaaac accacggaga ccttgaccgt
      961 ctccaaaaac aagagcgcag ctgtgagagt ggcgatggga gtgactgctc tttgaaggga
     1021 atcggatccc tgggagcagg actttgttct ccggtcctcc cccgagagca aagacgaagt
     1081 acccgtccgt gccggaggac ggcgtatcgt tcagcgccgt cgtcacattg ttaacgcaac
     1141 ggaaagccgc gggagcggcg ctaacccgga tgttagcgac gcacttttta gctcgacaaa
     1201 aagcccacag gatttttttt gtttgattgt tctgtaaaat aatccccatg gcaaacatta
     1261 tactacacgt tctgtccggc aagattacaa atttaaaact tttatgattt ttggtaaaaa
     1321 gctaaaccgt tagcctacaa acaaggttct ccgcgagcgg gagtttactc cacgaggccg
     1381 tgaaggtgga cgtgtcggcg ggctttttca cgtagcttgt gtgcatctgc gtttttagag
     1441 tccacatgag agatatttag tgatgtattc caaattgttg gaaaatgatt cagtggttaa
     1501 cacaccatta gttatgtccg acatctaata actgaaaact catcaagaca acggaacggg
     1561 gttggtcgct gtttcttgtc tgggcagacc gctatgagcc gtactgaaac tgaacgcgat
     1621 ggtggacaaa ggtcggttag cgctggacgt ggccaagcat tatcgccttt gcttcagaac
     1681 agagctgttt atgactccta cctcccttcc tatgtgtcta catcacctcc acttgtctca
     1741 gtctacagac ggagaagtcc acgcgttatc tcactttaac ctgctttctg taggtggaaa
     1801 acaagcactt ttctgtgcag aaaacaaatt acagaatcca gactgaatcc agtctcatca
     1861 aggacacctt cctccttctt tggcagtgag aagggaaggt gggaggataa gactcccttc
     1921 ctgatgatga tgcttgaccc gttcaaaaca agcgactgag aaaggtctga ccacacaggc
     1981 agacgcacgg acggtgaagc atgttgtgct tcttccactg tggagccttg atgctctgca
     2041 gcacgatgct ctgcgtggcc ctgccggccc cgcacggacg ccagctgacc ccggcccgcg
     2101 accccacagc gacaggtcag actcctcgcg gaaaatatta ttcatgaaag tctgtgcgag
     2161 gccctgattt taggttttgg tgaaaataat attgtttttg ctaattctcc tcaatttgtg
     2221 tgttttggat cgcttgcatg tgcttcctgc ctgcggctca aatctgcttt tcagcgcaag
     2281 ctgtgctctt tattatcatt tatattttca tgaagaccac acattcccat caccagaggc
     2341 cccgtcggcc cccgcgggct ctcgccgcgg ccctcgcgat gccccgtgct tggcggacga
     2401 cacgtacgcg gcgctgcgcg aggccgccgg gggcgacggg gaactcgcca accgcagccg
     2461 gagtcagttt ggaatctgcg gcgtctccga tggctcggcg ggctcggcct tgttgcagct
     2521 ggcgaaggaa acgggcggag acccgggacg cggtttggag gtgctgcacc cgactggagg
     2581 tgtgtgcgct ctctgatggc gaggactgaa tcgcttgggt gttcctttgt caaatcttag
     2641 cttcttaacg tctcgttttc ctccaccagt gctcgtctcg gaggaagacg agagaggagc
     2701 gctggtgttg acctttgacc tcccgccgtc tcctctgctc agacggcgcc ctgcgctgct
     2761 cctggcgttg gaaggccccc ccaccggggg aaacctggac gtcacctgca caagtcggtc
     2821 gctgcagcct cacgctcagg tgaaggaagg cctccagtcg acgatgcatg aagggaaaaa
     2881 gtgtcctggc gttccacgaa tctgttgtgc gtgcattcgt cacggacata acgctggttt
     2941 tttcctgtct ttcctagacc gcgtgcatct ctggagaaac gtggtacata acgctgacgg
     3001 gaaaagcatc ggaggacgac gttccccaga aatggaggat ttctgttgag gccaaatccc
     3061 ccgatatgag taagatatga gtgtcatgtg agttcttgtt ccgtgagcaa cttcctctaa
     3121 tgcctgtccg cttgcagacc gaagcctaaa agagatcctg acgggtggga gatcgggaag
     3181 taacatcagc gtggttccgc ttctgctttt ctccgggaaa cgaggaaccg atacaaggtt
     3241 ctactggcgt ttatgttccc gactggaatg ttaccagatt cttgtcagag cccgtaggaa
     3301 actttaaaaa aaatgtattt ctctttctca gatatcatca gaattcctcc ccggcttcct
     3361 cacagacctc cttcctctgt gagctgaagc gcttcctggg tgacgtcctg cctcaggacc
     3421 tccgcgagtc ctcgcccctc cagctggact ccttaaagtc cctgcccccc ctgacgctgg
     3481 gcccgtcctc cagcgacacc ctgctggcgg gtctcatcaa ctcctcgtcc atcaccgtct
     3541 tctccttcag aagccgggcc tccgggtttc aggtgcacag cggggaattg gccttttccc
     3601 ccgagctgct ggaggagctc aggcggaggc tggaggcgga ggttgtgaag ataacggcgg
     3661 tgatgcggga ggagcaagtg ggccggggag ccacagagag gctggggagg ctcagggagc
     3721 tcagtgcgct tccgatgatg gagccggcac caggtgacgt ggaggagaaa agaggctccc
     3781 ggagcacatt ctttattcca acccgatgcc cagtccgatt gattctatgc tacttaatcc
     3841 acgtcgtgat ccaagtgtgt tctttctaac ccattttaaa gtggattgga ttaaactaca
     3901 catagtggat gtaactggta acaaaaagtt agtcacgtct gtcaatgttt agaagctgga
     3961 tgtatcaacc actcattcat tactttaggt ttttatttaa atggttatcc actacttgaa
     4021 gttatttcaa tcataatcca ccattttgag aaataggctt caatcggtgg caaacacttt
     4081 ttaacatata acagttggaa acattgcaaa cagcaatcaa gaatcaatgg aattagttga
     4141 gcttcatcac agtccctcca ctctgtagat gaagccccct gcttgacggt acaaacgagc
     4201 ccatccgacc tgaattcact tttcgttggc atgaagaccc cgcgtggcct ttttttaacc
     4261 agtgcttccg ttacccccag aacagggggg agacagtacc gggcctttct tctgctgaag
     4321 gccctgcaga cggcggcccg cgcctacgag gcgcagaggg gacagcgggc caccagagcc
     4381 ggccccgaca tcaccgcgag ggccaacaaa tgcgggctga agagcctcag cgtgaccctg
     4441 gacaggcgcc tggacatccc caacatcatc aacatcaaca actgccacgg ctcgtgtgcc
     4501 taccccctgg ccgacgccac gaaccacgcc gtcctgctca actaccacgt ggaggtggac
     4561 aacgcggagg agcgggcgcc gtgctgcgtg cccgtggcct acgaagccct gcagatggtg
     4621 gaggtgaagg accacggcac tgaaatctcc ctcaagccag acatggtggc caaagagtgt
     4681 gaatgccgct gaaacggctt ctcctcggga gcgtgatgtt gactgaagtg taatgcaatc
     4741 gttacgggca tttattcatt cacacggtat taatatatat atatatatat atatatatat
     4801 atatatatat atttttttaa tattatttgc agtattccca caattcccac aaaaagttga
     4861 atcaaaccaa aaaagtaaat attagtatta tcactttttt ctgtcatatt ttacttgtat
     4921 tactaaactg aataagtggt cgttcataag gcctgaatta ttgttgataa cttggtgaga
     4981 agattgtgtc gcgatgtggc agaaagggac ctttctaaat ttgtgatgcc aaaaaggtag
     5041 atttgattaa ataatttgat taataaaatt aaataaatgt gataaatggc agagaaatga
     5101 aatgttgttt tctaaaacac aaaaatgaaa tatgtaacat tctgtctatt attaaatgaa
     5161 aagtatatga aaggctgttt gttctctttt attccgtaac ctgttgtctt gtgacagttg
     5221 atgacatgta tatgtatgtt gatacaaatc atactttagg tttgggcttc agaatcgctc
     5281 tgttgccaat cggctttttt cttcttctta tcgctccgac ttcttcggat ccccaccacc
     5341 acgagaattt gtcccatatg gaaatctgga gacagacaac aggaggatgc ctcaaaaaca
     5401 catattatac aagtacatga aaatacattt tattttattt ccttttactg tgtaaaaaag
     5461 ctgcattata ataatcagtt gtgacctttt gaaatgacgt gctgtagttc tatggtacaa
     5521 taaaattagc tactttcaaa gcagtggctt tttaaagata tatttcatgt gatgaagagt
     5581 gccagctctg cacaatgttg gcacgtagaa ttccacctga accggatcaa attcaaccaa
     5641 cctgaaatat tgaaccatcc tgcagacttc caaggaaaga cactatgccc gtttcctcaa
     5701 cgaacgaatc cacagcttct aggacacaaa gaaacatgaa agacggtgag gccccgccat
     5761 cagtgtgccg ttgacactga tggtgtaata cagcgaagca gcacctacgc cctgcatgtc
     5821 acagaataaa ccagcactca ccgtgcactt cactgacccc cgaggtcacg agcagaacca
     5881 ccagggccac cactaagcag cggttcatgg tgaatccttt ccacgggttc ggaacctcgc
     5941 tcaggttttc gatggccaga acgcgctcgt aagacactgc ggacagacgc aagacggaag
     6001 tcacacgccg gttgccgtgg gatcgacgcg gcgtgttgac gtgggtctta cttgtgatgg
     6061 gttcagatgt tccgactgcc gctcccggag tcctggaggc cgaggtctga gtcaagaact
     6121 ggatctgaga caaagctgtc agttaatatg agaaatgaaa gcaattgaaa gtgtgtttcc
     6181 tcacggcgtg tgtgctgtgt gtcacagtga aacacaggac agcttaaaat agtcccctgc
     6241 agacagtcac aaaaaaataa atatgatttg caactaaaat caggaaagga ggaaaaaaaa
     6301 gaaacgtacc tgctttgacc ctccaggtgt gtctcacaaa tgaagtgaaa gtcaacgtgt
     6361 gattcggtgg tgatttcagc agggagtgtt tcacgctccc cgcgccatgc tcctctgctt
     6421 cttgattgac aggcacaggc gagaggggtt gaaaaaaagg aaaaggacac ttgtggtgga
     6481 gactgttgat agtgaccagc agttagactg caggttcaca agtgtaacca gcttctagct
     6541 tgttctccac cgataacaaa acaaatgacc ccagatggga tgaaataatg actccataaa
     6601 tctcactctg ttggggagga aagaaaaaga gcttttccat tagcagtttc tcagcagtgt
     6661 gtttgtgccg gttaccgctg acaacgccac cg
//
