# Supplementary material for: A Y-linked duplication of anti-Mullerian hormone is the sex determination gene in threespine stickleback
Source: PLoS Genet. 2025 Nov 4;21(11):e1011932. doi: 10.1371/journal.pgen.1011932 (PMC12599925; doi:10.1371/journal.pgen.1011932)
Supplement: S2 File — (ZIP) [file pgen.1011932.s019.zip › Gac_amha_Gac_amhy_alignment.fasta]

>gac_amha_+-2kb
CTGCTCTAGATTTGCGTCTCCGATTAGATGGCTCGCGGTGC---------TCTCGTTAGGATTCTCCCTTCGACTCGGGG
GCGGGGTTAGACACGCGGGGCACATGTGGCCTTCACTGTGTGCCGTGAAGCCAGGGCAGGTGTGAGGTGCAATAACGGCT
AACGTAGTTAGAGGCCCTGGGGTTTTTCATGACTTGTTACTGTTCCGTGTTGG----TGCTTTTATCCTAAGATGTTATA
AT---GAAA----TAAATGGAATTCCTGTTTTGTTTTTTTCCCCCTCCTGCATTTTATGATTATTAAAAAAAATAATTGT
TTCATAAAATGTTTGAATTTATGTCCCATGCATTTTTATTTTTCCCCTCTAGATTGCTGAAGTTTACCCACGATTGTTTG
GATCATATATATATACACATTTCTTTTACAAATTGTTTGATATTTGCACAAA--AAGCAAAAATACAGCATATTTCTTAT
TATAATCATAAGCTTTATCTGTACAAAATTAGATA--------------TTTCCACCACATAGATGTGTTCTAATTATAT
AAGTGCGTTGAAGTGAATATTTCAGATATTGTTGCTCATCGAGTGATG-------CTTTACTATATAATATCCAGACCTC
CATGTGAC--------------------------------------------------------------------ACAT
CAACA--------TGCATCAAAGGAGTTGATGGAGCGTTACATTGTGGCCCAAAGTACATTGGATAAAACCTTTTAGAGA
TAAAAGAGTTTTAGTTCCA---------------TCAGGTTGTTTTTTTACTTAAGTAAAATAAGTCCTTGATCCCCAC-
-------AT-AATAGATTTATAACCTCACATTGCTCTCGGGAC-GACGCGGCACCTGCCAAGAAATGTTCCACAAGCACG
GCTTTGATAACATGTAGCAGCCATTAGA---------GGATAATGAACAGCTCACGTCGTTCCTTTACTGAAGTTTTGGG
ATGTTCAAGTATGAGCCTTGGCTTTATCTCTCGGGGATACGCGGCTCCTAAACACCACGGAGACCTTGACCGTCTCCAAA
AACAAGAGCGCAGCTGTGAGAGTGGCGATGGGAGTGACTGCTCTTTGAAGGGAATCGGATCCCTGGGAGCAGGACTTTGT
TCTCCGGTCCTCCCCCGAGAGCAAAGACGAAGTACCCGT-----------------------------------------
-----------------------------CCGTGCCGGAGGACGGCGTATCGTTCAG-CGCCGTCGTCACATTGTTAACG
CAACGGAAAGCCGCGGGAGCGGCGCTAACCCGGATGTTAGCGACGCACTTTTTAGCTCGACAAAAAGCCCA-CAGGATTT
TTTTTGTTTGATTGTTCTGTAAAATAATCCCCATGGCAAACATTATACTACACGTTCTGTCCGGCAAGATTACAAATTTA
AAACTTTTATGATTTTTGGTAAAAAGCTAAACCGTTAGCCTACAAACAAGGTTCTCCGCGAGCGGGAGTTTACTCCACGA
GGCCGTGAAGGTGGACGTGTCGGCGGGCTTTTTCACGTAGCTTGTGTGCATCTGCGTTTTTAGAGTCCACATGAGAGATA
TTTAGTGATGTATTCCAAATTGTTGGAAAATGATTCAGTGGTTAACACACCATTAGTTATGT-CCGACATCTAATAACTG
AAAACTCATCAAGACAACGGAACGGGGTTGGTCGCTGTTTCTTGTCTGGGCAGACCGCTATGAGCCGTACTGAAACTGAA
CGCGATGGTGGACAAAGGTCGGTTAGCGCTGGACGTGGCCAAGCATTATCGCCTTTGCTTCAGAACAGAGCTGTTTATG-
-ACTCCTACCTCCCTTCCTATGTGTCTACATCACCTCCACTTGTCTCAGTCTACAGACG-----------------GAGA
A-----GTCCACGCGTTATCTCACTTTAACCTGCTTTCTGT--AGGTGGAAAACAAGCACTTTTCTGTGCAGAAAACAAA
TTACAGAATCCAGACTGAATCCAGTCTCATCAAGGACACCTTCCTCCTTCTTTGGCAGTGAGAAGGGAAGGTGGGAGGAT
AAGACTCCCTTCC-------TGATGATGATGCTTGACCCGTTCAAAAC-------AAGCGACTGAGAAAGGTCTGACCAC
ACAGGCAGACGCACG-GACGGTGAAGCATGTTGTGC------TTCTTCCACTGTGGAGCCTTGATGCTCTGCAGCACGAT
GCTCTGCGTGGCCCTGCCGGCCCCGCACGGACGCCAGCTGACCCCGGCCCGCGACCCCACAGCGACAGGTCAGACTCCTC
GCGGAAAATATTATTCATGAAAGTCTGTGCGAGGCCCTGATTTTAGGTTTTGGTGAAAATAATATTGTTTTTGCTAATTC
TCCTCAATTTGTGTGTTTTGGATCGCT--TGCATGTGCTTCCTGCCTGCGGCTCAAATCTGCTTTTCAGCGCAAGCTGTG
CTCTTTATTATCATTTATATTTTCATGAAGACCACACATTCCCATCACCAGAGGCCCCGTCGGCCCCCGCGGGCTCTCGC
CGCGGCCCTCGCGATGCCCCGTGCTTGGCGGACGACACGTACGCGGCGCTGCGCGAGGCCGCCGGGGGCGACGGGGAACT
CGCCAACCGCAGCCGGAGTCAGTTTGGAATCTGCGGCGTCTCCGATGGCTCGGCGGGCTCGGCCTTGTTGCAGCTGGCGA
AGGAAACGGGCGGAGACCCGGGACGCGGTTTGGAGGTGCTGCACCCGACTGGAGGTGTGTGCGCTCTCTGATGGCGAGGA
CTGAATCGCTTGGGTGTTCCTTTGTCAAATCTTAGCTTCTTAACGTCTCGTTTTCCTCCACCAGTGCTCGTCTCGGAGGA
AGACGAGAGAGGAGCGCTGGTGTTGACCTTTGACCTCCCGCCGTCTCCTCTGCTCAGACGGCGCCCTGCGCTGCTCCTGG
CGTTGGAAGGCCCCCCCACCGGGGGAAACCTGGACGTCACCTGCACAAGTCGGTCGCTGCAGCCTCACGCTCAGGTGAAG
GAAGGCCTCCAGTCGACGATGCATGAAGGGAAAAAGTGTCCTGGCGTTCCACGAATCTGTTGTGCGTGCATTCGTCACGG
ACATAACGCTGGTTTTTTCCTGTCTTTCCTAGACCGCGTGCATCTCTGGAGAAACGTGGTACATAACGCTGACGGGAAAA
GCATCGGAGGACGACGTTCCCCAGAAATGGAGGATTTCTGTTGAGGCCAAATCCCCCGATATGAGTAAGATATGAGTGTC
ATGTGAGTTCTTGTTCCGTGAGCAACTTCCTCTAATGCCTGTCCGCTTGCAGACCGAAGCCTAAAAGAGATCCTGACGGG
TGGGAGATCGGGAAGTAACATCAGCGTGGTTCCGCTTCTGCTTTTCTCCGGGAAACGAGGAACCGATACAAGGTTCTACT
GGCGTTTATGTT-CC-CGACTGGAATGTTACCAGATTCTTGTCAGAGCCCGTA--GGAAACT--TTAAAAAAAATGTATT
TCTCTTTCTCAGATATCATCAGAATTCCTCCCCGGCTTCCTCACAGACCTCCTTCCTCTGTGAGCTGAAGCGCTTCCTGG
GTGACGTCCTGCCTCAGGACCTCCGCGAGTCCTCGCCCCTCCAGCTGGACTCCTTAAAGTCCCTGCCCCCCCTGACGCTG
GGCCCGTCCTCCAGCGACACCCTGCTGGCGGGTCTCATCAACTCCTCGTCCATCACCGTCTTCTCCTTCAGAAGCCGGGC
CTCCGGGTTTCAGGTGCACAGCGGGGAATTGGCCTTTTCCCCCGAGCTGCTGGAGGAGCTCAGGCGGAGGCTGGAGGCGG
AGGTTGTGAAGATAACGGCGGTGATGCGGGAGGAGCAAGTGGGCCGGGGAGCCACAGAGAGGCTGGGGAGGCTCAGGGAG
CTCAGTGCGCTTCCGATGATGGAGCCGGCACCAGGTGACGTGGAGGAGAAAAGAGGCTCCCGGAGC-----------ACA
TTCTTTATTCCAACCCGATGCCCAGTCCGATTGA-TTCTATGCTACTTAATCCACGTCGT----GATCCAAGTGTGTTCT
TTCTAACCCATTTTAAAGTGGATTGGATTAAACTACACATAGTGGATGTAACTGGTAA----------------------
--------------------------------------------------------------------------------
-------------------------------------------------CAAAAAGTTAGTCACGTCTGTCAATGT----
--------------------------------------------------------------------TTAGAAGCTGGA
TGTATCAACCACTCATTCATTACTTTAGGTTTTTATTT------------------------------------------
---------------------------------------------------------------AAATGGTTA--------
------------TCCACT--------------------------------------------------------------
--------------------------------------A------CTTG-------------------------------
--------------------------------------------------------------------------------
--------------------------------------------------------------------------------
--------------------------------------------------------AAGTTATTTCAATCATAAT-----
-----CCACCA---------TTTTGAGAAAT---------------------------------------AGG-------
--------------------------------------------------------------------------CTTCAA
TCGGTGGCAAACACTTTTTAACATATAACAGTT-----------------------------------------------
--------------------------------------------------------------------------------
-----------------GGAAACATTGCAAACAGCAATCAAGAATCAAT-------------------------------
--------------------------------------------------------------------------------
--------------------------------------------------------------------------------
-----------------GGAATTAGTTGAGCTTCATCACAGTCCCTCCACTCTGTAGATGAAGCCCCCTGCTTGAC----
----------------------GGTACAAACGAGCCCATCCGACCTGAATTCACTTTTCGTTGGCATGAAGACCCCGCGT
GGCCTTTTTTTAACCAGTGCTTCCGTTACCCCCAGAACAGGGGGGAGACAGTACCGGGCCTTTCTTCTGCTGAAGGCCCT
GCAGACGGCGGCCCGCGCCTACGAGGCGCAGAGGGGACAGCGGGCCACCAGAGCCGGCCCCGACATCACCGCGAGGGCCA
ACAAATGCGGGCTGAAGAGCCTCAGCGTGACCCTGGACAGGCGCCTGGACATCCCCAACATCATCAACATCAACAACTGC
CACGGCTCGTGTGCCTACCCCCTGGCCGACGCCACGAACCACGCCGTCCTGCTCAACTACCACGTGGAGGTGGACAACGC
GGAGGAGCGGGCGCCGTGCTGCGTGCCCGTGGCCTACGAAGCCCTGCAGATGGTGGAGGTGAAGGACCACGGCACTGAAA
TCTCCCTCAAGCCAGACATGGTGGCCAAAGAGTGTGAATGCCGCTGAAACGGCTTCTCCT----CGGGAGCGTGATGTTG
ACT---GAAGTGTAATGCAATCGTTACGGGCATTTATTCATTCACACGGTATTAATATATATAT-ATATATATATATATA
TATATATATATATATTTTTTTAATATTATTTGCAGTATTCCCACAATTCCCACAAAAAGTTGAATCAAACCAAAAAAGTA
AATATTAGTATTATCACTTTTTTCTGTCATATTTTACTTGTATTACTAAACTGAATAAGTGGTCGTTCATAAGGCCTGAA
TTATTGTTGATAACTTGGTGAGAAGATTGTGTCGCGATGTGGCAGAAAGGGACCTTTCTAAATTTGTGATGCCAAAAAGG
TAGATTTGATTAAATAATTTGATTAATAAAATTAAATAAATGTGATAAATGGCAGAGAAATGAAATGTTGTTTTCTAAAA
CACAAAAATGAAATATGTAACATTCTGTCTATTATTAAATGAAAAGTATATGAAAGGCTGTTTGTTCTCTTTTATT-CCG
TAACCTGTTGTCTTGTGACAGTTG-ATGACATGTATATGTATGTTGATACAAATCATACTTTA-----GGTTTGGGCTTC
AGAATCGCTCTGTTGCCAATCGGCTTTTTTCTTCTTCTTATCGCTCCGACTTCTTCGGATCCCCACCACCACGAGAATTT
GTCCCATATGGAAATCTGGAGACAGACAACAG--GAGGATGCCTCAAAAACACATATTATACAAGTACATGAAAATACAT
TTTATTTTATTTCCTTTTACTGTGTAAA-AAAGCTGCATTA-----TAATAATCAGTTGTGACCTTTTGAAATGACGTGC
TGTAGTTCTATGGTACAATAAAATTAGCTACTTTCAAAGCAGTGGCTTTTTAAAGATATATTTCATGTGATGAAGAGTGC
CAGCTCTGCACAATGTTGGCACGTAGAATTCCACCTGAACCGGATCAAATTCAACCAACCTGAAATATTGAACCATCCTG
CAGACTTCCAAGGAAAGACACTATGCCCGTTTCCTCAACGAACGAATCCACAGCTTCTAGGACACA---AAGAAACATGA
AAGACGGTGAGGCCCCGCCATCAGTGTGCCGTTGACACTGATGGTGTAATACAGCGAAGCA-GC----ACCTACGCCCTG
CATGTCACAGAATAAACCAGCACTCACCGTGCACTTCACTGACCCCCGAGGTCACGAGC--AGAACC--ACCAGGGCCAC
CACTAAGCAGCGGTTCATGGTGAATCCTTTCCACGGGTTCGGAACCTCGCTCAGGTTTTCGATGGCCAGAACGCGCTCGT
AAGACACT--------------------GCGGACAGACGCAAGACGGAAGTCACACGCCGGTTGCCGTGGGATCGACGCG
GCGTGTTGACGTGGGTCTT---------------------ACTTGTGATGGGTTCAGATGTTCCGACTGCCGCTCCCGGA
GTCCTGGAGGCCGAGGTCTGA-----GTCAAGAACTGGATCTGAGACAAAGCTGTCAGTT------------------AA
TATGAGAAATGAAAGCAATTGAAAGTGTGTTTCCTCACGGCGTGTGTGCTGTGTGTCACA------------GTGAAACA
CAGGACAGCTTAAAATAGTCCCCTGCAGACA-GTCACAAAAAAATAAATAT-------------GATTTGCAACTAAAAT
CA---GGA--------AAGGAGGAAAAAAAAGAAACGTACCTGCTT----TGACCCTCCAGGTGTGTCTCACAAATGA--
-------------------------------AGTGAAAGTCAACGTGTGATTCGGTGGTGATTTCAGCAGGGAGTGTTTC
ACGCTCC-CCGCGCCATGCTCCTCTGCTTCTTGATTGACAGGCAC-AGGCGAGAGGG-------GTTGAAAAAAAGGAAA
AGGACACTTGTGGTGGAGACTGTTGATAGTGACCAGC-AGTTAGACTGCAGGTTCACAAGTGTAACCAGCTTCTAGCTTG
TTCTCCACCGATAACAAAACAAATGACCCCAGATGGGATGAAATAATGA-------------CTCCATAAATCTCACTCT
GTTGGGGAGGAAAGAAAAAGAGCTTTTCCATTAGCAG-TTTCTCAGCAGTGTGTTTGTGC--------------------
-------------------------------------------CGGTTACCGCTGACAACGCCACCG
>gac_amhy_+-2kb
CCGTCGGCAGTCGGGCTCATCAA-CA----GAGCCCGGTCCCCCACTGACTGACTATAACATTCCACCGGTCACTC----
--------CCCTTCACACTGCACATGCCACTTTAACTGTAATTCATCAC-------------------------------
---TTTGTCGTCACTCGTCACTTTGTTACTTGTTTGTTAGTGCACTTTATGCTTAATTTTTTTTTTTTTAAACTTTTTTA
ATATTTACATTTTTAAACTTTATTCCCTTGTT-TTATACTAACCCACAGCCTTATTCATACTAACCCATTGCATTAGCAT
TTCATTT--TACTTTATTTTATTACTTGTGCACTGCTGTCTTGTCTGTCTACTGTCGCGCACTAAC--CGCCAAGACAAA
TTCCTTGTATGTTT-GGCATATTTGGTAATAAATGTTTCCTGATTCCTGATGAACTGTGATCATTAATGATGTGTTGTAA
TTAAAGTGTACTAGTTATACGATGAAGACAAAATATGCATGCTTTGTTATATTCACT-CATTGAGG---CATAAAGCCAA
ATGTA-TCTACATTGAATGTATTGGAATGTGAGGGACAGAGACAGAGAGGTTTCAGGTTACAGAAGCAGCTTCACACCTC
AATGTTAAGGGGATAAACCAGGAGGAGACACTTTGAAGAAGAAGCCAATGACATTCAAATGCACCTAAGAAGACACACCT
CAAGAGTTTTCAAATTACCAAAGCGGGGAAAGGACTGTTACAATTTTCC-TGCAGCCGCTTTGATAAGTCACTTTGGACT
AGAAT---TTTCTATTCCACAAAATATTTTACTGTTCGTTTTGTATTTTACTT-TGTAATTGTATTCCTTATAACGTTGT
TTAGTTAATAAATCCTTTTTTGATTTTTGAATGGGGGAGGGATAGGTAGGGGACTTGGGCAGGTTGGTGGAGCT-GTG-G
GGGATGGCATCAGGACATTGTCTATCGAATCTGCAGTAGAACACATTCAGCTCATCTATCAGGCGGAGGTCATTCATGGA
GTGTAGGGGTTTTTGGCTTGTAGTTCGTGAGGTGTTGGAGGCCTCTCCAAACCGAAGCGGAGT-----------------
-------------------------------------------------------------CACTTGTTGAGAACTGTTG
TTGGAGTTTCTCAGAGTACAGAGTAGATGTTGTATGTTTAATGTCTAACGTTCTAAGTGCAAGGTCAAAGGGTTTTGACT
TAAAGTGGGTGCCTTGATTGGTTTGAACTCCTTGAACCCAGGTGCAGCCACATTGGCAACCATACACCAGATTGGCACCT
GAAGGGAAAACAAGGGAGGAGGTGTGAAACA-CACAACAC-----------------TGACACGTAACAGTCCAGGCT--
GAGATGCAGGCTTACGCTCTGGAACAACTCGCAGCCCGGGTGGCTTACAGGAGTTACTGCAGGGGACGAC-----ACACA
GTCCTTCGACTCCTTCGAGGCAACAGTGGAGACTTGTGGCTAGCCTGCAGGGTGGCTCAGCGCCTGCCTCTTCTGC----
-------------------------------------------------------CTGGGGGGGCACCCCGATAGTGATG
-TAAATGATGCGTGCTGCATCATTTACAGC----ACCACCATTCACACATTGTCAGAAAAATTCTCACTCGACATCAGTG
TAAAATCATCAAAACAGGGCAT---------TTAATGTTTGCAAACAGGAGACAGAGTTGACATACATACAGCTCATGCG
C-CAAGGCTACTCAAAGGTTTTCTTTTCCAGCCCTCAGATATATACTGAGATAAGATATCATTAACAGGAAGGTTTTGCG
CACGCACAATGATCTCATTGTACAAGGACATCATGTTCTTTATCCTGAGACATGCATCTGATCATCATGAGATACCGAGT
TGCCTTCTAGACGCCATACAGATTTGAAAACTTATCTCAGCTGACATGTCATACACACAACTTATTGTACAA--------
----ACAATACAGACGTAGTCTTGTGTTGTTGTGTTTTGTTTTAACCTCTCTTCTGATT---------ATGACAGAGGCC
AAAACAGCCTTAGGATGTTTTAGTACAGAGGCCTCAACCCGCCCCCACACTGTCTTTATAATTCTGTACGTTCTAACCAC
GCAGGCACTCGCACAAGACCGTGAAGTATGTTGTGTTTGGATTTCTTTCACTTTGGTGGGTTGATGCTCTGCAGCACGGG
GCTCTGTGTGGCCCTATTGACCTTGCATGGACAGCAGCTGATCCCGACCCCCAACCCCACAGTGACAGGTCAGACCCCTT
--GGAAAAATGTATTCAGGAAATT--------------------------------------------------------
--------TCGTATGTTTTGGATTGAATTTAGAAGTTCTTTCTGTTT-TAGCTCCAATCTGCTTTTCATTGTACACC--A
ATGTTTACTGCATTTTTTAATTTCATG---ACCAGCCATTCCTATCAACAGAGACCTCATCGGCCGCCACAGTCTCTCAC
A------------TAGCACCATGCGTTGCCGATGAAATTTCTGCTCTGTTGCGTGAAGCTGTCGGGAGTCACGGTGAACT
TGCTAAGCGCAGTCGTACTCAGTTTGGAATCTGCACTGTTTCCAATGGCTCATCAGGCTCGGTCTTGTTACAGCTGGCAA
AGGAAACAAGCAGGTACCAGACACACATATTGGAGGCGCTGCATCCAATTGCAGGTACATGCGCTCTCTAATTGCAAGAC
ATGAATTGTTTGGATGTTTTTTTGTTAAATCTTGACATA----TGTCTC-TTTTCCTCCAGCAGTGCTCATACCAAACGA
AGACGAGAGAGGACCGCTCATGTTGACCTTTGACCTCCCGCAGTCTCTTTTGCTCAGGCGCAGCCCTGTGCTTCTCCTAA
CGTTTGAAAGCCCCCCCAACAGGGGAAACCTGGACGTCACTTTCACCAGTAAATCACTGCATCCTCACGATCAGGTAA--
----------------------------GGAAGGAGTCTCCTAAAGTATCAATGCCTGTTTGTGTATGCATTCGTCACAG
ACATAACTCTTGTTT--TTCTGTCTTTTCTAGACTGCGTGCATCTCGGGAGAAACGTGCTACATAATGCTGACAGGAAAA
ACATCAGAGAGCAACATTTCCCAGAAATGGAAGATTTCTGTTGAGACAAAATCCCCCGATATGAGTAAGGTATGAGCATG
ATATGACTTC-TGTTCTATGAGAACCCTCCTCAAATGTTCCTCTCCTTACAGACCAAAGGCTAAAAAGGATTCTCACTGA
TGGAAGATCAGGAACTAACATCAGCGTAGTTCCGCTTCTCCTTTTCTCTTTGGAAAGAGTAACCAGTACAAGGTTCTACT
GGCTTTTCACGTCCCCGGATTGGCAAATTACTACATTATTGTTAAAGTCGCAATCAGTAACTGTTTTCCTTTTTTTTAAT
TCGCTTTCTCAGATATCATCAAAATTCATCCATGGCCTCCTCCCAGACCTCCTTCCTATGTGAGCTGAAGCGCTTCCTGG
GTGACATCCTGCCTCAGGACCACCATAAGTTCACTCCCCTCAAGCTGGACTCCTTACAGTCCCTGCCCTCTCTGACACTG
GGCCTGTCCTCCAGTGACACCATGTTGGCTGGACTGATCAACTCCTCTTCCATCACTATCTTCTCCTTCAGTAGCTGGGC
CTCTATGTTTCCAGTGCATCGTGGGGAATTGTCTCTTTCCGCCGAGCTGCTGGAGGAGCTCAGGCAAAGGTTGGAGGTGG
AGGTGGTGAAGATAACGACTGTGATGCGGGAGGAGCAAGTGGGCCAAAGAGCCAATGACAGGCTGGGAAGGCTCAGGGAG
CTCAGTGCATTTCCAGTGAAGGAACCGGCAGCAGGTGATGAGGGCGAAAAAATAGGCTCCCAGAGCAGTTATTAACAACA
TTCTTCATTCAAACCCACAGGCCAGTCATATTGAATTCAGTACTATTCAATCCACATGTTCCATGTTCCTA--ATGTTGA
TTTTAAATTATTTTAAATTAGATTTTAGTCAACAACATAACATTTATAAAAAAGGGCATGGGTGTCACGTTTGTTCCACT
GGATGACTTTGCTATTATGAGAATTACTGAAAGACATAAATTGCATTTCTATAAAAATAGCTGCTATTCCTAATCAGTAC
ACTGGGGTCTCACTCCTTGAGTGAGCGCATGCGTTAGACCAGGGGTGCCCAATAGGTTGATCGCGATTGCCAAGGCAGCG
GTAGATTCTCTGCCATTAGAAAAAACACGTCACGCATGCACGGTCGAATGCGTGAGTTAACGGAAAACTTGGTAGTGCTA
ATTAGCAATCCCTGCTTACTAACAGCGACATTTAATTTCATTCAAAAGCAACCCTGACTGACTCGGGTAACGTAACAATG
ACAATTCTCTTGCCTCTGTCAAATGAGAGCTTTATTCTTTTTCATATCGATTTGTTTTGCGCTATACGGTATGCAGCGTT
GTATGGTGGCAATTCACTGTCAAAATTCGAGAGAGCAAATCAGGATAATGCGAGCGCGTAAATCAAACATCCGCAAGCAA
ACGGAACGTGAACCTCGTTGCTCGCAAGGTTGAACTCTGCTCGCGCTCGAAGGTGTTTTCTACGCGCTTGCTGTTGTTCT
TTTTGACAGTGAGGGAGCGGAGCCAGTCACCATGGTCTCTACACCTGATTGGGTACAAACCCCGTCTTTGGATTGGCTGG
AGTGATGCATTCACACAACTACAGAAGCCCATTTCCGCACTGAAGAAAGGGGATAGAAAGTCGAAATTCTGAGATAAAAA
ATTGTCAAAACACAAACGACACCTCTCTGTAACCGTAGTGGACCGTAGATAACAACCAGCTACACCCATCATTTACCTTC
ATTTACCATCATTACCGGCACATTAAGACCAATGCGTCCAGCTCGCAGACCGGTCCGTATTGGTAAAATGAAGTTCGAAT
CTGTGAATATGCTAACTTTCAATACCAATCGATTTTTGGAAAATCGAAATAATGAGATAAGATATGTGCAGGCTCCTCCA
TCGTTCGGTAAAGTTATTAGAT-ATTCACAGATTCAGACTGACGGACCGGTCTGCGAGCTGGACGCGTTGGTCTTAATGT
GACATACTTTTGAGATAGAGATTTGCTCGTGGATGTTTGATTTACGCGCGCGCATCAACCTGATTTGCGCTTGCGAGTGA
TTAGCCGCAATAGCCCTGTTGTGTGGGCAAACAGCAATCAAAAATCAAGTAATCCACTGCTGAGTGGCCTACAGATCGGT
AAAGACAGTCCACACAAAACTAACATCTAAAAGGGTGTGAACGAATGACTCCATGTGGGTATATACCGTATGTCTTCAAA
TCAAGTTTATATATATATATATATATATATATGTATATATATATATATATACATATATATACATATATATATATATATAT
ATCAAGTCATATCAGTTCAAGTTAATTGAGCTTCATC--AGTCTCTCCACTCGGCAGATGACGCC-CCTGCTTGAGAATC
ATAGTACAATCATCACATCTGCATTATAAACAAGCACATCTGGCATAAACTTACTT-TCTTTGTTATCAAGACC------
-------TTTTAGCCAGTGCTTTTGTTACCTCTTTAACAGGAGTGAACCAGTACCGGGCCTTTCTTCTGCTGAAGGCCCT
GCAGATGGTGAGCCATGCCTACGCGATGCAGAGAGGACTGCGTACCAACAGAGCCAGCTCTAACTACCAAGAGAGTGATC
CCAAATGCAGACTCAAGAGCCTCAGCGTGAACCCAGACAATAGTTACGACCTTCCAAACACTGTCAAAATCAACAACTGT
CACGGCACTTGTGCATTCCCCCTGACCAACGGCACCAACCACGCCGTCTTGCTCATGTTGCATGTGGAGAATGGCGACAG
AGACAATCGGATGCCGTGCTGTGTGCCCGTGGCCTATGAAGACTTGGCGGTGGTGAGGGTGAACGAGAATGAGACTTACA
TCTCCATTAAACCAGATATGGTGGCCAAGGAGTGTGGATGCCGCTAAAAATTTAGTTAAATGATGTTTAACATTA--TAC
ACTGAGACAGTTCAATGTAATTGTTACTGTCATATATATATTCACACAGTATTACTTCACTAGTAGTATGTATGTATGTT
AATTCAGAGGTCTCTTCAGGCCTTATACTTAAAACTATTGT-------------------------AGAGGAAAA-----
---------ATGGTTTCCATATTCCAACATATATTCA-TGTTATAATCATCTCGATGTAATATTTTGAGTACGGATTGAG
CTATAGATATATCCATTTAG----------GTAATCATTTTCCAGTGAGAGAGCTAAACCAAGCCGCAATGAGAGTGAA-
---------------GGCAAGACAAGTAAGATTAAGATAAGTAGAGAAAAGGAGAAGAGAGGT-CTGCGTCTTAGGCGCA
CTGAGGAATTGTATCTGTTTCAACTTGGCTCCATGCTTTTTATAAA----------------TGTCCTGTTCAATGATTG
TACACCGGTGTCGAGTAAAAGTTTTCTAACAGATAGACAGTCCATCAT---CAACATGCCTGAAAGGGGGGGCTAGTATC
AGAATCGAAATCTATCAGACAATCATTTACAATTAAAT----------------------------TAACAATAGAATAT
----------------AAAAAACATACAATAAAAAAGAAAGATAAAAGAATATACTATACACAAGTGTGTGAAGGTGTCA
AGTGTATTTG-AAAGTGTAATATGTAACTATAAATGCATTCCCCGCAGAAAATCTGTTGGAATGCTGAAAGCTGAAATTA
ATTTTTTAAAATGTAT--GAAAAATGAATACCA---ACAGTACTTTTTGTTAAAGTGGTAGTAGTAGTGATATCAGTTGC
AGTCACTACTT----------------------------------------------CCATTAGTAGTAGTATTAT-TTT
TAGAACTACTAGTAGCAACAGTAGAAAA---------------GAGACCTCTGACTATTAGTCAGAAGCAATCAACAGGC
AGCCCATTGGCTAACCCTAATCTATGAGTCAATATCAGTTGTGGTGCTATAAAGTGTCACGTGCATGCATTTCGGTTGAT
AATATTATATAAACAATCAT----AACTGAGCATTGATATTATTCTATTGTTTAAAGTTTTAAAATTAGAGTA-GTGTTA
CACTATTCAGAATTTCTTTTTTGA----TTATACAGTTTCGGAATCGTGGCTATACCCT-GGTGTACAGTAAATGCATTT
TATTAATTAATGAACAGGGTTGTTTATTTCTAACATCTACAATACGTAC-------------------------TATGAA
TAATTATGATATGTTTTTAAAAAATAGAATAATGTTCTAAAATAGGTACAAGATTTTCCTTTACAAATATACATCAAGAA
ATGCTGCATGTTGAAATCCCCACCCTGTACAGAGATGTATTTATGACACTGCATACTTATGAATAATTATAATTATGGGT
TTTCATACAAAAATAATATTAAACAGGACATTATTTATGGAGTATGCACTGTGTCAATAACATCTCTACTGTTTCTAACA
AACCAAACCATTTAAAAATCGGTTGAAAATGAAGCAAGTTAATATTATTATATATATACAAGTACATGTCCCACTACCAA
CACAATGTTATGGGTGAGCGAGCTCACTGTAGCAAGATGGCCGCCGTGTGCGGACATTCGGGCATGTGCGAAAAGTGGTC
GGTGGAAGGTACCTTTGTTAGAACAACTAGTGCCGATGGTTGGTGGCAGGTTCCTTTGCCATAACGGCAGGTTGCGTGGT
CGGTTCCTCCGAAACCTGGTAGGATACTTTTTCA--GAACGGCATAAGCCGATCTCAGTTGGGTATTTAGCGACAAGCAA
ATTCCATGTAAGGTAAATGAGTATCTTTGTGACCCTGGATTTGCCGTACATGTTTAT--------------TCTAACTT-
-----TATTGACAATCTAGCAGATCACAGCGACTTGCAAGTAGCACAGCGTCTTAAAAAAAGTGATGTATGTCTTAATGC
T-TTAGAAATAAACACAAAGGGATTCTGTATTTGCTCAAGTCTGAAACGAGTAATTTGGCCAATGTTTTGACAACCGACT
GAAGCCAGCGTATACAGAGCACCCGCGGACTGACTACTACTCCCCCGCCCCCCGGACAAA--CCGTT
