# Supplementary material for: A Y-linked duplication of anti-Mullerian hormone is the sex determination gene in threespine stickleback
Source: PLoS Genet. 2025 Nov 4;21(11):e1011932. doi: 10.1371/journal.pgen.1011932 (PMC12599925; doi:10.1371/journal.pgen.1011932)
Supplement: S2 File — (ZIP) [file pgen.1011932.s019.zip › gac_amha_gac_amhy_translation_alignment.fasta]

>gac_amha_-_XP_040039240.1
ATGTTGTGC------TTCTTCCACTGTGGAGCCTTGATGCTCTGCAGCACGATGCTCTGCGTGGCCCTGCCGGCCCCGCA
CGGACGCCAGCTGACCCCGGCCCGCGACCCCACAGCGACAGACCACACATTCCCATCACCAGAGGCCCCGTCGGCCCCCG
CGGGCTCTCGCCGCGGCCCTCGCGATGCCCCGTGCTTGGCGGACGACACGTACGCGGCGCTGCGCGAGGCCGCCGGGGGC
GACGGGGAACTCGCCAACCGCAGCCGGAGTCAGTTTGGAATCTGCGGCGTCTCCGATGGCTCGGCGGGCTCGGCCTTGTT
GCAGCTGGCGAAGGAAACGGGCGGAGACCCGGGACGCGGTTTGGAGGTGCTGCACCCGACT---GGAGTGCTCGTCTCGG
AGGAAGACGAGAGAGGAGCGCTGGTGTTGACCTTTGACCTCCCGCCGTCTCCTCTGCTCAGACGGCGCCCTGCGCTGCTC
CTGGCGTTGGAAGGCCCCCCCACCGGGGGAAACCTGGACGTCACCTGCACAAGTCGGTCGCTGCAGCCTCACGCTCAGAC
CGCGTGCATCTCTGGAGAAACGTGGTACATAACGCTGACGGGAAAAGCATCGGAGGACGACGTTCCCCAGAAATGGAGGA
TTTCTGTTGAGGCCAAATCCCCCGATATGAACCGAAGCCTAAAAGAGATCCTGACGGGTGGGAGATCGGGAAGTAACATC
AGCGTGGTTCCGCTTCTGCTTTTCTCCGGGAAACGAGGAACCGATACAAGATATCATCAGAATTCCTCCCCGGCTTCCTC
ACAGACCTCCTTCCTCTGTGAGCTGAAGCGCTTCCTGGGTGACGTCCTGCCTCAGGACCTCCGCGAGTCCTCGCCCCTCC
AGCTGGACTCCTTAAAGTCCCTGCCCCCCCTGACGCTGGGCCCGTCCTCCAGCGACACCCTGCTGGCGGGTCTCATCAAC
TCCTCGTCCATCACCGTCTTCTCCTTCAGAAGCCGGGCCTCCGGGTTTCAGGTGCACAGCGGGGAATTGGCCTTTTCCCC
CGAGCTGCTGGAGGAGCTCAGGCGGAGGCTGGAGGCGGAGGTTGTGAAGATAACGGCGGTGATGCGGGAGGAGCAAGTGG
GCCGGGGAGCCACAGAGAGGCTGGGGAGGCTCAGGGAGCTCAGTGCGCTTCCGATGATGGAGCCGGCACCAGGGGGGAGA
CAGTACCGGGCCTTTCTTCTGCTGAAGGCCCTGCAGACGGCGGCCCGCGCCTACGAGGCGCAGAGGGGACAGCGGGCCAC
CAGAGCCGGCCCCGACATCACCGCGAGGGCCAACAAATGCGGGCTGAAGAGCCTCAGCGTGACCCTGGACAGGCGCCTGG
ACATCCCCAACATCATCAACATCAACAACTGCCACGGCTCGTGTGCCTACCCCCTGGCCGACGCCACGAACCACGCCGTC
CTGCTCAACTACCACGTGGAGGTGGACAACGCGGAGGAGCGGGCGCCGTGCTGCGTGCCCGTGGCCTACGAAGCCCTGCA
GATGGTGGAGGTGAAGGACCACGGCACTGAAATCTCCCTCAAGCCAGACATGGTGGCCAAAGAGTGTGAATGCCGCTGA
>gac_amhy_(reversed)_-_XP_040023894.1
ATGTTGTGTTTGGATTTCTTTCACTTTGGTGGGTTGATGCTCTGCAGCACGGGGCTCTGTGTGGCCCTATTGACCTTGCA
TGGACAGCAGCTGATCCCGACCCCCAACCCCACAGTGACAGAGACCTCATCGGCCGCCACA-------------------
--------------GTCTCTCACATAGCACCATGCGTTGCCGATGAAATTTCTGCTCTGTTGCGTGAAGCTGTCGGGAGT
CACGGTGAACTTGCTAAGCGCAGTCGTACTCAGTTTGGAATCTGCACTGTTTCCAATGGCTCATCAGGCTCGGTCTTGTT
ACAGCTGGCAAAGGAAACAAGCAGGTACCAGACACACATATTGGAGGCGCTGCATCCAATTGCAGCAGTGCTCATACCAA
ACGAAGACGAGAGAGGACCGCTCATGTTGACCTTTGACCTCCCGCAGTCTCTTTTGCTCAGGCGCAGCCCTGTGCTTCTC
CTAACGTTTGAAAGCCCCCCCAACAGGGGAAACCTGGACGTCACTTTCACCAGTAAATCACTGCATCCTCACGATCAGAC
TGCGTGCATCTCGGGAGAAACGTGCTACATAATGCTGACAGGAAAAACATCAGAGAGCAACATTTCCCAGAAATGGAAGA
TTTCTGTTGAGACAAAATCCCCCGATATGAACCAAAGGCTAAAAAGGATTCTCACTGATGGAAGATCAGGAACTAACATC
AGCGTAGTTCCGCTTCTCCTTTTCTCTTTGGAAAGAGTAACCAGTACAAGATATCATCAAAATTCATCCATGGCCTCCTC
CCAGACCTCCTTCCTATGTGAGCTGAAGCGCTTCCTGGGTGACATCCTGCCTCAGGACCACCATAAGTTCACTCCCCTCA
AGCTGGACTCCTTACAGTCCCTGCCCTCTCTGACACTGGGCCTGTCCTCCAGTGACACCATGTTGGCTGGACTGATCAAC
TCCTCTTCCATCACTATCTTCTCCTTCAGTAGCTGGGCCTCTATGTTTCCAGTGCATCGTGGGGAATTGTCTCTTTCCGC
CGAGCTGCTGGAGGAGCTCAGGCAAAGGTTGGAGGTGGAGGTGGTGAAGATAACGACTGTGATGCGGGAGGAGCAAGTGG
GCCAAAGAGCCAATGACAGGCTGGGAAGGCTCAGGGAGCTCAGTGCATTTCCAGTGAAGGAACCGGCAGCAGGAGTGAAC
CAGTACCGGGCCTTTCTTCTGCTGAAGGCCCTGCAGATGGTGAGCCATGCCTACGCGATGCAGAGAGGACTGCGTACCAA
CAGAGCCAGCTCTAACTACCAAGAGAGTGATCCCAAATGCAGACTCAAGAGCCTCAGCGTGAACCCAGACAATAGTTACG
ACCTTCCAAACACTGTCAAAATCAACAACTGTCACGGCACTTGTGCATTCCCCCTGACCAACGGCACCAACCACGCCGTC
TTGCTCATGTTGCATGTGGAGAATGGCGACAGAGACAATCGGATGCCGTGCTGTGTGCCCGTGGCCTATGAAGACTTGGC
GGTGGTGAGGGTGAACGAGAATGAGACTTACATCTCCATTAAACCAGATATGGTGGCCAAGGAGTGTGGATGCCGCTAA
