# Supplementary material for: A Y-linked duplication of anti-Mullerian hormone is the sex determination gene in threespine stickleback
Source: PLoS Genet. 2025 Nov 4;21(11):e1011932. doi: 10.1371/journal.pgen.1011932 (PMC12599925; doi:10.1371/journal.pgen.1011932)
Supplement: S2 File — (ZIP) [file pgen.1011932.s019.zip › Gac_amha_Ppu_amh_alignment.fasta]

>gac_amha_+-2kb
CTGCTCTAGATTTGCGTCTCCGATTAGATGGCTCGCGGTGCTCTCGTTAGGATTCTCCCTTCGACTCGGGG-------GC
GGGGTTAGACACGCGGGGCACATGTGGCCTTCACTGTGTGCCGTGAAGCCAGGGCAGGTGTGAGGTGCAATAACGGCTAA
CGTAGTT----AGAGGCCCTGGGGTTTTTCATGACTTGTTACTGTTCCGTGTTGGTGCTTTTATCCTAAGATGTTATAAT
GAAATAAATGGAATTCCTGTTTTGTTTTTTTCCCCCTCCTGCATTTTATGATTATTAAAAAAAATAATTGTTTCATAAAA
TGTTT--------------------------GAATTTATGTCCCATGCATTTTTATTTTTCCCCTCTAGATTGCTGAAGT
TTACCCACGATTGTTTGGATCATATATATATACACATTTCTTTTACAAATTGTTTGATATTTGCACAAAAAGCAAAAATA
CAGCATATTTCTTATTATAATCATAAGCTTTATC-TGTACAAAATTAGATATTTCCACCACATAGATGTGTTCTAATTAT
ATAAGTGCGTTGAAGTGAATATTTCAGATATTGTTGCTCATCGAGTGATGCTTTACTATATAATATCCAGACCTCCATGT
GACACATCAACATGCATCAAAGGAGTTGATGGAGCGTTACATTGTGGCCCAAAGTACATTGGATAAAACCTTTTAGAG-A
TAAAAGAGTTTTAGTTCCATCAGGTTGTTTTTTTACTTAAGTAAAATAAGTCCTTGATCCCCACATAATAGATTTATAAC
CTCACATTGCTCTCGGGACGACGCGGCACCTGCCAAGAAATGTTCCACAAGCACGGCTTTGATAACATGTAGCAGCCATT
AGAGGATAATGAACAGCTCACGTCGTTCCTTT-ACTGAAGTTTTGGGATGTTCAAGTATGAGCCTTGGCTTTATCTCTCG
GGGATACGCGGCTCCTAAACACCAC-GGAGACCTTGACCGTCTCCAAAAACAAGAGCGCAGCTGTGAGAGTGGCGATGGG
AGTGACTGCTCTTTGAAGGGAATCGGATCC---CTGGGAGCAGGACTTTGTTCT-CCGGTCCTCCCCCGAGAGCAAAGAC
GAAGTACCCGTCCGTGCCGGAGGACGGCGTATCGTTCAGCGCCGTCGTCACATTGTTAACGCAACGGAAAGCCGCGGGAG
CGGCGCTAACCCGGATGTTAGCGACGCACTTTTTAGCTCGACAAAAAGCCCACAGGATTTTTTTTGTTTGATTGTTCTGT
AAAATAATCCCCATGGCAAACATTATACTACACGTTCTGTCCGGCAAGATTACAAATTTAAAACTTTTATGA-TTTTTGG
TAAAAAGCTAAACCGTTAGCCTACAAACAAGGTTCTCCGCGAGCGGGAGTTTACTCCACGAGGCCGTGAAGGTGGACGTG
TCGGCGGGCTTTTTCACGTAGCT---TGTGTGCATCTGCGTTTTTAGAGTCCACATGAGAGATATTTAGTGATGTATTCC
AAATTGTTGGAAAATGATTCAG--TGG---TTAACACACCATTAGTTATGTCCGACATCTAATAACTGAAAACTCATCAA
GACAACGGAACGGGGTTGGTCGCTGTTTCTTGTCTGGGCAGACCGC----------------------------------
----------------------------------------------------TATGAGCCGTACTGAAACTGAACGCGAT
GGTGGACAAAGGTCGGTTAGCGCTGGACGTGGCCAAGCATTATCGCCTTTG-----------------------------
--------------------------------------------------------------------------------
--------------------------------------CTTCAGAACAGAGCTGTTTATGA-------------------
CTCCTACCTCCCTTCCTATGTGTCTACATCACCTCCACTTGTCTCAGTCTACAGACGGAGAAGTCCACGCGTTATCTCAC
TTTAACCTGCTTTCTGTAGGTGGAAAACAAGCACTTTTCTGTGCAGAAAACAAATTACAGAATCCAGACTGAATCCAGTC
TCATCAAGGACACCTTCCTCCTTCTTTGGCAGTGAGAAGGGAAGGTGGGAGGATAAGACTCCCTTC-CTGATGATGATGC
TTGACCCGTTCAAAACAAGCGACTGAGAAAGGTCTGACCACACAGGCAGACGCACGGACGGTGAAGCATGTTGTGCTTCT
TCCACTGTGGAGCCTTGATGCTCTGCAGCACGATGCTCTGCGTGGCCCTGCCGGCCCCGCACGGACGCCAGCTGACCCCG
GCCCGCGACCCCACAGCGACAGGTCAGACTCCTC---GCGGAAAATATTATTCATGAAAGTCTGTGCGAGGCCCTGATTT
TAG-GTTTTGGTGAAAATAATATTGT--------------------TTTTGCTAATTCTCCTCAATTTGTGTGTTTTGGA
TCGCTTGCATGTGCTTC--CTGCCTGCGGCTCAAATCTGCTTTTCAGCGCAAGCTG------TGCTCTTTATTATCATTT
ATATTTTCATGAAGACCACACATTCCCATCACCAGAGGCCCCGTCGGCCCCCGCGGGCTCTCGCCGCGGCCCTCGCGATG
CCCCGTGCTTGGCGGACGACACGTACGCGGCGCTGCGCGAGGCCGCCGGGGGCGACGGGGAACTCGCCAACCGCAGCCGG
AGTCAGTTTGGAATCTGCGGCGTCTCCGATGGCTCGGCG---------GGCTCGGCCTTGTTGCAGCTGGCGAAGGAAAC
GGGCGGAGACCCGGGACGCGGTTTGGAGGTGCTGCACCCGACTGGAGGTGTGTGCGCTCTCTGATGGCGAGGACTGAATC
GC-TTGGGTGTTCCTTT-GTCAAATCTTAGCTTCTTAACGTCTCGTTTTCCTCCACCAGTGCTCGTCTCGGAGGAAGACG
---AGAGAGGAGCGCTGGTGTTGACCTTTGACCTCCCGCCGTCTCCTCTGCTCAGACGGCGCCCTGCGCTGCTCCTGGCG
TTGGAAGGCCCCCCCACCGGGGGAAACCTGGACGTCACCTGCACAAGTCGGTCGCTGCAGCCTCACGCTCAGGTGAAGGA
AGGCCTCCAGTCGACGATGCATGAAGGGAAA-AAGTGTCCTGGCGTTCCACGAATCTGTTGTGCGTGCATTCGTCACGGA
CATAACGCTGGTTTTTTCCTGTCTTTCCTAGACCGCGTGCATCTCTGGAGAAACGTGGTACATAACGCTGACGGGAAAAG
CATCGGAGGACGACGTTCCCCAGAAATGGAGGATTTCTGTTGAGGCCAAATCCCCCGATATGAGTAAGATATGAGTGTCA
TGTGAGTTCTTGTTCCGTGAGCAACTTCCTCTA-ATGCCTGTCCGCTTGCAGACCGAAGCCTAAAAGAGATCCTGACGGG
TGGGAGATCGGGAAGTAACATCAGCGTGGTTCCGCTTCTGCTTTTCTCCGGGAAACGAGGAACCGATACAAGGTTCTACT
GGCGTTTATGTTCCCGACTGGAATGTTACCAGATTCTTGTCAGAGCCCGTAGGAAACTTTAAAAAAAATGTATTTCTCTT
TCTCAGATATCATCAGAATTCCTCCCCGGCTTCCTCACAGACCTCCTTCCTCTGTGAGCTGAAGCGCTTCCTGGGTGACG
TCCTGCCTCAGGACCTCCGCGAGTCCTCGCCCCTCCAGCTGGACTCCTTAAAGTCCCTGCCCCCCCTGACGCTGGGCCCG
TCCTCCAGCGACACCCTGCTGGCGGGTCTCATCAACTCCTCGTCCATCACCGTCTTCTCCTTCAGAAGCCGGGCCTCCGG
GTTTCAGGTGCACAGCGGGGAATTGGCCTTTTCCCCCGAGCTGCTGGAGGAGCTCAGGCGGAGGCTGGAGGCGGAGGTTG
TGAAGATAACGGCGGTGATGCGGGAGGAGCAAGTGGGCCGGGGAGCCACAGAGAGGCTGGGGAGGCTCAGGGAGCTCAGT
GCGCTTCCGATGATGGAGCCGGCACCAGGTGACGTGGAGGAGAAAAGAGGCTCCCGGAGCACATTCTTTATTCCAACCCG
ATGCCCA-GTCCGATTGATTCTATGCTACTTAATCCACGTCGTGATCCAAGTGTGTTCTTTCTAACCCATTTTAAAGTGG
ATTGGATTAAACTACACATAGTGGATGTAACTGGTAACAAAAAGTTAGTCACGTCTGTCAATGTTTAGAAGCTGGATGTA
TCAACCACTCATTCATTACTTTAGGTTTTTATTTAAATGGTTATCCACTACTTGAAGTTATT---TCAATCATAATCCAC
CATTTTGAGAAATAGGCTTCA-----------------ATCGGTGGCAAACACTTTTTAACATAT--AACAGTTGGAAAC
ATTGCAA-ACAGCAATCAAG-AATCAATGGAATTAGTTGAGCTTCATCACAGTCCCTCCACTCTGT-------AGATGAA
GCCCCCTGCTTGACGGTACAAACGAGCCCATCCGACCTGAATTCACTTTTCGTTGGCATGAAGACCCCGCGTGGCCTTTT
TTTAACCAGTGCTTCCGTTACCCCCAGAACAGGGGGGAGACAGTACCGGGCCTTTCTTCTGCTGAAGGCCCTGCAGACGG
CGGCCCGCGCCTACGAGGCGCAGAGGGGACAGCGGGCCACCAGAGCCGGCCCCGACATCACCGCGAGGGCCAACAAATGC
GGGCTGAAGAGCCTCAGCGTGACCCTGGACAGGCGCCTGGACATCCCCAACATCATCAACATCAACAACTGCCACGGCTC
GTGTGCCTACCCCCTGGCCGACGCCACGAACCACGCCGTCCTGCTCAACTACCACGTGGAGGTGGACAACGCGGAGGAGC
GGGCGCCGTGCTGCGTGCCCGTGGCCTACGAAGCCCTGCAGATGGTGGAGGTGAAGGACCACGGCACTGAAATCTCCCTC
AAGCCAGACATGGTGGCCAAAGAGTGTGAATGCCGCTGAAACGGCTTCTCCTCGGGAGCGTG----ATGTTGACTGAAGT
GTAATGCAATCGTTACGGGCATTTATTCATTCACACGGTATTAATATATATATATATATATATATATATATATATATATA
TATTTTTTTAATATTATTTGCAGTATTCCCACAATTCCCACAAAAAGTTGAATCAAACCAAAAAAGTAAATATTAGTATT
ATCACTTTTTTCTGTCATATTTTACTTGTATTACTAAACTGAATAAGTGGT---CGTTCATAAGGCCTGAA---TTATTG
TTGATAACTTGGTGA-----GAAGATTGTGTCGCGATGTGGCAGAAAGGGACCTTTCTAAATTTGTGATGCCAAAAAGGT
AGATTTGATTAAATAATTTGATTAATAAAATTAAATAAATGTGATAAATGGCAGAGAAATGAAATGTTGTTTT--CTAAA
ACACAAAAATGAAATATGTAACATTCTGTCTATTATTAAATGAAAAGTATATGAAAGGCTGTTTGTTCTCTTTTATTCCG
TAACCTGTTGTCTTGTGACAGTTGATGACATGTATATGTATGT--TGATACAAATCATACTTTAGGTTTGGGCTTCAGAA
TCGCTCTGTTGCCAATCGGCTTTTTTCTTCTTCTTATCGCTCCGACTTCTTCGGATCCCCACCACCACGAGAATTTGTCC
CATATGGAAATCTGGAGACAGACAACAGGAGGATGCCTCAAAAACACATATTATACAAGTACATGAAAATACATTTTATT
TTATTTCCTTTTACTGTGTAAAAAAGCTGCATTATAATAATCAGTTGTGACCTTTTGAAATGACGTGCTGTAGTTCTATG
GTACAATAAAATTAGCTACTTTCAAAGCAGTGGCTTTTTAAAGATATATTTCATGTGATGAAGAGTGCCA----------
------------------GCTCT---------------------------------------------------------
-----------GCACAATGTTGGCACGTAGAATTCC---------ACCTGAACCGGATCAAATTCAACCAA-------CC
TGAAATATTGAACCATCCTGCAGACTTCCAAGGAAAGACACTATGCCCGTTTCCTCAACGAACGAATCCACAGCTTCTAG
GACACAAAGAAACATGA-AAGACGGTGAGGCCCCG------------------CCATCAGTGTGCCGTTGACACTGATGG
TGTAATACAGCGA----AGCAGCACCTACGCCCTGCATGTCACAGAATAAACCA-------GCACTCACCGTGCACTTCA
CTGACCCCCGAGGTCACGAGCAGAACCACCAGGGCCACCACTAAGCAGCGGTTCATGGTGAATCCTTTCCACGGGTTCGG
AACCTCGCTCAGGTTTTCGATGGCCAGAACGCGCTCGTAAGACACTGCGGACAGACGCAAGACGGAAGTCACACGCCGGT
TGCCGTGGGATCGACGCGGCG--TGTTGACGTGGGTCTTACTTGTGATGGGTTCAG-ATGTTCCGACT------------
GCCGCTCCCGGAGTCCTGGAGGCCGAGGTCTGAGTCAAGAACTGGATCTGAGACAAAGCTGTCAGTTAATATGAGAAATG
AAAGCAATTGAAAGTGTGTTTCCTCACGGCGT--------------GTGTGCTGTGTGTCACAGTGAAACACAGGACAGC
TTAAAATAGTCCCCTGCAGACAGTCACAAAAAAATAAATATGATTTGCAACTAAAATCAGGA-AAGGAGGAAA-AAAAAG
AAACGTACCTGCTTTGACCCTCCAGGTGTGTCTCACAAATGAAGTGAAAGTCAACGTGTGATTCGGTGGTGATTTCAGCA
GGGA----GTGTTTCACGCTCCCCGCGCCATGCTCCTCTGCTTCTTGATTGACAGGCACAGGCGAGAGGGGTTGAAAAAA
AGGAAAAGGACACTTGTGGTGGAGACTGTTGATAGTGACCAGCAGTTAGACTGCAGGTTCACAAGTGTAACCAGCTTCTA
GCTTGTTCTCCACCGATAACAAAACAAATGACCCCAGATGGGATGAAATAATGACTCCATAAATCTCACTCTGTTGGGGA
GGAAAGAAAAA-GAGCTTTTCCATTAGCAGTTTCTCAGCAGTGTGTTTGTGCCGGTTACCGCTGACAACGCCACCG
>ppu_amh_+-2kb
----------------------------------------------TTGGGATTGTCCCTTTGACTCGGGCGGGGGGGGG
GGTGTTAAACACGCAGGGCACATGTGACCTACACTG--GGCCGTGAAGCCAGGGCAGGTTTGAGGTGCAATAACGGCTAA
CGTAGTTTCCAAGAGGCCCCGGGGTTTTTCATGACTTGTTACTGTTCCGTGTTGGTGCTTCTATCCTAAGATGTTATAAT
GAAATAAATGGAATTTTTGT-------TTTTTCCCCTCCTGCAT--TATGATTATTAAA-AAAATAATTGTTTCCTTAAA
TGTTTTCAATTCATTTTTTTTTTGTCAGGCTGAATTTATGTCCCATCCCATTTAATTTTTCCTCTGTAGAT---------
---------------TGGATCAAATACATCCACATATTT-TTTTACAAATGATTTGATATTTAC----------------
-AGCATATT--TGATTATGATCATTATTATAAGCTTGTACAAACTTATAGATA--------TTAGATATGTTCTAACTAT
ATAAAACTGC-----------AGTCAGACATGGTTTGCTGTCAATTAATCTTTAACCA-CAAATATCCCAACCTCCATGT
AACACATCAACATGCATTAAAGACTTTAATGGGGCGTTGCATGTTGGATAAAACCTCAAAAGC---GATTTTTAAGATAA
GAAAAAAGTTCTAGTTCCTTCA------------------------------------------------GATTTATAAC
CTCGCATTGCTTTCGGGACAACGCGGTACCTGCCAAGAAATGTTCCCCAAGCACGCCGTCGATAACATGTTGCAGCCATT
GGAGGATAATGAACAGCTCTCGTCGTTCCTTTTAGTGAAGTT-TTGGACGTTGAAGAATGAGCCTTGGCTTTATCTCCCT
CTT------------AAAACACCACTGGAGACCTTGACCATCTCCAA-AACAAGAGCGCAGCTGTGGGCCTCGCAGTGGG
AGTGACCGCTCCTTAAAGGGAATCGGATCTCACGTGGGAGCAGGACTTTGTTCTGCCGGTCCTCCCCCGAGAGCAAATAC
ACTGTAGCGGTCTGTGCCGCAGGACGCCGCCTCGCTCAGG--------CACTCTGTTCACGGGACACAAGGCC-------
---------------------------------------GACCAAAAGCCCGAAAACTGT------TTAGATTATTCCGT
AAAA------------ATGACCTAAAACTACACCTTATGTTCGGCAAGACGACAAATGCACAACCTTTGTGAATTTTTGG
TAAAAAGCCGAACCT---------------------------CAGTGAGTTTACTCCACGTGGCCGTGAAGG------TG
TCGGCGGGCTTTGTCGTGTAGCTACTTGTTAGCGTCTGCATTCAGCGCTTCCAC--GTGAGATATTTAGTGACGTATCCC
AAATTGTTACAACATAACTTTAAGAAATTTTAACCAAATTATGTCTAATGACCTGGCTCATTTTTAGGACAATGGAACAG
GACGTGGATAAATGCTGTCAGGGTTTTAAGAGTCACTGCAACCTGAGATGTTAATCCGCCACATCTGCTCCCCATCCGTT
CATACAAGTTACGCCTTTTTAAAAATGAAGCTTGAGTTCCAGATCCCGCGTGAACGAGCGTAGCGAACTTTAGACGCGAT
GGCGGACAGCGGCTCGTTAGCGCTGGACGCCGCCAAGCTAGCTGCGGTTTCTAGACTTCACGCTAAGCTAACTGTCAATT
AAAGTTCTACGTTATCTTGAAACTGGCAACAACGCAATAAGACAAAACGCTTTCTAATACGAACTTTTGTATTGTTTTAG
CTTTGTCCTTACAAATTCGTAATTTTAAATTACAAATTTTATGCTTCAGAGCTGTTCATGAGAATGTTACAAGGAGTGCG
CTCCCACCTCCCTTCACATGTGTCTACATCACCTCCATTGCTCTCAGTCTACTACGAGTCCACCCCGCGCGTTATCTCCC
TTTAACCTGCTTTCTGTAGGTGGAAAACAAGCACATTTCTGTGCCGAAAACAAATTAA---------ACAGAACCCAGTC
TCATCAAGGACACCTTACTCCTACTTTGGCAGTGACAAGGGAAGGTGGGAGGGTATAACTCCCTTTCCTCATGA----GC
TTGACCCGCTCAAAACAAGCGAGTGGGAAAGGTCCGACCACACCGGCAGACGCACGGACGGTGGAGGATGTCGTGCTTCT
TCCCCTGTGGAGCCCTGATGCTCTGCGGCACCATGCTCCGCGTGGCCCTGCCGGCCTCGCATGGACGGCAGCTGCT----
--------CCCCACAGCCACAGGTCAGACTCCTGATAAGGGACAAGGTTATTCACGAAATTCTGTGCGAGGCCTTCGTTT
CAGGGTTTTAGTGAAAATAATCTGGGTTGCAACAATATAGATTTTTTAATATTTATTATCCTGAATTTGTGTGTTCTGGA
TTGCTCGCGTGTGCGTGTCCCGCCT-----CCAGCTCTGCTTTTCAGCGCAAACCGCTTATTTGCTCTTTATCATCATT-
----------------------TTCCATTCGCCAGAGGCCCCGTCGGCCTCCGCGGCCTCTCGCCGCG------------
CGCCGTGCTTCGCGGACGACGCGTACGCGGCGTTGCGCGAGGCCG---GCGGCGACGGGGAACTCGCGAGCCGCAGTCGG
ACCCGGTTTGGGATCTGCGGCGCGTCCGATGGCTCGCCGGCCTCGCCGGCCTCGGCCCTGTTGCAGCTGGCGAAGGAAAC
GAGCGCGAACCCGGGGCGCGGCCTGGAGGTGCTGCATCCGACCGGAGGTACGTGCGCTCTCTCAG-----------AACC
GTTTTGGGTGTCACTCGCGCCAAA--------TCTTAACTTCTCCTTTTCCTCCACCAGTGCTCATTTCAGAGGAAGACG
AGGAGAGGGGAACGCTGGTGTTGACCCTTGACCTCCCGCAGTCCCCTTTGCTCGGACGGAGCCCTGCGCTGCTCCTGGCG
TTCGAAGGCCCCCCCACCGGGGGAAACCTGGACGTCACCTTCACAAGTCAGTCGCTGCATCCTCCCGCTCAGGTAAAGGA
AGGCCTCCCGTC------GCATGAAGGGAAAAAAGCCTCCTGACGTA-GTTGAATCTGGTTTTTTTG-------------
--------TGTTTTTTGTGTGTTTTTTCTAGACCGCGTGCACCTCGGGAGACACGTGGTACATAATGCTGACGGGAAAAG
CATCCGATGGCGACGTCCCCCAGAAATGGAGGATTTCCGTTGAGGCCAAATCCCCCGATATGAGTAAGACGTGAGTGTGG
TGCGAGTTCTTGTTCCACGAGCGCCTTCCTCAAAATGTCCCTCCGCTTACAGGCCGACGCCTGAAAGAGATCCTGACTGG
TGGAAGATCAGGAAGTAACGTCGGCGTGGTGCCGCTTCTGCTTTTCTCTGGGGAACGAGGAACTGACACAAGGTTCTACC
AGCTTTTATGTTCCCGA----AATATTACCCGATTCTTGCTAACTTATTTAT------TTTTTGGTTTTCAAACTCTCTT
TCTCAGGTATCATCTGAACTCGTCCCCGGCTTCCTCACAGACCTCCTTCCTCTGTGAGCTGGAGCGCTTCCTGGGTGACG
TCCTGCCTCAGGACCACCGCGAGTCCTCGCCCCTCCAGCTGGACTCCCTGAAGTCCCTGCCCCCCCTGACGCTGGGCCTG
TCCTCCGGCGACGCCCTGCTGGCGGGACTCATCAACTCCTCCTCCGTCACCGTCTTCTCCTTCAGGAGCCGGGCCTCCGG
GTTCCGGGTGCACCGCGGGGAATTGGCCTTCTCCCCCCAGCTGCTGGAGGAGCTCAGGCGGAGGCTGGAGGCGGAGGCGG
GCAAGATGGCGGCGGTGATGCGGGAGGAGCGGGTGGGCCGCGGCGCCGCGCAGAGGCTGGCGAGGCTCGGGGAGCTCAGT
GCGTTTCCGATCGAGGGGCCGGCACCAGGTGATGTGGACGATGGAAAA--------AAGCAAATTGTTTATTCCAACCCA
AAGCCCCGGCCCGGTTGATTCTATGCCACTTAGTCCACGCTACGATCCCAGTGTCCCATGTTTAGATCGGTTTGGGTT--
----------------------------------------------------GGCATTAAAGTGCCAGAACCTGGATGTA
TCAACTATTCATTCACTACTTTAGGTCATTATTTAAATAGTTGTCTACTACTAGAAGTTTTTTTTCCCATCATTATCCAT
CATTTTGAGAATCAGTTAACAGATTATTGACCTTTGGCTTCAATTGTACACACTTTTAAACATTTGGAACAGTTGGAACC
ATTGCAACACAGCAATTAATTACTGATTGGAATTAGTTGATCTTCATCACAGTCTCTCCACTGCCTTTCTTGGACAGTAC
AATCACGCATTCGCATTACAAACGAGCCCATCTGACCTAAATGGCCTTTTTTTT---------------------TTTTT
TTAAACCGGTGCTTCCGTTACCACCAGAACAGGGGAGAGACAGTACCGGGCCTTCCTTCTGCTGAAGGCCCTGCAGACGG
TGGCCCGTGCCTACGAGGCGCAGAGGGGACAGCGGGCCACCAGAGCGGGCCCCGACGCCACCGCCAGGGCCAACCCATGC
GGGCTGAAGAGCCTCAGCGTGAGCCTGGACAAGCGCCTGGACATTCCCAACATCATCAACATCAACAACTGCCAGGGCTC
CTGCGCCTACCCGCTGGCCGCCGCCACCAACCACGCCGTGCTGCTCAACTACCACGTGGAGGTGGACAACGGGGACGAGC
GGGCGCCGTGCTGCGTGCCCGTGGCCTACGAAGCGCTGCAGATGGTGGAGGTGAAGGACCACGGCACCGAAATCTCCCTC
AAGCCAGACATGGTGGCCAAAGAGTGCGAGTGCCGCTGAAACGGCTTGAGTGATGTACATTTAACGCTGAGACTTGTAAT
GCAATGCAATTGTTACTGGCA--------TTCACACGTTATTAAAATATATATATATATATATATACACATGT-------
---AAACTTTAGATTATTTGCAGTATTCCCACACTTCCC-------------------CAAAAAGTTAAATATTAGTATT
AA------------TTATATTTTACTTGTATTATTAAAATGAATAAGTTCTCATCATTCATAAGGCGTTAAGAGTTATTC
TTCCAAAATTGTTGCTAACACAACATCGTGTCACAATGGAGCAGAAAGTGATATTTGAAATATTG---------------
------------ATACTTTATTTCAAATAAAGTATCAAATGTGATAAATGGCGGAGAAATTAAATTTCTATAAAACAAAA
ATAAAACCATCATCATTGTAACATTCTGTCTATTATTAAATGAAAAGTATATGAAAGGCTGTTTGTTTTCT-TTATTCAG
TAACCTGTTGGTTGGTGACAGTTGATGACATGCAGATGTATTTTTTTAGACAAATCACACTTTAGGTTTGGGTTTCAGAA
TCACTTTGTTGCCGATCGGCTTTTTTCTTCTTCTTATCGCTCCGACTTCTTCGGATCCCCACCACCACAAGAATTTGTCC
CATATGGAAATCTGGAGACGCACAACAGGATGA------AAACACACAAATTATAGATGGAAACTTATATAGTTATTACC
T-----------------AAAAGAAGCAACATTATGATAATCAGTTG-----------------------TACTTATATA
ATACAATTAAATTAGCTATTTTCAAAGCACTGGCTTTAATAAAAAATTAATGTTGGTGTGTGCGTTGATAATTAGCATAG
CATCTAGCATAGCATTTAGCTCACAAAGGTATGGGCGGATTATTTCAAGGCTCAAAATGTCATTTTAACAAAACATAAAT
TAACAAAGGAATCAAAGTGGAGCCTCGTGTCAATGCTCATCACAGAACTAGATTCCTACAAATTCAACCAACCCTTTACC
TGGAATATTGAACCGTCTTGCAGACTTCCGAGGAAAGACACTACCCCCGTTTCCTCAACAAAAGAATCCACGGCTTCTGG
AACACAGAGAAATATGAGAAGACAGTGAAGCCCGTGCTGACTGTGCAGAAAGAACCTCACTGTGCCGTCGGCATTGATGG
TGTGATGCACCGAAAGCAGCAGCAGCAGAACACTGCATGTCGCAGAAAGCAGCCCCGAATGAAACTCACCGTGCACCTCG
CTGACCCCCGAGGTCACGAGCAGGACCACCAGGGCCAGCACTAAGCAGCGGTTCATGGTGAATCCCTTCCACGGGTTCGG
AACCTCGCTCAAGCTTTCGATGGCCAGAATGCGCTCGTAGGACACTACGGAGGGACGCAAAA--GGAGTCACACGCTAGT
TGCCACGGGATGGTAACGGCGTGTGTCGACGCGGGTCTTACTTGTGATGGCTTCGGGGTGTTCCAACCCCCCCCCTCCCC
CCCGCTCCTTAAGGCCTGGAGGCCGAGGTCTGAATCAAAT-----------------GCTGGAAGTTGACATAAGAAATA
AAGCCAATGGTGAGTGTATTTTCTCACCGTGTTTTGTCTTTCTTGAGGGTGCTGTGTGTCACAGTGAAACATAGGAAAGC
TTAAAATAGTCTCCTGCAGATAGTCACAAAAGA-AAAATATAATTCGCTACGAAAATCAAATAAAGGAGAAAAAAAAGAG
AAACGTACCTGCTCTGAACCCCTAGTTGTGTCTCATTAATGAAGTGAAAGTCGACGTGTGTTTTGGTGGTGATTCTAGCA
GAGAGCGTGTGTTTCACGCACCCTGCACCATGCTCCTCTGCTTCTTGATTGACAGGCACAGGCGAGGGGGGTTGGAAGAA
AAAAAAAAGGAAAGTGACGCTTGCGGTGTGAACTGAGGCCAGCAGTTAGACTG---------AAGTGTAACCAGCTT-TA
TCCTGTTATCCCCCGATAACAAAACAAATGACCCCAGATGGGATAAAGTAATTACACTATAAAT------CTGTTAGGGA
GGAAAGAAAAAAAAACTTCTCCATT--------------------------------------CACCTCACCAGTG
