# Supplementary material for: A Y-linked duplication of anti-Mullerian hormone is the sex determination gene in threespine stickleback
Source: PLoS Genet. 2025 Nov 4;21(11):e1011932. doi: 10.1371/journal.pgen.1011932 (PMC12599925; doi:10.1371/journal.pgen.1011932)
Supplement: S2 File — (ZIP) [file pgen.1011932.s019.zip › gac_amha_ppu_amh_translation_alignment.fasta]

>gac_amha_-_XP_040039240.1
ATGTTGTGCTTCTTCCACTGTGGAGCCTTGATGCTCTGCAGCACGATGCTCTGCGTGGCCCTGCCGGCCCCGCACGGACG
CCAGCTGACCCCGGCCCGCGACCCCACAGCGACAGACCACACATTCCCATCACCAGAGGCCCCGTCGGCCCCCGCGGGCT
CTCGCCGCGGCCCTCGCGATGCCCCGTGCTTGGCGGACGACACGTACGCGGCGCTGCGCGAGGCCGCCGGGGGCGACGGG
GAACTCGCCAACCGCAGCCGGAGTCAGTTTGGAATCTGCGGCGTCTCCGATGGCTCGGCG---------GGCTCGGCCTT
GTTGCAGCTGGCGAAGGAAACGGGCGGAGACCCGGGACGCGGTTTGGAGGTGCTGCACCCGACTGGAGTGCTCGTCTCGG
AGGAAGAC---GAGAGAGGAGCGCTGGTGTTGACCTTTGACCTCCCGCCGTCTCCTCTGCTCAGACGGCGCCCTGCGCTG
CTCCTGGCGTTGGAAGGCCCCCCCACCGGGGGAAACCTGGACGTCACCTGCACAAGTCGGTCGCTGCAGCCTCACGCTCA
GACCGCGTGCATCTCTGGAGAAACGTGGTACATAACGCTGACGGGAAAAGCATCGGAGGACGACGTTCCCCAGAAATGGA
GGATTTCTGTTGAGGCCAAATCCCCCGATATGAACCGAAGCCTAAAAGAGATCCTGACGGGTGGGAGATCGGGAAGTAAC
ATCAGCGTGGTTCCGCTTCTGCTTTTCTCCGGGAAACGAGGAACCGATACAAGATATCATCAGAATTCCTCCCCGGCTTC
CTCACAGACCTCCTTCCTCTGTGAGCTGAAGCGCTTCCTGGGTGACGTCCTGCCTCAGGACCTCCGCGAGTCCTCGCCCC
TCCAGCTGGACTCCTTAAAGTCCCTGCCCCCCCTGACGCTGGGCCCGTCCTCCAGCGACACCCTGCTGGCGGGTCTCATC
AACTCCTCGTCCATCACCGTCTTCTCCTTCAGAAGCCGGGCCTCCGGGTTTCAGGTGCACAGCGGGGAATTGGCCTTTTC
CCCCGAGCTGCTGGAGGAGCTCAGGCGGAGGCTGGAGGCGGAGGTTGTGAAGATAACGGCGGTGATGCGGGAGGAGCAAG
TGGGCCGGGGAGCCACAGAGAGGCTGGGGAGGCTCAGGGAGCTCAGTGCGCTTCCGATGATGGAGCCGGCACCAGGG---
---GGGAGACAGTACCGGGCCTTTCTTCTGCTGAAGGCCCTGCAGACGGCGGCCCGCGCCTACGAGGCGCAGAGGGGACA
GCGGGCCACCAGAGCCGGCCCCGACATCACCGCGAGGGCCAACAAATGCGGGCTGAAGAGCCTCAGCGTGACCCTGGACA
GGCGCCTGGACATCCCCAACATCATCAACATCAACAACTGCCACGGCTCGTGTGCCTACCCCCTGGCCGACGCCACGAAC
CACGCCGTCCTGCTCAACTACCACGTGGAGGTGGACAACGCGGAGGAGCGGGCGCCGTGCTGCGTGCCCGTGGCCTACGA
AGCCCTGCAGATGGTGGAGGTGAAGGACCACGGCACTGAAATCTCCCTCAAGCCAGACATGGTGGCCAAAGAGTGTGAAT
GCCGCTGA
>ppu_amh_-_amh_CDS_+1
ATGTCGTGCTTCTTCCCCTGTGGAGCCCTGATGCTCTGCGGCACCATGCTCCGCGTGGCCCTGCCGGCCTCGCATGGACG
GCAGCTGCTCCCCACA---------------------------------GCCACAGAGGCCCCGTCGGCCTCCGCGGCCT
CTCGCCGC------------GCGCCGTGCTTCGCGGACGACGCGTACGCGGCGTTGCGCGAGGCC---GGCGGCGACGGG
GAACTCGCGAGCCGCAGTCGGACCCGGTTTGGGATCTGCGGCGCGTCCGATGGCTCGCCGGCCTCGCCGGCCTCGGCCCT
GTTGCAGCTGGCGAAGGAAACGAGCGCGAACCCGGGGCGCGGCCTGGAGGTGCTGCATCCGACCGGAGTGCTCATTTCAG
AGGAAGACGAGGAGAGGGGAACGCTGGTGTTGACCCTTGACCTCCCGCAGTCCCCTTTGCTCGGACGGAGCCCTGCGCTG
CTCCTGGCGTTCGAAGGCCCCCCCACCGGGGGAAACCTGGACGTCACCTTCACAAGTCAGTCGCTGCATCCTCCCGCTCA
GACCGCGTGCACCTCGGGAGACACGTGGTACATAATGCTGACGGGAAAAGCATCCGATGGCGACGTCCCCCAGAAATGGA
GGATTTCCGTTGAGGCCAAATCCCCCGATATGAGCCGACGCCTGAAAGAGATCCTGACTGGTGGAAGATCAGGAAGTAAC
GTCGGCGTGGTGCCGCTTCTGCTTTTCTCTGGGGAACGAGGAACTGACACAAGGTATCATCTGAACTCGTCCCCGGCTTC
CTCACAGACCTCCTTCCTCTGTGAGCTGGAGCGCTTCCTGGGTGACGTCCTGCCTCAGGACCACCGCGAGTCCTCGCCCC
TCCAGCTGGACTCCCTGAAGTCCCTGCCCCCCCTGACGCTGGGCCTGTCCTCCGGCGACGCCCTGCTGGCGGGACTCATC
AACTCCTCCTCCGTCACCGTCTTCTCCTTCAGGAGCCGGGCCTCCGGGTTCCGGGTGCACCGCGGGGAATTGGCCTTCTC
CCCCCAGCTGCTGGAGGAGCTCAGGCGGAGGCTGGAGGCGGAGGCGGGCAAGATGGCGGCGGTGATGCGGGAGGAGCGGG
TGGGCCGCGGCGCCGCGCAGAGGCTGGCGAGGCTCGGGGAGCTCAGTGCGTTTCCGATCGAGGGGCCGGCACCAGGAACA
GGGGAGAGACAGTACCGGGCCTTCCTTCTGCTGAAGGCCCTGCAGACGGTGGCCCGTGCCTACGAGGCGCAGAGGGGACA
GCGGGCCACCAGAGCGGGCCCCGACGCCACCGCCAGGGCCAACCCATGCGGGCTGAAGAGCCTCAGCGTGAGCCTGGACA
AGCGCCTGGACATTCCCAACATCATCAACATCAACAACTGCCAGGGCTCCTGCGCCTACCCGCTGGCCGCCGCCACCAAC
CACGCCGTGCTGCTCAACTACCACGTGGAGGTGGACAACGGGGACGAGCGGGCGCCGTGCTGCGTGCCCGTGGCCTACGA
AGCGCTGCAGATGGTGGAGGTGAAGGACCACGGCACCGAAATCTCCCTCAAGCCAGACATGGTGGCCAAAGAGTGCGAGT
GCCGCTGA
