# Supplementary material for: A Y-linked duplication of anti-Mullerian hormone is the sex determination gene in threespine stickleback
Source: PLoS Genet. 2025 Nov 4;21(11):e1011932. doi: 10.1371/journal.pgen.1011932 (PMC12599925; doi:10.1371/journal.pgen.1011932)
Supplement: S2 File — (ZIP) [file pgen.1011932.s019.zip › gac_amhy__-2kb.gb]

LOCUS       gac_amhy_+-2kb          7798 bp    DNA     linear   UNA 20-MAY-2025
DEFINITION  Gasterosteus aculeatus aculeatus strain Lake Benthic chromosome Y,
            GAculeatus_UGA_version5, whole genome shotgun sequence.
ACCESSION   urn.local...1e-j6wr9cc
VERSION     urn.local...1e-j6wr9cc
KEYWORDS    .
SOURCE      
  ORGANISM  .
FEATURES             Location/Qualifiers
     exon            order(2001..2121,2273..2503,2586..2758,2845..2956,
                     3024..3123,3224..3645,5392..5798)
                     /gene="LOC120812167"
                     /product="muellerian-inhibiting factor-like isoform X1"
                     /standard_name="XP_040023894.1"
ORIGIN      
        1 ccgtcggcag tcgggctcat caacagagcc cggtccccca ctgactgact ataacattcc
       61 accggtcact ccccttcaca ctgcacatgc cactttaact gtaattcatc actttgtcgt
      121 cactcgtcac tttgttactt gtttgttagt gcactttatg cttaattttt ttttttttaa
      181 acttttttaa tatttacatt tttaaacttt attcccttgt tttatactaa cccacagcct
      241 tattcatact aacccattgc attagcattt cattttactt tattttatta cttgtgcact
      301 gctgtcttgt ctgtctactg tcgcgcacta accgccaaga caaattcctt gtatgtttgg
      361 catatttggt aataaatgtt tcctgattcc tgatgaactg tgatcattaa tgatgtgttg
      421 taattaaagt gtactagtta tacgatgaag acaaaatatg catgctttgt tatattcact
      481 cattgaggca taaagccaaa tgtatctaca ttgaatgtat tggaatgtga gggacagaga
      541 cagagaggtt tcaggttaca gaagcagctt cacacctcaa tgttaagggg ataaaccagg
      601 aggagacact ttgaagaaga agccaatgac attcaaatgc acctaagaag acacacctca
      661 agagttttca aattaccaaa gcggggaaag gactgttaca attttcctgc agccgctttg
      721 ataagtcact ttggactaga attttctatt ccacaaaata ttttactgtt cgttttgtat
      781 tttactttgt aattgtattc cttataacgt tgtttagtta ataaatcctt ttttgatttt
      841 tgaatggggg agggataggt aggggacttg ggcaggttgg tggagctgtg ggggatggca
      901 tcaggacatt gtctatcgaa tctgcagtag aacacattca gctcatctat caggcggagg
      961 tcattcatgg agtgtagggg tttttggctt gtagttcgtg aggtgttgga ggcctctcca
     1021 aaccgaagcg gagtcacttg ttgagaactg ttgttggagt ttctcagagt acagagtaga
     1081 tgttgtatgt ttaatgtcta acgttctaag tgcaaggtca aagggttttg acttaaagtg
     1141 ggtgccttga ttggtttgaa ctccttgaac ccaggtgcag ccacattggc aaccatacac
     1201 cagattggca cctgaaggga aaacaaggga ggaggtgtga aacacacaac actgacacgt
     1261 aacagtccag gctgagatgc aggcttacgc tctggaacaa ctcgcagccc gggtggctta
     1321 caggagttac tgcaggggac gacacacagt ccttcgactc cttcgaggca acagtggaga
     1381 cttgtggcta gcctgcaggg tggctcagcg cctgcctctt ctgcctgggg gggcaccccg
     1441 atagtgatgt aaatgatgcg tgctgcatca tttacagcac caccattcac acattgtcag
     1501 aaaaattctc actcgacatc agtgtaaaat catcaaaaca gggcatttaa tgtttgcaaa
     1561 caggagacag agttgacata catacagctc atgcgccaag gctactcaaa ggttttcttt
     1621 tccagccctc agatatatac tgagataaga tatcattaac aggaaggttt tgcgcacgca
     1681 caatgatctc attgtacaag gacatcatgt tctttatcct gagacatgca tctgatcatc
     1741 atgagatacc gagttgcctt ctagacgcca tacagatttg aaaacttatc tcagctgaca
     1801 tgtcatacac acaacttatt gtacaaacaa tacagacgta gtcttgtgtt gttgtgtttt
     1861 gttttaacct ctcttctgat tatgacagag gccaaaacag ccttaggatg ttttagtaca
     1921 gaggcctcaa cccgccccca cactgtcttt ataattctgt acgttctaac cacgcaggca
     1981 ctcgcacaag accgtgaagt atgttgtgtt tggatttctt tcactttggt gggttgatgc
     2041 tctgcagcac ggggctctgt gtggccctat tgaccttgca tggacagcag ctgatcccga
     2101 cccccaaccc cacagtgaca ggtcagaccc cttggaaaaa tgtattcagg aaatttcgta
     2161 tgttttggat tgaatttaga agttctttct gttttagctc caatctgctt ttcattgtac
     2221 accaatgttt actgcatttt ttaatttcat gaccagccat tcctatcaac agagacctca
     2281 tcggccgcca cagtctctca catagcacca tgcgttgccg atgaaatttc tgctctgttg
     2341 cgtgaagctg tcgggagtca cggtgaactt gctaagcgca gtcgtactca gtttggaatc
     2401 tgcactgttt ccaatggctc atcaggctcg gtcttgttac agctggcaaa ggaaacaagc
     2461 aggtaccaga cacacatatt ggaggcgctg catccaattg caggtacatg cgctctctaa
     2521 ttgcaagaca tgaattgttt ggatgttttt ttgttaaatc ttgacatatg tctcttttcc
     2581 tccagcagtg ctcataccaa acgaagacga gagaggaccg ctcatgttga cctttgacct
     2641 cccgcagtct cttttgctca ggcgcagccc tgtgcttctc ctaacgtttg aaagcccccc
     2701 caacagggga aacctggacg tcactttcac cagtaaatca ctgcatcctc acgatcaggt
     2761 aaggaaggag tctcctaaag tatcaatgcc tgtttgtgta tgcattcgtc acagacataa
     2821 ctcttgtttt tctgtctttt ctagactgcg tgcatctcgg gagaaacgtg ctacataatg
     2881 ctgacaggaa aaacatcaga gagcaacatt tcccagaaat ggaagatttc tgttgagaca
     2941 aaatcccccg atatgagtaa ggtatgagca tgatatgact tctgttctat gagaaccctc
     3001 ctcaaatgtt cctctcctta cagaccaaag gctaaaaagg attctcactg atggaagatc
     3061 aggaactaac atcagcgtag ttccgcttct ccttttctct ttggaaagag taaccagtac
     3121 aaggttctac tggcttttca cgtccccgga ttggcaaatt actacattat tgttaaagtc
     3181 gcaatcagta actgttttcc ttttttttaa ttcgctttct cagatatcat caaaattcat
     3241 ccatggcctc ctcccagacc tccttcctat gtgagctgaa gcgcttcctg ggtgacatcc
     3301 tgcctcagga ccaccataag ttcactcccc tcaagctgga ctccttacag tccctgccct
     3361 ctctgacact gggcctgtcc tccagtgaca ccatgttggc tggactgatc aactcctctt
     3421 ccatcactat cttctccttc agtagctggg cctctatgtt tccagtgcat cgtggggaat
     3481 tgtctctttc cgccgagctg ctggaggagc tcaggcaaag gttggaggtg gaggtggtga
     3541 agataacgac tgtgatgcgg gaggagcaag tgggccaaag agccaatgac aggctgggaa
     3601 ggctcaggga gctcagtgca tttccagtga aggaaccggc agcaggtgat gagggcgaaa
     3661 aaataggctc ccagagcagt tattaacaac attcttcatt caaacccaca ggccagtcat
     3721 attgaattca gtactattca atccacatgt tccatgttcc taatgttgat tttaaattat
     3781 tttaaattag attttagtca acaacataac atttataaaa aagggcatgg gtgtcacgtt
     3841 tgttccactg gatgactttg ctattatgag aattactgaa agacataaat tgcatttcta
     3901 taaaaatagc tgctattcct aatcagtaca ctggggtctc actccttgag tgagcgcatg
     3961 cgttagacca ggggtgccca ataggttgat cgcgattgcc aaggcagcgg tagattctct
     4021 gccattagaa aaaacacgtc acgcatgcac ggtcgaatgc gtgagttaac ggaaaacttg
     4081 gtagtgctaa ttagcaatcc ctgcttacta acagcgacat ttaatttcat tcaaaagcaa
     4141 ccctgactga ctcgggtaac gtaacaatga caattctctt gcctctgtca aatgagagct
     4201 ttattctttt tcatatcgat ttgttttgcg ctatacggta tgcagcgttg tatggtggca
     4261 attcactgtc aaaattcgag agagcaaatc aggataatgc gagcgcgtaa atcaaacatc
     4321 cgcaagcaaa cggaacgtga acctcgttgc tcgcaaggtt gaactctgct cgcgctcgaa
     4381 ggtgttttct acgcgcttgc tgttgttctt tttgacagtg agggagcgga gccagtcacc
     4441 atggtctcta cacctgattg ggtacaaacc ccgtctttgg attggctgga gtgatgcatt
     4501 cacacaacta cagaagccca tttccgcact gaagaaaggg gatagaaagt cgaaattctg
     4561 agataaaaaa ttgtcaaaac acaaacgaca cctctctgta accgtagtgg accgtagata
     4621 acaaccagct acacccatca tttaccttca tttaccatca ttaccggcac attaagacca
     4681 atgcgtccag ctcgcagacc ggtccgtatt ggtaaaatga agttcgaatc tgtgaatatg
     4741 ctaactttca ataccaatcg atttttggaa aatcgaaata atgagataag atatgtgcag
     4801 gctcctccat cgttcggtaa agttattaga tattcacaga ttcagactga cggaccggtc
     4861 tgcgagctgg acgcgttggt cttaatgtga catacttttg agatagagat ttgctcgtgg
     4921 atgtttgatt tacgcgcgcg catcaacctg atttgcgctt gcgagtgatt agccgcaata
     4981 gccctgttgt gtgggcaaac agcaatcaaa aatcaagtaa tccactgctg agtggcctac
     5041 agatcggtaa agacagtcca cacaaaacta acatctaaaa gggtgtgaac gaatgactcc
     5101 atgtgggtat ataccgtatg tcttcaaatc aagtttatat atatatatat atatatatat
     5161 gtatatatat atatatatac atatatatac atatatatat atatatatat caagtcatat
     5221 cagttcaagt taattgagct tcatcagtct ctccactcgg cagatgacgc ccctgcttga
     5281 gaatcatagt acaatcatca catctgcatt ataaacaagc acatctggca taaacttact
     5341 ttctttgtta tcaagacctt ttagccagtg cttttgttac ctctttaaca ggagtgaacc
     5401 agtaccgggc ctttcttctg ctgaaggccc tgcagatggt gagccatgcc tacgcgatgc
     5461 agagaggact gcgtaccaac agagccagct ctaactacca agagagtgat cccaaatgca
     5521 gactcaagag cctcagcgtg aacccagaca atagttacga ccttccaaac actgtcaaaa
     5581 tcaacaactg tcacggcact tgtgcattcc ccctgaccaa cggcaccaac cacgccgtct
     5641 tgctcatgtt gcatgtggag aatggcgaca gagacaatcg gatgccgtgc tgtgtgcccg
     5701 tggcctatga agacttggcg gtggtgaggg tgaacgagaa tgagacttac atctccatta
     5761 aaccagatat ggtggccaag gagtgtggat gccgctaaaa atttagttaa atgatgttta
     5821 acattataca ctgagacagt tcaatgtaat tgttactgtc atatatatat tcacacagta
     5881 ttacttcact agtagtatgt atgtatgtta attcagaggt ctcttcaggc cttatactta
     5941 aaactattgt agaggaaaaa tggtttccat attccaacat atattcatgt tataatcatc
     6001 tcgatgtaat attttgagta cggattgagc tatagatata tccatttagg taatcatttt
     6061 ccagtgagag agctaaacca agccgcaatg agagtgaagg caagacaagt aagattaaga
     6121 taagtagaga aaaggagaag agaggtctgc gtcttaggcg cactgaggaa ttgtatctgt
     6181 ttcaacttgg ctccatgctt tttataaatg tcctgttcaa tgattgtaca ccggtgtcga
     6241 gtaaaagttt tctaacagat agacagtcca tcatcaacat gcctgaaagg gggggctagt
     6301 atcagaatcg aaatctatca gacaatcatt tacaattaaa ttaacaatag aatataaaaa
     6361 acatacaata aaaaagaaag ataaaagaat atactataca caagtgtgtg aaggtgtcaa
     6421 gtgtatttga aagtgtaata tgtaactata aatgcattcc ccgcagaaaa tctgttggaa
     6481 tgctgaaagc tgaaattaat tttttaaaat gtatgaaaaa tgaataccaa cagtactttt
     6541 tgttaaagtg gtagtagtag tgatatcagt tgcagtcact acttccatta gtagtagtat
     6601 tatttttaga actactagta gcaacagtag aaaagagacc tctgactatt agtcagaagc
     6661 aatcaacagg cagcccattg gctaacccta atctatgagt caatatcagt tgtggtgcta
     6721 taaagtgtca cgtgcatgca tttcggttga taatattata taaacaatca taactgagca
     6781 ttgatattat tctattgttt aaagttttaa aattagagta gtgttacact attcagaatt
     6841 tcttttttga ttatacagtt tcggaatcgt ggctataccc tggtgtacag taaatgcatt
     6901 ttattaatta atgaacaggg ttgtttattt ctaacatcta caatacgtac tatgaataat
     6961 tatgatatgt ttttaaaaaa tagaataatg ttctaaaata ggtacaagat tttcctttac
     7021 aaatatacat caagaaatgc tgcatgttga aatccccacc ctgtacagag atgtatttat
     7081 gacactgcat acttatgaat aattataatt atgggttttc atacaaaaat aatattaaac
     7141 aggacattat ttatggagta tgcactgtgt caataacatc tctactgttt ctaacaaacc
     7201 aaaccattta aaaatcggtt gaaaatgaag caagttaata ttattatata tatacaagta
     7261 catgtcccac taccaacaca atgttatggg tgagcgagct cactgtagca agatggccgc
     7321 cgtgtgcgga cattcgggca tgtgcgaaaa gtggtcggtg gaaggtacct ttgttagaac
     7381 aactagtgcc gatggttggt ggcaggttcc tttgccataa cggcaggttg cgtggtcggt
     7441 tcctccgaaa cctggtagga tactttttca gaacggcata agccgatctc agttgggtat
     7501 ttagcgacaa gcaaattcca tgtaaggtaa atgagtatct ttgtgaccct ggatttgccg
     7561 tacatgttta ttctaacttt attgacaatc tagcagatca cagcgacttg caagtagcac
     7621 agcgtcttaa aaaaagtgat gtatgtctta atgctttaga aataaacaca aagggattct
     7681 gtatttgctc aagtctgaaa cgagtaattt ggccaatgtt ttgacaaccg actgaagcca
     7741 gcgtatacag agcacccgcg gactgactac tactcccccg ccccccggac aaaccgtt
//
