# Supplementary material for: A Y-linked duplication of anti-Mullerian hormone is the sex determination gene in threespine stickleback
Source: PLoS Genet. 2025 Nov 4;21(11):e1011932. doi: 10.1371/journal.pgen.1011932 (PMC12599925; doi:10.1371/journal.pgen.1011932)
Supplement: S2 File — (ZIP) [file pgen.1011932.s019.zip › pBT2.gb]

LOCUS       pBT2                    4045 bp    DNA     circular UNA 17-APR-2025
DEFINITION  Genewiz EZseq.
ACCESSION   urn.local...1p-j1xh70h
VERSION     urn.local...1p-j1xh70h
KEYWORDS    .
SOURCE      
  ORGANISM  .
FEATURES             Location/Qualifiers
     misc_feature    1..584
                     /note="tol2_Right"
                     /note="Derived using Geneious Prime 2023.1.2 'Annotate
                     from Database' based on nucleotide similarity"
                     /standard_name="tol2 left"
     misc_feature    complement(678..1184)
                     /note="tol2_Left"
                     /note="Derived using Geneious Prime 2023.1.2 'Annotate
                     from Database' based on nucleotide similarity"
                     /standard_name="tol2 right"
     regulatory      complement(1199..1217)
                     /note="Geneious type: promoter"
                     /note="pLannotate"
                     /standard_name="T7 promoter"
     CDS             1220..1377
                     /note="pLannotate"
                     /standard_name="lacZα (fragment)"
     rep_origin      1382..1810
     regulatory      1863..1967
                     /note="Geneious type: promoter"
                     /note="pLannotate"
                     /standard_name="AmpR promoter"
     CDS             1968..2828
                     /note="pLannotate"
                     /standard_name="AmpR"
     rep_origin      2999..3587
     CDS             3770..3862
                     /note="pLannotate"
                     /standard_name="lacI (fragment)"
     protein_bind    3875..3896
                     /note="pLannotate"
                     /standard_name="CAP binding site"
     regulatory      3911..3941
                     /note="Geneious type: promoter"
                     /note="pLannotate"
                     /standard_name="lac promoter"
     protein_bind    3949..3965
                     /note="pLannotate"
                     /standard_name="lac operator"
     regulatory      4010..4028
                     /note="Geneious type: promoter"
                     /note="pLannotate"
                     /standard_name="T3 promoter"
ORIGIN      
        1 cagaggtgta aagtacttga gtaattttac ttgattactg tacttaagta ttatttttgg
       61 ggatttttac tttacttgag tacaattaaa aatcaatact tttactttta cttaattaca
      121 tttttttaga aaaaaaagta ctttttactc cttacaattt tatttacagt caaaaagtac
      181 ttattttttg gagatcactt cattctattt tcccttgcta ttaccaaacc aattgaattg
      241 cgctgatgcc cagtttaatt taaatgttat ttattctgcc tatgaaaatc gttttcacat
      301 tatatgaaat tggtcagaca tgttcattgg tcctttggaa gtgacgtcat gtcacatcta
      361 ttaccacaat gcacagcacc ttgacctgga aattagggaa attataacag tcaatcagtg
      421 gaagaaaatg gaggaagtat gtgattcatc agcagctgcg agcagcacag tccaaaatca
      481 gccacaggat caagagcacc cgtggccgta tcttcgcgaa ttcttttctt taagtggtgt
      541 aaataaagat tcattcaaga tgaaatgtgt cctctgtctc ccgcgggccc cccctcgagg
      601 tcgacggtat cgataagctt gatatcgaat tcctgcagcc cgggggatcc actagttcta
      661 gagcggccgc agatctgtct ctgctcacgt ttcctgctat ttgcagcctc tctatcaaga
      721 ctaatacacc tcttcccgca tcggctgcct gtgagaggct tttcagcact gcaggattgc
      781 ttttcagccc caaaagagct aggcttgaca ctaacaattt tgagaatcag cttctactga
      841 agttaaatct gaggttttac aactttgagt agcgtgtact ggcattagat tgtctgtctt
      901 atagtttgat aattaaatac aaacagttct aaagcaggat aaaaccttgt atgcatttca
      961 tttaatgttt tttgagatta aaagcttaaa caagaatctc tagttttctt tcttgctttt
     1021 acttttactt ccttaatact caagtacaat tttaatggag tactttttta cttttactca
     1081 agtaagattc tagccagata cttttacttt taattgagta aaattttccc taagtacttg
     1141 tactttcact tgagtaaaat ttttgagtac tttttacacc tctggagctc caattcgccc
     1201 tatagtgagt cgtattacaa ttcactggcc gtcgttttac aacgtcgtga ctgggaaaac
     1261 cctggcgtta cccaacttaa tcgccttgca gcacatcccc ctttcgccag ctggcgtaat
     1321 agcgaagagg cccgcaccga tcgcccttcc caacagttgc gcagcctgaa tggcgaatgg
     1381 gacgcgccct gtagcggcgc attaagcgcg gcgggtgtgg tggttacgcg cagcgtgacc
     1441 gctacacttg ccagcgccct agcgcccgct cctttcgctt tcttcccttc ctttctcgcc
     1501 acgttcgccg gctttccccg tcaagctcta aatcgggggc tccctttagg gttccgattt
     1561 agtgctttac ggcacctcga ccccaaaaaa cttgattagg gtgatggttc acgtagtggg
     1621 ccatcgccct gatagacggt ttttcgccct ttgacgttgg agtccacgtt ctttaatagt
     1681 ggactcttgt tccaaactgg aacaacactc aaccctatct cggtctattc ttttgattta
     1741 taagggattt tgccgatttc ggcctattgg ttaaaaaatg agctgattta acaaaaattt
     1801 aacgcgaatt ttaacaaaat attaacgctt acaatttagg tggcactttt cggggaaatg
     1861 tgcgcggaac ccctatttgt ttatttttct aaatacattc aaatatgtat ccgctcatga
     1921 gacaataacc ctgataaatg cttcaataat attgaaaaag gaagagtatg agtattcaac
     1981 atttccgtgt cgcccttatt cccttttttg cggcattttg ccttcctgtt tttgctcacc
     2041 cagaaacgct ggtgaaagta aaagatgctg aagatcagtt gggtgcacga gtgggttaca
     2101 tcgaactgga tctcaacagc ggtaagatcc ttgagagttt tcgccccgaa gaacgttttc
     2161 caatgatgag cacttttaaa gttctgctat gtggcgcggt attatcccgt attgacgccg
     2221 ggcaagagca actcggtcgc cgcatacact attctcagaa tgacttggtt gagtactcac
     2281 cagtcacaga aaagcatctt acggatggca tgacagtaag agaattatgc agtgctgcca
     2341 taaccatgag tgataacact gcggccaact tacttctgac aacgatcgga ggaccgaagg
     2401 agctaaccgc ttttttgcac aacatggggg atcatgtaac tcgccttgat cgttgggaac
     2461 cggagctgaa tgaagccata ccaaacgacg agcgtgacac cacgatgcct gtagcaatgg
     2521 caacaacgtt gcgcaaacta ttaactggcg aactacttac tctagcttcc cggcaacaat
     2581 taatagactg gatggaggcg gataaagttg caggaccact tctgcgctcg gcccttccgg
     2641 ctggctggtt tattgctgat aaatctggag ccggtgagcg tgggtctcgc ggtatcattg
     2701 cagcactggg gccagatggt aagccctccc gtatcgtagt tatctacacg acggggagtc
     2761 aggcaactat ggatgaacga aatagacaga tcgctgagat aggtgcctca ctgattaagc
     2821 attggtaact gtcagaccaa gtttactcat atatacttta gattgattta aaacttcatt
     2881 tttaatttaa aaggatctag gtgaagatcc tttttgataa tctcatgacc aaaatccctt
     2941 aacgtgagtt ttcgttccac tgagcgtcag accccgtaga aaagatcaaa ggatcttctt
     3001 gagatccttt ttttctgcgc gtaatctgct gcttgcaaac aaaaaaacca ccgctaccag
     3061 cggtggtttg tttgccggat caagagctac caactctttt tccgaaggta actggcttca
     3121 gcagagcgca gataccaaat actgttcttc tagtgtagcc gtagttaggc caccacttca
     3181 agaactctgt agcaccgcct acatacctcg ctctgctaat cctgttacca gtggctgctg
     3241 ccagtggcga taagtcgtgt cttaccgggt tggactcaag acgatagtta ccggataagg
     3301 cgcagcggtc gggctgaacg gggggttcgt gcacacagcc cagcttggag cgaacgacct
     3361 acaccgaact gagataccta cagcgtgagc tatgagaaag cgccacgctt cccgaaggga
     3421 gaaaggcgga caggtatccg gtaagcggca gggtcggaac aggagagcgc acgagggagc
     3481 ttccaggggg aaacgcctgg tatctttata gtcctgtcgg gtttcgccac ctctgacttg
     3541 agcgtcgatt tttgtgatgc tcgtcagggg ggcggagcct atggaaaaac gccagcaacg
     3601 cggccttttt acggttcctg gccttttgct ggccttttgc tcacatgttc tttcctgcgt
     3661 tatcccctga ttctgtggat aaccgtatta ccgcctttga gtgagctgat accgctcgcc
     3721 gcagccgaac gaccgagcgc agcgagtcag tgagcgagga agcggaagag cgcccaatac
     3781 gcaaaccgcc tctccccgcg cgttggccga ttcattaatg cagctggcac gacaggtttc
     3841 ccgactggaa agcgggcagt gagcgcaacg caattaatgt gagttagctc actcattagg
     3901 caccccaggc tttacacttt atgcttccgg ctcgtatgtt gtgtggaatt gtgagcggat
     3961 aacaatttca cacaggaaac agctatgacc atgattacgc caagctcgaa attaaccctc
     4021 actaaaggga acaaaagctg gtacc
//
