# Supplementary material for: A Y-linked duplication of anti-Mullerian hormone is the sex determination gene in threespine stickleback
Source: PLoS Genet. 2025 Nov 4;21(11):e1011932. doi: 10.1371/journal.pgen.1011932 (PMC12599925; doi:10.1371/journal.pgen.1011932)
Supplement: S2 File — (ZIP) [file pgen.1011932.s019.zip › ppu_amh__-2kb.gb]

LOCUS       ppu_amh_+-2kb           6577 bp    DNA     linear   UNA 02-FEB-2025
DEFINITION  Pungitius pungitius chromosome 7, fPunPun2.1, whole genome shotgun
            sequence.
ACCESSION   NC_084906
VERSION     NC_084906.1
KEYWORDS    .
SOURCE      Pungitius pungitius (ninespine stickleback)
  ORGANISM  Pungitius pungitius
            Eukaryota; Metazoa; Chordata; Craniata; Vertebrata; Euteleostomi;
            Actinopterygii; Neopterygii; Teleostei; Neoteleostei;
            Acanthomorphata; Eupercaria; Perciformes; Cottioidei;
            Gasterosteales; Gasterosteidae; Pungitius.
FEATURES             Location/Qualifiers
     source          <1..>6577
                     /organism="Pungitius pungitius"
                     /mol_type="genomic DNA"
                     /db_xref="taxon:134920"
                     /chromosome=7
     exon            join(2001..2103,2329..2565,2639..2811,2903..3014,
                     3084..3183,3268..3689,4166..4577)
                     /gene="amh"
                     /note="The sequence of the model RefSeq protein was
                     modified relative to this genomic sequence to represent
                     the inferred CDS: deleted 2 bases in 1 codon; Derived by
                     automated computational analysis using gene prediction
                     method: Gnomon."
                     /product="LOW QUALITY PROTEIN: muellerian-inhibiting
                     factor"
                     /db_xref="GI:2662284071"
                     /db_xref="GeneID:119216504"
                     /standard_name="amh CDS"
ORIGIN      
        1 ttgggattgt ccctttgact cgggcggggg ggggggtgtt aaacacgcag ggcacatgtg
       61 acctacactg ggccgtgaag ccagggcagg tttgaggtgc aataacggct aacgtagttt
      121 ccaagaggcc ccggggtttt tcatgacttg ttactgttcc gtgttggtgc ttctatccta
      181 agatgttata atgaaataaa tggaattttt gttttttccc ctcctgcatt atgattatta
      241 aaaaaataat tgtttcctta aatgttttca attcattttt tttttgtcag gctgaattta
      301 tgtcccatcc catttaattt ttcctctgta gattggatca aatacatcca catatttttt
      361 tacaaatgat ttgatattta cagcatattt gattatgatc attattataa gcttgtacaa
      421 acttatagat attagatatg ttctaactat ataaaactgc agtcagacat ggtttgctgt
      481 caattaatct ttaaccacaa atatcccaac ctccatgtaa cacatcaaca tgcattaaag
      541 actttaatgg ggcgttgcat gttggataaa acctcaaaag cgatttttaa gataagaaaa
      601 aagttctagt tccttcagat ttataacctc gcattgcttt cgggacaacg cggtacctgc
      661 caagaaatgt tccccaagca cgccgtcgat aacatgttgc agccattgga ggataatgaa
      721 cagctctcgt cgttcctttt agtgaagttt tggacgttga agaatgagcc ttggctttat
      781 ctccctctta aaacaccact ggagaccttg accatctcca aaacaagagc gcagctgtgg
      841 gcctcgcagt gggagtgacc gctccttaaa gggaatcgga tctcacgtgg gagcaggact
      901 ttgttctgcc ggtcctcccc cgagagcaaa tacactgtag cggtctgtgc cgcaggacgc
      961 cgcctcgctc aggcactctg ttcacgggac acaaggccga ccaaaagccc gaaaactgtt
     1021 tagattattc cgtaaaaatg acctaaaact acaccttatg ttcggcaaga cgacaaatgc
     1081 acaacctttg tgaatttttg gtaaaaagcc gaacctcagt gagtttactc cacgtggccg
     1141 tgaaggtgtc ggcgggcttt gtcgtgtagc tacttgttag cgtctgcatt cagcgcttcc
     1201 acgtgagata tttagtgacg tatcccaaat tgttacaaca taactttaag aaattttaac
     1261 caaattatgt ctaatgacct ggctcatttt taggacaatg gaacaggacg tggataaatg
     1321 ctgtcagggt tttaagagtc actgcaacct gagatgttaa tccgccacat ctgctcccca
     1381 tccgttcata caagttacgc ctttttaaaa atgaagcttg agttccagat cccgcgtgaa
     1441 cgagcgtagc gaactttaga cgcgatggcg gacagcggct cgttagcgct ggacgccgcc
     1501 aagctagctg cggtttctag acttcacgct aagctaactg tcaattaaag ttctacgtta
     1561 tcttgaaact ggcaacaacg caataagaca aaacgctttc taatacgaac ttttgtattg
     1621 ttttagcttt gtccttacaa attcgtaatt ttaaattaca aattttatgc ttcagagctg
     1681 ttcatgagaa tgttacaagg agtgcgctcc cacctccctt cacatgtgtc tacatcacct
     1741 ccattgctct cagtctacta cgagtccacc ccgcgcgtta tctcccttta acctgctttc
     1801 tgtaggtgga aaacaagcac atttctgtgc cgaaaacaaa ttaaacagaa cccagtctca
     1861 tcaaggacac cttactccta ctttggcagt gacaagggaa ggtgggaggg tataactccc
     1921 tttcctcatg agcttgaccc gctcaaaaca agcgagtggg aaaggtccga ccacaccggc
     1981 agacgcacgg acggtggagg atgtcgtgct tcttcccctg tggagccctg atgctctgcg
     2041 gcaccatgct ccgcgtggcc ctgccggcct cgcatggacg gcagctgctc cccacagcca
     2101 caggtcagac tcctgataag ggacaaggtt attcacgaaa ttctgtgcga ggccttcgtt
     2161 tcagggtttt agtgaaaata atctgggttg caacaatata gattttttaa tatttattat
     2221 cctgaatttg tgtgttctgg attgctcgcg tgtgcgtgtc ccgcctccag ctctgctttt
     2281 cagcgcaaac cgcttatttg ctctttatca tcattttcca ttcgccagag gccccgtcgg
     2341 cctccgcggc ctctcgccgc gcgccgtgct tcgcggacga cgcgtacgcg gcgttgcgcg
     2401 aggccggcgg cgacggggaa ctcgcgagcc gcagtcggac ccggtttggg atctgcggcg
     2461 cgtccgatgg ctcgccggcc tcgccggcct cggccctgtt gcagctggcg aaggaaacga
     2521 gcgcgaaccc ggggcgcggc ctggaggtgc tgcatccgac cggaggtacg tgcgctctct
     2581 cagaaccgtt ttgggtgtca ctcgcgccaa atcttaactt ctccttttcc tccaccagtg
     2641 ctcatttcag aggaagacga ggagagggga acgctggtgt tgacccttga cctcccgcag
     2701 tcccctttgc tcggacggag ccctgcgctg ctcctggcgt tcgaaggccc ccccaccggg
     2761 ggaaacctgg acgtcacctt cacaagtcag tcgctgcatc ctcccgctca ggtaaaggaa
     2821 ggcctcccgt cgcatgaagg gaaaaaagcc tcctgacgta gttgaatctg gtttttttgt
     2881 gttttttgtg tgttttttct agaccgcgtg cacctcggga gacacgtggt acataatgct
     2941 gacgggaaaa gcatccgatg gcgacgtccc ccagaaatgg aggatttccg ttgaggccaa
     3001 atcccccgat atgagtaaga cgtgagtgtg gtgcgagttc ttgttccacg agcgccttcc
     3061 tcaaaatgtc cctccgctta caggccgacg cctgaaagag atcctgactg gtggaagatc
     3121 aggaagtaac gtcggcgtgg tgccgcttct gcttttctct ggggaacgag gaactgacac
     3181 aaggttctac cagcttttat gttcccgaaa tattacccga ttcttgctaa cttatttatt
     3241 ttttggtttt caaactctct ttctcaggta tcatctgaac tcgtccccgg cttcctcaca
     3301 gacctccttc ctctgtgagc tggagcgctt cctgggtgac gtcctgcctc aggaccaccg
     3361 cgagtcctcg cccctccagc tggactccct gaagtccctg ccccccctga cgctgggcct
     3421 gtcctccggc gacgccctgc tggcgggact catcaactcc tcctccgtca ccgtcttctc
     3481 cttcaggagc cgggcctccg ggttccgggt gcaccgcggg gaattggcct tctcccccca
     3541 gctgctggag gagctcaggc ggaggctgga ggcggaggcg ggcaagatgg cggcggtgat
     3601 gcgggaggag cgggtgggcc gcggcgccgc gcagaggctg gcgaggctcg gggagctcag
     3661 tgcgtttccg atcgaggggc cggcaccagg tgatgtggac gatggaaaaa agcaaattgt
     3721 ttattccaac ccaaagcccc ggcccggttg attctatgcc acttagtcca cgctacgatc
     3781 ccagtgtccc atgtttagat cggtttgggt tggcattaaa gtgccagaac ctggatgtat
     3841 caactattca ttcactactt taggtcatta tttaaatagt tgtctactac tagaagtttt
     3901 ttttcccatc attatccatc attttgagaa tcagttaaca gattattgac ctttggcttc
     3961 aattgtacac acttttaaac atttggaaca gttggaacca ttgcaacaca gcaattaatt
     4021 actgattgga attagttgat cttcatcaca gtctctccac tgcctttctt ggacagtaca
     4081 atcacgcatt cgcattacaa acgagcccat ctgacctaaa tggccttttt tttttttttt
     4141 aaaccggtgc ttccgttacc accagaacag gggagagaca gtaccgggcc ttccttctgc
     4201 tgaaggccct gcagacggtg gcccgtgcct acgaggcgca gaggggacag cgggccacca
     4261 gagcgggccc cgacgccacc gccagggcca acccatgcgg gctgaagagc ctcagcgtga
     4321 gcctggacaa gcgcctggac attcccaaca tcatcaacat caacaactgc cagggctcct
     4381 gcgcctaccc gctggccgcc gccaccaacc acgccgtgct gctcaactac cacgtggagg
     4441 tggacaacgg ggacgagcgg gcgccgtgct gcgtgcccgt ggcctacgaa gcgctgcaga
     4501 tggtggaggt gaaggaccac ggcaccgaaa tctccctcaa gccagacatg gtggccaaag
     4561 agtgcgagtg ccgctgaaac ggcttgagtg atgtacattt aacgctgaga cttgtaatgc
     4621 aatgcaattg ttactggcat tcacacgtta ttaaaatata tatatatata tatatacaca
     4681 tgtaaacttt agattatttg cagtattccc acacttcccc aaaaagttaa atattagtat
     4741 taattatatt ttacttgtat tattaaaatg aataagttct catcattcat aaggcgttaa
     4801 gagttattct tccaaaattg ttgctaacac aacatcgtgt cacaatggag cagaaagtga
     4861 tatttgaaat attgatactt tatttcaaat aaagtatcaa atgtgataaa tggcggagaa
     4921 attaaatttc tataaaacaa aaataaaacc atcatcattg taacattctg tctattatta
     4981 aatgaaaagt atatgaaagg ctgtttgttt tctttattca gtaacctgtt ggttggtgac
     5041 agttgatgac atgcagatgt atttttttag acaaatcaca ctttaggttt gggtttcaga
     5101 atcactttgt tgccgatcgg cttttttctt cttcttatcg ctccgacttc ttcggatccc
     5161 caccaccaca agaatttgtc ccatatggaa atctggagac gcacaacagg atgaaaacac
     5221 acaaattata gatggaaact tatatagtta ttacctaaaa gaagcaacat tatgataatc
     5281 agttgtactt atataataca attaaattag ctattttcaa agcactggct ttaataaaaa
     5341 attaatgttg gtgtgtgcgt tgataattag catagcatct agcatagcat ttagctcaca
     5401 aaggtatggg cggattattt caaggctcaa aatgtcattt taacaaaaca taaattaaca
     5461 aaggaatcaa agtggagcct cgtgtcaatg ctcatcacag aactagattc ctacaaattc
     5521 aaccaaccct ttacctggaa tattgaaccg tcttgcagac ttccgaggaa agacactacc
     5581 cccgtttcct caacaaaaga atccacggct tctggaacac agagaaatat gagaagacag
     5641 tgaagcccgt gctgactgtg cagaaagaac ctcactgtgc cgtcggcatt gatggtgtga
     5701 tgcaccgaaa gcagcagcag cagaacactg catgtcgcag aaagcagccc cgaatgaaac
     5761 tcaccgtgca cctcgctgac ccccgaggtc acgagcagga ccaccagggc cagcactaag
     5821 cagcggttca tggtgaatcc cttccacggg ttcggaacct cgctcaagct ttcgatggcc
     5881 agaatgcgct cgtaggacac tacggaggga cgcaaaagga gtcacacgct agttgccacg
     5941 ggatggtaac ggcgtgtgtc gacgcgggtc ttacttgtga tggcttcggg gtgttccaac
     6001 cccccccctc ccccccgctc cttaaggcct ggaggccgag gtctgaatca aatgctggaa
     6061 gttgacataa gaaataaagc caatggtgag tgtattttct caccgtgttt tgtctttctt
     6121 gagggtgctg tgtgtcacag tgaaacatag gaaagcttaa aatagtctcc tgcagatagt
     6181 cacaaaagaa aaatataatt cgctacgaaa atcaaataaa ggagaaaaaa aagagaaacg
     6241 tacctgctct gaacccctag ttgtgtctca ttaatgaagt gaaagtcgac gtgtgttttg
     6301 gtggtgattc tagcagagag cgtgtgtttc acgcaccctg caccatgctc ctctgcttct
     6361 tgattgacag gcacaggcga ggggggttgg aagaaaaaaa aaaggaaagt gacgcttgcg
     6421 gtgtgaactg aggccagcag ttagactgaa gtgtaaccag ctttatcctg ttatcccccg
     6481 ataacaaaac aaatgacccc agatgggata aagtaattac actataaatc tgttagggag
     6541 gaaagaaaaa aaaacttctc cattcacctc accagtg
//
