# Supplementary material for: A Y-linked duplication of anti-Mullerian hormone is the sex determination gene in threespine stickleback
Source: PLoS Genet. 2025 Nov 4;21(11):e1011932. doi: 10.1371/journal.pgen.1011932 (PMC12599925; doi:10.1371/journal.pgen.1011932)
Supplement: S2 File — (ZIP) [file pgen.1011932.s019.zip › pT2-5amhy2.5,Xla.Ef1a_EGFP.fasta]

>pT2-5amhy2.5,Xla.Ef1a:EGFP
CCAGAGGTGTAAAGTACTTGAGTAATTTTACTTGATTACTGTACTTAAGTATTATTTTTGGGGATTTTTACTTTACTTGA
GTACAATTAAAAATCAATACTTTTACTTTTACTTAATTACATTTTTTTAGAAAAAAAAGTACTTTTTACTCCTTACAATT
TTATTTACAGTCAAAAAGTACTTATTTTTTGGAGATCACTTCATTCTATTTTCCCTTGCTATTACCAAACCAATTGAATT
GCGCTGATGCCCAGTTTAATTTAACTTGTTTATTGCAGCTTATAATGGTTACAAATAAAGCAATAGCATCACAAATTTCA
CAAATAAAGCATTTTTTTCACTGCATTCTAGTTGTGGTTTGTCCAAACTCATCAATGTATCTTATCATGTCTGGATCATC
ATCGATGAATTAATTCGAGCTCCACCGCGGTGGCGGCCGCTTTACTTGTACAGCTCGTCCATGCCGAGAGTGATCCCGGC
GGCGGTCACGAACTCCAGCAGGACCATGTGATCGCGCTTCTCGTTGGGGTCTTTGCTCAGGGCGGACTGGGTGCTCAGGT
AGTGGTTGTCGGGCAGCAGCACGGGGCCGTCGCCGATGGGGGTGTTCTGCTGGTAGTGGTCGGCGAGCTGCACGCTGCCG
TCCTCGATGTTGTGGCGGATCTTGAAGTTCACCTTGATGCCGTTCTTCTGCTTGTCGGCCATGATATAGACGTTGTGGCT
GTTGTAGTTGTACTCCAGCTTGTGCCCCAGGATGTTGCCGTCCTCCTTGAAGTCGATGCCCTTCAGCTCGATGCGGTTCA
CCAGGGTGTCGCCCTCGAACTTCACCTCGGCGCGGGTCTTGTAGTTGCCGTCGTCCTTGAAGAAGATGGTGCGCTCCTGG
ACGTAGCCTTCGGGCATGGCGGACTTGAAGAAGTCGTGCTGCTTCATGTGGTCGGGGTAGCGGCTGAAGCACTGCACGCC
GTAGGTCAGGGTGGTCACGAGGGTGGGCCAGGGCACGGGCAGCTTGCCGGTGGTGCAGATGAACTTCAGGGTCAGCTTGC
CGTAGGTGGCATCGCCCTCGCCCTCGCCGGACACGCTGAACTTGTGGCCGTTTACGTCGCCGTCCAGCTCGACCAGGATG
GGCACCACCCCGGTGAACAGCTCCTCGCCCTTGCTCACCATGGTGGCGACCGGTGGATCCGTCGAGGAATTCTTTGCCAA
AATGATGAGACAGCACAACAACCAGCACGTTGCCCAGGAGCTGTAGGAAAGAGAAGAAGGCATGAACATGGTTAGCAGAG
GGGCCCGGTTTGGACTCAGAGTATTTTATCCTCATCTCAAACAGTGTATATCATTGTAACCATAAAGAGAAAGGCAGGAT
GATGACCAGGGTGTAGTTGTTTCTACCAATAAGAATATTTCCACGCCAGCCAGAATTTATATGCAGAAATATTCTACCTT
ATCATTTAATTATAACAATTGTTCTCTAAAACTGTGCTGAAGTACAATATAATATACCCTGATTGCCTTGAAAAAAAAGT
GATTAGAGAAAGTACTTACAATCTGACAAATAAACAAAAGTGAATTTAAAAATTCGTTACAAATGCAAGCTAAAGTTTAA
CGAAAAAGTTACAGAAAATGAAAAGAAAATAAGAGGAGACAATGGTTGTCAACAGAGTAGAAAGTGAAAGAAACAAAATT
ATCATGAGGGTCCATGGTGATACAAGGGACATCTTCCCATTCTAAACAACACCCTGAAAACTTTGCCCCCTCCATATAAC
ATGAATTTTACAATAGCGAAAAAGAAAGAACAATCAAGGGTCCCCAAACTCACCCTGAAGTTCTCAGGATCGGTCGACCT
GCAGGAAGCTTCAGCTAGAACTCGCCGCAGACCCGGTGAGGAAGAGAGCGAACCGGGCCTTAACCACCCTTTATATAGCC
GCCTCTACTGGGCGGGGATTAACCATGACATCATCAAGTCCAGAATTCCCAAAGTGCTAGAGGCGGGGTCTTGACAGAAC
ATTCAGCCTGTAAGCGTCTTGTATACTACAACTCCCAGTAGCACTAGGGCGGATGCAGCTGTTGAGTGAAACGCGCGAGT
TATCACGAAGTTAGGGCGAAAGGAAGGGTGGCACTCCCTAGTGCGTCATAAGCTAGCTTGCATGCCTGAGAATTTCAGAA
TGTAATGATACCTTTGTTAGATAAGGCTGTTTACATCTGATAGTGGACCTTAAGCCGACACTTAAATGATAAAAACGGCA
AAGAATTGCAAGTTTGATTTGCATTGGAAAGGGTCGCTGGCTTTTGTGTTACACGCCCCTTATTTGTGCTTGATTAGATG
ATCCCCCTGCTCGAGCGCCTCACTGGTCCAGTTCTTCAATTCCCTCACCACAGGTTTGCGGAGCTTTAGTTTCTGCCTGT
ATGCAGGAATTAAGTGGACCATGTGGTCAGAGTGTCCCAGTGCAGCACGAGGGACGGCGTGATAAGCCCTGCCTACTGTG
GTGTAACAGTGATCAAGTATGTTCTCCTCTCTGGTGGGGCATTTAATAAACTGTCTGTACTTAGGAAGTTCATGGGTGAG
ATTACCTTTGTCAAAGTCCCCGAGGACAATGACTAAGGAGTCCGGGTTGGTCCGCTCCACACGCCGTATCTGGTCAAACA
CCGACCAGGATGAATGAAGCGAACTCACGGGGGGAATAAAATGACGAAAGGTGAGCGCACCTTTGAGAAGAATGTCCAGC
AATTCCAGGGTAGCAGGAAAAGTTGGAAGTAACTCCGCTGGAGTTGTTCCTCGGATGTTCAAGAGCTCATCTCTGGTGAA
AGAGCTCCGGGAATCGCAACAGGAAACATAATTAACAACAAAAACAACAAAAAACGAAGCGCACCAAAGCACCGTGGCAG
CCGTCGTCGGCGCCATCTTGGATTGAACAAGACAGCATGGCGATAATCAGAGAGCCATGACAACGCTAAAACAATAGTGG
GACATATGTATCAAAATAATTGAATAAAACGAGAACCCATGTTCCAGTGACGGCTAATGGTCCGGGGAACGGTTTGTCCG
GGGGGCGGGGGAGTAGTAGTCAGTCCGCGGGTGCTCTGTATACGCTGGCTTCAGTCGGTTGTCAAAACATTGGCCAAATT
ACTCGTTTCAGACTTGAGCAAATACAGAATCCCTTTGTGTTTATTTCTAAAGCATTAAGACATACATCACTTTTTTTAAG
ACGCTGTGCTACTTGCAAGTCGCTGTGATCTGCTAGATTGTCAATAAAGTTAGAATAAACATGTACGGCAAATCCAGGGT
CACAAAGATACTCATTTACCTTACATGGAATTTGCTTGTCGCTAAATACCCAACTGAGATCGGCTTATGCCGTTCTGAAA
AAGTATCCTACCAGGTTTCGGAGGAACCGACCACGCAACCTGCCGTTATGGCAAAGGAACCTGCCACCAACCATCGGCAC
TAGTTGTTCTAACAAAGGTACCTTCCACCGACCACTTTTCGCACATGCCCGAATGTCCGCACACGGCGGCCATCTTGCTA
CAGTGAGCTCGCTCACCCATAACATTGTGTTGGTAGTGGGACATGTACTTGTATATATATAATAATATTAACTTGCTTCA
TTTTCAACCGATTTTTAAATGGTTTGGTTTGTTAGAAACAGTAGAGATGTTATTGACACAGTGCATACTCCATAAATAAT
GTCCTGTTTAATATTATTTTTGTATGAAAACCCATAATTATAATTATTCATAAGTATGCAGTGTCATAAATACATCTCTG
TACAGGGTGGGGATTTCAACATGCAGCATTTCTTGATGTATATTTGTAAAGGAAAATCTTGTACCTATTTTAGAACATTA
TTCTATTTTTTAAAAACATATCATAATTATTCATAGTACGTATTGTAGATGTTAGAAATAAACAACCCTGTTCATTAATT
AATAAAATGCATTTACTGTACACCAGGGTATAGCCACGATTCCGAAACTGTATAATCAAAAAAGAAATTCTGAATAGTGT
AACACTACTCTAATTTTAAAACTTTAAACAATAGAATAATATCAATGCTCAGTTATGATTGTTTATATAATATTATCAAC
CGAAATGCATGCACGTGACACTTTATAGCACCACAACTGATATTGACTCATAGATTAGGGTTAGCCAATGGGCTGCCTGT
TGATTGCTTCTGACTAATAGTCAGAGGTCTCTTTTCTACTGTTGCTACTAGTAGTTCTAAAAATAATACTACTACTAATG
GAAGTAGTGACTGCAACTGATATCACTACTACTACCACTTTAACAAAAAGTACTGTTGGTATTCATTTTTCATACATTTT
AAAAAATTAATTTCAGCTTTCAGCATTCCAACAGATTTTCTGCGGGGAATGCATTTATAGTTACATATTACACTTTCAAA
TACACTTGACACCTTCACACACTTGTGTATAGTATATTCTTTTTATCTTTCTTTTTTATTGTATGTTTTTTATATTCTAT
TGTTAATTTAATTGTAAATGATTGTCTGATAGATTTCGATTCTGATACTAGCCCCCCCTTTCAGGCATGTTGATGATGGA
CTGTCTATCTGTTAGAAAACTTTTACTCGACACCGGTGTACAATCATTGAACAGGACATTTATAAAAAGCATGGAGCCAA
GTTGAAACAGATACAATTCCTCAGTGCGCCTAAGACGCAGACCTCTCTTCTCCTTTTCTCTACTTATCTTAATCTTACTT
GTCTTGCCTTCACTCTCATTGCGGCTTGGTTTAGCTCTCTCACTGGAAAATGATTACCTAAATGGATATATCTATAGCTC
AATCCGTACTCAAAATATTACATCGAGATGATTATAACATGAATATATGTTGGAATATGGAAACCATTTTTCCTCTACAA
TAGTTTTAAGTATAAGGCCTGAAGAGACCTCTGAATTAACATACATACATACTACTAGTGAAGTAATACTGTGTGAATAT
ATATATGACAGTAACAATTACATTGAACTGTCTCAGTGTATAATGTTAAACATCATTTAACTAAATTTTTAGCGGCATCC
ACACTCCTTGGCCACCATATCTGGTTTAATGGAGATGTAAGTCTCATTCTCGTTCACCCTCACCACCGCCAAGTCTTCAT
AGGCCACGGGCACACAGCACGGCATCCGATTGTCTCTGTCGCCATTCTCCACATGCAACATGAGCAAGACGGCGTGGTTG
GTGCCGTTGGTCAGGGGGAATGCACAAGTGCCGTGACAGTTGTTGATTTTGACAGTGTTTGGAAGGTCGTAACTATTGTC
TGGGTTCACGCTGAGGCTCTTGAGTCTGCATTTGGGATCACTCTCTTGGTAGTTAGAGCTGGCTCTGTTGGTACGCAGTC
CTCTCTGCATCGCGTAGGCATGGCTCACCATCTGCAGGGCCTTCAGCAGAAGAAAGGCCCGGTACTGGTTCACTCCTGTT
AAAGAGGTAACAAAAGCACTGGCTAAAAGGTCTTGATAACAAAGAAAGTAAGTTTATGCCAGATGTGCTTGTTTATAATG
CAGATGTGATGATTGTACTATGATTCTCAAGCAGGGGCGTCATCTGCCGAGTGGAGAGACTGATGAAGCTCAATTAACTT
GAACTGATATGACTTGATATATATATATATATATATGTATATATATGTATATATATATATATATATACATATATATATAT
ATATATATATATAAACTTGATTTGAAGACATACGGTATATACCCACATGGAGTCATTCGTTCACACCCTTTTAGATGTTA
GTTTTGTGTGGACTGTCTTTACCGATCTGTAGGCCACTCAGCAGTGGATTACTTGATTTTTGATTGCTGTTTGCCCACAC
AACAGGGCTATTGCGGCTAATCACTCGCAAGCGCAAATCAGGTTGATGCGCGCGCGTAAATCAAACATCCACGAGCAAAT
CTCTATCTCAAAAGTATGTCACATTAAGACCAACGCGTCCAGCTCGCAGACCGGTCCGTCAGTCTGAATCTGTGAATATC
TAATAACTTTACCGAACGATGGAGGAGCCTGCACATATCTTATCTCATTATTTCGATTTTCCAAAAATCGATTGGTATTG
AAAGTTAGCATATTCACAGATTCGAACTTCATTTTACCAATACGGACCGGTCTGCGAGCTGGACGCATTGGTCTTAATGT
GCCGGTAATGATGGTAAATGAAGGTAAATGATGGGTGTAGCTGGTTGTTATCTACGGTCCACTACGGTTACAGAGAGGTG
TCGTTTGTGTTTTGACAATTTTTTATCTCAGAATTTCGACTTTCTATCCCCTTTCTTCAGTGCGGAAATGGGCTTCTGTA
GTTGTGTGAATGCATCACTCCAGCCAATCCAAAGACGGGGTTTGTACCCAATCAGGTGTAGAGACCATGGTGACTGGCTC
CGCTCCCTCACTGTCAAAAAGAACAACAGCAAGCGCGTAGAAAACACCTTCGAGCGCGAGCAGAGTTCAACCTTGCGAGC
AACGAGGTTCACGTTCCGTTTGCTTGCGGATGTTTGATTTACGCGCTCGCATTATCCTGATTTGCTCTCTCGAATTTTGA
CAGTGAATTGCCACCATACAACGCTGCATACCGTATAGCGCAAAACAAATCGATATGAAAAAGAATAAAGCTCTCATTTG
ACAGAGGCAAGAGAATTGTCATTGTTACGTTACCCGAGTCAGTCAGGGTTGCTTTTGAATGAAATTAAATGTCGCTGTTA
GTAAGCAGGGATTGCTAATTAGCACTACCAAGTTTTCCGTTAACTCACGCATTCGACCGTGCATGCGTGACGTGTTTTTT
CTAATGGCAGAGAATCTACCGCTGCCTTGGCAATCGCGATCAACCTATTGGGCACCCCTGGTCTAACGCATGCGCTCACT
CAAGGAGTGAGACCCCAGTGTACTGATTAGGAATAGCAGCTATTTTTATAGAAATGCAATTTATGTCTTTCAGTAATTCT
CATAATAGCAAAGTCATCCAGTGGAACAAACGTGACACCCATGCCCTTTTTTATAAATGTTATGTTGTTGACTAAAATCT
AATTTAAAATAATTTAAAATCAACATTAGGAACATGGAACATGTGGATTGAATAGTACTGAATTCAATATGACTGGCCTG
TGGGTTTGAATGAAGAATGTTGTTAATAACTGCTCTGGGAGCCTATTTTTTCGCCCTCATCACCTGCTGCCGGTTCCTTC
ACTGGAAATGCACTGAGCTCCCTGAGCCTTCCCAGCCTGTCATTGGCTCTTTGGCCCACTTGCTCCTCCCGCATCACAGT
CGTTATCTTCACCACCTCCACCTCCAACCTTTGCCTGAGCTCCTCCAGCAGCTCGGCGGAAAGAGACAATTCCCCACGAT
GCACTGGAAACATAGAGGCCCAGCTACTGAAGGAGAAGATAGTGATGGAAGAGGAGTTGATCAGTCCAGCCAACATGGTG
TCACTGGAGGACAGGCCCAGTGTCAGAGAGGGCAGGGACTGTAAGGAGTCCAGCTTGAGGGGAGTGAACTTATGGTGGTC
CTGAGGCAGGATGTCACCCAGGAAGCGCTTCAGCTCACATAGGAAGGAGGTCTGGGAGGAGGCCATGGATGAATTTTGAT
GATATCTGAGAAAGCGAATTAAAAAAAAGGAAAACAGTTACTGATTGCGACTTTAACAATAATGTAGTAATTTGCCAATC
CGGGGACGTGAAAAGCCAGTAGAACCTTGTACTGGTTACTCTTTCCAAAGAGAAAAGGAGAAGCGGAACTACGCTGATGT
TAGTTCCTGATCTTCCATCAGTGAGAATCCTTTTTAGCCTTTGGTCTGTAAGGAGAGGAACATTTGAGGAGGGTTCTCAT
AGAACAGAAGTCATATCATGCTCATACCTTACTCATATCGGGGGATTTTGTCTCAACAGAAATCTTCCATTTCTGGGAAA
TGTTGCTCTCTGATGTTTTTCCTGTCAGCATTATGTAGCACGTTTCTCCCGAGATGCACGCAGTCTAGAAAAGACAGAAA
AACAAGAGTTATGTCTGTGACGAATGCATACACAAACAGGCATTGATACTTTAGGAGACTCCTTCCTTACCTGATCGTGA
GGATGCAGTGATTTACTGGTGAAAGTGACGTCCAGGTTTCCCCTGTTGGGGGGGCTTTCAAACGTTAGGAGAAGCACAGG
GCTGCGCCTGAGCAAAAGAGACTGCGGGAGGTCAAAGGTCAACATGAGCGGTCCTCTCTCGTCTTCGTTTGGTATGAGCA
CTGCTGGAGGAAAAGAGACATATGTCAAGATTTAACAAAAAAACATCCAAACAATTCATGTCTTGCAATTAGAGAGCGCA
TGTACCTGCAATTGGATGCAGCGCCTCCAATATGTGTGTCTGGTACCTGCTTGTTTCCTTTGCCAGCTGTAACAAGACCG
AGCCTGATGAGCCATTGGAAACAGTGCAGATTCCAAACTGAGTACGACTGCGCTTAGCAAGTTCACCGTGACTCCCGACA
GCTTCACGCAACAGAGCAGAAATTTCATCGGCAACGCATGGTGCTATGTGAGAGACTGTGGCGGCCGATGAGGTCTCTGT
TGATAGGAATGGCTGGTCATGAAATTAAAAAATGCAGTAAACATTGGTGTACAATGAAAAGCAGATTGGAGCTAAAACAG
AAAGAACTTCTAAATTCAATCCAAAACATACGAAATTTCCTGAATACATTTTTCCAAGGGGTCTGACCTGTCACTGTGGG
GTTGGGGGTCGGGATCAGCTGCTGTCCATGCAAGGTCAATAGGGCCACACAGAGCCCCGTGCTGCAGAGCATCAACCCAC
CAAAGTGAAAGAAATCCAAACACAACATACTTCACGGTCTTGTGCGAGTGCCTGCGTGGTTAGAACGTACAGAATTATAA
AGACAGTGTGGGGGCGGGTTGAGGCCTCTGTACTAAAACATCCTAAGGCTGTTTTGGCCTCTGTCATAATCAGAAGAGAG
GTTAAAACAAAACACAACAACACAAGACTACGTCTGTATTGTTTGTACAATAAGTTGTGTGTATGACATGTCAGCTGAGA
TAAGTTTTCAAATCTGTATGGCGTCTAGAAGGCAACTCGGTATCTCATGATGATCAGATGCATGTCTCAGGATAAAGAAC
ATGATGTCCTTGTACAATGAGATCATTGTGCGTGCGCAAAACCTTCCTGTTAATGATATCTTATCTCAGTATATATCTGA
GGGCTGGAAAAGAAAACCTTTGAGTAGCCTTGGCGCATGAGCTGTATGTATGTCAACTCTGTCTCCTGTTTGCAAACATT
AAATGCCCTGTTTTGATGATTTTACACTGATGTCGAGTGAGAATTTTTCTGACAATGTGTGAATGGTGGTGCTGTAAATG
ATGCAGCACGCATCATTTACATCACTATCGGGGTGCCCCCCCAGGCAGAAGAGGCAGGCGCTGAGCCACCCTGCAGGCTA
GCCACAAGTCTCCACTGTTGCCTCGAAGGAGTCGAAGGACTGTGTGTCGTCCCCTGCAGTAACTCCTGTAAGCCACCCGG
GCTGCGAGTTGTTCCAGAGCGTAAGCCTGCATCTCAGCCTGGACTGTTACGTGTCAGTGTTGTGTGTTTCACACCTCCTC
CCTTGTTTTCCCTTCAGGTGCCAATCTGGTGTATGGTTGCCAATGTGGCTGCACCTGGGTTCAAGGAGTTCAAACCAATC
AAGGCACCCACTTTAAGTCAAAACCCTTTGACCTTGCACTTAGAACGTTAGACATTAAACATACAACATCTACTCTGTAC
TCTGAGAAACTCCAACAACAGTTCTCAACAAGTGACTCCGCTTCGGTTTGGAGAGGCCTCCAACACCTCACGAACTACAA
GCCAAAAACCCCTACACTCCATGAATGACCTCCGCCTGATAGATGAGCTGAATGTGTTCTACTGCAGATTCGATAGACAA
TGTCCTGATGCCATCCCCCACAGCTCCACCAACCTGCCCAAGTCCCCTACCTATCCCTCCCCCATTCAAAAATCAAAAAA
GGATTTATTAACTAAACAACGTTATAAGGAATACAATTACAAAGTAAAATACAAAACGAACAGTAAAATATTTTGTGGAA
TAGAAAATTCTAGTCCAAAGTGACTTATCAAAGCGGCTGCAGGAAAATTGTAACAGTCCTTTCCCCGCTTTGGTAATTTG
AAAACTCTTGAGGTGTGTCTTCTTAGGTGCATTTGAATGTCATTGGCTTCTTCTTCAAAGTGTCTCCTCCTGGTTTATCC
CCTTAACATTGAGGTGTGAAGCTGCTTCTGTAACCTGAAACCTCTCTGTCTCTGTCCCTCACATTCCAATACATTCAATG
TAGATACATTTGGCTTTATGCCTCAATGAGTGAATATAACAAAGCATGCATATTTTGTCTTCATCGTATAACTAGTACAC
TTTAATTACAACACATCATTAATGATCACAGTTCATCAGGAATCAGGAAACATTTATTACCAAATATGCCAAACATACAA
GGAATTTGTCTTGGCGGTTAGTGCGCGACAGTAGACAGACAAGACAGCAGTGCACAAGTAATAAAATAAAGTAAAATGAA
ATGCTAATGCAATGGGTTAGTATGAATAAGGCTGTGGGTTAGTATAAAACAAGGGAATAAAGTTTAAAAATGTAAATATT
AAAAAAGTTTAAAAAAAAAAAATTAAGCATAAAGTGCACTAACAAACAAGTAACAAAGTGACGAGTGACGACAAAGTGAT
GAATTACAGTTAAAGTGGCATGTGCAGTGTGAAGGGGAGTGACCGGTGGAATGTTATAGTCAGTCAGTGGGGGACCGGGC
TCTGTTGATGAGCCCGACTGCCGACGGGAAGAAACTGTTCGTGTGGCGGGAGGTCTTAGTCCTGATGGACCTCAGCCTCC
TGCCAGATGGAAGGGGCACAAACAGTTTTTGTCCGGGGTGAGAGGGGTCGGCCACGATCTTTTTAGCTCGCTTCAGAGAC
CTGGAAGTGAACAAGTCCTGCAGGGACGGCAGATTGCAGCCGATCACCCTCTCTGCAGAGCGGATGACACGCTGCAGCCT
GCCCTTGTCCTTGGCTGTGGCTGCAGCGTACAAAACGCTGCAGGATGGCCGTGTAGAAGTGTCTTTGGCAGGTTGAATTT
CTTCAGCTGCCTCAGGAAGAACAACCTCTGCTGAGCCTTCTTGGTGATGGAGCTGATGTTCAGCTCCCACTTGAGGTCCT
GGGTGATGATGGAGCCCAGGAAACGGAAGGAATCCACAATAGTGACGGGGGAGTCGCACAGGGTGATGGGGGAGGGTGGG
GCTCTGTTCCGCCGGAAATCCACAACCATCTCCACTGTCTTTAGAGCGTTGAGCTCCAGGTTGTTCTGACTGCACCAGGA
CACCAGATGGTCAGACTCCCACCTGTAGGCGGACTCGTCCCCACTAGAGATCAGTCCAATGAGGGTGGTGTCATCCGCAA
ACTTCAGGAGCTTGACGGACTGGTGACTGGAGGTGCAGCTGTTGGTGTACAGGGAGAAGAGCAGAGGGGAAAGAACGCAG
CCTTGGGGGGGAACCGGTGCTGATGGTCCGAGAGGCTGAGACATGTTTTCCCAGCTTCACGTGCTGCTTCCTGTCAGACA
GGAAGTCTGTGATCCACTTGCAGGTGGAGTCGAGCACGTGCAGCTGGGAGAGTTTGTCCTGCAGCAGTGCATCACACTAC
ATCATAAGATTCTAATACAGTTCATGTGGTCCAATTCTCAAGACATTTGCCTCACTCGGCTGTCTTACATTCAGTTGCTC
ATCTACTACCTGAAAGGAGAAAAAACTCCCCAAAAAAACTCTTTGGGGATAAAATTGGGAGAAATCCATAAAGGACGGCA
ACTAGCATCCGTCCCCAGGTTTTAACATCACATTGTGACAGAATGTTAATGTGTACAATGTTTATATGATTTACATGACT
GTACATTGCATTCCCTTCATCTAACATGCTAACTTAATAACTAATCTAATAACACAAAAACTACAATTCTAACACTAAAC
ATTATTACAGGTATTATAATTTCCACCACTAGGAGTGCACTTCTCGCTTAAATCCATAAACACCTTCCCCTCCCCACCAG
CAACGACCCTCTCTATTCTGGAGAGAGACATTAACCGGCTCTTGAAAAGACAAAACCCCCGTAAGGCAGCCGGCCCGGAC
TCCGTCTCCGTCAAGGCCTCCACCATTATCCCTGTTCCCAAGAAGCCCAGGATCACAGGACTCAATGACTACAGGGCCGT
CGCGCTGGCCTCTGTAGTCATGAAGTCTTTTGAACGGCTAGTCCTGTCCCACCTGAAGACCCTCACTGACCCCCTTCTGG
ATTCCCTGCAGTTCGCCTACAGAGCCAACAGGTCTGTGGACAATGCTGTCAACATGGCCCTCCACTACATCCTCCAGAAT
CTGGACTCCCCAGGAACCTATGCCAGGATTCTGTTTGTTGACTTCAGCTCTGCCTTCAACACCATCATCCCGTCTCTGCT
GCAGGACAAACTCTCTCAGCTACACGTGCCCGACTCCACCTGCAAGTGGATCACAGACTTCCTGTCTGACAGGAAGCAGC
ACGTGAAGCTGGGAAAACATGTCTCAGCCTCTCGGACCATCAGCACCGGTTCCTCCCAAGGCTGCGTTCTTTCCCCTCTG
CTCTTCTCCCTGTACACCAACAGCTGCACCCCCAGTCACCAGTCCGTTAAGCTCCTGAAGTTTGCGGATGACACCACCCT
CATTGGACTGATCTCTGGTGGGGATGAGTCCGCCTACAGGTGGGAGTCTGACCATCTGGTGTCGTGGTGCAGTCAGAACA
ACCTGGAGCTCAGCGCTCTAAAGACAGTGAAGATGGTTGTGGATTTCCGGAGGAACAGAGCCCCACCCTCCCCCATTACC
CTGTGCGACTCCCCCGTCACTATTGTGGATTCCTTCCGTTTCCTGGGCTCCATCATCACCCAGGACCTCAAGTGGGAGCT
GAACATCAGCTTGTAAGAATACGTGTTCAAGATTTGGAGCCTGGTCGGGGTTATCAAAAATTTAGCCGAACGACTTCTCT
CGTTCTGGGAAATTTATTTGTCAGATCACAGGTCAAGTATCAGCGCTGCGTTTGCAAAGGCAGGAGCAGTTCAGGCAGCA
CACAGGCCGGAAGAACAACTAACTAACATCAGCAAGAACATCATGTTTTATTACCCTTGAAAGACAGAGGAGGAAAGATT
TCTATTGGCCCTAAACTGGCGTAGAGGAGGACCTTCCACCTCCCGCATCTAAAGATCCGGTCACATCCAATGTCCAGACT
CCTGACTTAACGTAAACATCAGCGAACAGAGTGTGTATGTTGAATAGTTTTGGTGTGTCTCTAACCCCCTTTGGCTGGTA
AATCTGCTAGTTGACCCGCAGACCTTGCATTCCTCAGCCAGGACATAAACTGACTCCCCATCCTGTCAGACTCGTGTCTG
CCTGCTTGGCAGATCCTGCTTCCCCCCTTACCTAACTCTTAAATCAAGACAAGACAGCGAACCCCCAACTAAGCCCATGA
AAAAAACTTTTGATTATCAATTCCCCCTTTTTAAATAATTCATTATGTAAACCAAAAAAAATCAAAAGAAACCACTAATC
TAAACGCTAAAAATCTATATCAGTGAATACGGGTGAATGCAGCAGTCACGGAAATCCCTAAACAGTACAAAAATCTACTC
CACATCTAAACCTGAGTATAATAGACACAGAATACATCCTAGCCTAAAAATATCACACCATCTACGTGTATGCATCCACT
ATATATGATGTGTGCAACAGTTAGCAGATCACGCGGACAGGAATGTTGAACCTAAAAGAATTTCTTCTTCAGGTCCCTCG
AAGACGGTTCTTACCATTCCTATCTCCTCCCCAATCTCCTCCGGCCCTAACAATTGGATCCACTAGTTCTAGAGCGGCCG
CAGATCTGTCTCTGCTCACGTTTCCTGCTATTTGCAGCCTCTCTATCAAGACTAATACACCTCTTCCCGCATCGGCTGCC
TGTGAGAGGCTTTTCAGCACTGCAGGATTGCTTTTCAGCCCCAAAAGAGCTAGGCTTGACACTAACAATTTTGAGAATCA
GCTTCTACTGAAGTTAAATCTGAGGTTTTACAACTTTGAGTAGCGTGTACTGGCATTAGATTGTCTGTCTTATAGTTTGA
TAATTAAATACAAACAGTTCTAAAGCAGGATAAAACCTTGTATGCATTTCATTTAATGTTTTTTGAGATTAAAAGCTTAA
ACAAGAATCTCTAGTTTTCTTTCTTGCTTTTACTTTTACTTCCTTAATACTCAAGTACAATTTTAATGGAGTACTTTTTT
ACTTTTACTCAAGTAAGATTCTAGCCAGATACTTTTACTTTTAATTGAGTAAAATTTTCCCTAAGTACTTGTACTTTCAC
TTGAGTAAAATTTTTGAGTACTTTTTACACCTCTGGAGCTCCAATTCGCCCTATAGTGAGTCGTATTACAATTCACTGGC
CGTCGTTTTACAACGTCGTGACTGGGAAAACCCTGGCGTTACCCAACTTAATCGCCTTGCAGCACATCCCCCTTTCGCCA
GCTGGCGTAATAGCGAAGAGGCCCGCACCGATCGCCCTTCCCAACAGTTGCGCAGCCTGAATGGCGAATGGGACGCGCCC
TGTAGCGGCGCATTAAGCGCGGCGGGTGTGGTGGTTACGCGCAGCGTGACCGCTACACTTGCCAGCGCCCTAGCGCCCGC
TCCTTTCGCTTTCTTCCCTTCCTTTCTCGCCACGTTCGCCGGCTTTCCCCGTCAAGCTCTAAATCGGGGGCTCCCTTTAG
GGTTCCGATTTAGTGCTTTACGGCACCTCGACCCCAAAAAACTTGATTAGGGTGATGGTTCACGTAGTGGGCCATCGCCC
TGATAGACGGTTTTTCGCCCTTTGACGTTGGAGTCCACGTTCTTTAATAGTGGACTCTTGTTCCAAACTGGAACAACACT
CAACCCTATCTCGGTCTATTCTTTTGATTTATAAGGGATTTTGCCGATTTCGGCCTATTGGTTAAAAAATGAGCTGATTT
AACAAAAATTTAACGCGAATTTTAACAAAATATTAACGCTTACAATTTAGGTGGCACTTTTCGGGGAAATGTGCGCGGAA
CCCCTATTTGTTTATTTTTCTAAATACATTCAAATATGTATCCGCTCATGAGACAATAACCCTGATAAATGCTTCAATAA
TATTGAAAAAGGAAGAGTATGAGTATTCAACATTTCCGTGTCGCCCTTATTCCCTTTTTTGCGGCATTTTGCCTTCCTGT
TTTTGCTCACCCAGAAACGCTGGTGAAAGTAAAAGATGCTGAAGATCAGTTGGGTGCACGAGTGGGTTACATCGAACTGG
ATCTCAACAGCGGTAAGATCCTTGAGAGTTTTCGCCCCGAAGAACGTTTTCCAATGATGAGCACTTTTAAAGTTCTGCTA
TGTGGCGCGGTATTATCCCGTATTGACGCCGGGCAAGAGCAACTCGGTCGCCGCATACACTATTCTCAGAATGACTTGGT
TGAGTACTCACCAGTCACAGAAAAGCATCTTACGGATGGCATGACAGTAAGAGAATTATGCAGTGCTGCCATAACCATGA
GTGATAACACTGCGGCCAACTTACTTCTGACAACGATCGGAGGACCGAAGGAGCTAACCGCTTTTTTGCACAACATGGGG
GATCATGTAACTCGCCTTGATCGTTGGGAACCGGAGCTGAATGAAGCCATACCAAACGACGAGCGTGACACCACGATGCC
TGTAGCAATGGCAACAACGTTGCGCAAACTATTAACTGGCGAACTACTTACTCTAGCTTCCCGGCAACAATTAATAGACT
GGATGGAGGCGGATAAAGTTGCAGGACCACTTCTGCGCTCGGCCCTTCCGGCTGGCTGGTTTATTGCTGATAAATCTGGA
GCCGGTGAGCGTGGGTCTCGCGGTATCATTGCAGCACTGGGGCCAGATGGTAAGCCCTCCCGTATCGTAGTTATCTACAC
GACGGGGAGTCAGGCAACTATGGATGAACGAAATAGACAGATCGCTGAGATAGGTGCCTCACTGATTAAGCATTGGTAAC
TGTCAGACCAAGTTTACTCATATATACTTTAGATTGATTTAAAACTTCATTTTTAATTTAAAAGGATCTAGGTGAAGATC
CTTTTTGATAATCTCATGACCAAAATCCCTTAACGTGAGTTTTCGTTCCACTGAGCGTCAGACCCCGTAGAAAAGATCAA
AGGATCTTCTTGAGATCCTTTTTTTCTGCGCGTAATCTGCTGCTTGCAAACAAAAAAACCACCGCTACCAGCGGTGGTTT
GTTTGCCGGATCAAGAGCTACCAACTCTTTTTCCGAAGGTAACTGGCTTCAGCAGAGCGCAGATACCAAATACTGTTCTT
CTAGTGTAGCCGTAGTTAGGCCACCACTTCAAGAACTCTGTAGCACCGCCTACATACCTCGCTCTGCTAATCCTGTTACC
AGTGGCTGCTGCCAGTGGCGATAAGTCGTGTCTTACCGGGTTGGACTCAAGACGATAGTTACCGGATAAGGCGCAGCGGT
CGGGCTGAACGGGGGGTTCGTGCACACAGCCCAGCTTGGAGCGAACGACCTACACCGAACTGAGATACCTACAGCGTGAG
CTATGAGAAAGCGCCACGCTTCCCGAAGGGAGAAAGGCGGACAGGTATCCGGTAAGCGGCAGGGTCGGAACAGGAGAGCG
CACGAGGGAGCTTCCAGGGGGAAACGCCTGGTATCTTTATAGTCCTGTCGGGTTTCGCCACCTCTGACTTGAGCGTCGAT
TTTTGTGATGCTCGTCAGGGGGGCGGAGCCTATGGAAAAACGCCAGCAACGCGGCCTTTTTACGGTTCCTGGCCTTTTGC
TGGCCTTTTGCTCACATGTTCTTTCCTGCGTTATCCCCTGATTCTGTGGATAACCGTATTACCGCCTTTGAGTGAGCTGA
TACCGCTCGCCGCAGCCGAACGACCGAGCGCAGCGAGTCAGTGAGCGAGGAAGCGGAAGAGCGCCCAATACGCAAACCGC
CTCTCCCCGCGCGTTGGCCGATTCATTAATGCAGCTGGCACGACAGGTTTCCCGACTGGAAAGCGGGCAGTGAGCGCAAC
GCAATTAATGTGAGTTAGCTCACTCATTAGGCACCCCAGGCTTTACACTTTATGCTTCCGGCTCGTATGTTGTGTGGAAT
TGTGAGCGGATAACAATTTCACACAGGAAACAGCTATGACCATGATTACGCCAAGCTCGAAATTAACCCTCACTAAAGGG
AACAAAAGCTGGTAC
