# Supplementary material for: A Y-linked duplication of anti-Mullerian hormone is the sex determination gene in threespine stickleback
Source: PLoS Genet. 2025 Nov 4;21(11):e1011932. doi: 10.1371/journal.pgen.1011932 (PMC12599925; doi:10.1371/journal.pgen.1011932)
Supplement: S2 File — (ZIP) [file pgen.1011932.s019.zip › pT2-5amhy2.5,Xla.Ef1a_EGFP.gb]

LOCUS       pT2-5amhy2.5,Xla       17295 bp    DNA     circular SYN 17-APR-2025
DEFINITION  Genewiz EZseq.
ACCESSION
VERSION     .
KEYWORDS    .
SOURCE      .
  ORGANISM  .
COMMENT     Annotated with pLannotate v1.2.0.
FEATURES             Location/Qualifiers
     misc_feature    1..201
                     /locus_tag="tol2 left one mm"
                     /note="Derived using Geneious Prime 2023.2.1 'Annotate
                     from Database' based on nucleotide similarity"
                     /standard_name="tol2 left mini"
     misc_feature    263..397
                     /note="Geneious type: polyA_signal"
                     /note="pLannotate"
                     /standard_name="SV40 poly(A) signal"
     misc_feature    417..441
                     /note="pLannotate"
                     /standard_name="MCS (fragment)"
     CDS             complement(442..1161)
                     /note="pLannotate"
                     /standard_name="EGFP"
     regulatory      complement(1180..2334)
                     /note="Geneious type: promoter"
                     /standard_name="ef1a"
     intron          complement(1241..1813)
                     /note="pLannotate"
                     /standard_name="β-globin intron"
     regulatory      complement(1856..2134)
                     /note="Geneious type: promoter"
                     /standard_name="Xla Ef1a"
     CDS             join(complement(8708..8828),complement(8326..8556),
                     complement(8071..8243),complement(7873..7984),
                     complement(7706..7805),complement(7184..7605),
                     complement(5029..5435))
                     /codon_start=1
     misc_feature    complement(13929..14435)
                     /note="tol2_Left"
                     /note="Derived using Geneious Prime 2023.2.1 'Annotate
                     from Database' based on nucleotide similarity"
                     /standard_name="tol2 right"
     regulatory      complement(14450..14468)
                     /note="Geneious type: promoter"
                     /note="pLannotate"
                     /standard_name="T7 promoter"
     CDS             14471..14628
                     /note="pLannotate"
                     /standard_name="lacZα (fragment)"
     rep_origin      14633..15061
     regulatory      15114..15218
                     /note="Geneious type: promoter"
                     /note="pLannotate"
                     /standard_name="AmpR promoter"
     CDS             15219..16079
                     /note="pLannotate"
                     /standard_name="AmpR"
     rep_origin      16250..16838
     CDS             17021..17113
                     /note="pLannotate"
                     /standard_name="lacI (fragment)"
     protein_bind    17126..17147
                     /note="pLannotate"
                     /standard_name="CAP binding site"
     regulatory      17162..17192
                     /note="Geneious type: promoter"
                     /note="pLannotate"
                     /standard_name="lac promoter"
     protein_bind    17196..17218
                     /note="pLannotate"
                     /standard_name="lac operator (fragment)"
     regulatory      17261..17279
                     /note="Geneious type: promoter"
                     /note="pLannotate"
                     /standard_name="T3 promoter"
ORIGIN      
        1 ccagaggtgt aaagtacttg agtaatttta cttgattact gtacttaagt attatttttg
       61 gggattttta ctttacttga gtacaattaa aaatcaatac ttttactttt acttaattac
      121 atttttttag aaaaaaaagt actttttact ccttacaatt ttatttacag tcaaaaagta
      181 cttatttttt ggagatcact tcattctatt ttcccttgct attaccaaac caattgaatt
      241 gcgctgatgc ccagtttaat ttaacttgtt tattgcagct tataatggtt acaaataaag
      301 caatagcatc acaaatttca caaataaagc atttttttca ctgcattcta gttgtggttt
      361 gtccaaactc atcaatgtat cttatcatgt ctggatcatc atcgatgaat taattcgagc
      421 tccaccgcgg tggcggccgc tttacttgta cagctcgtcc atgccgagag tgatcccggc
      481 ggcggtcacg aactccagca ggaccatgtg atcgcgcttc tcgttggggt ctttgctcag
      541 ggcggactgg gtgctcaggt agtggttgtc gggcagcagc acggggccgt cgccgatggg
      601 ggtgttctgc tggtagtggt cggcgagctg cacgctgccg tcctcgatgt tgtggcggat
      661 cttgaagttc accttgatgc cgttcttctg cttgtcggcc atgatataga cgttgtggct
      721 gttgtagttg tactccagct tgtgccccag gatgttgccg tcctccttga agtcgatgcc
      781 cttcagctcg atgcggttca ccagggtgtc gccctcgaac ttcacctcgg cgcgggtctt
      841 gtagttgccg tcgtccttga agaagatggt gcgctcctgg acgtagcctt cgggcatggc
      901 ggacttgaag aagtcgtgct gcttcatgtg gtcggggtag cggctgaagc actgcacgcc
      961 gtaggtcagg gtggtcacga gggtgggcca gggcacgggc agcttgccgg tggtgcagat
     1021 gaacttcagg gtcagcttgc cgtaggtggc atcgccctcg ccctcgccgg acacgctgaa
     1081 cttgtggccg tttacgtcgc cgtccagctc gaccaggatg ggcaccaccc cggtgaacag
     1141 ctcctcgccc ttgctcacca tggtggcgac cggtggatcc gtcgaggaat tctttgccaa
     1201 aatgatgaga cagcacaaca accagcacgt tgcccaggag ctgtaggaaa gagaagaagg
     1261 catgaacatg gttagcagag gggcccggtt tggactcaga gtattttatc ctcatctcaa
     1321 acagtgtata tcattgtaac cataaagaga aaggcaggat gatgaccagg gtgtagttgt
     1381 ttctaccaat aagaatattt ccacgccagc cagaatttat atgcagaaat attctacctt
     1441 atcatttaat tataacaatt gttctctaaa actgtgctga agtacaatat aatataccct
     1501 gattgccttg aaaaaaaagt gattagagaa agtacttaca atctgacaaa taaacaaaag
     1561 tgaatttaaa aattcgttac aaatgcaagc taaagtttaa cgaaaaagtt acagaaaatg
     1621 aaaagaaaat aagaggagac aatggttgtc aacagagtag aaagtgaaag aaacaaaatt
     1681 atcatgaggg tccatggtga tacaagggac atcttcccat tctaaacaac accctgaaaa
     1741 ctttgccccc tccatataac atgaatttta caatagcgaa aaagaaagaa caatcaaggg
     1801 tccccaaact caccctgaag ttctcaggat cggtcgacct gcaggaagct tcagctagaa
     1861 ctcgccgcag acccggtgag gaagagagcg aaccgggcct taaccaccct ttatatagcc
     1921 gcctctactg ggcggggatt aaccatgaca tcatcaagtc cagaattccc aaagtgctag
     1981 aggcggggtc ttgacagaac attcagcctg taagcgtctt gtatactaca actcccagta
     2041 gcactagggc ggatgcagct gttgagtgaa acgcgcgagt tatcacgaag ttagggcgaa
     2101 aggaagggtg gcactcccta gtgcgtcata agctagcttg catgcctgag aatttcagaa
     2161 tgtaatgata cctttgttag ataaggctgt ttacatctga tagtggacct taagccgaca
     2221 cttaaatgat aaaaacggca aagaattgca agtttgattt gcattggaaa gggtcgctgg
     2281 cttttgtgtt acacgcccct tatttgtgct tgattagatg atccccctgc tcgagcgcct
     2341 cactggtcca gttcttcaat tccctcacca caggtttgcg gagctttagt ttctgcctgt
     2401 atgcaggaat taagtggacc atgtggtcag agtgtcccag tgcagcacga gggacggcgt
     2461 gataagccct gcctactgtg gtgtaacagt gatcaagtat gttctcctct ctggtggggc
     2521 atttaataaa ctgtctgtac ttaggaagtt catgggtgag attacctttg tcaaagtccc
     2581 cgaggacaat gactaaggag tccgggttgg tccgctccac acgccgtatc tggtcaaaca
     2641 ccgaccagga tgaatgaagc gaactcacgg ggggaataaa atgacgaaag gtgagcgcac
     2701 ctttgagaag aatgtccagc aattccaggg tagcaggaaa agttggaagt aactccgctg
     2761 gagttgttcc tcggatgttc aagagctcat ctctggtgaa agagctccgg gaatcgcaac
     2821 aggaaacata attaacaaca aaaacaacaa aaaacgaagc gcaccaaagc accgtggcag
     2881 ccgtcgtcgg cgccatcttg gattgaacaa gacagcatgg cgataatcag agagccatga
     2941 caacgctaaa acaatagtgg gacatatgta tcaaaataat tgaataaaac gagaacccat
     3001 gttccagtga cggctaatgg tccggggaac ggtttgtccg gggggcgggg gagtagtagt
     3061 cagtccgcgg gtgctctgta tacgctggct tcagtcggtt gtcaaaacat tggccaaatt
     3121 actcgtttca gacttgagca aatacagaat ccctttgtgt ttatttctaa agcattaaga
     3181 catacatcac tttttttaag acgctgtgct acttgcaagt cgctgtgatc tgctagattg
     3241 tcaataaagt tagaataaac atgtacggca aatccagggt cacaaagata ctcatttacc
     3301 ttacatggaa tttgcttgtc gctaaatacc caactgagat cggcttatgc cgttctgaaa
     3361 aagtatccta ccaggtttcg gaggaaccga ccacgcaacc tgccgttatg gcaaaggaac
     3421 ctgccaccaa ccatcggcac tagttgttct aacaaaggta ccttccaccg accacttttc
     3481 gcacatgccc gaatgtccgc acacggcggc catcttgcta cagtgagctc gctcacccat
     3541 aacattgtgt tggtagtggg acatgtactt gtatatatat aataatatta acttgcttca
     3601 ttttcaaccg atttttaaat ggtttggttt gttagaaaca gtagagatgt tattgacaca
     3661 gtgcatactc cataaataat gtcctgttta atattatttt tgtatgaaaa cccataatta
     3721 taattattca taagtatgca gtgtcataaa tacatctctg tacagggtgg ggatttcaac
     3781 atgcagcatt tcttgatgta tatttgtaaa ggaaaatctt gtacctattt tagaacatta
     3841 ttctattttt taaaaacata tcataattat tcatagtacg tattgtagat gttagaaata
     3901 aacaaccctg ttcattaatt aataaaatgc atttactgta caccagggta tagccacgat
     3961 tccgaaactg tataatcaaa aaagaaattc tgaatagtgt aacactactc taattttaaa
     4021 actttaaaca atagaataat atcaatgctc agttatgatt gtttatataa tattatcaac
     4081 cgaaatgcat gcacgtgaca ctttatagca ccacaactga tattgactca tagattaggg
     4141 ttagccaatg ggctgcctgt tgattgcttc tgactaatag tcagaggtct cttttctact
     4201 gttgctacta gtagttctaa aaataatact actactaatg gaagtagtga ctgcaactga
     4261 tatcactact actaccactt taacaaaaag tactgttggt attcattttt catacatttt
     4321 aaaaaattaa tttcagcttt cagcattcca acagattttc tgcggggaat gcatttatag
     4381 ttacatatta cactttcaaa tacacttgac accttcacac acttgtgtat agtatattct
     4441 ttttatcttt cttttttatt gtatgttttt tatattctat tgttaattta attgtaaatg
     4501 attgtctgat agatttcgat tctgatacta gccccccctt tcaggcatgt tgatgatgga
     4561 ctgtctatct gttagaaaac ttttactcga caccggtgta caatcattga acaggacatt
     4621 tataaaaagc atggagccaa gttgaaacag atacaattcc tcagtgcgcc taagacgcag
     4681 acctctcttc tccttttctc tacttatctt aatcttactt gtcttgcctt cactctcatt
     4741 gcggcttggt ttagctctct cactggaaaa tgattaccta aatggatata tctatagctc
     4801 aatccgtact caaaatatta catcgagatg attataacat gaatatatgt tggaatatgg
     4861 aaaccatttt tcctctacaa tagttttaag tataaggcct gaagagacct ctgaattaac
     4921 atacatacat actactagtg aagtaatact gtgtgaatat atatatgaca gtaacaatta
     4981 cattgaactg tctcagtgta taatgttaaa catcatttaa ctaaattttt agcggcatcc
     5041 acactccttg gccaccatat ctggtttaat ggagatgtaa gtctcattct cgttcaccct
     5101 caccaccgcc aagtcttcat aggccacggg cacacagcac ggcatccgat tgtctctgtc
     5161 gccattctcc acatgcaaca tgagcaagac ggcgtggttg gtgccgttgg tcagggggaa
     5221 tgcacaagtg ccgtgacagt tgttgatttt gacagtgttt ggaaggtcgt aactattgtc
     5281 tgggttcacg ctgaggctct tgagtctgca tttgggatca ctctcttggt agttagagct
     5341 ggctctgttg gtacgcagtc ctctctgcat cgcgtaggca tggctcacca tctgcagggc
     5401 cttcagcaga agaaaggccc ggtactggtt cactcctgtt aaagaggtaa caaaagcact
     5461 ggctaaaagg tcttgataac aaagaaagta agtttatgcc agatgtgctt gtttataatg
     5521 cagatgtgat gattgtacta tgattctcaa gcaggggcgt catctgccga gtggagagac
     5581 tgatgaagct caattaactt gaactgatat gacttgatat atatatatat atatatgtat
     5641 atatatgtat atatatatat atatatacat atatatatat atatatatat ataaacttga
     5701 tttgaagaca tacggtatat acccacatgg agtcattcgt tcacaccctt ttagatgtta
     5761 gttttgtgtg gactgtcttt accgatctgt aggccactca gcagtggatt acttgatttt
     5821 tgattgctgt ttgcccacac aacagggcta ttgcggctaa tcactcgcaa gcgcaaatca
     5881 ggttgatgcg cgcgcgtaaa tcaaacatcc acgagcaaat ctctatctca aaagtatgtc
     5941 acattaagac caacgcgtcc agctcgcaga ccggtccgtc agtctgaatc tgtgaatatc
     6001 taataacttt accgaacgat ggaggagcct gcacatatct tatctcatta tttcgatttt
     6061 ccaaaaatcg attggtattg aaagttagca tattcacaga ttcgaacttc attttaccaa
     6121 tacggaccgg tctgcgagct ggacgcattg gtcttaatgt gccggtaatg atggtaaatg
     6181 aaggtaaatg atgggtgtag ctggttgtta tctacggtcc actacggtta cagagaggtg
     6241 tcgtttgtgt tttgacaatt ttttatctca gaatttcgac tttctatccc ctttcttcag
     6301 tgcggaaatg ggcttctgta gttgtgtgaa tgcatcactc cagccaatcc aaagacgggg
     6361 tttgtaccca atcaggtgta gagaccatgg tgactggctc cgctccctca ctgtcaaaaa
     6421 gaacaacagc aagcgcgtag aaaacacctt cgagcgcgag cagagttcaa ccttgcgagc
     6481 aacgaggttc acgttccgtt tgcttgcgga tgtttgattt acgcgctcgc attatcctga
     6541 tttgctctct cgaattttga cagtgaattg ccaccataca acgctgcata ccgtatagcg
     6601 caaaacaaat cgatatgaaa aagaataaag ctctcatttg acagaggcaa gagaattgtc
     6661 attgttacgt tacccgagtc agtcagggtt gcttttgaat gaaattaaat gtcgctgtta
     6721 gtaagcaggg attgctaatt agcactacca agttttccgt taactcacgc attcgaccgt
     6781 gcatgcgtga cgtgtttttt ctaatggcag agaatctacc gctgccttgg caatcgcgat
     6841 caacctattg ggcacccctg gtctaacgca tgcgctcact caaggagtga gaccccagtg
     6901 tactgattag gaatagcagc tatttttata gaaatgcaat ttatgtcttt cagtaattct
     6961 cataatagca aagtcatcca gtggaacaaa cgtgacaccc atgccctttt ttataaatgt
     7021 tatgttgttg actaaaatct aatttaaaat aatttaaaat caacattagg aacatggaac
     7081 atgtggattg aatagtactg aattcaatat gactggcctg tgggtttgaa tgaagaatgt
     7141 tgttaataac tgctctggga gcctattttt tcgccctcat cacctgctgc cggttccttc
     7201 actggaaatg cactgagctc cctgagcctt cccagcctgt cattggctct ttggcccact
     7261 tgctcctccc gcatcacagt cgttatcttc accacctcca cctccaacct ttgcctgagc
     7321 tcctccagca gctcggcgga aagagacaat tccccacgat gcactggaaa catagaggcc
     7381 cagctactga aggagaagat agtgatggaa gaggagttga tcagtccagc caacatggtg
     7441 tcactggagg acaggcccag tgtcagagag ggcagggact gtaaggagtc cagcttgagg
     7501 ggagtgaact tatggtggtc ctgaggcagg atgtcaccca ggaagcgctt cagctcacat
     7561 aggaaggagg tctgggagga ggccatggat gaattttgat gatatctgag aaagcgaatt
     7621 aaaaaaaagg aaaacagtta ctgattgcga ctttaacaat aatgtagtaa tttgccaatc
     7681 cggggacgtg aaaagccagt agaaccttgt actggttact ctttccaaag agaaaaggag
     7741 aagcggaact acgctgatgt tagttcctga tcttccatca gtgagaatcc tttttagcct
     7801 ttggtctgta aggagaggaa catttgagga gggttctcat agaacagaag tcatatcatg
     7861 ctcatacctt actcatatcg ggggattttg tctcaacaga aatcttccat ttctgggaaa
     7921 tgttgctctc tgatgttttt cctgtcagca ttatgtagca cgtttctccc gagatgcacg
     7981 cagtctagaa aagacagaaa aacaagagtt atgtctgtga cgaatgcata cacaaacagg
     8041 cattgatact ttaggagact ccttccttac ctgatcgtga ggatgcagtg atttactggt
     8101 gaaagtgacg tccaggtttc ccctgttggg ggggctttca aacgttagga gaagcacagg
     8161 gctgcgcctg agcaaaagag actgcgggag gtcaaaggtc aacatgagcg gtcctctctc
     8221 gtcttcgttt ggtatgagca ctgctggagg aaaagagaca tatgtcaaga tttaacaaaa
     8281 aaacatccaa acaattcatg tcttgcaatt agagagcgca tgtacctgca attggatgca
     8341 gcgcctccaa tatgtgtgtc tggtacctgc ttgtttcctt tgccagctgt aacaagaccg
     8401 agcctgatga gccattggaa acagtgcaga ttccaaactg agtacgactg cgcttagcaa
     8461 gttcaccgtg actcccgaca gcttcacgca acagagcaga aatttcatcg gcaacgcatg
     8521 gtgctatgtg agagactgtg gcggccgatg aggtctctgt tgataggaat ggctggtcat
     8581 gaaattaaaa aatgcagtaa acattggtgt acaatgaaaa gcagattgga gctaaaacag
     8641 aaagaacttc taaattcaat ccaaaacata cgaaatttcc tgaatacatt tttccaaggg
     8701 gtctgacctg tcactgtggg gttgggggtc gggatcagct gctgtccatg caaggtcaat
     8761 agggccacac agagccccgt gctgcagagc atcaacccac caaagtgaaa gaaatccaaa
     8821 cacaacatac ttcacggtct tgtgcgagtg cctgcgtggt tagaacgtac agaattataa
     8881 agacagtgtg ggggcgggtt gaggcctctg tactaaaaca tcctaaggct gttttggcct
     8941 ctgtcataat cagaagagag gttaaaacaa aacacaacaa cacaagacta cgtctgtatt
     9001 gtttgtacaa taagttgtgt gtatgacatg tcagctgaga taagttttca aatctgtatg
     9061 gcgtctagaa ggcaactcgg tatctcatga tgatcagatg catgtctcag gataaagaac
     9121 atgatgtcct tgtacaatga gatcattgtg cgtgcgcaaa accttcctgt taatgatatc
     9181 ttatctcagt atatatctga gggctggaaa agaaaacctt tgagtagcct tggcgcatga
     9241 gctgtatgta tgtcaactct gtctcctgtt tgcaaacatt aaatgccctg ttttgatgat
     9301 tttacactga tgtcgagtga gaatttttct gacaatgtgt gaatggtggt gctgtaaatg
     9361 atgcagcacg catcatttac atcactatcg gggtgccccc ccaggcagaa gaggcaggcg
     9421 ctgagccacc ctgcaggcta gccacaagtc tccactgttg cctcgaagga gtcgaaggac
     9481 tgtgtgtcgt cccctgcagt aactcctgta agccacccgg gctgcgagtt gttccagagc
     9541 gtaagcctgc atctcagcct ggactgttac gtgtcagtgt tgtgtgtttc acacctcctc
     9601 ccttgttttc ccttcaggtg ccaatctggt gtatggttgc caatgtggct gcacctgggt
     9661 tcaaggagtt caaaccaatc aaggcaccca ctttaagtca aaaccctttg accttgcact
     9721 tagaacgtta gacattaaac atacaacatc tactctgtac tctgagaaac tccaacaaca
     9781 gttctcaaca agtgactccg cttcggtttg gagaggcctc caacacctca cgaactacaa
     9841 gccaaaaacc cctacactcc atgaatgacc tccgcctgat agatgagctg aatgtgttct
     9901 actgcagatt cgatagacaa tgtcctgatg ccatccccca cagctccacc aacctgccca
     9961 agtcccctac ctatccctcc cccattcaaa aatcaaaaaa ggatttatta actaaacaac
    10021 gttataagga atacaattac aaagtaaaat acaaaacgaa cagtaaaata ttttgtggaa
    10081 tagaaaattc tagtccaaag tgacttatca aagcggctgc aggaaaattg taacagtcct
    10141 ttccccgctt tggtaatttg aaaactcttg aggtgtgtct tcttaggtgc atttgaatgt
    10201 cattggcttc ttcttcaaag tgtctcctcc tggtttatcc ccttaacatt gaggtgtgaa
    10261 gctgcttctg taacctgaaa cctctctgtc tctgtccctc acattccaat acattcaatg
    10321 tagatacatt tggctttatg cctcaatgag tgaatataac aaagcatgca tattttgtct
    10381 tcatcgtata actagtacac tttaattaca acacatcatt aatgatcaca gttcatcagg
    10441 aatcaggaaa catttattac caaatatgcc aaacatacaa ggaatttgtc ttggcggtta
    10501 gtgcgcgaca gtagacagac aagacagcag tgcacaagta ataaaataaa gtaaaatgaa
    10561 atgctaatgc aatgggttag tatgaataag gctgtgggtt agtataaaac aagggaataa
    10621 agtttaaaaa tgtaaatatt aaaaaagttt aaaaaaaaaa aattaagcat aaagtgcact
    10681 aacaaacaag taacaaagtg acgagtgacg acaaagtgat gaattacagt taaagtggca
    10741 tgtgcagtgt gaaggggagt gaccggtgga atgttatagt cagtcagtgg gggaccgggc
    10801 tctgttgatg agcccgactg ccgacgggaa gaaactgttc gtgtggcggg aggtcttagt
    10861 cctgatggac ctcagcctcc tgccagatgg aaggggcaca aacagttttt gtccggggtg
    10921 agaggggtcg gccacgatct ttttagctcg cttcagagac ctggaagtga acaagtcctg
    10981 cagggacggc agattgcagc cgatcaccct ctctgcagag cggatgacac gctgcagcct
    11041 gcccttgtcc ttggctgtgg ctgcagcgta caaaacgctg caggatggcc gtgtagaagt
    11101 gtctttggca ggttgaattt cttcagctgc ctcaggaaga acaacctctg ctgagccttc
    11161 ttggtgatgg agctgatgtt cagctcccac ttgaggtcct gggtgatgat ggagcccagg
    11221 aaacggaagg aatccacaat agtgacgggg gagtcgcaca gggtgatggg ggagggtggg
    11281 gctctgttcc gccggaaatc cacaaccatc tccactgtct ttagagcgtt gagctccagg
    11341 ttgttctgac tgcaccagga caccagatgg tcagactccc acctgtaggc ggactcgtcc
    11401 ccactagaga tcagtccaat gagggtggtg tcatccgcaa acttcaggag cttgacggac
    11461 tggtgactgg aggtgcagct gttggtgtac agggagaaga gcagagggga aagaacgcag
    11521 ccttgggggg gaaccggtgc tgatggtccg agaggctgag acatgttttc ccagcttcac
    11581 gtgctgcttc ctgtcagaca ggaagtctgt gatccacttg caggtggagt cgagcacgtg
    11641 cagctgggag agtttgtcct gcagcagtgc atcacactac atcataagat tctaatacag
    11701 ttcatgtggt ccaattctca agacatttgc ctcactcggc tgtcttacat tcagttgctc
    11761 atctactacc tgaaaggaga aaaaactccc caaaaaaact ctttggggat aaaattggga
    11821 gaaatccata aaggacggca actagcatcc gtccccaggt tttaacatca cattgtgaca
    11881 gaatgttaat gtgtacaatg tttatatgat ttacatgact gtacattgca ttcccttcat
    11941 ctaacatgct aacttaataa ctaatctaat aacacaaaaa ctacaattct aacactaaac
    12001 attattacag gtattataat ttccaccact aggagtgcac ttctcgctta aatccataaa
    12061 caccttcccc tccccaccag caacgaccct ctctattctg gagagagaca ttaaccggct
    12121 cttgaaaaga caaaaccccc gtaaggcagc cggcccggac tccgtctccg tcaaggcctc
    12181 caccattatc cctgttccca agaagcccag gatcacagga ctcaatgact acagggccgt
    12241 cgcgctggcc tctgtagtca tgaagtcttt tgaacggcta gtcctgtccc acctgaagac
    12301 cctcactgac ccccttctgg attccctgca gttcgcctac agagccaaca ggtctgtgga
    12361 caatgctgtc aacatggccc tccactacat cctccagaat ctggactccc caggaaccta
    12421 tgccaggatt ctgtttgttg acttcagctc tgccttcaac accatcatcc cgtctctgct
    12481 gcaggacaaa ctctctcagc tacacgtgcc cgactccacc tgcaagtgga tcacagactt
    12541 cctgtctgac aggaagcagc acgtgaagct gggaaaacat gtctcagcct ctcggaccat
    12601 cagcaccggt tcctcccaag gctgcgttct ttcccctctg ctcttctccc tgtacaccaa
    12661 cagctgcacc cccagtcacc agtccgttaa gctcctgaag tttgcggatg acaccaccct
    12721 cattggactg atctctggtg gggatgagtc cgcctacagg tgggagtctg accatctggt
    12781 gtcgtggtgc agtcagaaca acctggagct cagcgctcta aagacagtga agatggttgt
    12841 ggatttccgg aggaacagag ccccaccctc ccccattacc ctgtgcgact cccccgtcac
    12901 tattgtggat tccttccgtt tcctgggctc catcatcacc caggacctca agtgggagct
    12961 gaacatcagc ttgtaagaat acgtgttcaa gatttggagc ctggtcgggg ttatcaaaaa
    13021 tttagccgaa cgacttctct cgttctggga aatttatttg tcagatcaca ggtcaagtat
    13081 cagcgctgcg tttgcaaagg caggagcagt tcaggcagca cacaggccgg aagaacaact
    13141 aactaacatc agcaagaaca tcatgtttta ttacccttga aagacagagg aggaaagatt
    13201 tctattggcc ctaaactggc gtagaggagg accttccacc tcccgcatct aaagatccgg
    13261 tcacatccaa tgtccagact cctgacttaa cgtaaacatc agcgaacaga gtgtgtatgt
    13321 tgaatagttt tggtgtgtct ctaaccccct ttggctggta aatctgctag ttgacccgca
    13381 gaccttgcat tcctcagcca ggacataaac tgactcccca tcctgtcaga ctcgtgtctg
    13441 cctgcttggc agatcctgct tcccccctta cctaactctt aaatcaagac aagacagcga
    13501 acccccaact aagcccatga aaaaaacttt tgattatcaa ttcccccttt ttaaataatt
    13561 cattatgtaa accaaaaaaa atcaaaagaa accactaatc taaacgctaa aaatctatat
    13621 cagtgaatac gggtgaatgc agcagtcacg gaaatcccta aacagtacaa aaatctactc
    13681 cacatctaaa cctgagtata atagacacag aatacatcct agcctaaaaa tatcacacca
    13741 tctacgtgta tgcatccact atatatgatg tgtgcaacag ttagcagatc acgcggacag
    13801 gaatgttgaa cctaaaagaa tttcttcttc aggtccctcg aagacggttc ttaccattcc
    13861 tatctcctcc ccaatctcct ccggccctaa caattggatc cactagttct agagcggccg
    13921 cagatctgtc tctgctcacg tttcctgcta tttgcagcct ctctatcaag actaatacac
    13981 ctcttcccgc atcggctgcc tgtgagaggc ttttcagcac tgcaggattg cttttcagcc
    14041 ccaaaagagc taggcttgac actaacaatt ttgagaatca gcttctactg aagttaaatc
    14101 tgaggtttta caactttgag tagcgtgtac tggcattaga ttgtctgtct tatagtttga
    14161 taattaaata caaacagttc taaagcagga taaaaccttg tatgcatttc atttaatgtt
    14221 ttttgagatt aaaagcttaa acaagaatct ctagttttct ttcttgcttt tacttttact
    14281 tccttaatac tcaagtacaa ttttaatgga gtactttttt acttttactc aagtaagatt
    14341 ctagccagat acttttactt ttaattgagt aaaattttcc ctaagtactt gtactttcac
    14401 ttgagtaaaa tttttgagta ctttttacac ctctggagct ccaattcgcc ctatagtgag
    14461 tcgtattaca attcactggc cgtcgtttta caacgtcgtg actgggaaaa ccctggcgtt
    14521 acccaactta atcgccttgc agcacatccc cctttcgcca gctggcgtaa tagcgaagag
    14581 gcccgcaccg atcgcccttc ccaacagttg cgcagcctga atggcgaatg ggacgcgccc
    14641 tgtagcggcg cattaagcgc ggcgggtgtg gtggttacgc gcagcgtgac cgctacactt
    14701 gccagcgccc tagcgcccgc tcctttcgct ttcttccctt cctttctcgc cacgttcgcc
    14761 ggctttcccc gtcaagctct aaatcggggg ctccctttag ggttccgatt tagtgcttta
    14821 cggcacctcg accccaaaaa acttgattag ggtgatggtt cacgtagtgg gccatcgccc
    14881 tgatagacgg tttttcgccc tttgacgttg gagtccacgt tctttaatag tggactcttg
    14941 ttccaaactg gaacaacact caaccctatc tcggtctatt cttttgattt ataagggatt
    15001 ttgccgattt cggcctattg gttaaaaaat gagctgattt aacaaaaatt taacgcgaat
    15061 tttaacaaaa tattaacgct tacaatttag gtggcacttt tcggggaaat gtgcgcggaa
    15121 cccctatttg tttatttttc taaatacatt caaatatgta tccgctcatg agacaataac
    15181 cctgataaat gcttcaataa tattgaaaaa ggaagagtat gagtattcaa catttccgtg
    15241 tcgcccttat tccctttttt gcggcatttt gccttcctgt ttttgctcac ccagaaacgc
    15301 tggtgaaagt aaaagatgct gaagatcagt tgggtgcacg agtgggttac atcgaactgg
    15361 atctcaacag cggtaagatc cttgagagtt ttcgccccga agaacgtttt ccaatgatga
    15421 gcacttttaa agttctgcta tgtggcgcgg tattatcccg tattgacgcc gggcaagagc
    15481 aactcggtcg ccgcatacac tattctcaga atgacttggt tgagtactca ccagtcacag
    15541 aaaagcatct tacggatggc atgacagtaa gagaattatg cagtgctgcc ataaccatga
    15601 gtgataacac tgcggccaac ttacttctga caacgatcgg aggaccgaag gagctaaccg
    15661 cttttttgca caacatgggg gatcatgtaa ctcgccttga tcgttgggaa ccggagctga
    15721 atgaagccat accaaacgac gagcgtgaca ccacgatgcc tgtagcaatg gcaacaacgt
    15781 tgcgcaaact attaactggc gaactactta ctctagcttc ccggcaacaa ttaatagact
    15841 ggatggaggc ggataaagtt gcaggaccac ttctgcgctc ggcccttccg gctggctggt
    15901 ttattgctga taaatctgga gccggtgagc gtgggtctcg cggtatcatt gcagcactgg
    15961 ggccagatgg taagccctcc cgtatcgtag ttatctacac gacggggagt caggcaacta
    16021 tggatgaacg aaatagacag atcgctgaga taggtgcctc actgattaag cattggtaac
    16081 tgtcagacca agtttactca tatatacttt agattgattt aaaacttcat ttttaattta
    16141 aaaggatcta ggtgaagatc ctttttgata atctcatgac caaaatccct taacgtgagt
    16201 tttcgttcca ctgagcgtca gaccccgtag aaaagatcaa aggatcttct tgagatcctt
    16261 tttttctgcg cgtaatctgc tgcttgcaaa caaaaaaacc accgctacca gcggtggttt
    16321 gtttgccgga tcaagagcta ccaactcttt ttccgaaggt aactggcttc agcagagcgc
    16381 agataccaaa tactgttctt ctagtgtagc cgtagttagg ccaccacttc aagaactctg
    16441 tagcaccgcc tacatacctc gctctgctaa tcctgttacc agtggctgct gccagtggcg
    16501 ataagtcgtg tcttaccggg ttggactcaa gacgatagtt accggataag gcgcagcggt
    16561 cgggctgaac ggggggttcg tgcacacagc ccagcttgga gcgaacgacc tacaccgaac
    16621 tgagatacct acagcgtgag ctatgagaaa gcgccacgct tcccgaaggg agaaaggcgg
    16681 acaggtatcc ggtaagcggc agggtcggaa caggagagcg cacgagggag cttccagggg
    16741 gaaacgcctg gtatctttat agtcctgtcg ggtttcgcca cctctgactt gagcgtcgat
    16801 ttttgtgatg ctcgtcaggg gggcggagcc tatggaaaaa cgccagcaac gcggcctttt
    16861 tacggttcct ggccttttgc tggccttttg ctcacatgtt ctttcctgcg ttatcccctg
    16921 attctgtgga taaccgtatt accgcctttg agtgagctga taccgctcgc cgcagccgaa
    16981 cgaccgagcg cagcgagtca gtgagcgagg aagcggaaga gcgcccaata cgcaaaccgc
    17041 ctctccccgc gcgttggccg attcattaat gcagctggca cgacaggttt cccgactgga
    17101 aagcgggcag tgagcgcaac gcaattaatg tgagttagct cactcattag gcaccccagg
    17161 ctttacactt tatgcttccg gctcgtatgt tgtgtggaat tgtgagcgga taacaatttc
    17221 acacaggaaa cagctatgac catgattacg ccaagctcga aattaaccct cactaaaggg
    17281 aacaaaagct ggtac
//
