# Supplementary material for: A Y-linked duplication of anti-Mullerian hormone is the sex determination gene in threespine stickleback
Source: PLoS Genet. 2025 Nov 4;21(11):e1011932. doi: 10.1371/journal.pgen.1011932 (PMC12599925; doi:10.1371/journal.pgen.1011932)
Supplement: S2 File — (ZIP) [file pgen.1011932.s019.zip › pT2-5amhy2.5.fasta]

>pT2-5amhy2.5
CAGAGGTGTAAAGTACTTGAGTAATTTTACTTGATTACTGTACTTAAGTATTATTTTTGGGGATTTTTACTTTACTTGAG
TACAATTAAAAATCAATACTTTTACTTTTACTTAATTACATTTTTTTAGAAAAAAAAGTACTTTTTACTCCTTACAATTT
TATTTACAGTCAAAAAGTACTTATTTTTTGGAGATCACTTCATTCTATTTTCCCTTGCTATTACCAAACCAATTGAATTG
CGCTGATGCCCAGTTTAATTTAAATGTTATTTATTCTGCCTATGAAAATCGTTTTCACATTATATGAAATTGGTCAGACA
TGTTCATTGGTCCTTTGGAAGTGACGTCATGTCACATCTATTACCACAATGCACAGCACCTTGACCTGGAAATTAGGGAA
ATTATAACAGTCAATCAGTGGAAGAAAATGGAGGAAGTATGTGATTCATCAGCAGCTGCGAGCAGCACAGTCCAAAATCA
GCCACAGGATCAAGAGCACCCGTGGCCGTATCTTCGCGAATTCTTTTCTTTAAGTGGTGTAAATAAAGATTCATTCAAGA
TGAAATGTGTCCTCTGTCTCCCGCGGGCCCCCCCTCGAGCGCCTCACTGGTCCAGTTCTTCAATTCCCTCACCACAGGTT
TGCGGAGCTTTAGTTTCTGCCTGTATGCAGGAATTAAGTGGACCATGTGGTCAGAGTGTCCCAGTGCAGCACGAGGGACG
GCGTGATAAGCCCTGCCTACTGTGGTGTAACAGTGATCAAGTATGTTCTCCTCTCTGGTGGGGCATTTAATAAACTGTCT
GTACTTAGGAAGTTCATGGGTGAGATTACCTTTGTCAAAGTCCCCGAGGACAATGACTAAGGAGTCCGGGTTGGTCCGCT
CCACACGCCGTATCTGGTCAAACACCGACCAGGATGAATGAAGCGAACTCACGGGGGGAATAAAATGACGAAAGGTGAGC
GCACCTTTGAGAAGAATGTCCAGCAATTCCAGGGTAGCAGGAAAAGTTGGAAGTAACTCCGCTGGAGTTGTTCCTCGGAT
GTTCAAGAGCTCATCTCTGGTGAAAGAGCTCCGGGAATCGCAACAGGAAACATAATTAACAACAAAAACAACAAAAAACG
AAGCGCACCAAAGCACCGTGGCAGCCGTCGTCGGCGCCATCTTGGATTGAACAAGACAGCATGGCGATAATCAGAGAGCC
ATGACAACGCTAAAACAATAGTGGGACATATGTATCAAAATAATTGAATAAAACGAGAACCCATGTTCCAGTGACGGCTA
ATGGTCCGGGGAACGGTTTGTCCGGGGGGCGGGGGAGTAGTAGTCAGTCCGCGGGTGCTCTGTATACGCTGGCTTCAGTC
GGTTGTCAAAACATTGGCCAAATTACTCGTTTCAGACTTGAGCAAATACAGAATCCCTTTGTGTTTATTTCTAAAGCATT
AAGACATACATCACTTTTTTTAAGACGCTGTGCTACTTGCAAGTCGCTGTGATCTGCTAGATTGTCAATAAAGTTAGAAT
AAACATGTACGGCAAATCCAGGGTCACAAAGATACTCATTTACCTTACATGGAATTTGCTTGTCGCTAAATACCCAACTG
AGATCGGCTTATGCCGTTCTGAAAAAGTATCCTACCAGGTTTCGGAGGAACCGACCACGCAACCTGCCGTTATGGCAAAG
GAACCTGCCACCAACCATCGGCACTAGTTGTTCTAACAAAGGTACCTTCCACCGACCACTTTTCGCACATGCCCGAATGT
CCGCACACGGCGGCCATCTTGCTACAGTGAGCTCGCTCACCCATAACATTGTGTTGGTAGTGGGACATGTACTTGTATAT
ATATAATAATATTAACTTGCTTCATTTTCAACCGATTTTTAAATGGTTTGGTTTGTTAGAAACAGTAGAGATGTTATTGA
CACAGTGCATACTCCATAAATAATGTCCTGTTTAATATTATTTTTGTATGAAAACCCATAATTATAATTATTCATAAGTA
TGCAGTGTCATAAATACATCTCTGTACAGGGTGGGGATTTCAACATGCAGCATTTCTTGATGTATATTTGTAAAGGAAAA
TCTTGTACCTATTTTAGAACATTATTCTATTTTTTAAAAACATATCATAATTATTCATAGTACGTATTGTAGATGTTAGA
AATAAACAACCCTGTTCATTAATTAATAAAATGCATTTACTGTACACCAGGGTATAGCCACGATTCCGAAACTGTATAAT
CAAAAAAGAAATTCTGAATAGTGTAACACTACTCTAATTTTAAAACTTTAAACAATAGAATAATATCAATGCTCAGTTAT
GATTGTTTATATAATATTATCAACCGAAATGCATGCACGTGACACTTTATAGCACCACAACTGATATTGACTCATAGATT
AGGGTTAGCCAATGGGCTGCCTGTTGATTGCTTCTGACTAATAGTCAGAGGTCTCTTTTCTACTGTTGCTACTAGTAGTT
CTAAAAATAATACTACTACTAATGGAAGTAGTGACTGCAACTGATATCACTACTACTACCACTTTAACAAAAAGTACTGT
TGGTATTCATTTTTCATACATTTTAAAAAATTAATTTCAGCTTTCAGCATTCCAACAGATTTTCTGCGGGGAATGCATTT
ATAGTTACATATTACACTTTCAAATACACTTGACACCTTCACACACTTGTGTATAGTATATTCTTTTTATCTTTCTTTTT
TATTGTATGTTTTTTATATTCTATTGTTAATTTAATTGTAAATGATTGTCTGATAGATTTCGATTCTGATACTAGCCCCC
CCTTTCAGGCATGTTGATGATGGACTGTCTATCTGTTAGAAAACTTTTACTCGACACCGGTGTACAATCATTGAACAGGA
CATTTATAAAAAGCATGGAGCCAAGTTGAAACAGATACAATTCCTCAGTGCGCCTAAGACGCAGACCTCTCTTCTCCTTT
TCTCTACTTATCTTAATCTTACTTGTCTTGCCTTCACTCTCATTGCGGCTTGGTTTAGCTCTCTCACTGGAAAATGATTA
CCTAAATGGATATATCTATAGCTCAATCCGTACTCAAAATATTACATCGAGATGATTATAACATGAATATATGTTGGAAT
ATGGAAACCATTTTTCCTCTACAATAGTTTTAAGTATAAGGCCTGAAGAGACCTCTGAATTAACATACATACATACTACT
AGTGAAGTAATACTGTGTGAATATATATATGACAGTAACAATTACATTGAACTGTCTCAGTGTATAATGTTAAACATCAT
TTAACTAAATTTTTAGCGGCATCCACACTCCTTGGCCACCATATCTGGTTTAATGGAGATGTAAGTCTCATTCTCGTTCA
CCCTCACCACCGCCAAGTCTTCATAGGCCACGGGCACACAGCACGGCATCCGATTGTCTCTGTCGCCATTCTCCACATGC
AACATGAGCAAGACGGCGTGGTTGGTGCCGTTGGTCAGGGGGAATGCACAAGTGCCGTGACAGTTGTTGATTTTGACAGT
GTTTGGAAGGTCGTAACTATTGTCTGGGTTCACGCTGAGGCTCTTGAGTCTGCATTTGGGATCACTCTCTTGGTAGTTAG
AGCTGGCTCTGTTGGTACGCAGTCCTCTCTGCATCGCGTAGGCATGGCTCACCATCTGCAGGGCCTTCAGCAGAAGAAAG
GCCCGGTACTGGTTCACTCCTGTTAAAGAGGTAACAAAAGCACTGGCTAAAAGGTCTTGATAACAAAGAAAGTAAGTTTA
TGCCAGATGTGCTTGTTTATAATGCAGATGTGATGATTGTACTATGATTCTCAAGCAGGGGCGTCATCTGCCGAGTGGAG
AGACTGATGAAGCTCAATTAACTTGAACTGATATGACTTGATATATATATATATATATATGTATATATATGTATATATAT
ATATATATATACATATATATATATATATATATATATAAACTTGATTTGAAGACATACGGTATATACCCACATGGAGTCAT
TCGTTCACACCCTTTTAGATGTTAGTTTTGTGTGGACTGTCTTTACCGATCTGTAGGCCACTCAGCAGTGGATTACTTGA
TTTTTGATTGCTGTTTGCCCACACAACAGGGCTATTGCGGCTAATCACTCGCAAGCGCAAATCAGGTTGATGCGCGCGCG
TAAATCAAACATCCACGAGCAAATCTCTATCTCAAAAGTATGTCACATTAAGACCAACGCGTCCAGCTCGCAGACCGGTC
CGTCAGTCTGAATCTGTGAATATCTAATAACTTTACCGAACGATGGAGGAGCCTGCACATATCTTATCTCATTATTTCGA
TTTTCCAAAAATCGATTGGTATTGAAAGTTAGCATATTCACAGATTCGAACTTCATTTTACCAATACGGACCGGTCTGCG
AGCTGGACGCATTGGTCTTAATGTGCCGGTAATGATGGTAAATGAAGGTAAATGATGGGTGTAGCTGGTTGTTATCTACG
GTCCACTACGGTTACAGAGAGGTGTCGTTTGTGTTTTGACAATTTTTTATCTCAGAATTTCGACTTTCTATCCCCTTTCT
TCAGTGCGGAAATGGGCTTCTGTAGTTGTGTGAATGCATCACTCCAGCCAATCCAAAGACGGGGTTTGTACCCAATCAGG
TGTAGAGACCATGGTGACTGGCTCCGCTCCCTCACTGTCAAAAAGAACAACAGCAAGCGCGTAGAAAACACCTTCGAGCG
CGAGCAGAGTTCAACCTTGCGAGCAACGAGGTTCACGTTCCGTTTGCTTGCGGATGTTTGATTTACGCGCTCGCATTATC
CTGATTTGCTCTCTCGAATTTTGACAGTGAATTGCCACCATACAACGCTGCATACCGTATAGCGCAAAACAAATCGATAT
GAAAAAGAATAAAGCTCTCATTTGACAGAGGCAAGAGAATTGTCATTGTTACGTTACCCGAGTCAGTCAGGGTTGCTTTT
GAATGAAATTAAATGTCGCTGTTAGTAAGCAGGGATTGCTAATTAGCACTACCAAGTTTTCCGTTAACTCACGCATTCGA
CCGTGCATGCGTGACGTGTTTTTTCTAATGGCAGAGAATCTACCGCTGCCTTGGCAATCGCGATCAACCTATTGGGCACC
CCTGGTCTAACGCATGCGCTCACTCAAGGAGTGAGACCCCAGTGTACTGATTAGGAATAGCAGCTATTTTTATAGAAATG
CAATTTATGTCTTTCAGTAATTCTCATAATAGCAAAGTCATCCAGTGGAACAAACGTGACACCCATGCCCTTTTTTATAA
ATGTTATGTTGTTGACTAAAATCTAATTTAAAATAATTTAAAATCAACATTAGGAACATGGAACATGTGGATTGAATAGT
ACTGAATTCAATATGACTGGCCTGTGGGTTTGAATGAAGAATGTTGTTAATAACTGCTCTGGGAGCCTATTTTTTCGCCC
TCATCACCTGCTGCCGGTTCCTTCACTGGAAATGCACTGAGCTCCCTGAGCCTTCCCAGCCTGTCATTGGCTCTTTGGCC
CACTTGCTCCTCCCGCATCACAGTCGTTATCTTCACCACCTCCACCTCCAACCTTTGCCTGAGCTCCTCCAGCAGCTCGG
CGGAAAGAGACAATTCCCCACGATGCACTGGAAACATAGAGGCCCAGCTACTGAAGGAGAAGATAGTGATGGAAGAGGAG
TTGATCAGTCCAGCCAACATGGTGTCACTGGAGGACAGGCCCAGTGTCAGAGAGGGCAGGGACTGTAAGGAGTCCAGCTT
GAGGGGAGTGAACTTATGGTGGTCCTGAGGCAGGATGTCACCCAGGAAGCGCTTCAGCTCACATAGGAAGGAGGTCTGGG
AGGAGGCCATGGATGAATTTTGATGATATCTGAGAAAGCGAATTAAAAAAAAGGAAAACAGTTACTGATTGCGACTTTAA
CAATAATGTAGTAATTTGCCAATCCGGGGACGTGAAAAGCCAGTAGAACCTTGTACTGGTTACTCTTTCCAAAGAGAAAA
GGAGAAGCGGAACTACGCTGATGTTAGTTCCTGATCTTCCATCAGTGAGAATCCTTTTTAGCCTTTGGTCTGTAAGGAGA
GGAACATTTGAGGAGGGTTCTCATAGAACAGAAGTCATATCATGCTCATACCTTACTCATATCGGGGGATTTTGTCTCAA
CAGAAATCTTCCATTTCTGGGAAATGTTGCTCTCTGATGTTTTTCCTGTCAGCATTATGTAGCACGTTTCTCCCGAGATG
CACGCAGTCTAGAAAAGACAGAAAAACAAGAGTTATGTCTGTGACGAATGCATACACAAACAGGCATTGATACTTTAGGA
GACTCCTTCCTTACCTGATTGTGAGGATGCAGTGATTTACTGGTGAAAGTGACGTCCAGGTTTCCCCTGTTGGGGGGGCT
TTCAAACGTTAGGAGAAGCACAGGGCTGCGCCTGAGCAAAAGAGACTGCGGGAGGTCAAAGGTCAACATGAGCGGTCCTC
TCTCGTCTTCGTTTGGTATGAGCACTGCTGGAGGAAAAGAGACATATGTCAAGATTTAACAAAAAAACATCCAAACAATT
CATGTCTTGCAATTAGAGAGCGCATGTACCTGCAATTGGATGCAGCGCCTCCAATATGTGTGTCTGGTACCTGCTTGTTT
CCTTTGCCAGCTGTAACAAGACCGAGCCTGATGAGCCATTGGAAACAGTGCAGATTCCAAACTGAGTACGACTGCGCTTA
GCAAGTTCACCGTGACTCCCGACAGCTTCACGCAACAGAGCAGAAATTTCATCGGCAACGCATGGTGCTATGTGAGAGAC
TGTGGCGGCCGATGAGGTCTCTGTTGATAGGAATGGCTGGTCATGAAATTAAAAAATGCAGTAAACATTGGTGTACAATG
AAAAGCAGATTGGAGCTAAAACAGAAAGAACTTCTAAATTCAATCCAAAACATACGAAATTTCCTGAATACATTTTTCCA
AGGGGTCTGACCTGTCACTGTGGGGTTGGGGGTCGGGATCAGCTGCTGTCCATGCAAGGTCAATAGGGCCACACAGAGCC
CCGTGCTGCAGAGCATCAACCCACCAAAGTGAAAGAAATCCAAACACAACATACTTCACGGTCTTGTGCGAGTGCCTGCG
TGGTTAGAACGTACAGAATTATAAAGACAGTGTGGGGGCGGGTTGAGGCCTCTGTACTAAAACATCCTAAGGCTGTTTTG
GCCTCTGTCATAATCAGAAGAGAGGTTAAAACAAAACACAACAACACAAGACTACGTCTGTATTGTTTGTACAATAAGTT
GTGTGTATGACATGTCAGCTGAGATAAGTTTTCAAATCTGTATGGCGTCTAGAAGGCAACTCGGTATCTCATGATGATCA
GATGCATGTCTCAGGATAAAGAACATGATGTCCTTGTACAATGAGATCATTGTGCGTGCGCAAAACCTTCCTGTTAATGA
TATCTTATCTCAGTATATATCTGAGGGCTGGAAAAGAAAACCTTTGAGTAGCCTTGGCGCATGAGCTGTATGTATGTCAA
CTCTGTCTCCTGTTTGCAAACATTAAATGCCCTGTTTTGATGATTTTACACTGATGTCGAGTGAGAATTTTTCTGACAAT
GTGTGAATGGTGGTGCTGTAAATGATGCAGCACGCATCATTTACATCACTATCGGGGTGCCCCCCCAGGCAGAAGAGGCA
GGCGCTGAGCCACCCTGCAGGCTAGCCACAAGTCTCCACTGTTGCCTCGAAGGAGTCGAAGGACTGTGTGTCGTCCCCTG
CAGTAACTCCTGTAAGCCACCCGGGCTGCGAGTTGTTCCAGAGCGTAAGCCTGCATCTCAGCCTGGACTGTTACGTGTCA
GTGTTGTGTGTTTCACACCTCCTCCCTTGTTTTCCCTTCAGGTGCCAATCTGGTGTATGGTTGCCAATGTGGCTGCACCT
GGGTTCAAGGAGTTCAAACCAATCAAGGCACCCACTTTAAGTCAAAACCCTTTGACCTTGCACTTAGAACGTTAGACATT
AAACATACAACATCTACTCTGTACTCTGAGAAACTCCAACAACAGTTCTCAACAAGTGACTCCGCTTCGGTTTGGAGAGG
CCTCCAACACCTCACGAACTACAAGCCAAAAACCCCTACACTCCATGAATGACCTCCGCCTGATAGATGAGCTGAATGTG
TTCTACTGCAGATTCGATAGACAATGTCCTGATGCCATCCCCCACAGCTCCACCAACCTGCCCAAGTCCCCTACCTATCC
CTCCCCCATTCAAAAATCAAAAAAGGATTTATTAACTAAACAACGTTATAAGGAATACAATTACAAAGTAAAATACAAAA
CGAACAGTAAAATATTTTGTGGAATAGAAAATTCTAGTCCAAAGTGACTTATCAAAGCGGCTGCAGGAAAATTGTAACAG
TCCTTTCCCCGCTTTGGTAATTTGAAAACTCTTGAGGTGTGTCTTCTTAGGTGCATTTGAATGTCATTGGCTTCTTCTTC
AAAGTGTCTCCTCCTGGTTTATCCCCTTAACATTGAGGTGTGAAGCTGCTTCTGTAACCTGAAACCTCTCTGTCTCTGTC
CCTCACATTCCAATACATTCAATGTAGATACATTTGGCTTTATGCCTCAATGAGTGAATATAACAAAGCATGCATATTTT
GTCTTCATCGTATAACTAGTACACTTTAATTACAACACATCATTAATGATCACAGTTCATCAGGAATCAGGAAACATTTA
TTACCAAATATGCCAAACATACAAGGAATTTGTCTTGGCGGTTAGTGCGCGACAGTAGACAGACAAGACAGCAGTGCACA
AGTAATAAAATAAAGTAAAATGAAATGCTAATGCAATGGGTTAGTATGAATAAGGCTGTGGGTTAGTATAAAACAAGGGA
ATAAAGTTTAAAAATGTAAATATTAAAAAAGTTTAAAAAAAAAAAATTAAGCATAAAGTGCACTAACAAACAAGTAACAA
AGTGACGAGTGACGACAAAGTGATGAATTACAGTTAAAGTGGCATGTGCAGTGTGAAGGGGAGTGACCGGTGGAATGTTA
TAGTCAGTCAGTGGGGGACCGGGCTCTGTTGATGAGCCCGACTGCCGACGGGAAGAAACTGTTCGTGTGGCGGGAGGTCT
TAGTCCTGATGGACCTCAGCCTCCTGCCAGATGGAAGGGGCACAAACAGTTTTTGTCCGGGGTGAGAGGGGTCGGCCACG
ATCTTTTTAGCTCGCTTCAGAGACCTGGAAGTGAACAAGTCCTGCAGGGACGGCAGATTGCAGCCGATCACCCTCTCTGC
AGAGCGGATGACACGCTGCAGCCTGCCCTTGTCCTTGGCTGTGGCTGCAGCGTACAAAACGCTGCAGGATGGCCGTGTAG
AAGTGTCTTTGGCAGGTTGAATTTCTTCAGCTGCCTCAGGAAGAACAACCTCTGCTGAGCCTTCTTGGTGATGGAGCTGA
TGTTCAGCTCCCACTTGAGGTCCTGGGTGATGATGGAGCCCAGGAAACGGAAGGAATCCACAATAGTGACGGGGGAGTCG
CACAGGGTGATGGGGGAGGGTGGGGCTCTGTTCCGCCGGAAATCCACAACCATCTCCACTGTCTTTAGAGCGTTGAGCTC
CAGGTTGTTCTGACTGCACCAGGACACCAGATGGTCAGACTCCCACCTGTAGGCGGACTCGTCCCCACTAGAGATTCAGT
CCAATGAGGGTGGTGTCATCCGCAAACTTCAGGAGCTTGACGGACTGGTGACTGGAGGTGCAGCTGTTGGTGTACAGGGA
GAAGAGCAGAGGGGAAAGAACGCAGCCTTGGGGGGGAACCGGTGCTGATGGTCCGAGAGGCTGAGACATGTTTTCCCAGC
TTCACGTGCTGCTTCCTGTCAGACAGGAAGTCTGTGATCCACTTGCAGGTGGAGTCGAGCACGTGCAGCTGGGAGAGTTT
GTCCTGCAGCAGTGCATCACACTACATCATAAGATCTAATACAGTTCATGTGGTCCAATTCTCAAGACATTTGCCTCACT
CGGCTGTCTTACATTCAGTTGCTCATCTACTACCTGAAAGGAGAAAAAACTCCCCAAAAAAACTCTTTGGGGATAAAATT
GGGAGAAATCCATAAAGGACGGCAACTAGCATCCGTCCCCAGGTTTTAACATCACATTGTGACAGAATGTTAATGTGTAC
AATGTTTATATGATTTACATGACTGTACATTGCATTCCCTTCATCTAACATGCTAACTTAATAACTAATCTAATAACACA
AAAACTACAATTCTAACACTAAACATTATTACAGGTATTATAATTTCCACCACTAGGAGTGCACTTCTCGCTTAAATCCA
TAAACACCTTCCCCTCCCCACCAGCAACGACCCTCTCTATTCTGGAGAGAGACATTAACCGGCTCTTGAAAAGACAAAAC
CCCCGTAAGGCAGCCGGCCCGGACTCCGTCTCCGTCAAGGCCTCCACCATTATCCCTGTTCCCAAGAAGCCCAGGATCAC
AGGACTCAATGACTACAGGGCCGTCGCGCTGGCCTCTGTAGTCATGAAGTCTTTTGAACGGCTAGTCCTGTCCCACCTGA
AGACCCTCACTGACCCCCTTCTGGATTCCCTGCAGTTCGCCTACAGAGCCAACAGGTCTGTGGACAATGCTGTCAACATG
GCCCTCCACTACATCCTCCAGAATCTGGACTCCCCAGGAACCTATGCCAGGATTCTGTTTGTTGACTTCAGCTCTGCCTT
CAACACCATCATCCCGTCTCTGCTGCAGGACAAACTCTCTCAGCTACACGTGCCCGACTCCACCTGCAAGTGGATCACAG
ACTTCCTGTCTGACAGGAAGCAGCACGTGAAGCTGGGAAAACATGTCTCAGCCTCTCGGACCATCAGCACCGGTTCCTCC
CAAGGCTGCGTTCTTTCCCCTCTGCTCTTCTCCCTGTACACCAACAGCTGCACCCCCAGTCACCAGTCCGTTAAGCTCCT
GAAGTTTGCGGATGACACCACCCTCATTGGACTGATTCTCTGGTGGGGATGAGTCCGCCTACAGGTGGGAGTCTGACCAT
CTGGTGTCGTGGTGCAGTCAGAACAACCTGGAGCTCAGCGCTCTAAAGACAGTGAAGATGGTTGTGGATTTCCGGAGGAA
CAGAGCCCCACCCTCCCCCATTACCCTGTGCGACTCCCCCGTCACTATTGTGGATTCCTTCCGTTTCCTGGGCTCCATCA
TCACCCAGGACCTCAAGTGGGAGCTGAACATCAGCTTGTAAGAATACGTGTTCAAGATTTGGAGCCTGGTCGGGGTTATC
AAAAATTTAGCCGAACGACTTCTCTCGTTCTGGGAAATTTATTTGTCAGATCACAGGTCAAGTATCAGCGCTGCGTTTGC
AAAGGCAGGAGCAGTTCAGGCAGCACACAGGCCGGAAGAACAACTAACTAACATCAGCAAGAACATCATGTTTTATTACC
CTTGAAAGACAGAGGAGGAAAGATTTCTATTGGCCCTAAACTGGCGTAGAGGAGGACCTTCCACCTCCCGCATCTAAAGA
TCCGGTCACATCCAATGTCCAGACTCCTGACTTAACGTAAACATCAGCGAACAGAGTGTGTATGTTGAATAGTTTTGGTG
TGTCTCTAACCCCCTTTGGCTGGTAAATCTGCTAGTTGACCCGCAGACCTTGCATTCCTCAGCCAGGACATAAACTGACT
CCCCATCCTGTCAGACTCGTGTCTGCCTGCTTGGCAGATCCTGCTTCCCCCCTTACCTAACTCTTAAATCAAGACAAGAC
AGCGAACCCCCAACTAAGCCCATGAAAAAAACTTTTGATTATCAATTCCCCCTTTTTAAATAATTCATTATGTAAACCAA
AAAAAATCAAAAGAAACCACTAATCTAAACGCTAAAAATCTATATCAGTGAATACGGGTGAATGCAGCAGTCACGGAAAT
CCCTAAACAGTACAAAAATCTACTCCACATCTAAACCTGAGTATAATAGACACAGAATACATCCTAGCCTAAAAATATCA
CACCATCTACGTGTATGCATCCACTATATATGATGTGTGCAACAGTTAGCAGATCACGCGGACAGGAATGTTGAACCTAA
AAGAATTTCTTCTTCAGGTCCCTCGAAGACGGTTCTTACCATTCCTATCTCCTCCCCAATCTCCTCCGGCCCTAACAATT
GGATCCACTAGTTCTAGAGCGGCCGCAGATCTGTCTCTGCTCACGTTTCCTGCTATTTGCAGCCTCTCTATCAAGACTAA
TACACCTCTTCCCGCATCGGCTGCCTGTGAGAGGCTTTTCAGCACTGCAGGATTGCTTTTCAGCCCCAAAAGAGCTAGGC
TTGACACTAACAATTTTGAGAATCAGCTTCTACTGAAGTTAAATCTGAGGTTTTACAACTTTGAGTAGCGTGTACTGGCA
TTAGATTGTCTGTCTTATAGTTTGATAATTAAATACAAACAGTTCTAAAGCAGGATAAAACCTTGTATGCATTTCATTTA
ATGTTTTTTGAGATTAAAAGCTTAAACAAGAATCTCTAGTTTTCTTTCTTGCTTTTACTTTTACTTCCTTAATACTCAAG
TACAATTTTAATGGAGTACTTTTTTACTTTTACTCAAGTAAGATTCTAGCCAGATACTTTTACTTTTAATTGAGTAAAAT
TTTCCCTAAGTACTTGTACTTTCACTTGAGTAAAATTTTTGAGTACTTTTTACACCTCTGGAGCTCCAATTCGCCCTATA
GTGAGTCGTATTACAATTCACTGGCCGTCGTTTTACAACGTCGTGACTGGGAAAACCCTGGCGTTACCCAACTTAATCGC
CTTGCAGCACATCCCCCTTTCGCCAGCTGGCGTAATAGCGAAGAGGCCCGCACCGATCGCCCTTCCCAACAGTTGCGCAG
CCTGAATGGCGAATGGGACGCGCCCTGTAGCGGCGCATTAAGCGCGGCGGGTGTGGTGGTTACGCGCAGCGTGACCGCTA
CACTTGCCAGCGCCCTAGCGCCCGCTCCTTTCGCTTTCTTCCCTTCCTTTCTCGCCACGTTCGCCGGCTTTCCCCGTCAA
GCTCTAAATCGGGGGCTCCCTTTAGGGTTCCGATTTAGTGCTTTACGGCACCTCGACCCCAAAAAACTTGATTAGGGTGA
TGGTTCACGTAGTGGGCCATCGCCCTGATAGACGGTTTTTCGCCCTTTGACGTTGGAGTCCACGTTCTTTAATAGTGGAC
TCTTGTTCCAAACTGGAACAACACTCAACCCTATCTCGGTCTATTCTTTTGATTTATAAGGGATTTTGCCGATTTCGGCC
TATTGGTTAAAAAATGAGCTGATTTAACAAAAATTTAACGCGAATTTTAACAAAATATTAACGCTTACAATTTAGGTGGC
ACTTTTCGGGGAAATGTGCGCGGAACCCCTATTTGTTTATTTTTCTAAATACATTCAAATATGTATCCGCTCATGAGACA
ATAACCCTGATAAATGCTTCAATAATATTGAAAAAGGAAGAGTATGAGTATTCAACATTTCCGTGTCGCCCTTATTCCCT
TTTTTGCGGCATTTTGCCTTCCTGTTTTTGCTCACCCAGAAACGCTGGTGAAAGTAAAAGATGCTGAAGATCAGTTGGGT
GCACGAGTGGGTTACATCGAACTGGATCTCAACAGCGGTAAGATCCTTGAGAGTTTTCGCCCCGAAGAACGTTTTCCAAT
GATGAGCACTTTTAAAGTTCTGCTATGTGGCGCGGTATTATCCCGTATTGACGCCGGGCAAGAGCAACTCGGTCGCCGCA
TACACTATTCTCAGAATGACTTGGTTGAGTACTCACCAGTCACAGAAAAGCATCTTACGGATGGCATGACAGTAAGAGAA
TTATGCAGTGCTGCCATAACCATGAGTGATAACACTGCGGCCAACTTACTTCTGACAACGATCGGAGGACCGAAGGAGCT
AACCGCTTTTTTGCACAACATGGGGGATCATGTAACTCGCCTTGATCGTTGGGAACCGGAGCTGAATGAAGCCATACCAA
ACGACGAGCGTGACACCACGATGCCTGTAGCAATGGCAACAACGTTGCGCAAACTATTAACTGGCGAACTACTTACTCTA
GCTTCCCGGCAACAATTAATAGACTGGATGGAGGCGGATAAAGTTGCAGGACCACTTCTGCGCTCGGCCCTTCCGGCTGG
CTGGTTTATTGCTGATAAATCTGGAGCCGGTGAGCGTGGGTCTCGCGGTATCATTGCAGCACTGGGGCCAGATGGTAAGC
CCTCCCGTATCGTAGTTATCTACACGACGGGGAGTCAGGCAACTATGGATGAACGAAATAGACAGATCGCTGAGATAGGT
GCCTCACTGATTAAGCATTGGTAACTGTCAGACCAAGTTTACTCATATATACTTTAGATTGATTTAAAACTTCATTTTTA
ATTTAAAAGGATCTAGGTGAAGATCCTTTTTGATAATCTCATGACCAAAATCCCTTAACGTGAGTTTTCGTTCCACTGAG
CGTCAGACCCCGTAGAAAAGATCAAAGGATCTTCTTGAGATCCTTTTTTTCTGCGCGTAATCTGCTGCTTGCAAACAAAA
AAACCACCGCTACCAGCGGTGGTTTGTTTGCCGGATCAAGAGCTACCAACTCTTTTTCCGAAGGTAACTGGCTTCAGCAG
AGCGCAGATACCAAATACTGTTCTTCTAGTGTAGCCGTAGTTAGGCCACCACTTCAAGAACTCTGTAGCACCGCCTACAT
ACCTCGCTCTGCTAATCCTGTTACCAGTGGCTGCTGCCAGTGGCGATAAGTCGTGTCTTACCGGGTTGGACTCAAGACGA
TAGTTACCGGATAAGGCGCAGCGGTCGGGCTGAACGGGGGGTTCGTGCACACAGCCCAGCTTGGAGCGAACGACCTACAC
CGAACTGAGATACCTACAGCGTGAGCTATGAGAAAGCGCCACGCTTCCCGAAGGGAGAAAGGCGGACAGGTATCCGGTAA
GCGGCAGGGTCGGAACAGGAGAGCGCACGAGGGAGCTTCCAGGGGGAAACGCCTGGTATCTTTATAGTCCTGTCGGGTTT
CGCCACCTCTGACTTGAGCGTCGATTTTTGTGATGCTCGTCAGGGGGGCGGAGCCTATGGAAAAACGCCAGCAACGCGGC
CTTTTTACGGTTCCTGGCCTTTTGCTGGCCTTTTGCTCACATGTTCTTTCCTGCGTTATCCCCTGATTCTGTGGATAACC
GTATTACCGCCTTTGAGTGAGCTGATACCGCTCGCCGCAGCCGAACGACCGAGCGCAGCGAGTCAGTGAGCGAGGAAGCG
GAAGAGCGCCCAATACGCAAACCGCCTCTCCCCGCGCGTTGGCCGATTCATTAATGCAGCTGGCACGACAGGTTTCCCGA
CTGGAAAGCGGGCAGTGAGCGCAACGCAATTAATGTGAGTTAGCTCACTCATTAGGCACCCCAGGCTTTACACTTTATGC
TTCCGGCTCGTATGTTGTGTGGAATTGTGAGCGGATAACAATTTCACACAGGAAACAGCTATGACCATGATTACGCCAAG
CTCGAAATTAACCCTCACTAAAGGGAACAAAAGCTGGTACC
