# Supplementary material for: A Y-linked duplication of anti-Mullerian hormone is the sex determination gene in threespine stickleback
Source: PLoS Genet. 2025 Nov 4;21(11):e1011932. doi: 10.1371/journal.pgen.1011932 (PMC12599925; doi:10.1371/journal.pgen.1011932)
Supplement: S2 File — (ZIP) [file pgen.1011932.s019.zip › pT2-5amhy2.5.gb]

LOCUS       pT2-5amhy2.5           15561 bp    DNA     circular SYN 17-APR-2025
DEFINITION  Genewiz EZseq.
ACCESSION
VERSION     .
KEYWORDS    .
SOURCE      .
  ORGANISM  .
COMMENT     Annotated with pLannotate v1.2.0.
FEATURES             Location/Qualifiers
     misc_feature    1..584
                     /note="tol2_Right"
                     /note="Derived using Geneious Prime 2023.2.1 'Annotate
                     from Database' based on nucleotide similarity"
                     /standard_name="tol2 left"
     3'UTR           complement(3169..3292)
     CDS             join(complement(6972..7092),complement(6590..6820),
                     complement(6335..6507),complement(6137..6248),
                     complement(5970..6069),complement(5448..5869),
                     complement(3293..3699))
                     /codon_start=1
     misc_feature    complement(12194..12700)
                     /note="tol2_Left"
                     /note="Derived using Geneious Prime 2023.2.1 'Annotate
                     from Database' based on nucleotide similarity"
                     /standard_name="tol2 right"
     regulatory      complement(12715..12733)
                     /note="Geneious type: promoter"
                     /note="pLannotate"
                     /standard_name="T7 promoter"
     CDS             12736..12893
                     /note="pLannotate"
                     /standard_name="lacZα (fragment)"
     rep_origin      12898..13326
     regulatory      13379..13483
                     /note="Geneious type: promoter"
                     /note="pLannotate"
                     /standard_name="AmpR promoter"
     CDS             13484..14344
                     /note="pLannotate"
                     /standard_name="AmpR"
     rep_origin      14515..15103
     CDS             15286..15378
                     /note="pLannotate"
                     /standard_name="lacI (fragment)"
     protein_bind    15391..15412
                     /note="pLannotate"
                     /standard_name="CAP binding site"
     regulatory      15427..15457
                     /note="Geneious type: promoter"
                     /note="pLannotate"
                     /standard_name="lac promoter"
     protein_bind    15461..15483
                     /note="pLannotate"
                     /standard_name="lac operator (fragment)"
     regulatory      15526..15544
                     /note="Geneious type: promoter"
                     /note="pLannotate"
                     /standard_name="T3 promoter"
ORIGIN      
        1 cagaggtgta aagtacttga gtaattttac ttgattactg tacttaagta ttatttttgg
       61 ggatttttac tttacttgag tacaattaaa aatcaatact tttactttta cttaattaca
      121 tttttttaga aaaaaaagta ctttttactc cttacaattt tatttacagt caaaaagtac
      181 ttattttttg gagatcactt cattctattt tcccttgcta ttaccaaacc aattgaattg
      241 cgctgatgcc cagtttaatt taaatgttat ttattctgcc tatgaaaatc gttttcacat
      301 tatatgaaat tggtcagaca tgttcattgg tcctttggaa gtgacgtcat gtcacatcta
      361 ttaccacaat gcacagcacc ttgacctgga aattagggaa attataacag tcaatcagtg
      421 gaagaaaatg gaggaagtat gtgattcatc agcagctgcg agcagcacag tccaaaatca
      481 gccacaggat caagagcacc cgtggccgta tcttcgcgaa ttcttttctt taagtggtgt
      541 aaataaagat tcattcaaga tgaaatgtgt cctctgtctc ccgcgggccc cccctcgagc
      601 gcctcactgg tccagttctt caattccctc accacaggtt tgcggagctt tagtttctgc
      661 ctgtatgcag gaattaagtg gaccatgtgg tcagagtgtc ccagtgcagc acgagggacg
      721 gcgtgataag ccctgcctac tgtggtgtaa cagtgatcaa gtatgttctc ctctctggtg
      781 gggcatttaa taaactgtct gtacttagga agttcatggg tgagattacc tttgtcaaag
      841 tccccgagga caatgactaa ggagtccggg ttggtccgct ccacacgccg tatctggtca
      901 aacaccgacc aggatgaatg aagcgaactc acggggggaa taaaatgacg aaaggtgagc
      961 gcacctttga gaagaatgtc cagcaattcc agggtagcag gaaaagttgg aagtaactcc
     1021 gctggagttg ttcctcggat gttcaagagc tcatctctgg tgaaagagct ccgggaatcg
     1081 caacaggaaa cataattaac aacaaaaaca acaaaaaacg aagcgcacca aagcaccgtg
     1141 gcagccgtcg tcggcgccat cttggattga acaagacagc atggcgataa tcagagagcc
     1201 atgacaacgc taaaacaata gtgggacata tgtatcaaaa taattgaata aaacgagaac
     1261 ccatgttcca gtgacggcta atggtccggg gaacggtttg tccggggggc gggggagtag
     1321 tagtcagtcc gcgggtgctc tgtatacgct ggcttcagtc ggttgtcaaa acattggcca
     1381 aattactcgt ttcagacttg agcaaataca gaatcccttt gtgtttattt ctaaagcatt
     1441 aagacataca tcactttttt taagacgctg tgctacttgc aagtcgctgt gatctgctag
     1501 attgtcaata aagttagaat aaacatgtac ggcaaatcca gggtcacaaa gatactcatt
     1561 taccttacat ggaatttgct tgtcgctaaa tacccaactg agatcggctt atgccgttct
     1621 gaaaaagtat cctaccaggt ttcggaggaa ccgaccacgc aacctgccgt tatggcaaag
     1681 gaacctgcca ccaaccatcg gcactagttg ttctaacaaa ggtaccttcc accgaccact
     1741 tttcgcacat gcccgaatgt ccgcacacgg cggccatctt gctacagtga gctcgctcac
     1801 ccataacatt gtgttggtag tgggacatgt acttgtatat atataataat attaacttgc
     1861 ttcattttca accgattttt aaatggtttg gtttgttaga aacagtagag atgttattga
     1921 cacagtgcat actccataaa taatgtcctg tttaatatta tttttgtatg aaaacccata
     1981 attataatta ttcataagta tgcagtgtca taaatacatc tctgtacagg gtggggattt
     2041 caacatgcag catttcttga tgtatatttg taaaggaaaa tcttgtacct attttagaac
     2101 attattctat tttttaaaaa catatcataa ttattcatag tacgtattgt agatgttaga
     2161 aataaacaac cctgttcatt aattaataaa atgcatttac tgtacaccag ggtatagcca
     2221 cgattccgaa actgtataat caaaaaagaa attctgaata gtgtaacact actctaattt
     2281 taaaacttta aacaatagaa taatatcaat gctcagttat gattgtttat ataatattat
     2341 caaccgaaat gcatgcacgt gacactttat agcaccacaa ctgatattga ctcatagatt
     2401 agggttagcc aatgggctgc ctgttgattg cttctgacta atagtcagag gtctcttttc
     2461 tactgttgct actagtagtt ctaaaaataa tactactact aatggaagta gtgactgcaa
     2521 ctgatatcac tactactacc actttaacaa aaagtactgt tggtattcat ttttcataca
     2581 ttttaaaaaa ttaatttcag ctttcagcat tccaacagat tttctgcggg gaatgcattt
     2641 atagttacat attacacttt caaatacact tgacaccttc acacacttgt gtatagtata
     2701 ttctttttat ctttcttttt tattgtatgt tttttatatt ctattgttaa tttaattgta
     2761 aatgattgtc tgatagattt cgattctgat actagccccc cctttcaggc atgttgatga
     2821 tggactgtct atctgttaga aaacttttac tcgacaccgg tgtacaatca ttgaacagga
     2881 catttataaa aagcatggag ccaagttgaa acagatacaa ttcctcagtg cgcctaagac
     2941 gcagacctct cttctccttt tctctactta tcttaatctt acttgtcttg ccttcactct
     3001 cattgcggct tggtttagct ctctcactgg aaaatgatta cctaaatgga tatatctata
     3061 gctcaatccg tactcaaaat attacatcga gatgattata acatgaatat atgttggaat
     3121 atggaaacca tttttcctct acaatagttt taagtataag gcctgaagag acctctgaat
     3181 taacatacat acatactact agtgaagtaa tactgtgtga atatatatat gacagtaaca
     3241 attacattga actgtctcag tgtataatgt taaacatcat ttaactaaat ttttagcggc
     3301 atccacactc cttggccacc atatctggtt taatggagat gtaagtctca ttctcgttca
     3361 ccctcaccac cgccaagtct tcataggcca cgggcacaca gcacggcatc cgattgtctc
     3421 tgtcgccatt ctccacatgc aacatgagca agacggcgtg gttggtgccg ttggtcaggg
     3481 ggaatgcaca agtgccgtga cagttgttga ttttgacagt gtttggaagg tcgtaactat
     3541 tgtctgggtt cacgctgagg ctcttgagtc tgcatttggg atcactctct tggtagttag
     3601 agctggctct gttggtacgc agtcctctct gcatcgcgta ggcatggctc accatctgca
     3661 gggccttcag cagaagaaag gcccggtact ggttcactcc tgttaaagag gtaacaaaag
     3721 cactggctaa aaggtcttga taacaaagaa agtaagttta tgccagatgt gcttgtttat
     3781 aatgcagatg tgatgattgt actatgattc tcaagcaggg gcgtcatctg ccgagtggag
     3841 agactgatga agctcaatta acttgaactg atatgacttg atatatatat atatatatat
     3901 gtatatatat gtatatatat atatatatat acatatatat atatatatat atatataaac
     3961 ttgatttgaa gacatacggt atatacccac atggagtcat tcgttcacac ccttttagat
     4021 gttagttttg tgtggactgt ctttaccgat ctgtaggcca ctcagcagtg gattacttga
     4081 tttttgattg ctgtttgccc acacaacagg gctattgcgg ctaatcactc gcaagcgcaa
     4141 atcaggttga tgcgcgcgcg taaatcaaac atccacgagc aaatctctat ctcaaaagta
     4201 tgtcacatta agaccaacgc gtccagctcg cagaccggtc cgtcagtctg aatctgtgaa
     4261 tatctaataa ctttaccgaa cgatggagga gcctgcacat atcttatctc attatttcga
     4321 ttttccaaaa atcgattggt attgaaagtt agcatattca cagattcgaa cttcatttta
     4381 ccaatacgga ccggtctgcg agctggacgc attggtctta atgtgccggt aatgatggta
     4441 aatgaaggta aatgatgggt gtagctggtt gttatctacg gtccactacg gttacagaga
     4501 ggtgtcgttt gtgttttgac aattttttat ctcagaattt cgactttcta tcccctttct
     4561 tcagtgcgga aatgggcttc tgtagttgtg tgaatgcatc actccagcca atccaaagac
     4621 ggggtttgta cccaatcagg tgtagagacc atggtgactg gctccgctcc ctcactgtca
     4681 aaaagaacaa cagcaagcgc gtagaaaaca ccttcgagcg cgagcagagt tcaaccttgc
     4741 gagcaacgag gttcacgttc cgtttgcttg cggatgtttg atttacgcgc tcgcattatc
     4801 ctgatttgct ctctcgaatt ttgacagtga attgccacca tacaacgctg cataccgtat
     4861 agcgcaaaac aaatcgatat gaaaaagaat aaagctctca tttgacagag gcaagagaat
     4921 tgtcattgtt acgttacccg agtcagtcag ggttgctttt gaatgaaatt aaatgtcgct
     4981 gttagtaagc agggattgct aattagcact accaagtttt ccgttaactc acgcattcga
     5041 ccgtgcatgc gtgacgtgtt ttttctaatg gcagagaatc taccgctgcc ttggcaatcg
     5101 cgatcaacct attgggcacc cctggtctaa cgcatgcgct cactcaagga gtgagacccc
     5161 agtgtactga ttaggaatag cagctatttt tatagaaatg caatttatgt ctttcagtaa
     5221 ttctcataat agcaaagtca tccagtggaa caaacgtgac acccatgccc ttttttataa
     5281 atgttatgtt gttgactaaa atctaattta aaataattta aaatcaacat taggaacatg
     5341 gaacatgtgg attgaatagt actgaattca atatgactgg cctgtgggtt tgaatgaaga
     5401 atgttgttaa taactgctct gggagcctat tttttcgccc tcatcacctg ctgccggttc
     5461 cttcactgga aatgcactga gctccctgag ccttcccagc ctgtcattgg ctctttggcc
     5521 cacttgctcc tcccgcatca cagtcgttat cttcaccacc tccacctcca acctttgcct
     5581 gagctcctcc agcagctcgg cggaaagaga caattcccca cgatgcactg gaaacataga
     5641 ggcccagcta ctgaaggaga agatagtgat ggaagaggag ttgatcagtc cagccaacat
     5701 ggtgtcactg gaggacaggc ccagtgtcag agagggcagg gactgtaagg agtccagctt
     5761 gaggggagtg aacttatggt ggtcctgagg caggatgtca cccaggaagc gcttcagctc
     5821 acataggaag gaggtctggg aggaggccat ggatgaattt tgatgatatc tgagaaagcg
     5881 aattaaaaaa aaggaaaaca gttactgatt gcgactttaa caataatgta gtaatttgcc
     5941 aatccgggga cgtgaaaagc cagtagaacc ttgtactggt tactctttcc aaagagaaaa
     6001 ggagaagcgg aactacgctg atgttagttc ctgatcttcc atcagtgaga atccttttta
     6061 gcctttggtc tgtaaggaga ggaacatttg aggagggttc tcatagaaca gaagtcatat
     6121 catgctcata ccttactcat atcgggggat tttgtctcaa cagaaatctt ccatttctgg
     6181 gaaatgttgc tctctgatgt ttttcctgtc agcattatgt agcacgtttc tcccgagatg
     6241 cacgcagtct agaaaagaca gaaaaacaag agttatgtct gtgacgaatg catacacaaa
     6301 caggcattga tactttagga gactccttcc ttacctgatt gtgaggatgc agtgatttac
     6361 tggtgaaagt gacgtccagg tttcccctgt tgggggggct ttcaaacgtt aggagaagca
     6421 cagggctgcg cctgagcaaa agagactgcg ggaggtcaaa ggtcaacatg agcggtcctc
     6481 tctcgtcttc gtttggtatg agcactgctg gaggaaaaga gacatatgtc aagatttaac
     6541 aaaaaaacat ccaaacaatt catgtcttgc aattagagag cgcatgtacc tgcaattgga
     6601 tgcagcgcct ccaatatgtg tgtctggtac ctgcttgttt cctttgccag ctgtaacaag
     6661 accgagcctg atgagccatt ggaaacagtg cagattccaa actgagtacg actgcgctta
     6721 gcaagttcac cgtgactccc gacagcttca cgcaacagag cagaaatttc atcggcaacg
     6781 catggtgcta tgtgagagac tgtggcggcc gatgaggtct ctgttgatag gaatggctgg
     6841 tcatgaaatt aaaaaatgca gtaaacattg gtgtacaatg aaaagcagat tggagctaaa
     6901 acagaaagaa cttctaaatt caatccaaaa catacgaaat ttcctgaata catttttcca
     6961 aggggtctga cctgtcactg tggggttggg ggtcgggatc agctgctgtc catgcaaggt
     7021 caatagggcc acacagagcc ccgtgctgca gagcatcaac ccaccaaagt gaaagaaatc
     7081 caaacacaac atacttcacg gtcttgtgcg agtgcctgcg tggttagaac gtacagaatt
     7141 ataaagacag tgtgggggcg ggttgaggcc tctgtactaa aacatcctaa ggctgttttg
     7201 gcctctgtca taatcagaag agaggttaaa acaaaacaca acaacacaag actacgtctg
     7261 tattgtttgt acaataagtt gtgtgtatga catgtcagct gagataagtt ttcaaatctg
     7321 tatggcgtct agaaggcaac tcggtatctc atgatgatca gatgcatgtc tcaggataaa
     7381 gaacatgatg tccttgtaca atgagatcat tgtgcgtgcg caaaaccttc ctgttaatga
     7441 tatcttatct cagtatatat ctgagggctg gaaaagaaaa cctttgagta gccttggcgc
     7501 atgagctgta tgtatgtcaa ctctgtctcc tgtttgcaaa cattaaatgc cctgttttga
     7561 tgattttaca ctgatgtcga gtgagaattt ttctgacaat gtgtgaatgg tggtgctgta
     7621 aatgatgcag cacgcatcat ttacatcact atcggggtgc ccccccaggc agaagaggca
     7681 ggcgctgagc caccctgcag gctagccaca agtctccact gttgcctcga aggagtcgaa
     7741 ggactgtgtg tcgtcccctg cagtaactcc tgtaagccac ccgggctgcg agttgttcca
     7801 gagcgtaagc ctgcatctca gcctggactg ttacgtgtca gtgttgtgtg tttcacacct
     7861 cctcccttgt tttcccttca ggtgccaatc tggtgtatgg ttgccaatgt ggctgcacct
     7921 gggttcaagg agttcaaacc aatcaaggca cccactttaa gtcaaaaccc tttgaccttg
     7981 cacttagaac gttagacatt aaacatacaa catctactct gtactctgag aaactccaac
     8041 aacagttctc aacaagtgac tccgcttcgg tttggagagg cctccaacac ctcacgaact
     8101 acaagccaaa aacccctaca ctccatgaat gacctccgcc tgatagatga gctgaatgtg
     8161 ttctactgca gattcgatag acaatgtcct gatgccatcc cccacagctc caccaacctg
     8221 cccaagtccc ctacctatcc ctcccccatt caaaaatcaa aaaaggattt attaactaaa
     8281 caacgttata aggaatacaa ttacaaagta aaatacaaaa cgaacagtaa aatattttgt
     8341 ggaatagaaa attctagtcc aaagtgactt atcaaagcgg ctgcaggaaa attgtaacag
     8401 tcctttcccc gctttggtaa tttgaaaact cttgaggtgt gtcttcttag gtgcatttga
     8461 atgtcattgg cttcttcttc aaagtgtctc ctcctggttt atccccttaa cattgaggtg
     8521 tgaagctgct tctgtaacct gaaacctctc tgtctctgtc cctcacattc caatacattc
     8581 aatgtagata catttggctt tatgcctcaa tgagtgaata taacaaagca tgcatatttt
     8641 gtcttcatcg tataactagt acactttaat tacaacacat cattaatgat cacagttcat
     8701 caggaatcag gaaacattta ttaccaaata tgccaaacat acaaggaatt tgtcttggcg
     8761 gttagtgcgc gacagtagac agacaagaca gcagtgcaca agtaataaaa taaagtaaaa
     8821 tgaaatgcta atgcaatggg ttagtatgaa taaggctgtg ggttagtata aaacaaggga
     8881 ataaagttta aaaatgtaaa tattaaaaaa gtttaaaaaa aaaaaattaa gcataaagtg
     8941 cactaacaaa caagtaacaa agtgacgagt gacgacaaag tgatgaatta cagttaaagt
     9001 ggcatgtgca gtgtgaaggg gagtgaccgg tggaatgtta tagtcagtca gtgggggacc
     9061 gggctctgtt gatgagcccg actgccgacg ggaagaaact gttcgtgtgg cgggaggtct
     9121 tagtcctgat ggacctcagc ctcctgccag atggaagggg cacaaacagt ttttgtccgg
     9181 ggtgagaggg gtcggccacg atctttttag ctcgcttcag agacctggaa gtgaacaagt
     9241 cctgcaggga cggcagattg cagccgatca ccctctctgc agagcggatg acacgctgca
     9301 gcctgccctt gtccttggct gtggctgcag cgtacaaaac gctgcaggat ggccgtgtag
     9361 aagtgtcttt ggcaggttga atttcttcag ctgcctcagg aagaacaacc tctgctgagc
     9421 cttcttggtg atggagctga tgttcagctc ccacttgagg tcctgggtga tgatggagcc
     9481 caggaaacgg aaggaatcca caatagtgac gggggagtcg cacagggtga tgggggaggg
     9541 tggggctctg ttccgccgga aatccacaac catctccact gtctttagag cgttgagctc
     9601 caggttgttc tgactgcacc aggacaccag atggtcagac tcccacctgt aggcggactc
     9661 gtccccacta gagattcagt ccaatgaggg tggtgtcatc cgcaaacttc aggagcttga
     9721 cggactggtg actggaggtg cagctgttgg tgtacaggga gaagagcaga ggggaaagaa
     9781 cgcagccttg ggggggaacc ggtgctgatg gtccgagagg ctgagacatg ttttcccagc
     9841 ttcacgtgct gcttcctgtc agacaggaag tctgtgatcc acttgcaggt ggagtcgagc
     9901 acgtgcagct gggagagttt gtcctgcagc agtgcatcac actacatcat aagatctaat
     9961 acagttcatg tggtccaatt ctcaagacat ttgcctcact cggctgtctt acattcagtt
    10021 gctcatctac tacctgaaag gagaaaaaac tccccaaaaa aactctttgg ggataaaatt
    10081 gggagaaatc cataaaggac ggcaactagc atccgtcccc aggttttaac atcacattgt
    10141 gacagaatgt taatgtgtac aatgtttata tgatttacat gactgtacat tgcattccct
    10201 tcatctaaca tgctaactta ataactaatc taataacaca aaaactacaa ttctaacact
    10261 aaacattatt acaggtatta taatttccac cactaggagt gcacttctcg cttaaatcca
    10321 taaacacctt cccctcccca ccagcaacga ccctctctat tctggagaga gacattaacc
    10381 ggctcttgaa aagacaaaac ccccgtaagg cagccggccc ggactccgtc tccgtcaagg
    10441 cctccaccat tatccctgtt cccaagaagc ccaggatcac aggactcaat gactacaggg
    10501 ccgtcgcgct ggcctctgta gtcatgaagt cttttgaacg gctagtcctg tcccacctga
    10561 agaccctcac tgaccccctt ctggattccc tgcagttcgc ctacagagcc aacaggtctg
    10621 tggacaatgc tgtcaacatg gccctccact acatcctcca gaatctggac tccccaggaa
    10681 cctatgccag gattctgttt gttgacttca gctctgcctt caacaccatc atcccgtctc
    10741 tgctgcagga caaactctct cagctacacg tgcccgactc cacctgcaag tggatcacag
    10801 acttcctgtc tgacaggaag cagcacgtga agctgggaaa acatgtctca gcctctcgga
    10861 ccatcagcac cggttcctcc caaggctgcg ttctttcccc tctgctcttc tccctgtaca
    10921 ccaacagctg cacccccagt caccagtccg ttaagctcct gaagtttgcg gatgacacca
    10981 ccctcattgg actgattctc tggtggggat gagtccgcct acaggtggga gtctgaccat
    11041 ctggtgtcgt ggtgcagtca gaacaacctg gagctcagcg ctctaaagac agtgaagatg
    11101 gttgtggatt tccggaggaa cagagcccca ccctccccca ttaccctgtg cgactccccc
    11161 gtcactattg tggattcctt ccgtttcctg ggctccatca tcacccagga cctcaagtgg
    11221 gagctgaaca tcagcttgta agaatacgtg ttcaagattt ggagcctggt cggggttatc
    11281 aaaaatttag ccgaacgact tctctcgttc tgggaaattt atttgtcaga tcacaggtca
    11341 agtatcagcg ctgcgtttgc aaaggcagga gcagttcagg cagcacacag gccggaagaa
    11401 caactaacta acatcagcaa gaacatcatg ttttattacc cttgaaagac agaggaggaa
    11461 agatttctat tggccctaaa ctggcgtaga ggaggacctt ccacctcccg catctaaaga
    11521 tccggtcaca tccaatgtcc agactcctga cttaacgtaa acatcagcga acagagtgtg
    11581 tatgttgaat agttttggtg tgtctctaac cccctttggc tggtaaatct gctagttgac
    11641 ccgcagacct tgcattcctc agccaggaca taaactgact ccccatcctg tcagactcgt
    11701 gtctgcctgc ttggcagatc ctgcttcccc ccttacctaa ctcttaaatc aagacaagac
    11761 agcgaacccc caactaagcc catgaaaaaa acttttgatt atcaattccc cctttttaaa
    11821 taattcatta tgtaaaccaa aaaaaatcaa aagaaaccac taatctaaac gctaaaaatc
    11881 tatatcagtg aatacgggtg aatgcagcag tcacggaaat ccctaaacag tacaaaaatc
    11941 tactccacat ctaaacctga gtataataga cacagaatac atcctagcct aaaaatatca
    12001 caccatctac gtgtatgcat ccactatata tgatgtgtgc aacagttagc agatcacgcg
    12061 gacaggaatg ttgaacctaa aagaatttct tcttcaggtc cctcgaagac ggttcttacc
    12121 attcctatct cctccccaat ctcctccggc cctaacaatt ggatccacta gttctagagc
    12181 ggccgcagat ctgtctctgc tcacgtttcc tgctatttgc agcctctcta tcaagactaa
    12241 tacacctctt cccgcatcgg ctgcctgtga gaggcttttc agcactgcag gattgctttt
    12301 cagccccaaa agagctaggc ttgacactaa caattttgag aatcagcttc tactgaagtt
    12361 aaatctgagg ttttacaact ttgagtagcg tgtactggca ttagattgtc tgtcttatag
    12421 tttgataatt aaatacaaac agttctaaag caggataaaa ccttgtatgc atttcattta
    12481 atgttttttg agattaaaag cttaaacaag aatctctagt tttctttctt gcttttactt
    12541 ttacttcctt aatactcaag tacaatttta atggagtact tttttacttt tactcaagta
    12601 agattctagc cagatacttt tacttttaat tgagtaaaat tttccctaag tacttgtact
    12661 ttcacttgag taaaattttt gagtactttt tacacctctg gagctccaat tcgccctata
    12721 gtgagtcgta ttacaattca ctggccgtcg ttttacaacg tcgtgactgg gaaaaccctg
    12781 gcgttaccca acttaatcgc cttgcagcac atcccccttt cgccagctgg cgtaatagcg
    12841 aagaggcccg caccgatcgc ccttcccaac agttgcgcag cctgaatggc gaatgggacg
    12901 cgccctgtag cggcgcatta agcgcggcgg gtgtggtggt tacgcgcagc gtgaccgcta
    12961 cacttgccag cgccctagcg cccgctcctt tcgctttctt cccttccttt ctcgccacgt
    13021 tcgccggctt tccccgtcaa gctctaaatc gggggctccc tttagggttc cgatttagtg
    13081 ctttacggca cctcgacccc aaaaaacttg attagggtga tggttcacgt agtgggccat
    13141 cgccctgata gacggttttt cgccctttga cgttggagtc cacgttcttt aatagtggac
    13201 tcttgttcca aactggaaca acactcaacc ctatctcggt ctattctttt gatttataag
    13261 ggattttgcc gatttcggcc tattggttaa aaaatgagct gatttaacaa aaatttaacg
    13321 cgaattttaa caaaatatta acgcttacaa tttaggtggc acttttcggg gaaatgtgcg
    13381 cggaacccct atttgtttat ttttctaaat acattcaaat atgtatccgc tcatgagaca
    13441 ataaccctga taaatgcttc aataatattg aaaaaggaag agtatgagta ttcaacattt
    13501 ccgtgtcgcc cttattccct tttttgcggc attttgcctt cctgtttttg ctcacccaga
    13561 aacgctggtg aaagtaaaag atgctgaaga tcagttgggt gcacgagtgg gttacatcga
    13621 actggatctc aacagcggta agatccttga gagttttcgc cccgaagaac gttttccaat
    13681 gatgagcact tttaaagttc tgctatgtgg cgcggtatta tcccgtattg acgccgggca
    13741 agagcaactc ggtcgccgca tacactattc tcagaatgac ttggttgagt actcaccagt
    13801 cacagaaaag catcttacgg atggcatgac agtaagagaa ttatgcagtg ctgccataac
    13861 catgagtgat aacactgcgg ccaacttact tctgacaacg atcggaggac cgaaggagct
    13921 aaccgctttt ttgcacaaca tgggggatca tgtaactcgc cttgatcgtt gggaaccgga
    13981 gctgaatgaa gccataccaa acgacgagcg tgacaccacg atgcctgtag caatggcaac
    14041 aacgttgcgc aaactattaa ctggcgaact acttactcta gcttcccggc aacaattaat
    14101 agactggatg gaggcggata aagttgcagg accacttctg cgctcggccc ttccggctgg
    14161 ctggtttatt gctgataaat ctggagccgg tgagcgtggg tctcgcggta tcattgcagc
    14221 actggggcca gatggtaagc cctcccgtat cgtagttatc tacacgacgg ggagtcaggc
    14281 aactatggat gaacgaaata gacagatcgc tgagataggt gcctcactga ttaagcattg
    14341 gtaactgtca gaccaagttt actcatatat actttagatt gatttaaaac ttcattttta
    14401 atttaaaagg atctaggtga agatcctttt tgataatctc atgaccaaaa tcccttaacg
    14461 tgagttttcg ttccactgag cgtcagaccc cgtagaaaag atcaaaggat cttcttgaga
    14521 tccttttttt ctgcgcgtaa tctgctgctt gcaaacaaaa aaaccaccgc taccagcggt
    14581 ggtttgtttg ccggatcaag agctaccaac tctttttccg aaggtaactg gcttcagcag
    14641 agcgcagata ccaaatactg ttcttctagt gtagccgtag ttaggccacc acttcaagaa
    14701 ctctgtagca ccgcctacat acctcgctct gctaatcctg ttaccagtgg ctgctgccag
    14761 tggcgataag tcgtgtctta ccgggttgga ctcaagacga tagttaccgg ataaggcgca
    14821 gcggtcgggc tgaacggggg gttcgtgcac acagcccagc ttggagcgaa cgacctacac
    14881 cgaactgaga tacctacagc gtgagctatg agaaagcgcc acgcttcccg aagggagaaa
    14941 ggcggacagg tatccggtaa gcggcagggt cggaacagga gagcgcacga gggagcttcc
    15001 agggggaaac gcctggtatc tttatagtcc tgtcgggttt cgccacctct gacttgagcg
    15061 tcgatttttg tgatgctcgt caggggggcg gagcctatgg aaaaacgcca gcaacgcggc
    15121 ctttttacgg ttcctggcct tttgctggcc ttttgctcac atgttctttc ctgcgttatc
    15181 ccctgattct gtggataacc gtattaccgc ctttgagtga gctgataccg ctcgccgcag
    15241 ccgaacgacc gagcgcagcg agtcagtgag cgaggaagcg gaagagcgcc caatacgcaa
    15301 accgcctctc cccgcgcgtt ggccgattca ttaatgcagc tggcacgaca ggtttcccga
    15361 ctggaaagcg ggcagtgagc gcaacgcaat taatgtgagt tagctcactc attaggcacc
    15421 ccaggcttta cactttatgc ttccggctcg tatgttgtgt ggaattgtga gcggataaca
    15481 atttcacaca ggaaacagct atgaccatga ttacgccaag ctcgaaatta accctcacta
    15541 aagggaacaa aagctggtac c
//
