# Supplementary material for: A Y-linked duplication of anti-Mullerian hormone is the sex determination gene in threespine stickleback
Source: PLoS Genet. 2025 Nov 4;21(11):e1011932. doi: 10.1371/journal.pgen.1011932 (PMC12599925; doi:10.1371/journal.pgen.1011932)
Supplement: S2 File — (ZIP) [file pgen.1011932.s019.zip › pT2Dre.Ubi_Amhy,EGFP.fasta]

>pT2Dre.Ubi:Amhy,EGFP
CAGAGGTGTAAAGTACTTGAGTAATTTTACTTGATTACTGTACTTAAGTATTATTTTTGGGGATTTTTACTTTACTTGAG
TACAATTAAAAATCAATACTTTTACTTTTACTTAATTACATTTTTTTAGAAAAAAAAGTACTTTTTACTCCTTACAATTT
TATTTACAGTCAAAAAGTACTTATTTTTTGGAGATCACTTCATTCTATTTTCCCTTGCTATTACCAAACCAATTGAATTG
CGCTGATGCCCAGTTTAATTTAAATGTTATTTATTCTGCCTATGAAAATCGTTTTCACATTATATGAAATTGGTCAGACA
TGTTCATTGGTCCTTTGGAAGTGACGTCATGTCACATCTATTACCACAATGCACAGCACCTTGACCTGGAAATTAGGGAA
ATTATAACAGTCAATCAGTGGAAGAAAATGGAGGAAGTATGTGATTCATCAGCAGCTGCGAGCAGCACAGTCCAAAATCA
GCCACAGGATCAAGAGCACCCGTGGCCGTATCTTCGCGAATTCTTTTCTTTAAGTGGTGTAAATAAAGATTCATTCAAGA
TGAAATGTGTCCTCTGTCTCCCGCGGGCCCCCCCTCGAGACCAGCAAAGTTCTAGAATTTGTCGAAACATTTATGTTATA
TATTTCCTGAAAAAAATTCTGAGTAAGTTCTTAAGTGTTATTGCCAGCAACATAAACAACAGACGGCAAAATGAATAAAT
GATAACAAAGCAGTAGGCTTAAATAAACCTAATTTTTATAGGCTGTTCTCTACAACCCTCAAACAGTGATTAGTTTTGTA
CTTATAAACTTGCCCTTTCATTCATATTTCAAGAAAATTGGTTCAGAAGATCTGGATATTCTAGCAGTTGTTCAAGCTCA
TGGAGGGATCAGTGACCTGATTCCACAATGACTAGGCCTAATCCAGAAATTAGATGACTGTCAACATAAAAAGGCACAGC
ACTCACTAGCTGCCCTATATATTTTATTATATTTTACATATATTATTTTATTTATTTAGCTCTGAGTGCTGTACTTTCTG
GTTAAAGAAAACTGCTTACAACAGCTAACCTGTACTACCTCAGGCTCAGGGAATTTGGAACAGGTTTGTCTGGTTTGTTT
CTTTAACCATGCATGCTTGTTTTCAACTATGGCAACACAGTCACATGGGACATTACAGAAATGATTTGTCGATGACATGC
GACTTTTCTTTAATAAAGCGCAAAGATCCCAAAAAGCAAACTTTTAACAAAAATCATATAATTATATTTTCAATCCAGCT
TTGTAGCAACTTTGTGCTGCTGTTCACTCAGCAACAGATAGTCAGTATAAGGTCAGTGTGTCTCAAAGCAGTGCCATCTG
TTTCACACATTGCGTTCTATATATAAGTGTGCTGGTTGACACGACACTGTATAAGGCCTAGGCTAAAACACAAACAATGT
AGAATGACACTGTGTTTTTTTTGTAAACAAATGTTGTTTTTGGTTAAACATCTTTGTGAAAACATCCTCCTGTCATGTAT
TTGCTATATTCAAATGTTAAACCCGTGCAGAATAGAACATATACAAAAAAAAACAACACAACACATTTTTAAACATTATT
AAATATCAAGTATTGCTGGCAGTTCTGTTTCTGTTTTACAGTACCCTTTGCCACAGTTCTCCGCTTTTCCTGGTCCAGAT
TCCACAAGTCTGATTCACCAATAGCAAAGCGAATAAACAACCAAAGCAGCCAATCACTGCTTGTAGACTGTCCTGCGAGA
CCGGCCCATTCCAGCACATTCTGGAAACTTCCTTTATATGATAATTATAAATACATTTAAATTATTGATACAAAACATGT
AATTCCTAGAACATAACCATAGCAATCATTAGTTTTCAGGGTAATTATGTATTTTTAGGATTTGGCTGCGGAAAGATCTG
GTTATGTGACGTCTCATGAACGTCACGGCCCTGGGTTTCTATAAATACAGTAGGACTCTCGACCATCGGCAGATTTTTCG
AAGAAGAAGATCAGTTTCAGGAGCCGTACTGTTCCGTTTCAACGCAAATATTAACGGTAAGAGCGAATTTCCTAGTTTGT
TTTCATGCCATTCTTTAAAACCATAGCGTATTACTTTAATTATAGTAAACTTTCGCTTTCTTTATTACAAGAGACGTTTT
GTGTTGATTCTCCGCGGACATTTTCGGTCAGACAATCAGAAAATGACCGCGGAGGACCAGTAACTTGCATTACACGTAAG
TTAAATCTTCGTGTATTAAAATGGTTAGGTTGTTAACGTCAAATAGGTTACCGTGTTTGCGTGTGATCAGGTTGGTTTTG
TTAGATTTTTGTCAGTATTTTTAATTTATTTGTTTTAGTTTATTTATTTTTTTTGCTGAATCATAGTTTGTGAACAAAGA
ACCCGGATGTTACATACAGTACAGCCGCCATGTTACAGAGAGTTATAACTTAATCATTTTAAAAATAATTTTGCCTTACT
TTTAGTTTGTCATGTTGAGAAATGAGGAAATGTTAAAATGAGGAAATATCCAATTAATTTAATATATCAAAATAATCCAT
GATTACAATGCACTGAACTGGAGAAAATTAAGATGTTTTCTAGTGTCATGAAACAAATGTAAGAGATGTACATTGTAGAT
GTTTTATGTCAAGAATTGGCTAGTTGATGCAGCATACTGGCGATACTCAGTTGTAATAACAGTAACGTTACATGTTAATA
GACTACTGAGTATGCTGTTCTGTCTATGTATGCTCTGTAAGCTACGAGAAGGACTTTTTTAAACAGTAAAGGGTGCAATA
TTTTTACAAATTGAATTAAATAAAGGCTGTCTATTAAGTAATATGCTTGATATTTTTCTTACTTGATTGGAAATAAGAAA
AAATATAAACGTTGTTGCTCTAAAAATCCTAGTTCAGTTTAGCCAACCACAAATACCTTTTTGTTCCTCCAACAGTTTTT
TTTTCTTCTCTATAATATTTGGCAGTCTATAGTACTCCAAATGTTTCCCCACAGTCTAACTAATTGGTACAGCCAAAATC
ATGACACTTATTGCAATAATAATTTTGGTTCATTGGCATTGTTGATAGCCTGTGCCACTAATATGGTCGATTGATCATGC
TTCAGGAAGAAAACTATATTGTTTGATGTAAGATTATTAAATCTTCACCTGCTTCCATTACAAACTATTCCCATCTTATT
GAATTCTGGTATGTCTTAAAGGATTAGTTCACTTCCCAAATCAAAATTTACTTAGCCTTTTTTCATCCATGATCCCTTTT
TTTCATCATTAATGAAGAAATTGTTTTTGAAAAAGTTTCAAGATTTTTTTCTCTATATTGTGGAGCTTGTTAGTTTAAAA
TTCCAAAATGCAATATGTGGCTTCAAATGGTTCTAAATGATCCCAGTCAAGGAATAACAGTCTTATCTAATGAAACCATT
AGACCTTTAAAAATAAAAAAAATAAAAGTATTTATTTTTAAATGACTGAGTGATTAAGTTGAATTTCAGCGTTTCCTTAC
TGTGTAGAAGTCCTTCCTTACTGGCCCCACCCTTTGGTTCTCTGCCAATCTGCTACCTAATGTAATGTTGTGGAACATTA
TTATTCTTTATTTCTTAATTTTTTATTTTTTATTTTAAAACAATGTAAACTGCACAGATGTGCAGTTTGTTTAAAATGGC
CAATGCTTTGGAAATGCATGACATAATTAGATTTCATGATGCACAAAGCCAAATCTCAGAGCTTGTGCAAAATGAGCTAT
CATTTCACTAGGTAAGACCCTAAATTTTCATATAGGATCATTTGGACAATTTTGCTGCAGGTAAAATGCATTCTATAGTC
CACTGTCAGCCATTGTTTTGGATAGTATTTATTTTTCTCTACAAGTATAGTCAATAGTTTTCTATTATTTTAAAGGTTTG
TAACATTTAAGGGTGACCAAATGCAGAGTAAAATTTCATTTTCGGGTGAACTATCTCGTTTAACATGGGAGAAGTGCAAA
ACATACATTATTGGCTAGAACATTGTAGTATTTTTTAAATGGAAATGTGTGATTGCTAATCTTACTTTGAATTTGTTTAC
AGGGATCCGCCGCCACCATGGATTACAAGGACGACGATGACAAGTTGTGTTTGGATTTCTTTCACTTTGGTGGGTTGATG
CTCTGCAGCACGGGGCTCTGTGTGGCCCTATTGACCTTGCATGGACAGCAGCTGATCCCGACCCCCAACCCCACAGTGAC
AGAGACCTCATCGGCCGCCACAGTCTCTCACATAGCACCATGCGTTGCCGATGAAATTTCTGCTCTGTTGCGTGAAGCTG
TCGGGAGTCACGGTGAACTTGCTAAGCGCAGTCGTACTCAGTTTGGAATCTGCACTGTTTCCAATGGCTCATCAGGCTCG
GTCTTGTTACAGCTGGCAAAGGAAACAAGCAGGTACCAGACACACATATTGGAGGCGCTGCATCCAATTGCAGCAGTGCT
CATACCAAACGAAGACGAGAGAGGACCGCTCATGTTGACCTTTGACCTCCCGCAGTCTCTTTTGCTCAGGCGCAGCCCTG
TGCTTCTCCTAACGTTTGAAAGCCCCCCCAACAGGGGAAACCTGGACGTCACTTTCACCAGTAAATCACTGCATCCTCAC
GATCAGACTGCGTGCATCTCGGGAGAAACGTGCTACATAATGCTGACAGGAAAAACATCAGAGAGCAACATTTCCCAGAA
ATGGAAGATTTCTGTTGAGACAAAATCCCCCGATATGAACCAAAGGCTAAAAAGGATTCTCACTGATGGAAGATCAGGAA
CTAACATCAGCGTAGTTCCGCTTCTCCTTTTCTCTTTGGAAAGAGTAACCAGTACAAGATATCATCAAAATTCATCCATG
GCCTCCTCCCAGACCTCCTTCCTATGTGAGCTGAAGCGCTTCCTGGGTGACATCCTGCCTCAGGACCACCATAAGTTCAC
TCCCCTCAAGCTGGACTCCTTACAGTCCCTGCCCTCTCTGACACTGGGCCTGTCCTCCAGTGACACCATGTTGGCTGGAC
TGATCAACTCCTCTTCCATCACTATCTTCTCCTTCAGTAGCTGGGCCTCTATGTTTCCAGTGCATCGTGGGGAATTGTCT
CTTTCCGCCGAGCTGCTGGAGGAGCTCAGGCAAAGGTTGGAGGTGGAGGTGGTGAAGATAACGACTGTGATGCGGGAGGA
GCAAGTGGGCCAAAGAGCCAATGACAGGCTGGGAAGGCTCAGGGAGCTCAGTGCATTTCCAGTGAAGGAACCGGCAGCAG
GAGTGAACCAGTACCGGGCCTTTCTTCTGCTGAAGGCCCTGCAGATGGTGAGCCATGCCTACGCGATGCAGAGAGGACTG
CGTACCAACAGAGCCAGCTCTAACTACCAAGAGAGTGATCCCAAATGCAGACTCAAGAGCCTCAGCGTGAACCCAGACAA
TAGTTACGACCTTCCAAACACTGTCAAAATCAACAACTGTCACGGCACTTGTGCATTCCCCCTGACCAACGGCACCAACC
ACGCCGTCTTGCTCATGTTGCATGTGGAGAATGGCGACAGAGACAATCGGATGCCGTGCTGTGTGCCCGTGGCCTATGAA
GACTTGGCGGTGGTGAGGGTGAACGAGAATGAGACTTACATCTCCATTAAACCAGATATGGTGGCCAAGGAGTGTGGATG
CCGCGGAAGCGGAGCTACTAACTTCAGCCTGCTGAAGCAGGCTGGAGACGTGGAGGAGAACCCTGGACCTATGGTGAGCA
AGGGCGAGGAGCTGTTCACCGGGGTGGTGCCCATCCTGGTCGAGCTGGACGGCGACGTAAACGGCCACAAGTTCAGCGTG
TCCGGCGAGGGCGAGGGCGATGCCACCTACGGCAAGCTGACCCTGAAGTTCATCTGCACCACCGGCAAGCTGCCCGTGCC
CTGGCCCACCCTCGTGACCACCCTGACCTACGGCGTGCAGTGCTTCAGCCGCTACCCCGACCACATGAAGCAGCACGACT
TCTTCAAGTCCGCCATGCCCGAAGGCTACGTCCAGGAGCGCACCATCTTCTTCAAGGACGACGGCAACTACAAGACCCGC
GCCGAGGTGAAGTTCGAGGGCGACACCCTGGTGAACCGCATCGAGCTGAAGGGCATCGACTTCAAGGAGGACGGCAACAT
CCTGGGGCACAAGCTGGAGTACAACTACAACAGCCACAACGTCTATATCATGGCCGACAAGCAGAAGAACGGCATCAAGG
TGAACTTCAAGATCCGCCACAACATCGAGGACGGCAGCGTGCAGCTCGCCGACCACTACCAGCAGAACACCCCCATCGGC
GACGGCCCCGTGCTGCTGCCCGACAACCACTACCTGAGCACCCAGTCCGCCCTGAGCAAAGACCCCAACGAGAAGCGCGA
TCACATGGTCCTGCTGGAGTTCGTGACCGCCGCCGGGATCACTCTCGGCATGGACGAGCTGTACAAGTAAGATCCAGACA
TGATAAGATACATTGATGAGTTTGGACAAACCACAACTAGAATGCAGTGAAAAAAATGCTTTATTTGTGAAATTTGTGAT
GCTATTGCTTTATTTGTAACCATTATAAGCTGCAATAAACAAGTTAACAACAACAATTGCATTCATTTTATGTTTCAGGT
TCAGGGGGAGGTGTGGGAGGTTTTTTGCGGCCGCAGATCTGTCTCTGCTCACGTTTCCTGCTATTTGCAGCCTCTCTATC
AAGACTAATACACCTCTTCCCGCATCGGCTGCCTGTGAGAGGCTTTTCAGCACTGCAGGATTGCTTTTCAGCCCCAAAAG
AGCTAGGCTTGACACTAACAATTTTGAGAATCAGCTTCTACTGAAGTTAAATCTGAGGTTTTACAACTTTGAGTAGCGTG
TACTGGCATTAGATTGTCTGTCTTATAGTTTGATAATTAAATACAAACAGTTCTAAAGCAGGATAAAACCTTGTATGCAT
TTCATTTAATGTTTTTTGAGATTAAAAGCTTAAACAAGAATCTCTAGTTTTCTTTCTTGCTTTTACTTTTACTTCCTTAA
TACTCAAGTACAATTTTAATGGAGTACTTTTTTACTTTTACTCAAGTAAGATTCTAGCCAGATACTTTTACTTTTAATTG
AGTAAAATTTTCCCTAAGTACTTGTACTTTCACTTGAGTAAAATTTTTGAGTACTTTTTACACCTCTGGAGCTCCAATTC
GCCCTATAGTGAGTCGTATTACAATTCACTGGCCGTCGTTTTACAACGTCGTGACTGGGAAAACCCTGGCGTTACCCAAC
TTAATCGCCTTGCAGCACATCCCCCTTTCGCCAGCTGGCGTAATAGCGAAGAGGCCCGCACCGATCGCCCTTCCCAACAG
TTGCGCAGCCTGAATGGCGAATGGGACGCGCCCTGTAGCGGCGCATTAAGCGCGGCGGGTGTGGTGGTTACGCGCAGCGT
GACCGCTACACTTGCCAGCGCCCTAGCGCCCGCTCCTTTCGCTTTCTTCCCTTCCTTTCTCGCCACGTTCGCCGGCTTTC
CCCGTCAAGCTCTAAATCGGGGGCTCCCTTTAGGGTTCCGATTTAGTGCTTTACGGCACCTCGACCCCAAAAAACTTGAT
TAGGGTGATGGTTCACGTAGTGGGCCATCGCCCTGATAGACGGTTTTTCGCCCTTTGACGTTGGAGTCCACGTTCTTTAA
TAGTGGACTCTTGTTCCAAACTGGAACAACACTCAACCCTATCTCGGTCTATTCTTTTGATTTATAAGGGATTTTGCCGA
TTTCGGCCTATTGGTTAAAAAATGAGCTGATTTAACAAAAATTTAACGCGAATTTTAACAAAATATTAACGCTTACAATT
TAGGTGGCACTTTTCGGGGAAATGTGCGCGGAACCCCTATTTGTTTATTTTTCTAAATACATTCAAATATGTATCCGCTC
ATGAGACAATAACCCTGATAAATGCTTCAATAATATTGAAAAAGGAAGAGTATGAGTATTCAACATTTCCGTGTCGCCCT
TATTCCCTTTTTTGCGGCATTTTGCCTTCCTGTTTTTGCTCACCCAGAAACGCTGGTGAAAGTAAAAGATGCTGAAGATC
AGTTGGGTGCACGAGTGGGTTACATCGAACTGGATCTCAACAGCGGTAAGATCCTTGAGAGTTTTCGCCCCGAAGAACGT
TTTCCAATGATGAGCACTTTTAAAGTTCTGCTATGTGGCGCGGTATTATCCCGTATTGACGCCGGGCAAGAGCAACTCGG
TCGCCGCATACACTATTCTCAGAATGACTTGGTTGAGTACTCACCAGTCACAGAAAAGCATCTTACGGATGGCATGACAG
TAAGAGAATTATGCAGTGCTGCCATAACCATGAGTGATAACACTGCGGCCAACTTACTTCTGACAACGATCGGAGGACCG
AAGGAGCTAACCGCTTTTTTGCACAACATGGGGGATCATGTAACTCGCCTTGATCGTTGGGAACCGGAGCTGAATGAAGC
CATACCAAACGACGAGCGTGACACCACGATGCCTGTAGCAATGGCAACAACGTTGCGCAAACTATTAACTGGCGAACTAC
TTACTCTAGCTTCCCGGCAACAATTAATAGACTGGATGGAGGCGGATAAAGTTGCAGGACCACTTCTGCGCTCGGCCCTT
CCGGCTGGCTGGTTTATTGCTGATAAATCTGGAGCCGGTGAGCGTGGGTCTCGCGGTATCATTGCAGCACTGGGGCCAGA
TGGTAAGCCCTCCCGTATCGTAGTTATCTACACGACGGGGAGTCAGGCAACTATGGATGAACGAAATAGACAGATCGCTG
AGATAGGTGCCTCACTGATTAAGCATTGGTAACTGTCAGACCAAGTTTACTCATATATACTTTAGATTGATTTAAAACTT
CATTTTTAATTTAAAAGGATCTAGGTGAAGATCCTTTTTGATAATCTCATGACCAAAATCCCTTAACGTGAGTTTTCGTT
CCACTGAGCGTCAGACCCCGTAGAAAAGATCAAAGGATCTTCTTGAGATCCTTTTTTTCTGCGCGTAATCTGCTGCTTGC
AAACAAAAAAACCACCGCTACCAGCGGTGGTTTGTTTGCCGGATCAAGAGCTACCAACTCTTTTTCCGAAGGTAACTGGC
TTCAGCAGAGCGCAGATACCAAATACTGTTCTTCTAGTGTAGCCGTAGTTAGGCCACCACTTCAAGAACTCTGTAGCACC
GCCTACATACCTCGCTCTGCTAATCCTGTTACCAGTGGCTGCTGCCAGTGGCGATAAGTCGTGTCTTACCGGGTTGGACT
CAAGACGATAGTTACCGGATAAGGCGCAGCGGTCGGGCTGAACGGGGGGTTCGTGCACACAGCCCAGCTTGGAGCGAACG
ACCTACACCGAACTGAGATACCTACAGCGTGAGCTATGAGAAAGCGCCACGCTTCCCGAAGGGAGAAAGGCGGACAGGTA
TCCGGTAAGCGGCAGGGTCGGAACAGGAGAGCGCACGAGGGAGCTTCCAGGGGGAAACGCCTGGTATCTTTATAGTCCTG
TCGGGTTTCGCCACCTCTGACTTGAGCGTCGATTTTTGTGATGCTCGTCAGGGGGGCGGAGCCTATGGAAAAACGCCAGC
AACGCGGCCTTTTTACGGTTCCTGGCCTTTTGCTGGCCTTTTGCTCACATGTTCTTTCCTGCGTTATCCCCTGATTCTGT
GGATAACCGTATTACCGCCTTTGAGTGAGCTGATACCGCTCGCCGCAGCCGAACGACCGAGCGCAGCGAGTCAGTGAGCG
AGGAAGCGGAAGAGCGCCCAATACGCAAACCGCCTCTCCCCGCGCGTTGGCCGATTCATTAATGCAGCTGGCACGACAGG
TTTCCCGACTGGAAAGCGGGCAGTGAGCGCAACGCAATTAATGTGAGTTAGCTCACTCATTAGGCACCCCAGGCTTTACA
CTTTATGCTTCCGGCTCGTATGTTGTGTGGAATTGTGAGCGGATAACAATTTCACACAGGAAACAGCTATGACCATGATT
ACGCCAAGCTCGAAATTAACCCTCACTAAAGGGAACAAAAGCTGGTACC
