# Supplementary material for: A Y-linked duplication of anti-Mullerian hormone is the sex determination gene in threespine stickleback
Source: PLoS Genet. 2025 Nov 4;21(11):e1011932. doi: 10.1371/journal.pgen.1011932 (PMC12599925; doi:10.1371/journal.pgen.1011932)
Supplement: S2 File — (ZIP) [file pgen.1011932.s019.zip › pT2Dre.Ubi_Amhy,EGFP.gb]

LOCUS       pT2Dre.Ubi:Amhy,       10049 bp    DNA     circular UNA 17-APR-2025
DEFINITION  Genewiz EZseq.
ACCESSION   urn.local...2d-j1xhdnz
VERSION     urn.local...2d-j1xhdnz
KEYWORDS    .
SOURCE      
  ORGANISM  .
FEATURES             Location/Qualifiers
     misc_feature    1..584
                     /note="tol2_Right"
                     /note="Derived using Geneious Prime 2023.1.2 'Annotate
                     from Database' based on nucleotide similarity"
                     /standard_name="tol2 left"
     regulatory      600..4082
                     /note="Geneious type: promoter"
                     /standard_name="Dre.Ubi"
     misc_feature    4089..4101
                     /note="Geneious type: misc_feature_"
                     /standard_name="Kozak Sequence"
     misc_feature    4098..4124
                     /note="Geneious type: misc_feature_"
                     /standard_name="Flag-tag"
     CDS             join(4122..4242,4243..4473,4474..4646,4647..4758,
                     4759..4858,4859..5280,5281..>5684)
                     /codon_start=1
                     /standard_name="Amhy"
     misc_feature    5685..5750
                     /note="Geneious type: motif"
                     /note="Derived using Geneious Prime 2024.0.7 'Annotate
                     from Database' based on nucleotide similarity"
                     /standard_name="P2A"
     misc_feature    5751..6467
                     /note="Geneious type: misc_feature_"
                     /note="Geneious type: gene"
                     /standard_name="EGFP"
     misc_feature    6470..6605
                     /note="Geneious type: misc_feature_"
                     /note="Geneious type: polyA_signal"
                     /standard_name="SV40_PA"
     misc_feature    complement(6682..7188)
                     /note="tol2_Left"
                     /note="Derived using Geneious Prime 2023.1.2 'Annotate
                     from Database' based on nucleotide similarity"
                     /standard_name="tol2 right"
     regulatory      complement(7203..7221)
                     /note="Geneious type: promoter"
                     /note="pLannotate"
                     /standard_name="T7 promoter"
     CDS             7224..7381
                     /note="pLannotate"
                     /standard_name="lacZα (fragment)"
     rep_origin      7386..7814
     regulatory      7867..7971
                     /note="Geneious type: promoter"
                     /note="pLannotate"
                     /standard_name="AmpR promoter"
     CDS             7972..8832
                     /note="pLannotate"
                     /standard_name="AmpR"
     rep_origin      9003..9591
     CDS             9774..9866
                     /note="pLannotate"
                     /standard_name="lacI (fragment)"
     protein_bind    9879..9900
                     /note="pLannotate"
                     /standard_name="CAP binding site"
     regulatory      9915..9945
                     /note="Geneious type: promoter"
                     /note="pLannotate"
                     /standard_name="lac promoter"
     protein_bind    9953..9969
                     /note="pLannotate"
                     /standard_name="lac operator"
     regulatory      10014..10032
                     /note="Geneious type: promoter"
                     /note="pLannotate"
                     /standard_name="T3 promoter"
ORIGIN      
        1 cagaggtgta aagtacttga gtaattttac ttgattactg tacttaagta ttatttttgg
       61 ggatttttac tttacttgag tacaattaaa aatcaatact tttactttta cttaattaca
      121 tttttttaga aaaaaaagta ctttttactc cttacaattt tatttacagt caaaaagtac
      181 ttattttttg gagatcactt cattctattt tcccttgcta ttaccaaacc aattgaattg
      241 cgctgatgcc cagtttaatt taaatgttat ttattctgcc tatgaaaatc gttttcacat
      301 tatatgaaat tggtcagaca tgttcattgg tcctttggaa gtgacgtcat gtcacatcta
      361 ttaccacaat gcacagcacc ttgacctgga aattagggaa attataacag tcaatcagtg
      421 gaagaaaatg gaggaagtat gtgattcatc agcagctgcg agcagcacag tccaaaatca
      481 gccacaggat caagagcacc cgtggccgta tcttcgcgaa ttcttttctt taagtggtgt
      541 aaataaagat tcattcaaga tgaaatgtgt cctctgtctc ccgcgggccc cccctcgaga
      601 ccagcaaagt tctagaattt gtcgaaacat ttatgttata tatttcctga aaaaaattct
      661 gagtaagttc ttaagtgtta ttgccagcaa cataaacaac agacggcaaa atgaataaat
      721 gataacaaag cagtaggctt aaataaacct aatttttata ggctgttctc tacaaccctc
      781 aaacagtgat tagttttgta cttataaact tgccctttca ttcatatttc aagaaaattg
      841 gttcagaaga tctggatatt ctagcagttg ttcaagctca tggagggatc agtgacctga
      901 ttccacaatg actaggccta atccagaaat tagatgactg tcaacataaa aaggcacagc
      961 actcactagc tgccctatat attttattat attttacata tattatttta tttatttagc
     1021 tctgagtgct gtactttctg gttaaagaaa actgcttaca acagctaacc tgtactacct
     1081 caggctcagg gaatttggaa caggtttgtc tggtttgttt ctttaaccat gcatgcttgt
     1141 tttcaactat ggcaacacag tcacatggga cattacagaa atgatttgtc gatgacatgc
     1201 gacttttctt taataaagcg caaagatccc aaaaagcaaa cttttaacaa aaatcatata
     1261 attatatttt caatccagct ttgtagcaac tttgtgctgc tgttcactca gcaacagata
     1321 gtcagtataa ggtcagtgtg tctcaaagca gtgccatctg tttcacacat tgcgttctat
     1381 atataagtgt gctggttgac acgacactgt ataaggccta ggctaaaaca caaacaatgt
     1441 agaatgacac tgtgtttttt ttgtaaacaa atgttgtttt tggttaaaca tctttgtgaa
     1501 aacatcctcc tgtcatgtat ttgctatatt caaatgttaa acccgtgcag aatagaacat
     1561 atacaaaaaa aaacaacaca acacattttt aaacattatt aaatatcaag tattgctggc
     1621 agttctgttt ctgttttaca gtaccctttg ccacagttct ccgcttttcc tggtccagat
     1681 tccacaagtc tgattcacca atagcaaagc gaataaacaa ccaaagcagc caatcactgc
     1741 ttgtagactg tcctgcgaga ccggcccatt ccagcacatt ctggaaactt cctttatatg
     1801 ataattataa atacatttaa attattgata caaaacatgt aattcctaga acataaccat
     1861 agcaatcatt agttttcagg gtaattatgt atttttagga tttggctgcg gaaagatctg
     1921 gttatgtgac gtctcatgaa cgtcacggcc ctgggtttct ataaatacag taggactctc
     1981 gaccatcggc agatttttcg aagaagaaga tcagtttcag gagccgtact gttccgtttc
     2041 aacgcaaata ttaacggtaa gagcgaattt cctagtttgt tttcatgcca ttctttaaaa
     2101 ccatagcgta ttactttaat tatagtaaac tttcgctttc tttattacaa gagacgtttt
     2161 gtgttgattc tccgcggaca ttttcggtca gacaatcaga aaatgaccgc ggaggaccag
     2221 taacttgcat tacacgtaag ttaaatcttc gtgtattaaa atggttaggt tgttaacgtc
     2281 aaataggtta ccgtgtttgc gtgtgatcag gttggttttg ttagattttt gtcagtattt
     2341 ttaatttatt tgttttagtt tatttatttt ttttgctgaa tcatagtttg tgaacaaaga
     2401 acccggatgt tacatacagt acagccgcca tgttacagag agttataact taatcatttt
     2461 aaaaataatt ttgccttact tttagtttgt catgttgaga aatgaggaaa tgttaaaatg
     2521 aggaaatatc caattaattt aatatatcaa aataatccat gattacaatg cactgaactg
     2581 gagaaaatta agatgttttc tagtgtcatg aaacaaatgt aagagatgta cattgtagat
     2641 gttttatgtc aagaattggc tagttgatgc agcatactgg cgatactcag ttgtaataac
     2701 agtaacgtta catgttaata gactactgag tatgctgttc tgtctatgta tgctctgtaa
     2761 gctacgagaa ggactttttt aaacagtaaa gggtgcaata tttttacaaa ttgaattaaa
     2821 taaaggctgt ctattaagta atatgcttga tatttttctt acttgattgg aaataagaaa
     2881 aaatataaac gttgttgctc taaaaatcct agttcagttt agccaaccac aaataccttt
     2941 ttgttcctcc aacagttttt ttttcttctc tataatattt ggcagtctat agtactccaa
     3001 atgtttcccc acagtctaac taattggtac agccaaaatc atgacactta ttgcaataat
     3061 aattttggtt cattggcatt gttgatagcc tgtgccacta atatggtcga ttgatcatgc
     3121 ttcaggaaga aaactatatt gtttgatgta agattattaa atcttcacct gcttccatta
     3181 caaactattc ccatcttatt gaattctggt atgtcttaaa ggattagttc acttcccaaa
     3241 tcaaaattta cttagccttt tttcatccat gatccctttt tttcatcatt aatgaagaaa
     3301 ttgtttttga aaaagtttca agattttttt ctctatattg tggagcttgt tagtttaaaa
     3361 ttccaaaatg caatatgtgg cttcaaatgg ttctaaatga tcccagtcaa ggaataacag
     3421 tcttatctaa tgaaaccatt agacctttaa aaataaaaaa aataaaagta tttattttta
     3481 aatgactgag tgattaagtt gaatttcagc gtttccttac tgtgtagaag tccttcctta
     3541 ctggccccac cctttggttc tctgccaatc tgctacctaa tgtaatgttg tggaacatta
     3601 ttattcttta tttcttaatt ttttattttt tattttaaaa caatgtaaac tgcacagatg
     3661 tgcagtttgt ttaaaatggc caatgctttg gaaatgcatg acataattag atttcatgat
     3721 gcacaaagcc aaatctcaga gcttgtgcaa aatgagctat catttcacta ggtaagaccc
     3781 taaattttca tataggatca tttggacaat tttgctgcag gtaaaatgca ttctatagtc
     3841 cactgtcagc cattgttttg gatagtattt atttttctct acaagtatag tcaatagttt
     3901 tctattattt taaaggtttg taacatttaa gggtgaccaa atgcagagta aaatttcatt
     3961 ttcgggtgaa ctatctcgtt taacatggga gaagtgcaaa acatacatta ttggctagaa
     4021 cattgtagta ttttttaaat ggaaatgtgt gattgctaat cttactttga atttgtttac
     4081 agggatccgc cgccaccatg gattacaagg acgacgatga caagttgtgt ttggatttct
     4141 ttcactttgg tgggttgatg ctctgcagca cggggctctg tgtggcccta ttgaccttgc
     4201 atggacagca gctgatcccg acccccaacc ccacagtgac agagacctca tcggccgcca
     4261 cagtctctca catagcacca tgcgttgccg atgaaatttc tgctctgttg cgtgaagctg
     4321 tcgggagtca cggtgaactt gctaagcgca gtcgtactca gtttggaatc tgcactgttt
     4381 ccaatggctc atcaggctcg gtcttgttac agctggcaaa ggaaacaagc aggtaccaga
     4441 cacacatatt ggaggcgctg catccaattg cagcagtgct cataccaaac gaagacgaga
     4501 gaggaccgct catgttgacc tttgacctcc cgcagtctct tttgctcagg cgcagccctg
     4561 tgcttctcct aacgtttgaa agccccccca acaggggaaa cctggacgtc actttcacca
     4621 gtaaatcact gcatcctcac gatcagactg cgtgcatctc gggagaaacg tgctacataa
     4681 tgctgacagg aaaaacatca gagagcaaca tttcccagaa atggaagatt tctgttgaga
     4741 caaaatcccc cgatatgaac caaaggctaa aaaggattct cactgatgga agatcaggaa
     4801 ctaacatcag cgtagttccg cttctccttt tctctttgga aagagtaacc agtacaagat
     4861 atcatcaaaa ttcatccatg gcctcctccc agacctcctt cctatgtgag ctgaagcgct
     4921 tcctgggtga catcctgcct caggaccacc ataagttcac tcccctcaag ctggactcct
     4981 tacagtccct gccctctctg acactgggcc tgtcctccag tgacaccatg ttggctggac
     5041 tgatcaactc ctcttccatc actatcttct ccttcagtag ctgggcctct atgtttccag
     5101 tgcatcgtgg ggaattgtct ctttccgccg agctgctgga ggagctcagg caaaggttgg
     5161 aggtggaggt ggtgaagata acgactgtga tgcgggagga gcaagtgggc caaagagcca
     5221 atgacaggct gggaaggctc agggagctca gtgcatttcc agtgaaggaa ccggcagcag
     5281 gagtgaacca gtaccgggcc tttcttctgc tgaaggccct gcagatggtg agccatgcct
     5341 acgcgatgca gagaggactg cgtaccaaca gagccagctc taactaccaa gagagtgatc
     5401 ccaaatgcag actcaagagc ctcagcgtga acccagacaa tagttacgac cttccaaaca
     5461 ctgtcaaaat caacaactgt cacggcactt gtgcattccc cctgaccaac ggcaccaacc
     5521 acgccgtctt gctcatgttg catgtggaga atggcgacag agacaatcgg atgccgtgct
     5581 gtgtgcccgt ggcctatgaa gacttggcgg tggtgagggt gaacgagaat gagacttaca
     5641 tctccattaa accagatatg gtggccaagg agtgtggatg ccgcggaagc ggagctacta
     5701 acttcagcct gctgaagcag gctggagacg tggaggagaa ccctggacct atggtgagca
     5761 agggcgagga gctgttcacc ggggtggtgc ccatcctggt cgagctggac ggcgacgtaa
     5821 acggccacaa gttcagcgtg tccggcgagg gcgagggcga tgccacctac ggcaagctga
     5881 ccctgaagtt catctgcacc accggcaagc tgcccgtgcc ctggcccacc ctcgtgacca
     5941 ccctgaccta cggcgtgcag tgcttcagcc gctaccccga ccacatgaag cagcacgact
     6001 tcttcaagtc cgccatgccc gaaggctacg tccaggagcg caccatcttc ttcaaggacg
     6061 acggcaacta caagacccgc gccgaggtga agttcgaggg cgacaccctg gtgaaccgca
     6121 tcgagctgaa gggcatcgac ttcaaggagg acggcaacat cctggggcac aagctggagt
     6181 acaactacaa cagccacaac gtctatatca tggccgacaa gcagaagaac ggcatcaagg
     6241 tgaacttcaa gatccgccac aacatcgagg acggcagcgt gcagctcgcc gaccactacc
     6301 agcagaacac ccccatcggc gacggccccg tgctgctgcc cgacaaccac tacctgagca
     6361 cccagtccgc cctgagcaaa gaccccaacg agaagcgcga tcacatggtc ctgctggagt
     6421 tcgtgaccgc cgccgggatc actctcggca tggacgagct gtacaagtaa gatccagaca
     6481 tgataagata cattgatgag tttggacaaa ccacaactag aatgcagtga aaaaaatgct
     6541 ttatttgtga aatttgtgat gctattgctt tatttgtaac cattataagc tgcaataaac
     6601 aagttaacaa caacaattgc attcatttta tgtttcaggt tcagggggag gtgtgggagg
     6661 ttttttgcgg ccgcagatct gtctctgctc acgtttcctg ctatttgcag cctctctatc
     6721 aagactaata cacctcttcc cgcatcggct gcctgtgaga ggcttttcag cactgcagga
     6781 ttgcttttca gccccaaaag agctaggctt gacactaaca attttgagaa tcagcttcta
     6841 ctgaagttaa atctgaggtt ttacaacttt gagtagcgtg tactggcatt agattgtctg
     6901 tcttatagtt tgataattaa atacaaacag ttctaaagca ggataaaacc ttgtatgcat
     6961 ttcatttaat gttttttgag attaaaagct taaacaagaa tctctagttt tctttcttgc
     7021 ttttactttt acttccttaa tactcaagta caattttaat ggagtacttt tttactttta
     7081 ctcaagtaag attctagcca gatactttta cttttaattg agtaaaattt tccctaagta
     7141 cttgtacttt cacttgagta aaatttttga gtacttttta cacctctgga gctccaattc
     7201 gccctatagt gagtcgtatt acaattcact ggccgtcgtt ttacaacgtc gtgactggga
     7261 aaaccctggc gttacccaac ttaatcgcct tgcagcacat ccccctttcg ccagctggcg
     7321 taatagcgaa gaggcccgca ccgatcgccc ttcccaacag ttgcgcagcc tgaatggcga
     7381 atgggacgcg ccctgtagcg gcgcattaag cgcggcgggt gtggtggtta cgcgcagcgt
     7441 gaccgctaca cttgccagcg ccctagcgcc cgctcctttc gctttcttcc cttcctttct
     7501 cgccacgttc gccggctttc cccgtcaagc tctaaatcgg gggctccctt tagggttccg
     7561 atttagtgct ttacggcacc tcgaccccaa aaaacttgat tagggtgatg gttcacgtag
     7621 tgggccatcg ccctgataga cggtttttcg ccctttgacg ttggagtcca cgttctttaa
     7681 tagtggactc ttgttccaaa ctggaacaac actcaaccct atctcggtct attcttttga
     7741 tttataaggg attttgccga tttcggccta ttggttaaaa aatgagctga tttaacaaaa
     7801 atttaacgcg aattttaaca aaatattaac gcttacaatt taggtggcac ttttcgggga
     7861 aatgtgcgcg gaacccctat ttgtttattt ttctaaatac attcaaatat gtatccgctc
     7921 atgagacaat aaccctgata aatgcttcaa taatattgaa aaaggaagag tatgagtatt
     7981 caacatttcc gtgtcgccct tattcccttt tttgcggcat tttgccttcc tgtttttgct
     8041 cacccagaaa cgctggtgaa agtaaaagat gctgaagatc agttgggtgc acgagtgggt
     8101 tacatcgaac tggatctcaa cagcggtaag atccttgaga gttttcgccc cgaagaacgt
     8161 tttccaatga tgagcacttt taaagttctg ctatgtggcg cggtattatc ccgtattgac
     8221 gccgggcaag agcaactcgg tcgccgcata cactattctc agaatgactt ggttgagtac
     8281 tcaccagtca cagaaaagca tcttacggat ggcatgacag taagagaatt atgcagtgct
     8341 gccataacca tgagtgataa cactgcggcc aacttacttc tgacaacgat cggaggaccg
     8401 aaggagctaa ccgctttttt gcacaacatg ggggatcatg taactcgcct tgatcgttgg
     8461 gaaccggagc tgaatgaagc cataccaaac gacgagcgtg acaccacgat gcctgtagca
     8521 atggcaacaa cgttgcgcaa actattaact ggcgaactac ttactctagc ttcccggcaa
     8581 caattaatag actggatgga ggcggataaa gttgcaggac cacttctgcg ctcggccctt
     8641 ccggctggct ggtttattgc tgataaatct ggagccggtg agcgtgggtc tcgcggtatc
     8701 attgcagcac tggggccaga tggtaagccc tcccgtatcg tagttatcta cacgacgggg
     8761 agtcaggcaa ctatggatga acgaaataga cagatcgctg agataggtgc ctcactgatt
     8821 aagcattggt aactgtcaga ccaagtttac tcatatatac tttagattga tttaaaactt
     8881 catttttaat ttaaaaggat ctaggtgaag atcctttttg ataatctcat gaccaaaatc
     8941 ccttaacgtg agttttcgtt ccactgagcg tcagaccccg tagaaaagat caaaggatct
     9001 tcttgagatc ctttttttct gcgcgtaatc tgctgcttgc aaacaaaaaa accaccgcta
     9061 ccagcggtgg tttgtttgcc ggatcaagag ctaccaactc tttttccgaa ggtaactggc
     9121 ttcagcagag cgcagatacc aaatactgtt cttctagtgt agccgtagtt aggccaccac
     9181 ttcaagaact ctgtagcacc gcctacatac ctcgctctgc taatcctgtt accagtggct
     9241 gctgccagtg gcgataagtc gtgtcttacc gggttggact caagacgata gttaccggat
     9301 aaggcgcagc ggtcgggctg aacggggggt tcgtgcacac agcccagctt ggagcgaacg
     9361 acctacaccg aactgagata cctacagcgt gagctatgag aaagcgccac gcttcccgaa
     9421 gggagaaagg cggacaggta tccggtaagc ggcagggtcg gaacaggaga gcgcacgagg
     9481 gagcttccag ggggaaacgc ctggtatctt tatagtcctg tcgggtttcg ccacctctga
     9541 cttgagcgtc gatttttgtg atgctcgtca ggggggcgga gcctatggaa aaacgccagc
     9601 aacgcggcct ttttacggtt cctggccttt tgctggcctt ttgctcacat gttctttcct
     9661 gcgttatccc ctgattctgt ggataaccgt attaccgcct ttgagtgagc tgataccgct
     9721 cgccgcagcc gaacgaccga gcgcagcgag tcagtgagcg aggaagcgga agagcgccca
     9781 atacgcaaac cgcctctccc cgcgcgttgg ccgattcatt aatgcagctg gcacgacagg
     9841 tttcccgact ggaaagcggg cagtgagcgc aacgcaatta atgtgagtta gctcactcat
     9901 taggcacccc aggctttaca ctttatgctt ccggctcgta tgttgtgtgg aattgtgagc
     9961 ggataacaat ttcacacagg aaacagctat gaccatgatt acgccaagct cgaaattaac
    10021 cctcactaaa gggaacaaaa gctggtacc
//
