# Supplementary material for: A Y-linked duplication of anti-Mullerian hormone is the sex determination gene in threespine stickleback
Source: PLoS Genet. 2025 Nov 4;21(11):e1011932. doi: 10.1371/journal.pgen.1011932 (PMC12599925; doi:10.1371/journal.pgen.1011932)
Supplement: S2 File — (ZIP) [file pgen.1011932.s019.zip › pT2Dre.Ubi_EGFP.fasta]

>pT2Dre.Ubi:EGFP
CAGAGGTGTAAAGTACTTGAGTAATTTTACTTGATTACTGTACTTAAGTATTATTTTTGGGGATTTTTACTTTACTTGAG
TACAATTAAAAATCAATACTTTTACTTTTACTTAATTACATTTTTTTAGAAAAAAAAGTACTTTTTACTCCTTACAATTT
TATTTACAGTCAAAAAGTACTTATTTTTTGGAGATCACTTGGGCCCGGCTCGAGACCAGCAAAGTTCTAGAATTTGTCGA
AACATTTATGTTATATATTTCCTGAAAAAAATTCTGAGTAAGTTCTTAAGTGTTATTGCCAGCAACATAAACAACAGACG
GCAAAATGAATAAATGATAACAAAGCAGTAGGCTTAAATAAACCTAATTTTTATAGGCTGTTCTCTACAACCCTCAAACA
GTGATTAGTTTTGTACTTATAAACTTGCCCTTTCATTCATATTTCAAGAAAATTGGTTCAGAAGATCTGGATATTCTAGC
AGTTGTTCAAGCTCATGGAGGGATCAGTGACCTGATTCCACAATGACTAGGCCTAATCCAGAAATTAGATGACTGTCAAC
ATAAAAAGGCACAGCACTCACTAGCTGCCCTATATATTTTATTATATTTTACATATATTATTTTATTTATTTAGCTCTGA
GTGCTGTACTTTCTGGTTAAAGAAAACTGCTTACAACAGCTAACCTGTACTACCTCAGGCTCAGGGAATTTGGAACAGGT
TTGTCTGGTTTGTTTCTTTAACCATGCATGCTTGTTTTCAACTATGGCAACACAGTCACATGGGACATTACAGAAATGAT
TTGTCGATGACATGCGACTTTTCTTTAATAAAGCGCAAAGATCCCAAAAAGCAAACTTTTAACAAAAATCATATAATTAT
ATTTTCAATCCAGCTTTGTAGCAACTTTGTGCTGCTGTTCACTCAGCAACAGATAGTCAGTATAAGGTCAGTGTGTCTCA
AAGCAGTGCCATCTGTTTCACACATTGCGTTCTATATATAAGTGTGCTGGTTGACACGACACTGTATAAGGCCTAGGCTA
AAACACAAACAATGTAGAATGACACTGTGTTTTTTTTGTAAACAAATGTTGTTTTTGGTTAAACATCTTTGTGAAAACAT
CCTCCTGTCATGTATTTGCTATATTCAAATGTTAAACCCGTGCAGAATAGAACATATACAAAAAAAAACAACACAACACA
TTTTTAAACATTATTAAATATCAAGTATTGCTGGCAGTTCTGTTTCTGTTTTACAGTACCCTTTGCCACAGTTCTCCGCT
TTTCCTGGTCCAGATTCCACAAGTCTGATTCACCAATAGCAAAGCGAATAAACAACCAAAGCAGCCAATCACTGCTTGTA
GACTGTCCTGCGAGACCGGCCCATTCCAGCACATTCTGGAAACTTCCTTTATATGATAATTATAAATACATTTAAATTAT
TGATACAAAACATGTAATTCCTAGAACATAACCATAGCAATCATTAGTTTTCAGGGTAATTATGTATTTTTAGGATTTGG
CTGCGGAAAGATCTGGTTATGTGACGTCTCATGAACGTCACGGCCCTGGGTTTCTATAAATACAGTAGGACTCTCGACCA
TCGGCAGATTTTTCGAAGAAGAAGATCAGTTTCAGGAGCCGTACTGTTCCGTTTCAACGCAAATATTAACGGTAAGAGCG
AATTTCCTAGTTTGTTTTCATGCCATTCTTTAAAACCATAGCGTATTACTTTAATTATAGTAAACTTTCGCTTTCTTTAT
TACAAGAGACGTTTTGTGTTGATTCTCCGCGGACATTTTCGGTCAGACAATCAGAAAATGACCGCGGAGGACCAGTAACT
TGCATTACACGTAAGTTAAATCTTCGTGTATTAAAATGGTTAGGTTGTTAACGTCAAATAGGTTACCGTGTTTGCGTGTG
ATCAGGTTGGTTTTGTTAGATTTTTGTCAGTATTTTTAATTTATTTGTTTTAGTTTATTTATTTTTTTTGCTGAATCATA
GTTTGTGAACAAAGAACCCGGATGTTACATACAGTACAGCCGCCATGTTACAGAGAGTTATAACTTAATCATTTTAAAAA
TAATTTTGCCTTACTTTTAGTTTGTCATGTTGAGAAATGAGGAAATGTTAAAATGAGGAAATATCCAATTAATTTAATAT
ATCAAAATAATCCATGATTACAATGCACTGAACTGGAGAAAATTAAGATGTTTTCTAGTGTCATGAAACAAATGTAAGAG
ATGTACATTGTAGATGTTTTATGTCAAGAATTGGCTAGTTGATGCAGCATACTGGCGATACTCAGTTGTAATAACAGTAA
CGTTACATGTTAATAGACTACTGAGTATGCTGTTCTGTCTATGTATGCTCTGTAAGCTACGAGAAGGACTTTTTTAAACA
GTAAAGGGTGCAATATTTTTACAAATTGAATTAAATAAAGGCTGTCTATTAAGTAATATGCTTGATATTTTTCTTACTTG
ATTGGAAATAAGAAAAAATATAAACGTTGTTGCTCTAAAAATCCTAGTTCAGTTTAGCCAACCACAAATACCTTTTTGTT
CCTCCAACAGTTTTTTTTTCTTCTCTATAATATTTGGCAGTCTATAGTACTCCAAATGTTTCCCCACAGTCTAACTAATT
GGTACAGCCAAAATCATGACACTTATTGCAATAATAATTTTGGTTCATTGGCATTGTTGATAGCCTGTGCCACTAATATG
GTCGATTGATCATGCTTCAGGAAGAAAACTATATTGTTTGATGTAAGATTATTAAATCTTCACCTGCTTCCATTACAAAC
TATTCCCATCTTATTGAATTCTGGTATGTCTTAAAGGATTAGTTCACTTCCCAAATCAAAATTTACTTAGCCTTTTTTCA
TCCATGATCCCTTTTTTTCATCATTAATGAAGAAATTGTTTTTGAAAAAGTTTCAAGATTTTTTTCTCTATATTGTGGAG
CTTGTTAGTTTAAAATTCCAAAATGCAATATGTGGCTTCAAATGGTTCTAAATGATCCCAGTCAAGGAATAACAGTCTTA
TCTAATGAAACCATTAGACCTTTAAAAATAAAAAAAATAAAAGTATTTATTTTTAAATGACTGAGTGATTAAGTTGAATT
TCAGCGTTTCCTTACTGTGTAGAAGTCCTTCCTTACTGGCCCCACCCTTTGGTTCTCTGCCAATCTGCTACCTAATGTAA
TGTTGTGGAACATTATTATTCTTTATTTCTTAATTTTTTATTTTTTATTTTAAAACAATGTAAACTGCACAGATGTGCAG
TTTGTTTAAAATGGCCAATGCTTTGGAAATGCATGACATAATTAGATTTCATGATGCACAAAGCCAAATCTCAGAGCTTG
TGCAAAATGAGCTATCATTTCACTAGGTAAGACCCTAAATTTTCATATAGGATCATTTGGACAATTTTGCTGCAGGTAAA
ATGCATTCTATAGTCCACTGTCAGCCATTGTTTTGGATAGTATTTATTTTTCTCTACAAGTATAGTCAATAGTTTTCTAT
TATTTTAAAGGTTTGTAACATTTAAGGGTGACCAAATGCAGAGTAAAATTTCATTTTCGGGTGAACTATCTCGTTTAACA
TGGGAGAAGTGCAAAACATACATTATTGGCTAGAACATTGTAGTATTTTTTAAATGGAAATGTGTGATTGCTAATCTTAC
TTTGAATTTGTTTACAGGGATCCACCGGTCGCCACCATGGTGAGCAAGGGCGAGGAGCTGTTCACCGGGGTGGTGCCCAT
CCTGGTCGAGCTGGACGGCGACGTAAACGGCCACAAGTTCAGCGTGTCCGGCGAGGGCGAGGGCGATGCCACCTACGGCA
AGCTGACCCTGAAGTTCATCTGCACCACCGGCAAGCTGCCCGTGCCCTGGCCCACCCTCGTGACCACCCTGACCTACGGC
GTGCAGTGCTTCAGCCGCTACCCCGACCACATGAAGCAGCACGACTTCTTCAAGTCCGCCATGCCCGAAGGCTACGTCCA
GGAGCGCACCATCTTCTTCAAGGACGACGGCAACTACAAGACCCGCGCCGAGGTGAAGTTCGAGGGCGACACCCTGGTGA
ACCGCATCGAGCTGAAGGGCATCGACTTCAAGGAGGACGGCAACATCCTGGGGCACAAGCTGGAGTACAACTACAACAGC
CACAACGTCTATATCATGGCCGACAAGCAGAAGAACGGCATCAAGGTGAACTTCAAGATCCGCCACAACATCGAGGACGG
CAGCGTGCAGCTCGCCGACCACTACCAGCAGAACACCCCCATCGGCGACGGCCCCGTGCTGCTGCCCGACAACCACTACC
TGAGCACCCAGTCCGCCCTGAGCAAAGACCCCAACGAGAAGCGCGATCACATGGTCCTGCTGGAGTTCGTGACCGCCGCC
GGGATCACTCTCGGCATGGACGAGCTGTACAAGTAAAGCGGCCGCCACCGCGGTGGAGCTCGAATTAATTCATCGATGAT
GATCCAGACATGATAAGATACATTGATGAGTTTGGACAAACCACAACTAGAATGCAGTGAAAAAAATGCTTTATTTGTGA
AATTTGTGATGCTATTGCTTTATTTGTAACCATTATAAGCTGCAATAAACAAGTTAACAACAACAATTGCATTCATTTTA
TGTTTCAGGTTCAGGGGGAGGTGTGGGAGGTTTTTTAAAGCAAGTAAAACCTCTACAAATGTGGTATGGCTGATTATGAT
CCTCTAGATCAGATCTAATACTCAAGTACAATTTTAATGGAGTACTTTTTTACTTTTACTCAAGTAAGATTCTAGCCAGA
TACTTTTACTTTTAATTGAGTAAAATTTTCCCTAAGTACTTGTACTTTCACTTGAGTAAAATTTTTGAGTACTTTTTACA
CCTCTGTCAAGAACCATATGCCGGTACCCAATTCGCCCTATAGTGAGTCGTATTACGCGCGCTCACTGGCCGTCGTTTTA
CAACGTCGTGACTGGGAAAACCCTGGCGTTACCCAACTTAATCGCCTTGCAGCACATCCCCCTTTCGCCAGCTGGCGTAA
TAGCGAAGAGGCCCGCACCGATCGCCCTTCCCAACAGTTGCGCAGCCTGAATGGCGAATGGGACGCGCCCTGTAGCGGCG
CATTAAGCGCGGCGGGTGTGGTGGTTACGCGCAGCGTGACCACCACACCCGCCGCGCCCTAGCGCCCGCTCCTTTCGCTT
TCTTCCCTTCCTTTCTCGCCACGTTCGCCGGCTTTCCCCGTCAAGCTCTAAATCGGGGGCTCCCTTTAGGGTTCCGATTT
AGTGCTTTACGGCACCTCGACCCCAAAAAACTTGATTAGGGTGATGGTTCACGTAGTGGGCCATCGCCCTGATAGACGGT
TTTTCGCCCTTTGACGTTGGAGTCCACGTTCTTTAATAGTGGACTCTTGTTCCAAACTGGAACAACACTCAACCCTATCT
CGGTCTATTCTTTTGATTTATAAGGGATTTTGCCGATTTCGGCCTATTGGTTAAAAAATGAGCTGATTTAACAAAAATTT
AACGCGAATTTTAACAAAATATTAACGCTTACAATTTAGGTGGCACTTTTCGGGGAAATGTGCGCGGAACCCCTATTTGT
TTATTTTTCTAAATACATTCAAATATGTATCCGCTCATGAGACAATAACCCTGATAAATGCTTCAATAATATTGAAAAAG
GAAGAGTATGAGTATTCAACATTTCCGTGTCGCCCTTATTCCCTTTTTTGCGGCATTTTGCCTTCCTGTTTTTGCTCACC
CAGAAACGCTGGTGAAAGTAAAAGATGCTGAAGATCAGTTGGGTGCACGAGTGGGTTACATCGAACTGGATCTCAACAGC
GGTAAGATCCTTGAGAGTTTTCGCCCCGAAGAACGTTTTCCAATGATGAGCACTTTTAAAGTTCTGCTATGTGGCGCGGT
ATTATCCCGTATTGACGCCGGGCAAGAGCAACTCGGTCGCCGCATACACTATTCTCAGAATGACTTGGTTGAGTACTCAC
CAGTCACAGAAAAGCATCTTACGGATGGCATGACAGTAAGAGAATTATGCAGTGCTGCCATAACCATGAGTGATAACACT
GCGGCCAACTTACTTCTGACAACGATCGGAGGACCGAAGGAGCTAACCGCTTTTTTGCACAACATGGGGGATCATGTAAC
TCGCCTTGATCGTTGGGAACCGGAGCTGAATGAAGCCATACCAAACGACGAGCGTGACACCACGATGCCTGTAGCAATGG
CAACAACGTTGCGCAAACTATTAACTGGCGAACTACTTACTCTAGCTTCCCGGCAACAATTAATAGACTGGATGGAGGCG
GATAAAGTTGCAGGACCACTTCTGCGCTCGGCCCTTCCGGCTGGCTGGTTTATTGCTGATAAATCTGGAGCCGGTGAGCG
TGGGTCTCGCGGTATCATTGCAGCACTGGGGCCAGATGGTAAGCCCTCCCGTATCGTAGTTATCTACACGACGGGGAGTC
AGGCAACTATGGATGAACGAAATAGACAGATCGCTGAGATAGGTGCCTCACTGATTAAGCATTGGTAACTGTCAGACCAA
GTTTACTCATATATACTTTAGATTGATTTAAAACTTCATTTTTAATTTAAAAGGATCTAGGTGAAGATCCTTTTTGATAA
TCTCATGACCAAAATCCCTTAACGTGAGTTTTCGTTCCACTGAGCGTCAGACCCCGTAGAAAAGATCAAAGGATCTTCTT
GAGATCCTTTTTTTCTGCGCGTAATCTGCTGCTTGCAAACAAAAAAACCACCGCTACCAGCGGTGGTTTGTTTGCCGGAT
CAAGAGCTACCAACTCTTTTTCCGAAGGTAACTGGCTTCAGCAGAGCGCAGATACCAAATACTGTTCTTCTAGTGTAGCC
GTAGTTAGGCCACCACTTCAAGAACTCTGTAGCACCGCCTACATACCTCGCTCTGCTAATCCTGTTACCAGTGGCTGCTG
CCAGTGGCGATAAGTCGTGTCTTACCGGGTTGGACTCAAGACGATAGTTACCGGATAAGGCGCAGCGGTCGGGCTGAACG
GGGGGTTCGTGCACACAGCCCAGCTTGGAGCGAACGACCTACACCGAACTGAGATACCTACAGCGTGAGCTATGAGAAAG
CGCCACGCTTCCCGAAGGGAGAAAGGCGGACAGGTATCCGGTAAGCGGCAGGGTCGGAACAGGAGAGCGCACGAGGGAGC
TTCCAGGGGGAAACGCCTGGTATCTTTATAGTCCTGTCGGGTTTCGCCACCTCTGACTTGAGCGTCGATTTTTGTGATGC
TCGTCAGGGGGGCGGAGCCTATGGAAAAACGCCAGCAACGCGGCCTTTTTACGGTTCCTGGCCTTTTGCTGGCCTTTTGC
TCACATGTTCTTTCCTGCGTTATCCCCTGATTCTGTGGATAACCGTATTACCGCCTTTGAGTGAGCTGATACCGCTCGCC
GCAGCCGAACGACCGAGCGCAGCGAGTCAGTGAGCGAGGAAGCGGAAGAGCGCCCAATACGCAAACCGCCTCTCCCCGCG
CGTTGGCCGATTCATTAATGCAGCTGGCACGACAGGTTTCCCGACTGGAAAGCGGGCAGTGAGCGCAACGCAATTAATGT
GAGTTAGCTCACTCATTAGGCACCCCAGGCTTTACACTTTATGCTTCCGGCTCGTATGTTGTGTGGAATTGTGAGCGGAT
AACAATTTCACACAGGAAACAGCTATGACCATGATTACGCCAAGCGCGCAATTAACCCTCACTAAAGGGAACAAAAGCTG
GAGCTCCACCGCGGTGGCGGCCGCTCTAGAACTAGTGGATCTGCTGGGCTTGCTGAAGGTAGGGGGTCAAGAAC
