# Supplementary material for: A Y-linked duplication of anti-Mullerian hormone is the sex determination gene in threespine stickleback
Source: PLoS Genet. 2025 Nov 4;21(11):e1011932. doi: 10.1371/journal.pgen.1011932 (PMC12599925; doi:10.1371/journal.pgen.1011932)
Supplement: S2 File — (ZIP) [file pgen.1011932.s019.zip › pT2Dre.Ubi_EGFP.gb]

LOCUS       pT2Dre.Ubi:EGFP         7834 bp    DNA     circular UNA 17-APR-2025
DEFINITION  Genewiz EZseq.
ACCESSION
VERSION     .
KEYWORDS    .
SOURCE      .
  ORGANISM  .
FEATURES             Location/Qualifiers
     regulatory      215..3697
                     /note="Geneious type: promoter"
                     /standard_name="Dre.Ubi"
     CDS             3717..4436
                     /note="pLannotate"
                     /standard_name="EGFP"
     misc_feature    complement(4437..4461)
                     /note="pLannotate"
                     /standard_name="MCS (fragment)"
     misc_feature    complement(4481..4615)
                     /note="Geneious type: polyA_signal"
                     /note="pLannotate"
                     /standard_name="SV40 poly(A) signal"
     CDS             complement(4638..4721)
                     /note="pLannotate"
                     /standard_name="large T antigen (fragment)"
     misc_feature    complement(4736..4886)
                     /locus_tag="tol2 right"
                     /note="Derived using Geneious Prime 2023.1.2 'Annotate
                     from Database' based on nucleotide similarity"
                     /standard_name="tol2 right mini"
     regulatory      complement(4917..4935)
                     /note="Geneious type: promoter"
                     /note="pLannotate"
                     /standard_name="T7 promoter"
     CDS             4943..5098
                     /note="pLannotate"
                     /standard_name="lacZα (fragment)"
     rep_origin      5103..5557
     regulatory      join(5583..5670,5671..5687)
                     /note="Geneious type: promoter"
                     /note="pLannotate"
                     /standard_name="AmpR promoter"
     CDS             5688..6548
                     /note="pLannotate"
                     /standard_name="AmpR"
     rep_origin      6719..7307
     CDS             7490..7582
                     /note="pLannotate"
                     /standard_name="lacI (fragment)"
     protein_bind    7595..7616
                     /note="pLannotate"
                     /standard_name="CAP binding site"
     regulatory      7631..7661
                     /note="Geneious type: promoter"
                     /note="pLannotate"
                     /standard_name="lac promoter"
     protein_bind    7669..7685
                     /note="pLannotate"
                     /standard_name="lac operator"
     regulatory      7730..7748
                     /note="Geneious type: promoter"
                     /note="pLannotate"
                     /standard_name="T3 promoter"
     misc_feature    7761..7801
                     /note="pLannotate"
                     /standard_name="MCS (fragment)"
     misc_feature    7834..200
                     /locus_tag="tol2 left one mm"
                     /note="Derived using Geneious Prime 2023.1.2 'Annotate
                     from Database' based on nucleotide similarity"
                     /standard_name="tol2 left mini"
ORIGIN      
        1 cagaggtgta aagtacttga gtaattttac ttgattactg tacttaagta ttatttttgg
       61 ggatttttac tttacttgag tacaattaaa aatcaatact tttactttta cttaattaca
      121 tttttttaga aaaaaaagta ctttttactc cttacaattt tatttacagt caaaaagtac
      181 ttattttttg gagatcactt gggcccggct cgagaccagc aaagttctag aatttgtcga
      241 aacatttatg ttatatattt cctgaaaaaa attctgagta agttcttaag tgttattgcc
      301 agcaacataa acaacagacg gcaaaatgaa taaatgataa caaagcagta ggcttaaata
      361 aacctaattt ttataggctg ttctctacaa ccctcaaaca gtgattagtt ttgtacttat
      421 aaacttgccc tttcattcat atttcaagaa aattggttca gaagatctgg atattctagc
      481 agttgttcaa gctcatggag ggatcagtga cctgattcca caatgactag gcctaatcca
      541 gaaattagat gactgtcaac ataaaaaggc acagcactca ctagctgccc tatatatttt
      601 attatatttt acatatatta ttttatttat ttagctctga gtgctgtact ttctggttaa
      661 agaaaactgc ttacaacagc taacctgtac tacctcaggc tcagggaatt tggaacaggt
      721 ttgtctggtt tgtttcttta accatgcatg cttgttttca actatggcaa cacagtcaca
      781 tgggacatta cagaaatgat ttgtcgatga catgcgactt ttctttaata aagcgcaaag
      841 atcccaaaaa gcaaactttt aacaaaaatc atataattat attttcaatc cagctttgta
      901 gcaactttgt gctgctgttc actcagcaac agatagtcag tataaggtca gtgtgtctca
      961 aagcagtgcc atctgtttca cacattgcgt tctatatata agtgtgctgg ttgacacgac
     1021 actgtataag gcctaggcta aaacacaaac aatgtagaat gacactgtgt tttttttgta
     1081 aacaaatgtt gtttttggtt aaacatcttt gtgaaaacat cctcctgtca tgtatttgct
     1141 atattcaaat gttaaacccg tgcagaatag aacatataca aaaaaaaaca acacaacaca
     1201 tttttaaaca ttattaaata tcaagtattg ctggcagttc tgtttctgtt ttacagtacc
     1261 ctttgccaca gttctccgct tttcctggtc cagattccac aagtctgatt caccaatagc
     1321 aaagcgaata aacaaccaaa gcagccaatc actgcttgta gactgtcctg cgagaccggc
     1381 ccattccagc acattctgga aacttccttt atatgataat tataaataca tttaaattat
     1441 tgatacaaaa catgtaattc ctagaacata accatagcaa tcattagttt tcagggtaat
     1501 tatgtatttt taggatttgg ctgcggaaag atctggttat gtgacgtctc atgaacgtca
     1561 cggccctggg tttctataaa tacagtagga ctctcgacca tcggcagatt tttcgaagaa
     1621 gaagatcagt ttcaggagcc gtactgttcc gtttcaacgc aaatattaac ggtaagagcg
     1681 aatttcctag tttgttttca tgccattctt taaaaccata gcgtattact ttaattatag
     1741 taaactttcg ctttctttat tacaagagac gttttgtgtt gattctccgc ggacattttc
     1801 ggtcagacaa tcagaaaatg accgcggagg accagtaact tgcattacac gtaagttaaa
     1861 tcttcgtgta ttaaaatggt taggttgtta acgtcaaata ggttaccgtg tttgcgtgtg
     1921 atcaggttgg ttttgttaga tttttgtcag tatttttaat ttatttgttt tagtttattt
     1981 attttttttg ctgaatcata gtttgtgaac aaagaacccg gatgttacat acagtacagc
     2041 cgccatgtta cagagagtta taacttaatc attttaaaaa taattttgcc ttacttttag
     2101 tttgtcatgt tgagaaatga ggaaatgtta aaatgaggaa atatccaatt aatttaatat
     2161 atcaaaataa tccatgatta caatgcactg aactggagaa aattaagatg ttttctagtg
     2221 tcatgaaaca aatgtaagag atgtacattg tagatgtttt atgtcaagaa ttggctagtt
     2281 gatgcagcat actggcgata ctcagttgta ataacagtaa cgttacatgt taatagacta
     2341 ctgagtatgc tgttctgtct atgtatgctc tgtaagctac gagaaggact tttttaaaca
     2401 gtaaagggtg caatattttt acaaattgaa ttaaataaag gctgtctatt aagtaatatg
     2461 cttgatattt ttcttacttg attggaaata agaaaaaata taaacgttgt tgctctaaaa
     2521 atcctagttc agtttagcca accacaaata cctttttgtt cctccaacag tttttttttc
     2581 ttctctataa tatttggcag tctatagtac tccaaatgtt tccccacagt ctaactaatt
     2641 ggtacagcca aaatcatgac acttattgca ataataattt tggttcattg gcattgttga
     2701 tagcctgtgc cactaatatg gtcgattgat catgcttcag gaagaaaact atattgtttg
     2761 atgtaagatt attaaatctt cacctgcttc cattacaaac tattcccatc ttattgaatt
     2821 ctggtatgtc ttaaaggatt agttcacttc ccaaatcaaa atttacttag ccttttttca
     2881 tccatgatcc ctttttttca tcattaatga agaaattgtt tttgaaaaag tttcaagatt
     2941 tttttctcta tattgtggag cttgttagtt taaaattcca aaatgcaata tgtggcttca
     3001 aatggttcta aatgatccca gtcaaggaat aacagtctta tctaatgaaa ccattagacc
     3061 tttaaaaata aaaaaaataa aagtatttat ttttaaatga ctgagtgatt aagttgaatt
     3121 tcagcgtttc cttactgtgt agaagtcctt ccttactggc cccacccttt ggttctctgc
     3181 caatctgcta cctaatgtaa tgttgtggaa cattattatt ctttatttct taatttttta
     3241 ttttttattt taaaacaatg taaactgcac agatgtgcag tttgtttaaa atggccaatg
     3301 ctttggaaat gcatgacata attagatttc atgatgcaca aagccaaatc tcagagcttg
     3361 tgcaaaatga gctatcattt cactaggtaa gaccctaaat tttcatatag gatcatttgg
     3421 acaattttgc tgcaggtaaa atgcattcta tagtccactg tcagccattg ttttggatag
     3481 tatttatttt tctctacaag tatagtcaat agttttctat tattttaaag gtttgtaaca
     3541 tttaagggtg accaaatgca gagtaaaatt tcattttcgg gtgaactatc tcgtttaaca
     3601 tgggagaagt gcaaaacata cattattggc tagaacattg tagtattttt taaatggaaa
     3661 tgtgtgattg ctaatcttac tttgaatttg tttacaggga tccaccggtc gccaccatgg
     3721 tgagcaaggg cgaggagctg ttcaccgggg tggtgcccat cctggtcgag ctggacggcg
     3781 acgtaaacgg ccacaagttc agcgtgtccg gcgagggcga gggcgatgcc acctacggca
     3841 agctgaccct gaagttcatc tgcaccaccg gcaagctgcc cgtgccctgg cccaccctcg
     3901 tgaccaccct gacctacggc gtgcagtgct tcagccgcta ccccgaccac atgaagcagc
     3961 acgacttctt caagtccgcc atgcccgaag gctacgtcca ggagcgcacc atcttcttca
     4021 aggacgacgg caactacaag acccgcgccg aggtgaagtt cgagggcgac accctggtga
     4081 accgcatcga gctgaagggc atcgacttca aggaggacgg caacatcctg gggcacaagc
     4141 tggagtacaa ctacaacagc cacaacgtct atatcatggc cgacaagcag aagaacggca
     4201 tcaaggtgaa cttcaagatc cgccacaaca tcgaggacgg cagcgtgcag ctcgccgacc
     4261 actaccagca gaacaccccc atcggcgacg gccccgtgct gctgcccgac aaccactacc
     4321 tgagcaccca gtccgccctg agcaaagacc ccaacgagaa gcgcgatcac atggtcctgc
     4381 tggagttcgt gaccgccgcc gggatcactc tcggcatgga cgagctgtac aagtaaagcg
     4441 gccgccaccg cggtggagct cgaattaatt catcgatgat gatccagaca tgataagata
     4501 cattgatgag tttggacaaa ccacaactag aatgcagtga aaaaaatgct ttatttgtga
     4561 aatttgtgat gctattgctt tatttgtaac cattataagc tgcaataaac aagttaacaa
     4621 caacaattgc attcatttta tgtttcaggt tcagggggag gtgtgggagg ttttttaaag
     4681 caagtaaaac ctctacaaat gtggtatggc tgattatgat cctctagatc agatctaata
     4741 ctcaagtaca attttaatgg agtacttttt tacttttact caagtaagat tctagccaga
     4801 tacttttact tttaattgag taaaattttc cctaagtact tgtactttca cttgagtaaa
     4861 atttttgagt actttttaca cctctgtcaa gaaccatatg ccggtaccca attcgcccta
     4921 tagtgagtcg tattacgcgc gctcactggc cgtcgtttta caacgtcgtg actgggaaaa
     4981 ccctggcgtt acccaactta atcgccttgc agcacatccc cctttcgcca gctggcgtaa
     5041 tagcgaagag gcccgcaccg atcgcccttc ccaacagttg cgcagcctga atggcgaatg
     5101 ggacgcgccc tgtagcggcg cattaagcgc ggcgggtgtg gtggttacgc gcagcgtgac
     5161 caccacaccc gccgcgccct agcgcccgct cctttcgctt tcttcccttc ctttctcgcc
     5221 acgttcgccg gctttccccg tcaagctcta aatcgggggc tccctttagg gttccgattt
     5281 agtgctttac ggcacctcga ccccaaaaaa cttgattagg gtgatggttc acgtagtggg
     5341 ccatcgccct gatagacggt ttttcgccct ttgacgttgg agtccacgtt ctttaatagt
     5401 ggactcttgt tccaaactgg aacaacactc aaccctatct cggtctattc ttttgattta
     5461 taagggattt tgccgatttc ggcctattgg ttaaaaaatg agctgattta acaaaaattt
     5521 aacgcgaatt ttaacaaaat attaacgctt acaatttagg tggcactttt cggggaaatg
     5581 tgcgcggaac ccctatttgt ttatttttct aaatacattc aaatatgtat ccgctcatga
     5641 gacaataacc ctgataaatg cttcaataat attgaaaaag gaagagtatg agtattcaac
     5701 atttccgtgt cgcccttatt cccttttttg cggcattttg ccttcctgtt tttgctcacc
     5761 cagaaacgct ggtgaaagta aaagatgctg aagatcagtt gggtgcacga gtgggttaca
     5821 tcgaactgga tctcaacagc ggtaagatcc ttgagagttt tcgccccgaa gaacgttttc
     5881 caatgatgag cacttttaaa gttctgctat gtggcgcggt attatcccgt attgacgccg
     5941 ggcaagagca actcggtcgc cgcatacact attctcagaa tgacttggtt gagtactcac
     6001 cagtcacaga aaagcatctt acggatggca tgacagtaag agaattatgc agtgctgcca
     6061 taaccatgag tgataacact gcggccaact tacttctgac aacgatcgga ggaccgaagg
     6121 agctaaccgc ttttttgcac aacatggggg atcatgtaac tcgccttgat cgttgggaac
     6181 cggagctgaa tgaagccata ccaaacgacg agcgtgacac cacgatgcct gtagcaatgg
     6241 caacaacgtt gcgcaaacta ttaactggcg aactacttac tctagcttcc cggcaacaat
     6301 taatagactg gatggaggcg gataaagttg caggaccact tctgcgctcg gcccttccgg
     6361 ctggctggtt tattgctgat aaatctggag ccggtgagcg tgggtctcgc ggtatcattg
     6421 cagcactggg gccagatggt aagccctccc gtatcgtagt tatctacacg acggggagtc
     6481 aggcaactat ggatgaacga aatagacaga tcgctgagat aggtgcctca ctgattaagc
     6541 attggtaact gtcagaccaa gtttactcat atatacttta gattgattta aaacttcatt
     6601 tttaatttaa aaggatctag gtgaagatcc tttttgataa tctcatgacc aaaatccctt
     6661 aacgtgagtt ttcgttccac tgagcgtcag accccgtaga aaagatcaaa ggatcttctt
     6721 gagatccttt ttttctgcgc gtaatctgct gcttgcaaac aaaaaaacca ccgctaccag
     6781 cggtggtttg tttgccggat caagagctac caactctttt tccgaaggta actggcttca
     6841 gcagagcgca gataccaaat actgttcttc tagtgtagcc gtagttaggc caccacttca
     6901 agaactctgt agcaccgcct acatacctcg ctctgctaat cctgttacca gtggctgctg
     6961 ccagtggcga taagtcgtgt cttaccgggt tggactcaag acgatagtta ccggataagg
     7021 cgcagcggtc gggctgaacg gggggttcgt gcacacagcc cagcttggag cgaacgacct
     7081 acaccgaact gagataccta cagcgtgagc tatgagaaag cgccacgctt cccgaaggga
     7141 gaaaggcgga caggtatccg gtaagcggca gggtcggaac aggagagcgc acgagggagc
     7201 ttccaggggg aaacgcctgg tatctttata gtcctgtcgg gtttcgccac ctctgacttg
     7261 agcgtcgatt tttgtgatgc tcgtcagggg ggcggagcct atggaaaaac gccagcaacg
     7321 cggccttttt acggttcctg gccttttgct ggccttttgc tcacatgttc tttcctgcgt
     7381 tatcccctga ttctgtggat aaccgtatta ccgcctttga gtgagctgat accgctcgcc
     7441 gcagccgaac gaccgagcgc agcgagtcag tgagcgagga agcggaagag cgcccaatac
     7501 gcaaaccgcc tctccccgcg cgttggccga ttcattaatg cagctggcac gacaggtttc
     7561 ccgactggaa agcgggcagt gagcgcaacg caattaatgt gagttagctc actcattagg
     7621 caccccaggc tttacacttt atgcttccgg ctcgtatgtt gtgtggaatt gtgagcggat
     7681 aacaatttca cacaggaaac agctatgacc atgattacgc caagcgcgca attaaccctc
     7741 actaaaggga acaaaagctg gagctccacc gcggtggcgg ccgctctaga actagtggat
     7801 ctgctgggct tgctgaaggt agggggtcaa gaac
//
