# Supplementary material for: A Y-linked duplication of anti-Mullerian hormone is the sex determination gene in threespine stickleback
Source: PLoS Genet. 2025 Nov 4;21(11):e1011932. doi: 10.1371/journal.pgen.1011932 (PMC12599925; doi:10.1371/journal.pgen.1011932)
Supplement: S2 File — (ZIP) [file pgen.1011932.s019.zip › pT2Xla.Ef1a_Amhy,EGFP.fasta]

>pT2Xla.Ef1a:Amhy,EGFP
CAGAGGTGTAAAGTACTTGAGTAATTTTACTTGATTACTGTACTTAAGTATTATTTTTGGGGATTTTTACTTTACTTGAG
TACAATTAAAAATCAATACTTTTACTTTTACTTAATTACATTTTTTTAGAAAAAAAAGTACTTTTTACTCCTTACAATTT
TATTTACAGTCAAAAAGTACTTATTTTTTGGAGATCACTTCATTCTATTTTCCCTTGCTATTACCAAACCAATTGAATTG
CGCTGATGCCCAGTTTAATTTAAATGTTATTTATTCTGCCTATGAAAATCGTTTTCACATTATATGAAATTGGTCAGACA
TGTTCATTGGTCCTTTGGAAGTGACGTCATGTCACATCTATTACCACAATGCACAGCACCTTGACCTGGAAATTAGGGAA
ATTATAACAGTCAATCAGTGGAAGAAAATGGAGGAAGTATGTGATTCATCAGCAGCTGCGAGCAGCACAGTCCAAAATCA
GCCACAGGATCAAGAGCACCCGTGGCCGTATCTTCGCGAATTCTTTTCTTTAAGTGGTGTAAATAAAGATTCATTCAAGA
TGAAATGTGTCCTCTGTCTCCCGCGGGCCCCCCCTCGAGCAGGGGGATCATCTAATCAAGCACAAATAAGGGGCGTGTAA
CACAAAAGCCAGCGACCCTTTCCAATGCAAATCAAACTTGCAATTCTTTGCCGTTTTTATCATTTAAGTGTCGGCTTAAG
GTCCACTATCAGATGTAAACAGCCTTATCTAACAAAGGTATCATTACATTCTGAAATTCTCAGGCATGCAAGCTAGCTTA
TGACGCACTAGGGAGTGCCACCCTTCCTTTCGCCCTAACTTCGTGATAACTCGCGCGTTTCACTCAACAGCTGCATCCGC
CCTAGTGCTACTGGGAGTTGTAGTATACAAGACGCTTACAGGCTGAATGTTCTGTCAAGACCCCGCCTCTAGCACTTTGG
GAATTCTGGACTTGATGATGTCATGGTTAATCCCCGCCCAGTAGAGGCGGCTATATAAAGGGTGGTTAAGGCCCGGTTCG
CTCTCTTCCTCACCGGGTCTGCGGCGAGTTCTAGCTGAAGCTTCCTGCAGGTCGACCGATCCTGAGAACTTCAGGGTGAG
TTTGGGGACCCTTGATTGTTCTTTCTTTTTCGCTATTGTAAAATTCATGTTATATGGAGGGGGCAAAGTTTTCAGGGTGT
TGTTTAGAATGGGAAGATGTCCCTTGTATCACCATGGACCCTCATGATAATTTTGTTTCTTTCACTTTCTACTCTGTTGA
CAACCATTGTCTCCTCTTATTTTCTTTTCATTTTCTGTAACTTTTTCGTTAAACTTTAGCTTGCATTTGTAACGAATTTT
TAAATTCACTTTTGTTTATTTGTCAGATTGTAAGTACTTTCTCTAATCACTTTTTTTTCAAGGCAATCAGGGTATATTAT
ATTGTACTTCAGCACAGTTTTAGAGAACAATTGTTATAATTAAATGATAAGGTAGAATATTTCTGCATATAAATTCTGGC
TGGCGTGGAAATATTCTTATTGGTAGAAACAACTACACCCTGGTCATCATCCTGCCTTTCTCTTTATGGTTACAATGATA
TACACTGTTTGAGATGAGGATAAAATACTCTGAGTCCAAACCGGGCCCCTCTGCTAACCATGTTCATGCCTTCTTCTCTT
TCCTACAGCTCCTGGGCAACGTGCTGGTTGTTGTGCTGTCTCATCATTTTGGCAAAGAATTCCTCGACGGATCCGCCGCC
ACCATGGATTACAAGGACGACGATGACAAGTTGTGTTTGGATTTCTTTCACTTTGGTGGGTTGATGCTCTGCAGCACGGG
GCTCTGTGTGGCCCTATTGACCTTGCATGGACAGCAGCTGATCCCGACCCCCAACCCCACAGTGACAGAGACCTCATCGG
CCGCCACAGTCTCTCACATAGCACCATGCGTTGCCGATGAAATTTCTGCTCTGTTGCGTGAAGCTGTCGGGAGTCACGGT
GAACTTGCTAAGCGCAGTCGTACTCAGTTTGGAATCTGCACTGTTTCCAATGGCTCATCAGGCTCGGTCTTGTTACAGCT
GGCAAAGGAAACAAGCAGGTACCAGACACACATATTGGAGGCGCTGCATCCAATTGCAGCAGTGCTCATACCAAACGAAG
ACGAGAGAGGACCGCTCATGTTGACCTTTGACCTCCCGCAGTCTCTTTTGCTCAGGCGCAGCCCTGTGCTTCTCCTAACG
TTTGAAAGCCCCCCCAACAGGGGAAACCTGGACGTCACTTTCACCAGTAAATCACTGCATCCTCACGATCAGACTGCGTG
CATCTCGGGAGAAACGTGCTACATAATGCTGACAGGAAAAACATCAGAGAGCAACATTTCCCAGAAATGGAAGATTTCTG
TTGAGACAAAATCCCCCGATATGAACCAAAGGCTAAAAAGGATTCTCACTGATGGAAGATCAGGAACTAACATCAGCGTA
GTTCCGCTTCTCCTTTTCTCTTTGGAAAGAGTAACCAGTACAAGATATCATCAAAATTCATCCATGGCCTCCTCCCAGAC
CTCCTTCCTATGTGAGCTGAAGCGCTTCCTGGGTGACATCCTGCCTCAGGACCACCATAAGTTCACTCCCCTCAAGCTGG
ACTCCTTACAGTCCCTGCCCTCTCTGACACTGGGCCTGTCCTCCAGTGACACCATGTTGGCTGGACTGATCAACTCCTCT
TCCATCACTATCTTCTCCTTCAGTAGCTGGGCCTCTATGTTTCCAGTGCATCGTGGGGAATTGTCTCTTTCCGCCGAGCT
GCTGGAGGAGCTCAGGCAAAGGTTGGAGGTGGAGGTGGTGAAGATAACGACTGTGATGCGGGAGGAGCAAGTGGGCCAAA
GAGCCAATGACAGGCTGGGAAGGCTCAGGGAGCTCAGTGCATTTCCAGTGAAGGAACCGGCAGCAGGAGTGAACCAGTAC
CGGGCCTTTCTTCTGCTGAAGGCCCTGCAGATGGTGAGCCATGCCTACGCGATGCAGAGAGGACTGCGTACCAACAGAGC
CAGCTCTAACTACCAAGAGAGTGATCCCAAATGCAGACTCAAGAGCCTCAGCGTGAACCCAGACAATAGTTACGACCTTC
CAAACACTGTCAAAATCAACAACTGTCACGGCACTTGTGCATTCCCCCTGACCAACGGCACCAACCACGCCGTCTTGCTC
ATGTTGCATGTGGAGAATGGCGACAGAGACAATCGGATGCCGTGCTGTGTGCCCGTGGCCTATGAAGACTTGGCGGTGGT
GAGGGTGAACGAGAATGAGACTTACATCTCCATTAAACCAGATATGGTGGCCAAGGAGTGTGGATGCCGCGGAAGCGGAG
CTACTAACTTCAGCCTGCTGAAGCAGGCTGGAGACGTGGAGGAGAACCCTGGACCTATGGTGAGCAAGGGCGAGGAGCTG
TTCACCGGGGTGGTGCCCATCCTGGTCGAGCTGGACGGCGACGTAAACGGCCACAAGTTCAGCGTGTCCGGCGAGGGCGA
GGGCGATGCCACCTACGGCAAGCTGACCCTGAAGTTCATCTGCACCACCGGCAAGCTGCCCGTGCCCTGGCCCACCCTCG
TGACCACCCTGACCTACGGCGTGCAGTGCTTCAGCCGCTACCCCGACCACATGAAGCAGCACGACTTCTTCAAGTCCGCC
ATGCCCGAAGGCTACGTCCAGGAGCGCACCATCTTCTTCAAGGACGACGGCAACTACAAGACCCGCGCCGAGGTGAAGTT
CGAGGGCGACACCCTGGTGAACCGCATCGAGCTGAAGGGCATCGACTTCAAGGAGGACGGCAACATCCTGGGGCACAAGC
TGGAGTACAACTACAACAGCCACAACGTCTATATCATGGCCGACAAGCAGAAGAACGGCATCAAGGTGAACTTCAAGATC
CGCCACAACATCGAGGACGGCAGCGTGCAGCTCGCCGACCACTACCAGCAGAACACCCCCATCGGCGACGGCCCCGTGCT
GCTGCCCGACAACCACTACCTGAGCACCCAGTCCGCCCTGAGCAAAGACCCCAACGAGAAGCGCGATCACATGGTCCTGC
TGGAGTTCGTGACCGCCGCCGGGATCACTCTCGGCATGGACGAGCTGTACAAGTAAGATCCAGACATGATAAGATACATT
GATGAGTTTGGACAAACCACAACTAGAATGCAGTGAAAAAAATGCTTTATTTGTGAAATTTGTGATGCTATTGCTTTATT
TGTAACCATTATAAGCTGCAATAAACAAGTTAACAACAACAATTGCATTCATTTTATGTTTCAGGTTCAGGGGGAGGTGT
GGGAGGTTTTTTGCGGCCGCAGATCTGTCTCTGCTCACGTTTCCTGCTATTTGCAGCCTCTCTATCAAGACTAATACACC
TCTTCCCGCATCGGCTGCCTGTGAGAGGCTTTTCAGCACTGCAGGATTGCTTTTCAGCCCCAAAAGAGCTAGGCTTGACA
CTAACAATTTTGAGAATCAGCTTCTACTGAAGTTAAATCTGAGGTTTTACAACTTTGAGTAGCGTGTACTGGCATTAGAT
TGTCTGTCTTATAGTTTGATAATTAAATACAAACAGTTCTAAAGCAGGATAAAACCTTGTATGCATTTCATTTAATGTTT
TTTGAGATTAAAAGCTTAAACAAGAATCTCTAGTTTTCTTTCTTGCTTTTACTTTTACTTCCTTAATACTCAAGTACAAT
TTTAATGGAGTACTTTTTTACTTTTACTCAAGTAAGATTCTAGCCAGATACTTTTACTTTTAATTGAGTAAAATTTTCCC
TAAGTACTTGTACTTTCACTTGAGTAAAATTTTTGAGTACTTTTTACACCTCTGGAGCTCCAATTCGCCCTATAGTGAGT
CGTATTACAATTCACTGGCCGTCGTTTTACAACGTCGTGACTGGGAAAACCCTGGCGTTACCCAACTTAATCGCCTTGCA
GCACATCCCCCTTTCGCCAGCTGGCGTAATAGCGAAGAGGCCCGCACCGATCGCCCTTCCCAACAGTTGCGCAGCCTGAA
TGGCGAATGGGACGCGCCCTGTAGCGGCGCATTAAGCGCGGCGGGTGTGGTGGTTACGCGCAGCGTGACCGCTACACTTG
CCAGCGCCCTAGCGCCCGCTCCTTTCGCTTTCTTCCCTTCCTTTCTCGCCACGTTCGCCGGCTTTCCCCGTCAAGCTCTA
AATCGGGGGCTCCCTTTAGGGTTCCGATTTAGTGCTTTACGGCACCTCGACCCCAAAAAACTTGATTAGGGTGATGGTTC
ACGTAGTGGGCCATCGCCCTGATAGACGGTTTTTCGCCCTTTGACGTTGGAGTCCACGTTCTTTAATAGTGGACTCTTGT
TCCAAACTGGAACAACACTCAACCCTATCTCGGTCTATTCTTTTGATTTATAAGGGATTTTGCCGATTTCGGCCTATTGG
TTAAAAAATGAGCTGATTTAACAAAAATTTAACGCGAATTTTAACAAAATATTAACGCTTACAATTTAGGTGGCACTTTT
CGGGGAAATGTGCGCGGAACCCCTATTTGTTTATTTTTCTAAATACATTCAAATATGTATCCGCTCATGAGACAATAACC
CTGATAAATGCTTCAATAATATTGAAAAAGGAAGAGTATGAGTATTCAACATTTCCGTGTCGCCCTTATTCCCTTTTTTG
CGGCATTTTGCCTTCCTGTTTTTGCTCACCCAGAAACGCTGGTGAAAGTAAAAGATGCTGAAGATCAGTTGGGTGCACGA
GTGGGTTACATCGAACTGGATCTCAACAGCGGTAAGATCCTTGAGAGTTTTCGCCCCGAAGAACGTTTTCCAATGATGAG
CACTTTTAAAGTTCTGCTATGTGGCGCGGTATTATCCCGTATTGACGCCGGGCAAGAGCAACTCGGTCGCCGCATACACT
ATTCTCAGAATGACTTGGTTGAGTACTCACCAGTCACAGAAAAGCATCTTACGGATGGCATGACAGTAAGAGAATTATGC
AGTGCTGCCATAACCATGAGTGATAACACTGCGGCCAACTTACTTCTGACAACGATCGGAGGACCGAAGGAGCTAACCGC
TTTTTTGCACAACATGGGGGATCATGTAACTCGCCTTGATCGTTGGGAACCGGAGCTGAATGAAGCCATACCAAACGACG
AGCGTGACACCACGATGCCTGTAGCAATGGCAACAACGTTGCGCAAACTATTAACTGGCGAACTACTTACTCTAGCTTCC
CGGCAACAATTAATAGACTGGATGGAGGCGGATAAAGTTGCAGGACCACTTCTGCGCTCGGCCCTTCCGGCTGGCTGGTT
TATTGCTGATAAATCTGGAGCCGGTGAGCGTGGGTCTCGCGGTATCATTGCAGCACTGGGGCCAGATGGTAAGCCCTCCC
GTATCGTAGTTATCTACACGACGGGGAGTCAGGCAACTATGGATGAACGAAATAGACAGATCGCTGAGATAGGTGCCTCA
CTGATTAAGCATTGGTAACTGTCAGACCAAGTTTACTCATATATACTTTAGATTGATTTAAAACTTCATTTTTAATTTAA
AAGGATCTAGGTGAAGATCCTTTTTGATAATCTCATGACCAAAATCCCTTAACGTGAGTTTTCGTTCCACTGAGCGTCAG
ACCCCGTAGAAAAGATCAAAGGATCTTCTTGAGATCCTTTTTTTCTGCGCGTAATCTGCTGCTTGCAAACAAAAAAACCA
CCGCTACCAGCGGTGGTTTGTTTGCCGGATCAAGAGCTACCAACTCTTTTTCCGAAGGTAACTGGCTTCAGCAGAGCGCA
GATACCAAATACTGTTCTTCTAGTGTAGCCGTAGTTAGGCCACCACTTCAAGAACTCTGTAGCACCGCCTACATACCTCG
CTCTGCTAATCCTGTTACCAGTGGCTGCTGCCAGTGGCGATAAGTCGTGTCTTACCGGGTTGGACTCAAGACGATAGTTA
CCGGATAAGGCGCAGCGGTCGGGCTGAACGGGGGGTTCGTGCACACAGCCCAGCTTGGAGCGAACGACCTACACCGAACT
GAGATACCTACAGCGTGAGCTATGAGAAAGCGCCACGCTTCCCGAAGGGAGAAAGGCGGACAGGTATCCGGTAAGCGGCA
GGGTCGGAACAGGAGAGCGCACGAGGGAGCTTCCAGGGGGAAACGCCTGGTATCTTTATAGTCCTGTCGGGTTTCGCCAC
CTCTGACTTGAGCGTCGATTTTTGTGATGCTCGTCAGGGGGGCGGAGCCTATGGAAAAACGCCAGCAACGCGGCCTTTTT
ACGGTTCCTGGCCTTTTGCTGGCCTTTTGCTCACATGTTCTTTCCTGCGTTATCCCCTGATTCTGTGGATAACCGTATTA
CCGCCTTTGAGTGAGCTGATACCGCTCGCCGCAGCCGAACGACCGAGCGCAGCGAGTCAGTGAGCGAGGAAGCGGAAGAG
CGCCCAATACGCAAACCGCCTCTCCCCGCGCGTTGGCCGATTCATTAATGCAGCTGGCACGACAGGTTTCCCGACTGGAA
AGCGGGCAGTGAGCGCAACGCAATTAATGTGAGTTAGCTCACTCATTAGGCACCCCAGGCTTTACACTTTATGCTTCCGG
CTCGTATGTTGTGTGGAATTGTGAGCGGATAACAATTTCACACAGGAAACAGCTATGACCATGATTACGCCAAGCTCGAA
ATTAACCCTCACTAAAGGGAACAAAAGCTGGTACC
