# Supplementary material for: A Y-linked duplication of anti-Mullerian hormone is the sex determination gene in threespine stickleback
Source: PLoS Genet. 2025 Nov 4;21(11):e1011932. doi: 10.1371/journal.pgen.1011932 (PMC12599925; doi:10.1371/journal.pgen.1011932)
Supplement: S2 File — (ZIP) [file pgen.1011932.s019.zip › pT2Xla.Ef1a_Amhy,EGFP.gb]

LOCUS       pT2Xla.Ef1a:Amhy        7715 bp    DNA     circular SYN 17-APR-2025
DEFINITION  GeneWiz EZseq.
ACCESSION
VERSION     .
KEYWORDS    .
SOURCE      .
  ORGANISM  .
COMMENT     Annotated with pLannotate v1.2.0.
FEATURES             Location/Qualifiers
     misc_feature    1..584
                     /note="tol2_Right"
                     /standard_name="tol2 left"
     regulatory      595..1749
                     /note="Geneious type: promoter"
                     /standard_name="ef1a"
     regulatory      795..1073
                     /note="Geneious type: promoter"
                     /standard_name="Xla Ef1a"
     intron          1116..1688
                     /note="pLannotate"
                     /standard_name="β-globin intron"
     misc_feature    1755..1767
                     /note="Geneious type: misc_feature_"
                     /note="Derived using Geneious Prime 2024.0.7 'Annotate
                     from Database' based on nucleotide similarity"
                     /standard_name="Kozak Sequence"
     misc_feature    1764..1790
                     /note="Geneious type: misc_feature_"
                     /note="Derived using Geneious Prime 2024.0.7 'Annotate
                     from Database' based on nucleotide similarity"
                     /standard_name="Flag-tag"
     CDS             join(1788..1908,1909..2139,2140..2312,2313..2424,
                     2425..2524,2525..2946,2947..>3350)
                     /codon_start=1
                     /standard_name="AmhY"
     misc_feature    3351..3416
                     /note="Geneious type: motif"
                     /standard_name="P2A"
     CDS             3417..4136
                     /note="pLannotate"
                     /standard_name="EGFP"
     misc_feature    complement(4137..4271)
                     /note="Geneious type: polyA_signal"
                     /note="pLannotate"
                     /standard_name="SV40 poly(A) signal"
     misc_feature    complement(4348..4854)
                     /note="tol2_Left"
                     /standard_name="tol2 right"
     regulatory      complement(4869..4887)
                     /note="Geneious type: promoter"
                     /note="pLannotate"
                     /standard_name="T7 promoter"
     CDS             4890..5047
                     /note="pLannotate"
                     /standard_name="lacZα (fragment)"
     rep_origin      5052..5480
     regulatory      5533..5637
                     /note="Geneious type: promoter"
                     /note="pLannotate"
                     /standard_name="AmpR promoter"
     CDS             5638..6498
                     /note="pLannotate"
                     /standard_name="AmpR"
     rep_origin      6669..7257
     CDS             7440..7532
                     /note="pLannotate"
                     /standard_name="lacI (fragment)"
     protein_bind    7545..7566
                     /note="pLannotate"
                     /standard_name="CAP binding site"
     regulatory      7581..7611
                     /note="Geneious type: promoter"
                     /note="pLannotate"
                     /standard_name="lac promoter"
     protein_bind    7619..7635
                     /note="pLannotate"
                     /standard_name="lac operator"
     regulatory      7680..7698
                     /note="Geneious type: promoter"
                     /note="pLannotate"
                     /standard_name="T3 promoter"
ORIGIN      
        1 cagaggtgta aagtacttga gtaattttac ttgattactg tacttaagta ttatttttgg
       61 ggatttttac tttacttgag tacaattaaa aatcaatact tttactttta cttaattaca
      121 tttttttaga aaaaaaagta ctttttactc cttacaattt tatttacagt caaaaagtac
      181 ttattttttg gagatcactt cattctattt tcccttgcta ttaccaaacc aattgaattg
      241 cgctgatgcc cagtttaatt taaatgttat ttattctgcc tatgaaaatc gttttcacat
      301 tatatgaaat tggtcagaca tgttcattgg tcctttggaa gtgacgtcat gtcacatcta
      361 ttaccacaat gcacagcacc ttgacctgga aattagggaa attataacag tcaatcagtg
      421 gaagaaaatg gaggaagtat gtgattcatc agcagctgcg agcagcacag tccaaaatca
      481 gccacaggat caagagcacc cgtggccgta tcttcgcgaa ttcttttctt taagtggtgt
      541 aaataaagat tcattcaaga tgaaatgtgt cctctgtctc ccgcgggccc cccctcgagc
      601 agggggatca tctaatcaag cacaaataag gggcgtgtaa cacaaaagcc agcgaccctt
      661 tccaatgcaa atcaaacttg caattctttg ccgtttttat catttaagtg tcggcttaag
      721 gtccactatc agatgtaaac agccttatct aacaaaggta tcattacatt ctgaaattct
      781 caggcatgca agctagctta tgacgcacta gggagtgcca cccttccttt cgccctaact
      841 tcgtgataac tcgcgcgttt cactcaacag ctgcatccgc cctagtgcta ctgggagttg
      901 tagtatacaa gacgcttaca ggctgaatgt tctgtcaaga ccccgcctct agcactttgg
      961 gaattctgga cttgatgatg tcatggttaa tccccgccca gtagaggcgg ctatataaag
     1021 ggtggttaag gcccggttcg ctctcttcct caccgggtct gcggcgagtt ctagctgaag
     1081 cttcctgcag gtcgaccgat cctgagaact tcagggtgag tttggggacc cttgattgtt
     1141 ctttcttttt cgctattgta aaattcatgt tatatggagg gggcaaagtt ttcagggtgt
     1201 tgtttagaat gggaagatgt cccttgtatc accatggacc ctcatgataa ttttgtttct
     1261 ttcactttct actctgttga caaccattgt ctcctcttat tttcttttca ttttctgtaa
     1321 ctttttcgtt aaactttagc ttgcatttgt aacgaatttt taaattcact tttgtttatt
     1381 tgtcagattg taagtacttt ctctaatcac ttttttttca aggcaatcag ggtatattat
     1441 attgtacttc agcacagttt tagagaacaa ttgttataat taaatgataa ggtagaatat
     1501 ttctgcatat aaattctggc tggcgtggaa atattcttat tggtagaaac aactacaccc
     1561 tggtcatcat cctgcctttc tctttatggt tacaatgata tacactgttt gagatgagga
     1621 taaaatactc tgagtccaaa ccgggcccct ctgctaacca tgttcatgcc ttcttctctt
     1681 tcctacagct cctgggcaac gtgctggttg ttgtgctgtc tcatcatttt ggcaaagaat
     1741 tcctcgacgg atccgccgcc accatggatt acaaggacga cgatgacaag ttgtgtttgg
     1801 atttctttca ctttggtggg ttgatgctct gcagcacggg gctctgtgtg gccctattga
     1861 ccttgcatgg acagcagctg atcccgaccc ccaaccccac agtgacagag acctcatcgg
     1921 ccgccacagt ctctcacata gcaccatgcg ttgccgatga aatttctgct ctgttgcgtg
     1981 aagctgtcgg gagtcacggt gaacttgcta agcgcagtcg tactcagttt ggaatctgca
     2041 ctgtttccaa tggctcatca ggctcggtct tgttacagct ggcaaaggaa acaagcaggt
     2101 accagacaca catattggag gcgctgcatc caattgcagc agtgctcata ccaaacgaag
     2161 acgagagagg accgctcatg ttgacctttg acctcccgca gtctcttttg ctcaggcgca
     2221 gccctgtgct tctcctaacg tttgaaagcc cccccaacag gggaaacctg gacgtcactt
     2281 tcaccagtaa atcactgcat cctcacgatc agactgcgtg catctcggga gaaacgtgct
     2341 acataatgct gacaggaaaa acatcagaga gcaacatttc ccagaaatgg aagatttctg
     2401 ttgagacaaa atcccccgat atgaaccaaa ggctaaaaag gattctcact gatggaagat
     2461 caggaactaa catcagcgta gttccgcttc tccttttctc tttggaaaga gtaaccagta
     2521 caagatatca tcaaaattca tccatggcct cctcccagac ctccttccta tgtgagctga
     2581 agcgcttcct gggtgacatc ctgcctcagg accaccataa gttcactccc ctcaagctgg
     2641 actccttaca gtccctgccc tctctgacac tgggcctgtc ctccagtgac accatgttgg
     2701 ctggactgat caactcctct tccatcacta tcttctcctt cagtagctgg gcctctatgt
     2761 ttccagtgca tcgtggggaa ttgtctcttt ccgccgagct gctggaggag ctcaggcaaa
     2821 ggttggaggt ggaggtggtg aagataacga ctgtgatgcg ggaggagcaa gtgggccaaa
     2881 gagccaatga caggctggga aggctcaggg agctcagtgc atttccagtg aaggaaccgg
     2941 cagcaggagt gaaccagtac cgggcctttc ttctgctgaa ggccctgcag atggtgagcc
     3001 atgcctacgc gatgcagaga ggactgcgta ccaacagagc cagctctaac taccaagaga
     3061 gtgatcccaa atgcagactc aagagcctca gcgtgaaccc agacaatagt tacgaccttc
     3121 caaacactgt caaaatcaac aactgtcacg gcacttgtgc attccccctg accaacggca
     3181 ccaaccacgc cgtcttgctc atgttgcatg tggagaatgg cgacagagac aatcggatgc
     3241 cgtgctgtgt gcccgtggcc tatgaagact tggcggtggt gagggtgaac gagaatgaga
     3301 cttacatctc cattaaacca gatatggtgg ccaaggagtg tggatgccgc ggaagcggag
     3361 ctactaactt cagcctgctg aagcaggctg gagacgtgga ggagaaccct ggacctatgg
     3421 tgagcaaggg cgaggagctg ttcaccgggg tggtgcccat cctggtcgag ctggacggcg
     3481 acgtaaacgg ccacaagttc agcgtgtccg gcgagggcga gggcgatgcc acctacggca
     3541 agctgaccct gaagttcatc tgcaccaccg gcaagctgcc cgtgccctgg cccaccctcg
     3601 tgaccaccct gacctacggc gtgcagtgct tcagccgcta ccccgaccac atgaagcagc
     3661 acgacttctt caagtccgcc atgcccgaag gctacgtcca ggagcgcacc atcttcttca
     3721 aggacgacgg caactacaag acccgcgccg aggtgaagtt cgagggcgac accctggtga
     3781 accgcatcga gctgaagggc atcgacttca aggaggacgg caacatcctg gggcacaagc
     3841 tggagtacaa ctacaacagc cacaacgtct atatcatggc cgacaagcag aagaacggca
     3901 tcaaggtgaa cttcaagatc cgccacaaca tcgaggacgg cagcgtgcag ctcgccgacc
     3961 actaccagca gaacaccccc atcggcgacg gccccgtgct gctgcccgac aaccactacc
     4021 tgagcaccca gtccgccctg agcaaagacc ccaacgagaa gcgcgatcac atggtcctgc
     4081 tggagttcgt gaccgccgcc gggatcactc tcggcatgga cgagctgtac aagtaagatc
     4141 cagacatgat aagatacatt gatgagtttg gacaaaccac aactagaatg cagtgaaaaa
     4201 aatgctttat ttgtgaaatt tgtgatgcta ttgctttatt tgtaaccatt ataagctgca
     4261 ataaacaagt taacaacaac aattgcattc attttatgtt tcaggttcag ggggaggtgt
     4321 gggaggtttt ttgcggccgc agatctgtct ctgctcacgt ttcctgctat ttgcagcctc
     4381 tctatcaaga ctaatacacc tcttcccgca tcggctgcct gtgagaggct tttcagcact
     4441 gcaggattgc ttttcagccc caaaagagct aggcttgaca ctaacaattt tgagaatcag
     4501 cttctactga agttaaatct gaggttttac aactttgagt agcgtgtact ggcattagat
     4561 tgtctgtctt atagtttgat aattaaatac aaacagttct aaagcaggat aaaaccttgt
     4621 atgcatttca tttaatgttt tttgagatta aaagcttaaa caagaatctc tagttttctt
     4681 tcttgctttt acttttactt ccttaatact caagtacaat tttaatggag tactttttta
     4741 cttttactca agtaagattc tagccagata cttttacttt taattgagta aaattttccc
     4801 taagtacttg tactttcact tgagtaaaat ttttgagtac tttttacacc tctggagctc
     4861 caattcgccc tatagtgagt cgtattacaa ttcactggcc gtcgttttac aacgtcgtga
     4921 ctgggaaaac cctggcgtta cccaacttaa tcgccttgca gcacatcccc ctttcgccag
     4981 ctggcgtaat agcgaagagg cccgcaccga tcgcccttcc caacagttgc gcagcctgaa
     5041 tggcgaatgg gacgcgccct gtagcggcgc attaagcgcg gcgggtgtgg tggttacgcg
     5101 cagcgtgacc gctacacttg ccagcgccct agcgcccgct cctttcgctt tcttcccttc
     5161 ctttctcgcc acgttcgccg gctttccccg tcaagctcta aatcgggggc tccctttagg
     5221 gttccgattt agtgctttac ggcacctcga ccccaaaaaa cttgattagg gtgatggttc
     5281 acgtagtggg ccatcgccct gatagacggt ttttcgccct ttgacgttgg agtccacgtt
     5341 ctttaatagt ggactcttgt tccaaactgg aacaacactc aaccctatct cggtctattc
     5401 ttttgattta taagggattt tgccgatttc ggcctattgg ttaaaaaatg agctgattta
     5461 acaaaaattt aacgcgaatt ttaacaaaat attaacgctt acaatttagg tggcactttt
     5521 cggggaaatg tgcgcggaac ccctatttgt ttatttttct aaatacattc aaatatgtat
     5581 ccgctcatga gacaataacc ctgataaatg cttcaataat attgaaaaag gaagagtatg
     5641 agtattcaac atttccgtgt cgcccttatt cccttttttg cggcattttg ccttcctgtt
     5701 tttgctcacc cagaaacgct ggtgaaagta aaagatgctg aagatcagtt gggtgcacga
     5761 gtgggttaca tcgaactgga tctcaacagc ggtaagatcc ttgagagttt tcgccccgaa
     5821 gaacgttttc caatgatgag cacttttaaa gttctgctat gtggcgcggt attatcccgt
     5881 attgacgccg ggcaagagca actcggtcgc cgcatacact attctcagaa tgacttggtt
     5941 gagtactcac cagtcacaga aaagcatctt acggatggca tgacagtaag agaattatgc
     6001 agtgctgcca taaccatgag tgataacact gcggccaact tacttctgac aacgatcgga
     6061 ggaccgaagg agctaaccgc ttttttgcac aacatggggg atcatgtaac tcgccttgat
     6121 cgttgggaac cggagctgaa tgaagccata ccaaacgacg agcgtgacac cacgatgcct
     6181 gtagcaatgg caacaacgtt gcgcaaacta ttaactggcg aactacttac tctagcttcc
     6241 cggcaacaat taatagactg gatggaggcg gataaagttg caggaccact tctgcgctcg
     6301 gcccttccgg ctggctggtt tattgctgat aaatctggag ccggtgagcg tgggtctcgc
     6361 ggtatcattg cagcactggg gccagatggt aagccctccc gtatcgtagt tatctacacg
     6421 acggggagtc aggcaactat ggatgaacga aatagacaga tcgctgagat aggtgcctca
     6481 ctgattaagc attggtaact gtcagaccaa gtttactcat atatacttta gattgattta
     6541 aaacttcatt tttaatttaa aaggatctag gtgaagatcc tttttgataa tctcatgacc
     6601 aaaatccctt aacgtgagtt ttcgttccac tgagcgtcag accccgtaga aaagatcaaa
     6661 ggatcttctt gagatccttt ttttctgcgc gtaatctgct gcttgcaaac aaaaaaacca
     6721 ccgctaccag cggtggtttg tttgccggat caagagctac caactctttt tccgaaggta
     6781 actggcttca gcagagcgca gataccaaat actgttcttc tagtgtagcc gtagttaggc
     6841 caccacttca agaactctgt agcaccgcct acatacctcg ctctgctaat cctgttacca
     6901 gtggctgctg ccagtggcga taagtcgtgt cttaccgggt tggactcaag acgatagtta
     6961 ccggataagg cgcagcggtc gggctgaacg gggggttcgt gcacacagcc cagcttggag
     7021 cgaacgacct acaccgaact gagataccta cagcgtgagc tatgagaaag cgccacgctt
     7081 cccgaaggga gaaaggcgga caggtatccg gtaagcggca gggtcggaac aggagagcgc
     7141 acgagggagc ttccaggggg aaacgcctgg tatctttata gtcctgtcgg gtttcgccac
     7201 ctctgacttg agcgtcgatt tttgtgatgc tcgtcagggg ggcggagcct atggaaaaac
     7261 gccagcaacg cggccttttt acggttcctg gccttttgct ggccttttgc tcacatgttc
     7321 tttcctgcgt tatcccctga ttctgtggat aaccgtatta ccgcctttga gtgagctgat
     7381 accgctcgcc gcagccgaac gaccgagcgc agcgagtcag tgagcgagga agcggaagag
     7441 cgcccaatac gcaaaccgcc tctccccgcg cgttggccga ttcattaatg cagctggcac
     7501 gacaggtttc ccgactggaa agcgggcagt gagcgcaacg caattaatgt gagttagctc
     7561 actcattagg caccccaggc tttacacttt atgcttccgg ctcgtatgtt gtgtggaatt
     7621 gtgagcggat aacaatttca cacaggaaac agctatgacc atgattacgc caagctcgaa
     7681 attaaccctc actaaaggga acaaaagctg gtacc
//
