# Supplementary material for: A Y-linked duplication of anti-Mullerian hormone is the sex determination gene in threespine stickleback
Source: PLoS Genet. 2025 Nov 4;21(11):e1011932. doi: 10.1371/journal.pgen.1011932 (PMC12599925; doi:10.1371/journal.pgen.1011932)
Supplement: S2 File — (ZIP) [file pgen.1011932.s019.zip › pT2Xla.Ef1a_EGFP(pT2AL200R150G).gb]

LOCUS       pT2Xla.Ef1a:EGFP        5500 bp    DNA     circular SYN 17-APR-2025
DEFINITION  GeneWiz EZseq.
ACCESSION
VERSION     .
KEYWORDS    .
SOURCE      .
  ORGANISM  .
COMMENT     Annotated with pLannotate v1.2.0.
FEATURES             Location/Qualifiers
     misc_feature    1..201
                     /locus_tag="tol2 left one mm"
                     /note="Derived using Geneious Prime 2023.1.2 'Annotate
                     from Database' based on nucleotide similarity"
                     /standard_name="tol2 left mini"
     regulatory      211..1365
                     /note="Geneious type: promoter"
                     /standard_name="ef1a"
     regulatory      411..689
                     /note="Geneious type: promoter"
                     /standard_name="Xla Ef1a"
     intron          732..1304
                     /note="pLannotate"
                     /standard_name="β-globin intron"
     CDS             1384..2103
                     /note="pLannotate"
                     /standard_name="EGFP"
     misc_feature    complement(2148..2282)
                     /note="Geneious type: polyA_signal"
                     /note="pLannotate"
                     /standard_name="SV40 poly(A) signal"
     CDS             complement(2305..2388)
                     /note="pLannotate"
                     /standard_name="large T antigen (fragment)"
     misc_feature    complement(2403..2553)
                     /locus_tag="tol2 right"
                     /note="Derived using Geneious Prime 2023.1.2 'Annotate
                     from Database' based on nucleotide similarity"
                     /standard_name="tol2 right mini"
     regulatory      complement(2584..2602)
                     /note="Geneious type: promoter"
                     /note="pLannotate"
                     /standard_name="T7 promoter"
     CDS             2610..2765
                     /note="pLannotate"
                     /standard_name="lacZα (fragment)"
     rep_origin      join(2770..2991,2992..3224)
     regulatory      3250..3354
                     /note="Geneious type: promoter"
                     /note="pLannotate"
                     /standard_name="AmpR promoter"
     CDS             3355..4215
                     /note="pLannotate"
                     /standard_name="AmpR"
     rep_origin      4386..4974
     CDS             5157..5249
                     /note="pLannotate"
                     /standard_name="lacI (fragment)"
     protein_bind    5262..5283
                     /note="pLannotate"
                     /standard_name="CAP binding site"
     regulatory      5298..5328
                     /note="Geneious type: promoter"
                     /note="pLannotate"
                     /standard_name="lac promoter"
     protein_bind    5336..5352
                     /note="pLannotate"
                     /standard_name="lac operator"
     regulatory      5397..5415
                     /note="Geneious type: promoter"
                     /note="pLannotate"
                     /standard_name="T3 promoter"
     misc_feature    5428..5468
                     /note="pLannotate"
                     /standard_name="MCS (fragment)"
ORIGIN      
        1 ccagaggtgt aaagtacttg agtaatttta cttgattact gtacttaagt attatttttg
       61 gggattttta ctttacttga gtacaattaa aaatcaatac ttttactttt acttaattac
      121 atttttttag aaaaaaaagt actttttact ccttacaatt ttatttacag tcaaaaagta
      181 cttatttttt ggagatcact tgggcccggc tcgagcaggg ggatcatcta atcaagcaca
      241 aataaggggc gtgtaacaca aaagccagcg accctttcca atgcaaatca aacttgcaat
      301 tctttgccgt ttttatcatt taagtgtcgg cttaaggtcc actatcagat gtaaacagcc
      361 ttatctaaca aaggtatcat tacattctga aattctcagg catgcaagct agcttatgac
      421 gcactaggga gtgccaccct tcctttcgcc ctaacttcgt gataactcgc gcgtttcact
      481 caacagctgc atccgcccta gtgctactgg gagttgtagt atacaagacg cttacaggct
      541 gaatgttctg tcaagacccc gcctctagca ctttgggaat tctggacttg atgatgtcat
      601 ggttaatccc cgcccagtag aggcggctat ataaagggtg gttaaggccc ggttcgctct
      661 cttcctcacc gggtctgcgg cgagttctag ctgaagcttc ctgcaggtcg accgatcctg
      721 agaacttcag ggtgagtttg gggacccttg attgttcttt ctttttcgct attgtaaaat
      781 tcatgttata tggagggggc aaagttttca gggtgttgtt tagaatggga agatgtccct
      841 tgtatcacca tggaccctca tgataatttt gtttctttca ctttctactc tgttgacaac
      901 cattgtctcc tcttattttc ttttcatttt ctgtaacttt ttcgttaaac tttagcttgc
      961 atttgtaacg aatttttaaa ttcacttttg tttatttgtc agattgtaag tactttctct
     1021 aatcactttt ttttcaaggc aatcagggta tattatattg tacttcagca cagttttaga
     1081 gaacaattgt tataattaaa tgataaggta gaatatttct gcatataaat tctggctggc
     1141 gtggaaatat tcttattggt agaaacaact acaccctggt catcatcctg cctttctctt
     1201 tatggttaca atgatataca ctgtttgaga tgaggataaa atactctgag tccaaaccgg
     1261 gcccctctgc taaccatgtt catgccttct tctctttcct acagctcctg ggcaacgtgc
     1321 tggttgttgt gctgtctcat cattttggca aagaattcct cgacggatcc accggtcgcc
     1381 accatggtga gcaagggcga ggagctgttc accggggtgg tgcccatcct ggtcgagctg
     1441 gacggcgacg taaacggcca caagttcagc gtgtccggcg agggcgaggg cgatgccacc
     1501 tacggcaagc tgaccctgaa gttcatctgc accaccggca agctgcccgt gccctggccc
     1561 accctcgtga ccaccctgac ctacggcgtg cagtgcttca gccgctaccc cgaccacatg
     1621 aagcagcacg acttcttcaa gtccgccatg cccgaaggct acgtccagga gcgcaccatc
     1681 ttcttcaagg acgacggcaa ctacaagacc cgcgccgagg tgaagttcga gggcgacacc
     1741 ctggtgaacc gcatcgagct gaagggcatc gacttcaagg aggacggcaa catcctgggg
     1801 cacaagctgg agtacaacta caacagccac aacgtctata tcatggccga caagcagaag
     1861 aacggcatca aggtgaactt caagatccgc cacaacatcg aggacggcag cgtgcagctc
     1921 gccgaccact accagcagaa cacccccatc ggcgacggcc ccgtgctgct gcccgacaac
     1981 cactacctga gcacccagtc cgccctgagc aaagacccca acgagaagcg cgatcacatg
     2041 gtcctgctgg agttcgtgac cgccgccggg atcactctcg gcatggacga gctgtacaag
     2101 taaagcggcc gccaccgcgg tggagctcga attaattcat cgatgatgat ccagacatga
     2161 taagatacat tgatgagttt ggacaaacca caactagaat gcagtgaaaa aaatgcttta
     2221 tttgtgaaat ttgtgatgct attgctttat ttgtaaccat tataagctgc aataaacaag
     2281 ttaacaacaa caattgcatt cattttatgt ttcaggttca gggggaggtg tgggaggttt
     2341 tttaaagcaa gtaaaacctc tacaaatgtg gtatggctga ttatgatcct ctagatcaga
     2401 tctaatactc aagtacaatt ttaatggagt acttttttac ttttactcaa gtaagattct
     2461 agccagatac ttttactttt aattgagtaa aattttccct aagtacttgt actttcactt
     2521 gagtaaaatt tttgagtact ttttacacct ctgtcaagaa ccatatgccg gtacccaatt
     2581 cgccctatag tgagtcgtat tacgcgcgct cactggccgt cgttttacaa cgtcgtgact
     2641 gggaaaaccc tggcgttacc caacttaatc gccttgcagc acatccccct ttcgccagct
     2701 ggcgtaatag cgaagaggcc cgcaccgatc gcccttccca acagttgcgc agcctgaatg
     2761 gcgaatggga cgcgccctgt agcggcgcat taagcgcggc gggtgtggtg gttacgcgca
     2821 gcgtgaccac cacacccgcc gcgccctagc gcccgctcct ttcgctttct tcccttcctt
     2881 tctcgccacg ttcgccggct ttccccgtca agctctaaat cgggggctcc ctttagggtt
     2941 ccgatttagt gctttacggc acctcgaccc caaaaaactt gattagggtg atggttcacg
     3001 tagtgggcca tcgccctgat agacggtttt tcgccctttg acgttggagt ccacgttctt
     3061 taatagtgga ctcttgttcc aaactggaac aacactcaac cctatctcgg tctattcttt
     3121 tgatttataa gggattttgc cgatttcggc ctattggtta aaaaatgagc tgatttaaca
     3181 aaaatttaac gcgaatttta acaaaatatt aacgcttaca atttaggtgg cacttttcgg
     3241 ggaaatgtgc gcggaacccc tatttgttta tttttctaaa tacattcaaa tatgtatccg
     3301 ctcatgagac aataaccctg ataaatgctt caataatatt gaaaaaggaa gagtatgagt
     3361 attcaacatt tccgtgtcgc ccttattccc ttttttgcgg cattttgcct tcctgttttt
     3421 gctcacccag aaacgctggt gaaagtaaaa gatgctgaag atcagttggg tgcacgagtg
     3481 ggttacatcg aactggatct caacagcggt aagatccttg agagttttcg ccccgaagaa
     3541 cgttttccaa tgatgagcac ttttaaagtt ctgctatgtg gcgcggtatt atcccgtatt
     3601 gacgccgggc aagagcaact cggtcgccgc atacactatt ctcagaatga cttggttgag
     3661 tactcaccag tcacagaaaa gcatcttacg gatggcatga cagtaagaga attatgcagt
     3721 gctgccataa ccatgagtga taacactgcg gccaacttac ttctgacaac gatcggagga
     3781 ccgaaggagc taaccgcttt tttgcacaac atgggggatc atgtaactcg ccttgatcgt
     3841 tgggaaccgg agctgaatga agccatacca aacgacgagc gtgacaccac gatgcctgta
     3901 gcaatggcaa caacgttgcg caaactatta actggcgaac tacttactct agcttcccgg
     3961 caacaattaa tagactggat ggaggcggat aaagttgcag gaccacttct gcgctcggcc
     4021 cttccggctg gctggtttat tgctgataaa tctggagccg gtgagcgtgg gtctcgcggt
     4081 atcattgcag cactggggcc agatggtaag ccctcccgta tcgtagttat ctacacgacg
     4141 gggagtcagg caactatgga tgaacgaaat agacagatcg ctgagatagg tgcctcactg
     4201 attaagcatt ggtaactgtc agaccaagtt tactcatata tactttagat tgatttaaaa
     4261 cttcattttt aatttaaaag gatctaggtg aagatccttt ttgataatct catgaccaaa
     4321 atcccttaac gtgagttttc gttccactga gcgtcagacc ccgtagaaaa gatcaaagga
     4381 tcttcttgag atcctttttt tctgcgcgta atctgctgct tgcaaacaaa aaaaccaccg
     4441 ctaccagcgg tggtttgttt gccggatcaa gagctaccaa ctctttttcc gaaggtaact
     4501 ggcttcagca gagcgcagat accaaatact gttcttctag tgtagccgta gttaggccac
     4561 cacttcaaga actctgtagc accgcctaca tacctcgctc tgctaatcct gttaccagtg
     4621 gctgctgcca gtggcgataa gtcgtgtctt accgggttgg actcaagacg atagttaccg
     4681 gataaggcgc agcggtcggg ctgaacgggg ggttcgtgca cacagcccag cttggagcga
     4741 acgacctaca ccgaactgag atacctacag cgtgagctat gagaaagcgc cacgcttccc
     4801 gaagggagaa aggcggacag gtatccggta agcggcaggg tcggaacagg agagcgcacg
     4861 agggagcttc cagggggaaa cgcctggtat ctttatagtc ctgtcgggtt tcgccacctc
     4921 tgacttgagc gtcgattttt gtgatgctcg tcaggggggc ggagcctatg gaaaaacgcc
     4981 agcaacgcgg cctttttacg gttcctggcc ttttgctggc cttttgctca catgttcttt
     5041 cctgcgttat cccctgattc tgtggataac cgtattaccg cctttgagtg agctgatacc
     5101 gctcgccgca gccgaacgac cgagcgcagc gagtcagtga gcgaggaagc ggaagagcgc
     5161 ccaatacgca aaccgcctct ccccgcgcgt tggccgattc attaatgcag ctggcacgac
     5221 aggtttcccg actggaaagc gggcagtgag cgcaacgcaa ttaatgtgag ttagctcact
     5281 cattaggcac cccaggcttt acactttatg cttccggctc gtatgttgtg tggaattgtg
     5341 agcggataac aatttcacac aggaaacagc tatgaccatg attacgccaa gcgcgcaatt
     5401 aaccctcact aaagggaaca aaagctggag ctccaccgcg gtggcggccg ctctagaact
     5461 agtggatctg ctgggcttgc tgaaggtagg gggtcaagaa
//
