# Supplementary material for: A Y-linked duplication of anti-Mullerian hormone is the sex determination gene in threespine stickleback
Source: PLoS Genet. 2025 Nov 4;21(11):e1011932. doi: 10.1371/journal.pgen.1011932 (PMC12599925; doi:10.1371/journal.pgen.1011932)
Supplement: S2 File — (ZIP) [file pgen.1011932.s019.zip › amha riboprobe template.fasta]

>amha_riboprobe_template
AATTAACCCTCACTAAAGGGCCCCGATATGAACCGAAGCCTAAAAGAGATCCTGACGGGTGGGAGATCGGGAAGTAACAT
CAGCGTGGTTCCGCTTCTGCTTTTCTCCGGGAAACGAGGAACCGATACAAGATATCATCAGAATTCCTCCCCGGCTTCCT
CACAGACCTCCTTCCTCTGTGAGCTGAAGCGCTTCCTGGGTGACGTCCTGCCTCAGGACCTCCGCGAGTCCTCGCCCCTC
CAGCTGGACTCCTTAAAGTCCCTGCCCCCCCTGACGCTGGGCCCGTCCTCCAGCGACACCCTGCTGGCGGGTCTCATCAA
CTCCTCGTCCCTATAGTGAGTCGTATTA
